# Supplementary material for: The Protein Phosphatase Inhibitor LB100 Targets the Mesenchymal Lineage of Pancreatic Ductal Adenocarcinoma
Source: MedComm (2020). 2026 Jun 7;7(6):e70794. doi: 10.1002/mco2.70794 (PMC13243779; doi:10.1002/mco2.70794)
Supplement: Supplementary file 2 — Supporting file1: mco270794‐sup‐0002‐TableS1.xlsx [file MCO2-7-e70794-s002.xlsx]

## Sheet: Priority Scores PDAC (Score I)
Rank	Gene	Priority score (Score I)
1	EIF4G1	61.5385
2	CTNNB1	57.3333
3	KLF5	56.4
4	CHMP4B	55.6364
5	PPP2CA	55
6	FOSL1	53.25
7	UBE2C	52.6667
8	CDH1	52.6667
9	TFRC	52.3077
10	CDK4	52
11	AP2M1	51.8182
12	HSPD1	51.5
13	PFDN5	51.5
14	ID1	51.3333
15	ERCC2	51.2
16	RHOA	50.8
17	BCL2L1	50.8
18	ATP5F1B	50.3333
19	TUBB4B	49.5556
20	ACTB	49.1667
21	COPG1	48.8235
22	CDC25B	48
23	SLC2A1	48
24	TAF1C	48
25	BCAP31	48
26	SREBF1	48
27	FDXR	48
28	NHP2	48
29	UBC	48
30	GPX4	48
31	TBCB	48
32	LRR1	48
33	AURKA	47.0667
34	ITGB5	46.6
35	TYMS	46.6
36	SMARCB1	46.6
37	RAB10	46.6
38	CFL1	46
39	ATP5F1A	45.8462
40	CAD	45.6667
41	NELFB	45.6667
42	SMG5	45.375
43	MED12	45.25
44	CBX3	45.2
45	CENPA	45.2
46	SEH1L	45
47	TFDP1	44.8
48	STT3A	44.5
49	ARF1	44.5
50	ACTR1A	44.5
51	CCNB1	44.5
52	TBCD	44.5
53	PTPN11	44.2667
54	SRSF6	44.1818
55	GRB2	44.1818
56	CPSF1	44.1818
57	ATP5F1C	44
58	RTCB	44
59	HMGA1	43.8824
60	ADAR	43.8
61	ZWINT	43.8
62	UBE2S	43.6923
63	METAP2	43.3333
64	MYBL2	43.3333
65	TIMM23	43.3333
66	EDF1	43.3333
67	YAP1	43.3333
68	RNF4	43.3333
69	MTOR	43.3333
70	CHMP7	43
71	UBE2L3	42.8235
72	NDUFB10	42.8
73	TBCA	42.4
74	CIAO2B	42.4
75	FBL	42.4
76	CMPK1	42.1667
77	SLC7A5	42
78	EGFR	42
79	DCP2	42
80	CEP192	42
81	ATP5PB	42
82	HSCB	42
83	NUP153	42
84	HUWE1	41.6364
85	GTF2F1	41.4667
86	PNN	41.4118
87	GMNN	41.1667
88	CNOT1	41
89	EIF5A	41
90	MYH9	41
91	DDX3X	41
92	EDC4	41
93	POLRMT	41
94	JUNB	41
95	IGF1R	41
96	UBR4	41
97	EXOSC8	40.5333
98	DDX5	40.3636
99	POP7	40.3636
100	EIF4G2	40

## Sheet: CRISPR_DROP_OUT_MiaPaCa2_LB100
Genehuman	sgRNA.y	UT|beta	UT|z	UT|p-value	UT|fdr	UT|wald-p-value	UT|wald-fdr	TRLB100beta	TR|z	TR|p-value	TRLB100fdr	TR|wald-p-value	TR|wald-fdr
C17orf49	4	-0.13861	-0.31945	0.26795	0.51387	0.74938	0.95257	0.012993	0.029327	0.35277	0.58256	0.9766	0.99998
C2orf68	4	0.43381	0.88829	0.40528	0.64399	0.37439	0.92746	-0.73992	-1.484	0.045147	0.16142	0.1378	0.92536
C4orf19	4	-0.0048558	-0.025973	0.52228	0.73578	0.97928	0.99845	-0.14217	-0.75261	0.74906	0.87338	0.45169	0.99998
C11orf58	4	-0.34119	-0.58806	0.067721	0.21493	0.55649	0.92746	0.81503	1.3975	0	0	0.16226	0.93584
C9orf24	4	-0.42657	-0.99743	0.035103	0.13975	0.31856	0.92746	-0.27124	-0.62367	0.84765	0.92658	0.53284	0.99998
C11orf1	4	0.066519	0.31029	0.69212	0.84702	0.75634	0.95362	0.00044674	0.0020612	0.37928	0.60679	0.99836	0.99998
C3orf80	4	-0.27221	-1.7255	0.11242	0.2977	0.084439	0.88083	0.077519	0.4862	0.23976	0.4654	0.62682	0.99998
C8orf33	4	-0.59789	-1.1379	0.0074085	0.048408	0.25518	0.92746	-0.172	-0.31859	0.83905	0.92238	0.75004	0.99998
C9orf85	4	0.10893	0.45578	0.80599	0.91191	0.64855	0.93292	0.015029	0.062212	0.3479	0.57798	0.95039	0.99998
KIAA1143	4	-0.88346	-2.1629	0.00034805	0.0045722	0.030548	0.6221	0.56763	1.3701	0.0032816	0.025414	0.17064	0.94167
C1orf122	4	0.87758	0.81705	0.03043	0.127	0.4139	0.92746	-0.41652	-0.37991	0.43616	0.65605	0.70401	0.99998
C16orf74	4	0.56268	0.98302	0.21614	0.45122	0.3256	0.92746	-0.029793	-0.051409	0.44759	0.66539	0.959	0.99998
C12orf75	4	0.38624	0.72493	0.49523	0.71595	0.4685	0.92746	-0.4031	-0.74473	0.46967	0.68405	0.45643	0.99998
C6orf120	4	0.22435	0.68833	0.8844	0.94839	0.49124	0.92746	-0.24348	-0.73821	0.94048	0.9738	0.46038	0.99998
C19orf12	4	-0.45918	-0.8867	0.025905	0.11351	0.37524	0.92746	-0.31842	-0.60655	0.70286	0.84748	0.54415	0.99998
C5orf49	4	0.062114	0.11426	0.68203	0.84097	0.90903	0.98363	-0.13161	-0.23917	0.71887	0.85621	0.81097	0.99998
C9orf50	4	0.18687	0.3525	0.98364	0.99322	0.72446	0.9482	-0.89705	-1.6646	0.0095465	0.054967	0.095991	0.86836
C17orf98	4	0.63734	0.65138	0.14151	0.34505	0.5148	0.92746	0.25223	0.25358	0.067124	0.20741	0.79982	0.99998
C2orf81	4	-0.98141	-1.724	9.94e-05	0.001773	0.084717	0.88098	0.20598	0.35672	0.09636	0.26196	0.7213	0.99998
C20orf144	4	-0.3502	-1.1236	0.063494	0.20597	0.2612	0.92746	0.051159	0.16223	0.28152	0.51105	0.87112	0.99998
C19orf81	4	0.14505	0.40869	0.9021	0.95671	0.68277	0.93976	-0.091448	-0.2549	0.60297	0.78178	0.7988	0.99998
C6orf118	4	-0.11205	-0.28829	0.30922	0.5569	0.77313	0.958	-0.9892	-2.4772	0.0038783	0.028561	0.013241	0.51631
C4orf51	4	0.79802	1.3768	0.052804	0.1832	0.16858	0.92746	-0.63006	-1.0724	0.10755	0.28106	0.28356	0.99998
C11orf97	4	1.0692	0.99839	0.0085024	0.052664	0.31809	0.92746	-0.55593	-0.51052	0.18352	0.39358	0.60969	0.99998
C1orf100	4	-0.24093	-0.42772	0.14007	0.3432	0.66885	0.93562	0.50654	0.89148	0.0061158	0.039819	0.37267	0.99998
C4orf36	4	0.57474	0.94285	0.20187	0.43187	0.34576	0.92746	-0.013136	-0.021236	0.41015	0.63493	0.98306	0.99998
C17orf97	4	0.56276	0.65621	0.21609	0.45122	0.51169	0.92746	-0.33321	-0.38462	0.6604	0.82047	0.70052	0.99998
C15orf39	4	-0.13992	-0.74383	0.26581	0.51168	0.45698	0.92746	0.05623	0.29552	0.27287	0.50128	0.7676	0.99998
C16orf95	4	-0.88821	-2.4103	0.00034805	0.0045722	0.015939	0.48226	0.6196	1.6629	0.0019391	0.016942	0.096323	0.86848
C2orf88	4	-0.4395	-1.2222	0.031225	0.12887	0.22162	0.92746	0.77311	2.1241	0.00014916	0.0019506	0.033663	0.68874
C10orf82	4	0.090535	0.30013	0.75646	0.88572	0.76408	0.95558	-0.15289	-0.50123	0.78063	0.89083	0.61621	0.99998
C17orf50	4	0.67306	0.84555	0.11411	0.3002	0.3978	0.92746	0.073659	0.091512	0.24582	0.47288	0.92709	0.99998
C20orf85	4	0.10548	0.18561	0.79709	0.90837	0.85275	0.97236	-0.46117	-0.80067	0.33875	0.56951	0.42332	0.99998
C9orf131	4	0.44625	0.55561	0.3847	0.62719	0.57848	0.92777	-0.24993	-0.30731	0.91826	0.96132	0.7586	0.99998
C10orf53	4	-0.090763	-0.2496	0.34691	0.59409	0.8029	0.96223	-0.17236	-0.46821	0.84024	0.92309	0.63964	0.99998
C1orf21	4	-0.054142	-0.20573	0.41617	0.65345	0.837	0.9691	0.085307	0.3205	0.22738	0.45045	0.74859	0.99998
C1orf146	4	0.37257	0.92246	0.52322	0.7363	0.35629	0.92746	-0.33996	-0.82902	0.64046	0.8087	0.40709	0.99998
C11orf94	4	0.38503	1.6457	0.49692	0.71708	0.099821	0.92746	-0.36904	-1.5585	0.55748	0.75147	0.11911	0.90577
C4orf47	4	0.63197	1.0066	0.14693	0.35242	0.31412	0.92746	-0.35335	-0.55549	0.60138	0.78078	0.57856	0.99998
C16orf46	4	-0.28369	-0.98272	0.10377	0.28283	0.32574	0.92746	-0.051995	-0.1782	0.5004	0.70764	0.85857	0.99998
C19orf44	4	0.40149	0.49186	0.46564	0.69422	0.62282	0.93094	0.026783	0.03247	0.32418	0.55447	0.9741	0.99998
LOC100505841	4	0.00076816	0.0014966	0.53485	0.74464	0.99881	0.99995	-0.089908	-0.17146	0.59855	0.77888	0.86386	0.99998
C12orf71	4	-0.52053	-1.3715	0.01427	0.07519	0.17023	0.92746	-0.29081	-0.74764	0.78724	0.89477	0.45468	0.99998
C16orf90	4	0.05317	0.1492	0.65916	0.82706	0.8814	0.97905	-0.020733	-0.057563	0.42582	0.64756	0.9541	0.99998
C20orf27	4	-0.82883	-1.5893	0.00054694	0.0068323	0.11198	0.92746	0.56524	1.0647	0.0032816	0.025414	0.28699	0.99998
C2orf69	4	0.081954	0.22682	0.73424	0.8727	0.82056	0.96567	-0.25218	-0.68738	0.91075	0.95715	0.49185	0.99998
C19orf67	4	-0.71316	-1.9749	0.0020386	0.018452	0.048281	0.73589	0.23765	0.64876	0.075477	0.2232	0.5165	0.99998
C22orf23	4	0.1687	0.46211	0.96718	0.98591	0.644	0.93207	-0.47515	-1.2841	0.31175	0.54205	0.19912	0.96594
C2orf74	4	-0.23141	-0.44992	0.14976	0.35653	0.65276	0.93346	0.47245	0.90698	0.0090493	0.053123	0.36442	0.99998
C3orf62	4	1.0708	0.84398	0.0084029	0.052419	0.39868	0.92746	-0.164	-0.1269	0.81504	0.90996	0.89902	0.99998
C12orf42	4	-0.26451	-0.6166	0.11739	0.30583	0.5375	0.92746	0.11208	0.25722	0.18919	0.40074	0.79701	0.99998
C14orf119	4	-0.65671	-2.0673	0.0034805	0.0271	0.038703	0.67849	-0.06251	-0.1941	0.5273	0.72842	0.8461	0.99998
C11orf98	4	-0.1301	-0.49576	0.27948	0.52567	0.62007	0.93094	-0.42712	-1.6073	0.41229	0.63682	0.108	0.88151
CXorf38	4	0.95482	1.1651	0.017999	0.087694	0.24398	0.92746	-0.59861	-0.72045	0.13668	0.32804	0.47125	0.99998
C4orf3	4	0.012722	0.022527	0.56235	0.76295	0.98203	0.99845	-0.24035	-0.41995	0.95097	0.97842	0.67452	0.99998
C11orf24	4	0.22385	0.5464	0.88574	0.94887	0.58479	0.92777	-0.44543	-1.0723	0.36978	0.59838	0.28356	0.99998
C11orf86	4	-0.52419	-0.96668	0.013972	0.074457	0.33371	0.92746	-0.036199	-0.064742	0.46231	0.67794	0.94838	0.99998
C19orf33	4	-0.70539	-1.4949	0.002138	0.019171	0.13494	0.92746	0.62376	1.3062	0.0018397	0.01643	0.19149	0.95881
C9orf64	4	-0.97228	-2.2169	9.94e-05	0.001773	0.02663	0.59486	0.11122	0.2491	0.19048	0.40237	0.80328	0.99998
C12orf43	4	-0.25897	-0.63875	0.12266	0.31479	0.52299	0.92746	0.22501	0.54859	0.083582	0.23956	0.58329	0.99998
KIAA0825	4	0.23981	0.87661	0.84586	0.9311	0.3807	0.92746	0.10287	0.37197	0.20177	0.41723	0.70991	0.99998
C6orf15	4	-0.58159	-1.1709	0.0083035	0.051928	0.24163	0.92746	0.62575	1.2451	0.0018397	0.01643	0.21311	0.97539
C15orf61	4	0.39755	1.2972	0.47325	0.70073	0.19457	0.92746	-0.35811	-1.1552	0.58865	0.77236	0.248	0.98866
C1orf53	4	-0.53113	-0.98526	0.013325	0.072082	0.3245	0.92746	-0.36154	-0.65928	0.57846	0.76625	0.50972	0.99998
C19orf25	4	-0.28916	-0.6453	0.099393	0.275	0.51873	0.92746	0.70117	1.5497	0.0006961	0.0077434	0.12121	0.90577
C19orf47	4	0.67192	1.1594	0.1152	0.30236	0.24629	0.92746	-0.46375	-0.79028	0.33363	0.5642	0.42936	0.99998
C1orf198	4	0.012486	0.027503	0.5619	0.76276	0.97806	0.99845	0.63669	1.3848	0.0016408	0.015435	0.1661	0.93982
C11orf52	4	-0.55092	-1.4567	0.011088	0.063244	0.14519	0.92746	-0.079867	-0.20848	0.57051	0.76005	0.83486	0.99998
C6orf226	4	0.39031	0.92424	0.48757	0.71125	0.35536	0.92746	-0.27973	-0.65393	0.8214	0.91341	0.51315	0.99998
C1orf68	4	0.51714	0.96766	0.27382	0.51943	0.33321	0.92746	-0.62907	-1.162	0.10839	0.28202	0.24522	0.98571
C6orf58	4	0.4737	0.83067	0.33751	0.58396	0.40616	0.92746	-0.8346	-1.4199	0.018347	0.087255	0.15563	0.93466
C10orf88	4	-0.68888	-1.6791	0.0025855	0.022147	0.093127	0.91543	-0.62612	-1.5018	0.11018	0.28491	0.13314	0.92061
C6orf136	4	-1.328	-2.4933	0	0	0.012657	0.45055	1.4041	2.6059	0	0	0.0091633	0.46293
C1orf52	4	-0.95934	-1.9337	0.00014916	0.0025467	0.05315	0.75174	0.054861	0.10835	0.27506	0.50346	0.91372	0.99998
C22orf39	4	-0.22807	-0.59561	0.15354	0.36257	0.55144	0.92746	0.44874	1.1622	0.011933	0.064447	0.24513	0.98571
C3orf70	4	-0.72333	-1.3037	0.0017403	0.01644	0.19232	0.92746	-0.36085	-0.63593	0.58025	0.76675	0.52482	0.99998
KIAA2013	4	-0.084547	-0.25071	0.3569	0.60269	0.80204	0.96223	0.15666	0.45951	0.13912	0.33203	0.64587	0.99998
C21orf58	4	0.12006	0.18194	0.83458	0.92504	0.85563	0.97305	0.17383	0.25995	0.12281	0.30619	0.79491	0.99998
C1orf210	4	0.15962	0.47732	0.94133	0.97368	0.63314	0.93095	-0.15079	-0.44508	0.77451	0.88733	0.65626	0.99998
KIAA0586	4	0.59738	1.1173	0.1783	0.39973	0.26387	0.92746	-0.47006	-0.86537	0.32165	0.55187	0.38684	0.99998
C18orf21	4	-0.57593	-1.3201	0.0086018	0.052664	0.1868	0.92746	0.34875	0.78703	0.029833	0.12075	0.43127	0.99998
C1orf131	4	-0.43899	-1.0103	0.031325	0.12899	0.31233	0.92746	0.36584	0.83076	0.025408	0.10813	0.40611	0.99998
C2orf72	4	0.30265	0.55203	0.68581	0.84305	0.58093	0.92777	-0.53856	-0.96637	0.20674	0.42442	0.33386	0.99998
KIAA1671	4	-0.27661	-0.60686	0.10804	0.29004	0.54394	0.92746	-0.072033	-0.15619	0.55216	0.74727	0.87588	0.99998
C19orf18	4	0.17385	0.47397	0.98066	0.99206	0.63552	0.93168	-0.39663	-1.0666	0.48588	0.69725	0.28617	0.99998
C15orf40	4	0.91293	1.0687	0.023767	0.10646	0.28522	0.92746	-0.51338	-0.59251	0.24378	0.47058	0.55351	0.99998
C7orf50	4	0.11603	0.24267	0.82359	0.92038	0.80826	0.96339	0.4918	1.0234	0.0073091	0.045398	0.30611	0.99998
C10orf71	4	-0.2686	-1.0321	0.11486	0.30184	0.30202	0.92746	0.27655	1.0508	0.055887	0.18517	0.29337	0.99998
C3orf14	4	0.31053	0.74837	0.66721	0.83219	0.45424	0.92746	0.31189	0.74617	0.041468	0.15227	0.45557	0.99998
C5orf34	4	0.66701	0.5397	0.11938	0.30909	0.58941	0.92796	0.5383	0.42727	0.0041766	0.029989	0.66918	0.99998
KIAA1191	4	0.17716	0.27642	0.99016	0.996	0.78222	0.9591	0.33057	0.51044	0.035949	0.1389	0.60974	0.99998
C10orf67	4	0.84687	1.0643	0.038584	0.14806	0.28722	0.92746	-0.64407	-0.79481	0.09641	0.26199	0.42673	0.99998
C7orf31	4	0.24763	0.42355	0.82543	0.92115	0.6719	0.93629	0.16107	0.27204	0.13494	0.32534	0.78559	0.99998
C16orf87	4	0.023567	0.065639	0.58582	0.77774	0.94767	0.99389	0.0469	0.12913	0.28749	0.51727	0.89726	0.99998
C5orf52	4	-0.60772	-1.1134	0.0067124	0.045181	0.26554	0.92746	-0.07795	-0.14007	0.56563	0.75684	0.8886	0.99998
C1orf141	4	1.0934	1.1925	0.0072593	0.047885	0.23307	0.92746	-0.91031	-0.977	0.0084527	0.05043	0.32857	0.99998
C12orf29	4	0.15458	0.26508	0.92661	0.96685	0.79095	0.95998	0.21493	0.36516	0.090444	0.25169	0.71499	0.99998
C14orf39	4	0.23529	0.56204	0.8571	0.9369	0.57409	0.92746	-0.061493	-0.14553	0.52451	0.72622	0.88429	0.99998
C16orf92	4	-0.51892	-1.3147	0.014618	0.076602	0.18861	0.92746	0.34352	0.85768	0.031076	0.12401	0.39107	0.99998
C3orf38	4	-0.77338	-1.4763	0.0010939	0.011847	0.13987	0.92746	0.25774	0.48515	0.064439	0.20228	0.62757	0.99998
C18orf54	4	-0.17911	-0.34709	0.21067	0.4445	0.72852	0.94902	0.36469	0.69883	0.025457	0.10813	0.48466	0.99998
C2orf73	4	-0.27788	-0.54288	0.10735	0.2891	0.58721	0.92793	-0.99268	-1.8927	0.0036297	0.027067	0.058397	0.78935
C1orf185	4	0.39081	0.64667	0.48653	0.71044	0.51784	0.92746	-0.20598	-0.33675	0.94337	0.97453	0.73631	0.99998
KIAA0040	4	0.20025	0.69779	0.94744	0.97643	0.48531	0.92746	-0.41019	-1.4135	0.45117	0.66873	0.1575	0.93466
C5orf47	4	0.08454	0.39394	0.74016	0.87601	0.69362	0.94246	-0.049242	-0.227	0.49403	0.70326	0.82042	0.99998
C17orf107	4	0.035021	0.046274	0.61451	0.79885	0.96309	0.99745	-0.76465	-0.97572	0.036645	0.14025	0.3292	0.99998
C11orf65	4	0.088293	0.41452	0.75035	0.88205	0.67849	0.93834	-0.13156	-0.61091	0.71873	0.8562	0.54126	0.99998
C1orf105	4	-0.9961	-3.0242	9.94e-05	0.001773	0.002493	0.21067	0.54466	1.6338	0.003928	0.02879	0.1023	0.87476
C16orf96	4	1.0101	1.1404	0.012878	0.070342	0.25412	0.92746	-0.65367	-0.73366	0.090046	0.25107	0.46315	0.99998
C8orf74	4	-0.33769	-0.8609	0.069511	0.21871	0.38929	0.92746	0.44682	1.1261	0.012182	0.065386	0.26014	0.99585
C4orf17	4	0.64883	0.8499	0.13211	0.33076	0.39538	0.92746	-0.053916	-0.069855	0.50557	0.71145	0.94431	0.99998
C4orf46	4	0.17182	0.38235	0.97569	0.98996	0.7022	0.94406	-0.010996	-0.024333	0.40503	0.63074	0.98059	0.99998
C3orf20	4	-0.17608	-0.71032	0.2142	0.4487	0.47751	0.92746	0.13801	0.55056	0.15926	0.36025	0.58193	0.99998
C11orf54	4	0.861	0.91595	0.035004	0.13957	0.35969	0.92746	-0.79596	-0.8316	0.02675	0.1122	0.40563	0.99998
C14orf93	4	-0.97357	-2.9845	9.94e-05	0.001773	0.0028404	0.22851	0.26817	0.80947	0.059467	0.19272	0.41824	0.99998
KIAA0895L	4	-0.5904	-1.2098	0.0080052	0.051209	0.22635	0.92746	0.41349	0.83565	0.016806	0.082258	0.40335	0.99998
C21orf62	4	-0.0084341	-0.016666	0.51462	0.73073	0.9867	0.99878	0.62455	1.2264	0.0018397	0.01643	0.22003	0.97841
C16orf78	4	-0.18187	-0.83338	0.20724	0.4392	0.40463	0.92746	0.36064	1.6365	0.0268	0.11227	0.10174	0.87476
C10orf120	4	-0.061039	-0.26444	0.4015	0.64031	0.79144	0.96005	0.083539	0.35797	0.23021	0.45443	0.72037	0.99998
C16orf86	4	-0.21985	-0.88937	0.16329	0.37708	0.3738	0.92746	-0.13258	-0.52889	0.72076	0.85721	0.59688	0.99998
C10orf62	4	0.30765	0.51719	0.67373	0.83596	0.60503	0.92929	0.51225	0.84911	0.0058174	0.038487	0.39582	0.99998
KIAA0753	4	0.32868	0.67268	0.62356	0.80396	0.50115	0.92746	-0.4866	-0.98194	0.29097	0.52105	0.32613	0.99998
C9orf43	4	0.43492	0.91367	0.40364	0.64265	0.36089	0.92746	-0.35679	-0.73829	0.59154	0.77414	0.46034	0.99998
C1orf43	4	0.30704	0.31362	0.67482	0.83674	0.75381	0.95362	0.54355	0.5512	0.0040274	0.029221	0.5815	0.99998
LPA	4	-0.042574	-0.080027	0.43954	0.67311	0.93622	0.99115	-0.22427	-0.41668	0.99791	0.999	0.67691	0.99998
C1orf216	4	-0.31848	-0.72871	0.080449	0.2411	0.46618	0.92746	0.7219	1.6335	0.00054694	0.0064441	0.10236	0.87476
C17orf75	4	0.26944	0.84603	0.76989	0.89344	0.39754	0.92746	-0.50186	-1.5535	0.26367	0.4918	0.1203	0.90577
C5orf22	4	-0.17551	-0.72811	0.21519	0.45008	0.46654	0.92746	-0.039728	-0.16282	0.47032	0.68473	0.87066	0.99998
C17orf99	4	-0.2648	-1.2263	0.11724	0.30568	0.2201	0.92746	-0.11727	-0.53546	0.67537	0.82909	0.59233	0.99998
KIAA0513	4	0.26731	0.39205	0.776	0.89721	0.69502	0.94298	0.45957	0.66403	0.010243	0.057558	0.50667	0.99998
C20orf173	4	0.052621	0.25502	0.65826	0.82656	0.79871	0.96194	-0.42343	-2.0228	0.42069	0.64372	0.043096	0.73009
C3orf18	4	-0.10642	-0.69049	0.31827	0.5652	0.48989	0.92746	0.21728	1.3938	0.088803	0.24871	0.16338	0.93839
C20orf96	4	0.17097	0.096793	0.9737	0.98884	0.92289	0.98697	1.448	0.79536	0	0	0.4264	0.99998
C18orf25	4	-0.30245	-0.80281	0.090941	0.2605	0.42208	0.92746	0.28723	0.75303	0.05171	0.17612	0.45143	0.99998
C6orf141	4	0.93095	0.86158	0.02143	0.099103	0.38892	0.92746	0.042689	0.039081	0.29574	0.52595	0.96883	0.99998
C8orf76	4	-0.27215	-0.46057	0.11242	0.2977	0.64511	0.93207	0.40232	0.67372	0.018546	0.087629	0.50049	0.99998
KIAA0408	4	0.75348	1.4486	0.069909	0.21954	0.14744	0.92746	-0.41313	-0.7836	0.44381	0.66254	0.43327	0.99998
C1orf159	4	-0.091938	-0.23809	0.34452	0.59227	0.81181	0.96396	0.58837	1.506	0.0025358	0.020606	0.13208	0.91938
LYZ	4	0.36249	0.63235	0.54505	0.75237	0.52716	0.92746	-0.32767	-0.56333	0.67502	0.82909	0.57321	0.99998
C5orf15	4	0.17603	0.44906	0.98667	0.99464	0.65339	0.93346	-0.30596	-0.77075	0.74175	0.86834	0.44085	0.99998
KIAA0895	4	-0.014145	-0.09342	0.50249	0.72217	0.92557	0.98786	-0.14859	-0.97033	0.768	0.88379	0.33188	0.99998
C8orf58	4	-0.28492	-0.84547	0.10297	0.28169	0.39785	0.92746	0.23347	0.68539	0.077914	0.22813	0.4931	0.99998
ASIP	4	0.14771	0.2256	0.90961	0.95986	0.82151	0.96567	0.0065752	0.0099138	0.3663	0.59522	0.99209	0.99998
A1BG	4	-0.51209	-1.2691	0.015762	0.08058	0.20441	0.92746	-0.56583	-1.3788	0.17074	0.37662	0.16796	0.94017
A1CF	4	0.087692	0.32143	0.74836	0.88126	0.74788	0.95228	-0.47966	-1.7336	0.3033	0.53256	0.082998	0.83717
A2M	4	0.35178	1.0324	0.57001	0.76847	0.30189	0.92746	-0.84838	-2.4471	0.01601	0.079077	0.014399	0.53599
A3GALT2	4	1.0407	1.0521	0.010193	0.059767	0.29276	0.92746	-0.46964	-0.46703	0.32234	0.5524	0.64048	0.99998
C1orf174	4	0.63992	1.1479	0.13917	0.34197	0.25102	0.92746	-0.47579	-0.84171	0.31031	0.54049	0.39995	0.99998
A4GALT	4	-0.51812	-1.0856	0.014767	0.076963	0.27764	0.92746	0.93469	1.9317	0	0	0.053401	0.77343
A4GNT	4	-0.090883	-0.22774	0.34661	0.59378	0.81985	0.96567	-0.17677	-0.43695	0.85352	0.9297	0.66215	0.99998
C14orf180	4	0.019611	0.032573	0.57811	0.77269	0.97402	0.9983	0.51678	0.8485	0.0055191	0.036988	0.39616	0.99998
C8orf34	4	0.18494	0.78197	0.98881	0.99579	0.43423	0.92746	0.0095087	0.039749	0.35974	0.58869	0.96829	0.99998
C11orf91	4	0.16903	0.73642	0.96818	0.98647	0.46148	0.92746	-0.22718	-0.97769	0.99219	0.9966	0.32823	0.99998
C15orf48	4	0.80347	0.79512	0.051114	0.17953	0.42654	0.92746	0.090144	0.089028	0.22151	0.44421	0.92906	0.99998
C1orf116	4	-0.012366	-0.029298	0.50671	0.72539	0.97663	0.99845	0.33283	0.78095	0.035004	0.13585	0.43483	0.99998
AAAS	4	0.19868	0.41887	0.95252	0.97915	0.67531	0.93736	-0.41423	-0.86093	0.44098	0.66004	0.38928	0.99998
AADAC	4	0.73526	1.6075	0.077218	0.23424	0.10796	0.92746	-0.49137	-1.06	0.28227	0.5119	0.28915	0.99998
AADACL2	4	1.2766	0.6255	0.0018894	0.017609	0.53164	0.92746	-0.30302	-0.14784	0.75085	0.8742	0.88247	0.99998
AADACL3	4	-0.40557	-1.3048	0.04112	0.15415	0.19197	0.92746	-0.31731	-1.0071	0.70644	0.84952	0.31387	0.99998
AADAT	4	1.287	0.83006	0.00179	0.016846	0.40651	0.92746	-0.13784	-0.088652	0.73578	0.86589	0.92936	0.99998
AAGAB	4	0.56035	0.60883	0.21892	0.45439	0.54264	0.92746	0.37894	0.41526	0.022325	0.099248	0.67795	0.99998
AAK1	4	-0.0014992	-0.0031661	0.52963	0.74134	0.99747	0.99977	0.1786	0.37269	0.11864	0.29946	0.70938	0.99998
AAMDC	4	1.031	0.93171	0.011386	0.064634	0.35149	0.92746	-0.015423	-0.01378	0.41488	0.63865	0.98901	0.99998
AAMP	4	-0.45176	-0.843	0.027645	0.11845	0.39923	0.92746	0.64166	1.1841	0.0015911	0.015159	0.23636	0.98229
AANAT	4	-0.12305	-0.91376	0.29097	0.53752	0.36084	0.92746	-0.1584	-1.1635	0.79684	0.90014	0.24463	0.98571
AAR2	4	0.26853	0.57656	0.77218	0.89464	0.56424	0.92746	-0.33883	-0.71841	0.6433	0.8106	0.47251	0.99998
AARD	4	0.075344	0.27899	0.71574	0.86102	0.78025	0.9591	0.020717	0.075825	0.33736	0.56835	0.93956	0.99998
AARS2	4	-0.57257	-0.69307	0.0087013	0.05287	0.48827	0.92746	1.0417	1.2459	0	0	0.21279	0.97463
AASDH	4	-0.0053221	-0.02407	0.52103	0.7349	0.9808	0.99845	-0.31916	-1.4168	0.70078	0.84617	0.15655	0.93466
AASDHPPT	4	-1.0317	-1.4641	9.94e-05	0.001773	0.14315	0.92746	1.4661	2.0629	0	0	0.039121	0.71501
AASS	4	0.0097401	0.032734	0.55599	0.75934	0.97389	0.9983	-0.60767	-2.0178	0.12719	0.31398	0.04361	0.73075
AATF	4	0.2526	0.35315	0.81265	0.91507	0.72398	0.948	0.26517	0.36618	0.061158	0.19605	0.71423	0.99998
AATK	4	-0.45921	-0.88953	0.025905	0.11351	0.37372	0.92746	0.935	1.7939	0	0	0.072835	0.81783
C19orf38	4	0.20939	0.83777	0.92547	0.96656	0.40216	0.92746	-0.21118	-0.83474	0.95938	0.98193	0.40387	0.99998
ABAT	4	0.16782	0.33281	0.9647	0.98507	0.73927	0.95064	-0.9714	-1.887	0.0046738	0.032707	0.059155	0.79104
ABCA1	4	-0.166	-0.40073	0.22663	0.46425	0.68862	0.94144	0.57135	1.3639	0.0031822	0.025029	0.17259	0.94228
ABCA12	4	-0.19091	-0.58617	0.1965	0.42504	0.55776	0.92746	0.11099	0.33672	0.19078	0.40271	0.73633	0.99998
ABCA13	4	-0.053592	-0.28743	0.41731	0.6543	0.77378	0.958	0.040958	0.21735	0.29868	0.5285	0.82794	0.99998
ABCA2	4	-0.016996	-0.018046	0.49478	0.71569	0.9856	0.99845	0.65863	0.69075	0.001243	0.01245	0.48972	0.99998
ABCA3	4	0.41366	1.348	0.44322	0.67587	0.17767	0.92746	-0.22451	-0.72363	0.99886	0.99935	0.46929	0.99998
ABCA4	4	0.33403	0.50226	0.61361	0.79829	0.61549	0.93082	-0.79958	-1.1751	0.026004	0.10992	0.23996	0.98322
ABCA5	4	1.1822	0.69787	0.0042263	0.031505	0.48526	0.92746	0.25499	0.14962	0.065583	0.20431	0.88106	0.99998
ABCA6	4	0.52255	1.0074	0.26686	0.5128	0.31374	0.92746	-0.08161	-0.15606	0.57548	0.76386	0.87598	0.99998
ABCA7	4	0.16897	0.35184	0.96808	0.98647	0.72496	0.94835	-0.3029	-0.6208	0.75104	0.87433	0.53473	0.99998
ABCA8	4	0.24219	0.57284	0.83945	0.92754	0.56676	0.92746	0.17851	0.41767	0.11869	0.29946	0.67619	0.99998
ABCA9	4	-0.44532	-1.6577	0.029485	0.12414	0.09737	0.92746	0.16368	0.598	0.13271	0.32223	0.54984	0.99998
ABCB10	4	-0.41538	-2.2919	0.037938	0.1467	0.021912	0.54843	0.31009	1.6918	0.042064	0.15343	0.090685	0.85342
ABCB11	4	-0.034987	-0.23452	0.45535	0.68568	0.81458	0.96475	0.0060525	0.040118	0.36784	0.5969	0.968	0.99998
ABCB1	4	0.29274	0.79468	0.71152	0.859	0.4268	0.92746	-0.088394	-0.23713	0.59452	0.77643	0.81255	0.99998
ABCB4	4	-0.10666	-0.16717	0.31777	0.56493	0.86724	0.97594	0.84601	1.3081	0	0	0.19083	0.95811
ABCB5	4	0.62479	0.55145	0.15329	0.36211	0.58133	0.92777	-0.043634	-0.038031	0.48051	0.69328	0.96966	0.99998
ABCB6	4	-0.0012737	-0.0036318	0.53018	0.74168	0.9971	0.99977	-0.52542	-1.4724	0.22598	0.44907	0.14092	0.92636
ABCB7	4	-1.0657	-2.1651	4.97e-05	0.0010627	0.030378	0.6221	0.62797	1.2585	0.00179	0.016209	0.20822	0.97197
ABCB9	4	0.24224	0.59463	0.83935	0.92753	0.55209	0.92746	0.31344	0.75958	0.040871	0.15052	0.44751	0.99998
ABCC1	4	-0.3934	-1.1012	0.045147	0.16509	0.27081	0.92746	0.040117	0.11072	0.30017	0.53007	0.91183	0.99998
ABCC10	4	-0.0166	-0.027113	0.49553	0.71605	0.97837	0.99845	-0.1005	-0.16219	0.62918	0.79997	0.87116	0.99998
ABCC12	4	0.32401	1.308	0.63435	0.81154	0.19089	0.92746	-0.17637	-0.70365	0.85268	0.92913	0.48165	0.99998
ABCC2	4	-0.17647	-0.82339	0.2136	0.44778	0.41029	0.92746	-0.24243	-1.1134	0.94372	0.97453	0.26553	0.9961
ABCC3	4	-0.54314	-1.0979	0.011983	0.067131	0.27227	0.92746	0.10486	0.20929	0.19923	0.41386	0.83422	0.99998
ABCC4	4	-0.24218	-0.53537	0.13912	0.34197	0.59239	0.92796	0.57027	1.2469	0.0032319	0.025233	0.21243	0.97463
ABCC5	4	-0.59968	-1.2232	0.0073588	0.04813	0.22126	0.92746	0.0044219	0.008821	0.37107	0.5992	0.99296	0.99998
ABCC6	4	0.11426	0.26712	0.81842	0.91709	0.78938	0.95994	-0.54426	-1.2445	0.19814	0.41218	0.21332	0.97539
ABCC8	4	-0.29824	-0.45756	0.093725	0.26534	0.64727	0.93271	-1.2193	-1.8329	0.00049722	0.0059988	0.066824	0.81254
ABCC9	4	0.28484	0.74673	0.73056	0.87034	0.45522	0.92746	-0.36557	-0.94611	0.56807	0.75863	0.34409	0.99998
ABCD2	4	0.95493	1.1346	0.017999	0.087694	0.25656	0.92746	-0.2435	-0.28498	0.94038	0.9738	0.77566	0.99998
ABCD3	4	-0.14904	-0.49764	0.25229	0.49531	0.61874	0.93094	0.16143	0.53278	0.13465	0.32509	0.59419	0.99998
ABCD4	4	0.018551	0.045152	0.57612	0.77166	0.96399	0.99745	-0.28032	-0.67426	0.81986	0.91271	0.50015	0.99998
ABCE1	4	-1.7417	-1.8005	0	0	0.071785	0.83213	1.1873	1.2089	0	0	0.22672	0.98097
ABCF1	4	-1.0726	-2.1202	4.97e-05	0.0010627	0.033991	0.64984	1.4097	2.7511	0	0	0.005939	0.39802
ABCF2	4	0.12905	0.30234	0.85725	0.93691	0.76239	0.95512	-0.44801	-1.0323	0.36461	0.59362	0.30195	0.99998
ABCF3	4	0.18316	0.47949	0.99309	0.99661	0.63159	0.93095	-0.16987	-0.43952	0.83269	0.91941	0.66029	0.99998
ABCG1	4	0.99114	0.87954	0.014718	0.076883	0.37911	0.92746	-0.50436	-0.4406	0.2593	0.48738	0.6595	0.99998
ABCG2	4	-0.35082	-1.1264	0.063097	0.20501	0.25998	0.92746	-0.37286	-1.1843	0.54748	0.74338	0.23631	0.98229
ABCG4	4	-0.47174	-1.1827	0.022822	0.10354	0.23693	0.92746	0.24032	0.59334	0.073837	0.2201	0.55295	0.99998
ABCG5	4	0.13405	0.3035	0.87172	0.9436	0.76151	0.95464	-0.48241	-1.0712	0.29863	0.5285	0.28408	0.99998
ABCG8	4	0.24873	0.62769	0.82244	0.91961	0.53021	0.92746	-0.12496	-0.31194	0.69874	0.84494	0.75509	0.99998
ABHD10	4	0.032855	0.090622	0.60959	0.79538	0.92779	0.98844	-0.57294	-1.559	0.16274	0.36549	0.11899	0.90577
ABHD11	4	0.14526	0.39964	0.90299	0.9573	0.68942	0.94145	0.14762	0.40136	0.14892	0.34656	0.68816	0.99998
ABHD12	4	-0.0038499	-0.013041	0.52446	0.73716	0.98959	0.99878	-0.4961	-1.6507	0.27337	0.50178	0.098802	0.87307
ABHD12B	4	-0.3341	-0.78467	0.07135	0.22217	0.43265	0.92746	0.17451	0.4044	0.12232	0.3054	0.68592	0.99998
ABHD13	4	-0.78441	-2.4216	0.00099443	0.010953	0.015452	0.47957	0.082919	0.25228	0.23106	0.45532	0.80083	0.99998
ABHD14A	4	0.47408	0.64009	0.33666	0.5827	0.52212	0.92746	0.46255	0.61836	0.0099443	0.056513	0.53634	0.99998
ABHD14B	4	0.60018	1.1345	0.17572	0.39552	0.25658	0.92746	-0.34243	-0.64164	0.63251	0.80259	0.52111	0.99998
ABHD15	4	-0.71307	-0.84805	0.0020386	0.018452	0.39641	0.92746	0.54522	0.63952	0.003928	0.02879	0.52248	0.99998
ABHD16A	4	-0.28865	-1.2564	0.099642	0.27531	0.20898	0.92746	0.12605	0.54251	0.17248	0.37888	0.58747	0.99998
ABHD16B	4	-0.12412	-0.38251	0.28918	0.53598	0.70208	0.94406	-0.18574	-0.5617	0.88092	0.94264	0.57432	0.99998
ABHD17A	4	-0.96102	-1.7386	0.00014916	0.0025467	0.082102	0.87484	0.54025	0.96154	0.0041269	0.029696	0.33628	0.99998
ABHD17B	4	0.41757	1.1084	0.43531	0.6697	0.26768	0.92746	-0.60134	-1.5773	0.13325	0.32316	0.11472	0.89794
ABHD17C	4	0.31969	0.69376	0.64469	0.81825	0.48783	0.92746	-0.4884	-1.0462	0.28784	0.51761	0.29546	0.99998
ABHD2	4	0.024148	0.11673	0.58706	0.77872	0.90708	0.98363	0.20623	0.98455	0.096261	0.26173	0.32485	0.99998
ABHD3	4	0.75616	1.0804	0.068665	0.21704	0.27996	0.92746	-0.21349	-0.30381	0.96609	0.98455	0.76128	0.99998
ABHD4	4	-0.54203	-1.3714	0.012132	0.067609	0.17025	0.92746	-0.079706	-0.19787	0.57011	0.76004	0.84314	0.99998
ABHD5	4	1.5443	0.68201	0.00024861	0.0036873	0.49523	0.92746	-0.60528	-0.26847	0.12957	0.3178	0.78834	0.99998
ABHD6	4	0.63701	1.1468	0.14196	0.34563	0.25148	0.92746	-0.60341	-1.071	0.13117	0.32026	0.28419	0.99998
ABHD8	4	0.48906	0.93725	0.31494	0.56262	0.34863	0.92746	-0.18366	-0.34843	0.87525	0.9402	0.72751	0.99998
ABI1	4	0.0064458	0.025371	0.54828	0.75465	0.97976	0.99845	0.059156	0.2303	0.268	0.49623	0.81786	0.99998
ABI3	4	0.03298	0.12615	0.60979	0.79549	0.89961	0.98226	-0.13077	-0.49444	0.71629	0.85501	0.621	0.99998
ABI3BP	4	-0.53358	-1.3056	0.013126	0.071351	0.1917	0.92746	0.29335	0.70979	0.049075	0.17014	0.47784	0.99998
ABL1	4	0.17954	0.39386	0.99592	0.99821	0.69368	0.94246	-0.20616	-0.44677	0.94362	0.97453	0.65504	0.99998
ABL2	4	-0.52797	-1.1387	0.013524	0.072669	0.25484	0.92746	0.018778	0.040013	0.34029	0.57076	0.96808	0.99998
ABLIM2	4	0.076848	0.17264	0.72007	0.86409	0.86293	0.97478	0.034357	0.076222	0.31081	0.54117	0.93924	0.99998
ABLIM3	4	0.24948	0.76141	0.82041	0.91861	0.44641	0.92746	-0.15741	-0.47509	0.79445	0.8989	0.63472	0.99998
ABO	4	0.41175	0.795	0.44685	0.67893	0.42662	0.92746	-0.2596	-0.49499	0.88644	0.94545	0.62061	0.99998
ABR	4	-0.4348	-1.5642	0.03222	0.13141	0.11776	0.92746	0.21846	0.77605	0.088156	0.24759	0.43772	0.99998
ABRA	4	0.68653	1.3258	0.10437	0.28384	0.18492	0.92746	-0.48851	-0.93056	0.28754	0.51731	0.35208	0.99998
ABRACL	4	0.54283	0.85911	0.2403	0.48099	0.39028	0.92746	-0.27676	-0.43218	0.83095	0.9185	0.66561	0.99998
ABT1	4	-0.61727	-1.4276	0.0057677	0.040222	0.1534	0.92746	0.2686	0.61302	0.059268	0.19223	0.53986	0.99998
ABTB1	4	0.9318	1.1681	0.021331	0.098689	0.24276	0.92746	-0.87954	-1.0809	0.011187	0.061543	0.27974	0.99998
ABTB2	4	0.41374	1.1815	0.44287	0.67549	0.23739	0.92746	-0.1915	-0.54181	0.89688	0.95042	0.58795	0.99998
ACAA1	4	0.74114	1.0112	0.074732	0.22891	0.31191	0.92746	-0.24134	-0.32512	0.94789	0.97664	0.74509	0.99998
ACAA2	4	-0.48549	-1.3273	0.020038	0.094534	0.1844	0.92746	0.44035	1.1892	0.012828	0.067486	0.23437	0.98229
ACACA	4	0.89983	0.77216	0.026154	0.11425	0.44002	0.92746	0.38071	0.32005	0.021877	0.097713	0.74893	0.99998
ACACB	4	-0.0070452	-0.013999	0.51715	0.73236	0.98883	0.99878	-0.83744	-1.6132	0.0178	0.085646	0.10669	0.88087
ACAD11	4	0.090932	0.25272	0.75711	0.88591	0.80048	0.96223	-0.34799	-0.95414	0.61709	0.79116	0.34001	0.99998
ACAD8	4	-0.16286	-0.49516	0.23185	0.4712	0.62049	0.93094	0.37164	1.1175	0.024214	0.10521	0.2638	0.9961
ACAD9	4	-0.90842	-3.2317	0.00024861	0.0036873	0.0012307	0.15049	0.756	2.6584	0.00019889	0.0025608	0.0078513	0.43527
ACADL	4	0.56646	0.74253	0.21186	0.44585	0.45776	0.92746	-0.95945	-1.2275	0.005171	0.035135	0.21964	0.97816
ACADM	4	0.71047	0.86093	0.089499	0.25803	0.38928	0.92746	-0.074313	-0.090976	0.55803	0.75161	0.92751	0.99998
ACADS	4	0.22136	0.51773	0.89285	0.95202	0.60465	0.92929	-0.20465	-0.47272	0.93904	0.9729	0.63641	0.99998
ACADSB	4	0.53503	0.76412	0.2502	0.49251	0.44479	0.92746	0.010332	0.014533	0.3577	0.58683	0.98841	0.99998
ACADVL	4	-0.00073259	-0.0008926	0.53137	0.7422	0.99929	0.99995	-0.36064	-0.43026	0.5807	0.76684	0.667	0.99998
ACAN	4	0.52321	0.86127	0.26616	0.51205	0.38909	0.92746	-0.26499	-0.43003	0.86978	0.93786	0.66718	0.99998
ACAP1	4	0.69744	1.1202	0.097305	0.2712	0.26262	0.92746	-0.64218	-1.0172	0.097951	0.26478	0.30907	0.99998
ACAP2	4	0.1632	0.50888	0.95167	0.97863	0.61084	0.92993	-0.63907	-1.9664	0.10014	0.26896	0.049249	0.7561
ACAP3	4	-0.64789	-2.3173	0.0038286	0.029079	0.02049	0.53939	0.63572	2.2488	0.0016905	0.01577	0.024523	0.63345
ACAT1	4	-0.50403	-1.0169	0.016756	0.083354	0.30922	0.92746	0.07598	0.15113	0.24249	0.46903	0.87987	0.99998
ACAT2	4	-0.33022	-0.8002	0.07314	0.22541	0.4236	0.92746	0.5965	1.4273	0.0024364	0.020156	0.1535	0.93466
ACBD3	4	-0.71777	-1.7527	0.0019391	0.017857	0.079653	0.86419	-0.10958	-0.26334	0.65468	0.81691	0.79229	0.99998
ACBD4	4	-0.28441	-1.1515	0.10327	0.28205	0.24953	0.92746	0.1942	0.77662	0.10506	0.27628	0.43738	0.99998
ACBD5	4	0.44988	0.84128	0.37858	0.62226	0.40019	0.92746	0.13423	0.24795	0.16339	0.36613	0.80418	0.99998
ACBD6	4	0.23179	0.97484	0.86585	0.9409	0.32964	0.92746	-0.041728	-0.17356	0.47569	0.68951	0.86221	0.99998
ACBD7	4	0.13679	0.44008	0.87957	0.94705	0.65988	0.93383	0.16426	0.52255	0.13201	0.32143	0.60128	0.99998
ACCS	4	-0.2137	-0.7	0.1695	0.38616	0.48393	0.92746	0.21769	0.70533	0.088554	0.24819	0.48061	0.99998
ACCSL	4	0.72757	1.5294	0.080996	0.24234	0.12618	0.92746	-0.50939	-1.0581	0.2508	0.4786	0.29003	0.99998
ACD	4	-0.66473	-2.6672	0.0031325	0.02517	0.0076475	0.35289	0.2937	1.1653	0.048926	0.16971	0.2439	0.98571
ACE	4	-0.55532	-1.0447	0.01074	0.062089	0.29614	0.92746	0.2139	0.39688	0.09104	0.25276	0.69146	0.99998
ACE2	4	-0.081888	-0.2828	0.36267	0.60814	0.77733	0.95907	-0.64534	-2.1829	0.095764	0.26105	0.029045	0.66206
ACER1	4	-0.4533	-0.72034	0.027347	0.11772	0.47132	0.92746	-0.2192	-0.33556	0.98185	0.99221	0.7372	0.99998
ACER2	4	-0.61697	-1.9838	0.0058174	0.040428	0.047274	0.73137	-0.011242	-0.035605	0.40558	0.6312	0.9716	0.99998
ACER3	4	0.2307	0.4582	0.86829	0.94186	0.64681	0.93266	-1.2291	-2.4004	0.00044749	0.0054381	0.016378	0.55753
ACHE	4	-0.097757	-0.16297	0.33328	0.57959	0.87054	0.97636	-0.27442	-0.45036	0.83786	0.92137	0.65245	0.99998
ACIN1	4	0.90554	0.82814	0.025209	0.11128	0.40759	0.92746	0.24924	0.22466	0.069163	0.21182	0.82224	0.99998
ACKR1	4	0.074597	0.096588	0.7136	0.85998	0.92305	0.98697	0.3902	0.50106	0.020585	0.094305	0.61633	0.99998
ACKR2	4	-0.4084	-1.5263	0.040225	0.15218	0.12694	0.92746	-0.021201	-0.078263	0.42696	0.64844	0.93762	0.99998
ACKR3	4	0.76681	1.328	0.064539	0.20818	0.18418	0.92746	-0.2368	-0.40544	0.96137	0.98257	0.68516	0.99998
ACKR4	4	0.35526	1.2355	0.5617	0.76269	0.21666	0.92746	-0.077182	-0.26535	0.56449	0.75618	0.79074	0.99998
ACLY	4	-0.87259	-1.5997	0.00034805	0.0045722	0.10966	0.92746	1.4118	2.5599	0	0	0.010471	0.48312
ACMSD	4	0.68425	1.0797	0.10611	0.28681	0.28029	0.92746	-0.5785	-0.89995	0.15618	0.35628	0.36815	0.99998
ACO1	4	-0.34939	-0.82913	0.064041	0.20717	0.40703	0.92746	-0.3829	-0.89228	0.51989	0.7226	0.37224	0.99998
ACO2	4	-0.8346	-2.1637	0.00049722	0.0063131	0.030489	0.6221	0.43842	1.1229	0.013027	0.068194	0.26148	0.9961
ACOT11	4	0.10317	0.56208	0.79022	0.90492	0.57406	0.92746	-0.40174	-2.1648	0.4732	0.6871	0.0304	0.66562
ACOT12	4	0.30507	0.58832	0.67969	0.83989	0.55632	0.92746	-0.20549	-0.39174	0.94133	0.97437	0.69525	0.99998
ACOT13	4	0.42233	1.2075	0.42601	0.66172	0.22724	0.92746	-0.52316	-1.4692	0.22942	0.45335	0.14177	0.92655
ACOT1	4	0.051308	0.068797	0.65533	0.82477	0.94515	0.99299	0.37952	0.50301	0.022176	0.09876	0.61496	0.99998
ACOT2	4	0.36715	1.3401	0.53505	0.74476	0.1802	0.92746	-0.45344	-1.6351	0.35307	0.58281	0.10203	0.87476
ACOT4	4	0.09731	0.22261	0.77496	0.89664	0.82384	0.9662	-0.70314	-1.5773	0.061108	0.19605	0.11472	0.89794
ACOT6	4	-0.032457	-0.1396	0.46102	0.69081	0.88898	0.98072	-0.43685	-1.858	0.38912	0.61612	0.06317	0.80607
ACOT7	4	0.23977	0.30303	0.84591	0.9311	0.76186	0.95478	0.33924	0.42628	0.032418	0.12782	0.6699	0.99998
ACOT8	4	0.91259	0.9075	0.023866	0.10676	0.36414	0.92746	-0.051308	-0.050094	0.49896	0.7068	0.96005	0.99998
ACOT9	4	-0.34695	-1.1825	0.065235	0.20982	0.23701	0.92746	-0.076453	-0.25748	0.5631	0.75572	0.79681	0.99998
ACOX1	4	-0.36634	-1.796	0.056484	0.19157	0.072496	0.83507	0.45222	2.1918	0.011486	0.062755	0.028392	0.65874
ACOX2	4	0.38053	0.67239	0.50641	0.72527	0.50133	0.92746	-0.056464	-0.098891	0.51193	0.71671	0.92123	0.99998
ACOX3	4	-0.21756	-0.4976	0.16577	0.38116	0.61876	0.93094	0.4952	1.1222	0.0071102	0.04466	0.26178	0.9961
ACOXL	4	-0.17006	-0.47941	0.22111	0.45666	0.63165	0.93095	-0.21642	-0.60295	0.97385	0.98755	0.54654	0.99998
ACP1	4	0.043551	0.062456	0.63683	0.81336	0.9502	0.99471	-0.39421	-0.55021	0.4919	0.70128	0.58217	0.99998
ACP2	4	0.038467	0.096001	0.62331	0.80369	0.92352	0.98697	0.1629	0.40274	0.13315	0.32296	0.68714	0.99998
ACP5	4	0.12452	0.36827	0.84556	0.93102	0.71267	0.94628	-0.12056	-0.35232	0.68447	0.83533	0.7246	0.99998
ACP6	4	-0.26273	-0.71733	0.11888	0.3082	0.47317	0.92746	0.11472	0.30843	0.18566	0.39643	0.75776	0.99998
ACR	4	0.12684	0.11902	0.85188	0.93434	0.90526	0.9834	1.0259	0.94242	0	0	0.34598	0.99998
ACRBP	4	-0.14279	-0.4303	0.26173	0.50713	0.66698	0.93518	-0.080932	-0.24095	0.57319	0.76198	0.80959	0.99998
ACSBG1	4	0.20334	0.54378	0.94063	0.97368	0.58659	0.92779	-0.55511	-1.4652	0.18452	0.39466	0.14288	0.92716
ACSBG2	4	0.66914	1.5903	0.11794	0.30686	0.11177	0.92746	-0.7989	-1.8741	0.026104	0.11022	0.060916	0.79667
ACSF2	4	-0.10274	-0.44679	0.32458	0.57078	0.65503	0.93346	0.047312	0.20326	0.28699	0.51683	0.83893	0.99998
ACSF3	4	0.48792	1.496	0.31678	0.56425	0.13464	0.92746	-0.2618	-0.79316	0.87982	0.94208	0.42768	0.99998
ACSL1	4	0.15335	0.26027	0.92348	0.96558	0.79466	0.9608	-0.16966	-0.28452	0.83194	0.91904	0.77601	0.99998
ACSL3	4	0.37281	0.89874	0.52277	0.73609	0.36879	0.92746	-0.19901	-0.47417	0.92035	0.96246	0.63538	0.99998
ACSL4	4	-0.55859	-2.772	0.010342	0.06043	0.0055712	0.31028	0.68553	3.3662	0.00089499	0.0096051	0.000762	0.15174
ACSL5	4	0.45422	0.9244	0.37117	0.61648	0.35528	0.92746	-0.1463	-0.29424	0.76168	0.88078	0.76858	0.99998
ACSL6	4	-0.35872	-1.163	0.059566	0.19753	0.24484	0.92746	-0.19436	-0.62319	0.90498	0.95503	0.53316	0.99998
ACSM1	4	-0.80587	-1.3304	0.00074582	0.0087108	0.1834	0.92746	0.29157	0.47001	0.04997	0.17218	0.63835	0.99998
ACSM2B	4	0.14418	0.18845	0.89976	0.95574	0.85053	0.97165	-0.69644	-0.88462	0.064539	0.20246	0.37636	0.99998
ACSM2A	4	-0.41203	-1.1771	0.038932	0.14877	0.23915	0.92746	-0.066353	-0.1874	0.53729	0.7357	0.85135	0.99998
ACSM3	4	-0.25765	-0.86351	0.12381	0.31667	0.38786	0.92746	-0.012502	-0.041452	0.40866	0.63374	0.96694	0.99998
ACSM4	4	-1.0332	-2.0226	9.94e-05	0.001773	0.043113	0.70323	-0.002911	-0.005584	0.38758	0.6146	0.99554	0.99998
ACSM5	4	-0.013538	-0.032762	0.50393	0.72343	0.97386	0.9983	-0.23569	-0.5631	0.9644	0.98392	0.57337	0.99998
ACSS1	4	0.64906	0.55505	0.13191	0.33051	0.57886	0.92777	0.12852	0.11008	0.17	0.37584	0.91234	0.99998
ACSS2	4	-0.019299	-0.041646	0.48946	0.71246	0.96678	0.99745	-0.06953	-0.14795	0.54569	0.74196	0.88238	0.99998
ACSS3	4	-0.80348	-2.3695	0.00074582	0.0087108	0.017812	0.50174	0.52125	1.5124	0.0052208	0.035425	0.13043	0.91938
ACTA1	4	0.80886	0.95981	0.049572	0.17606	0.33715	0.92746	-0.043438	-0.050964	0.48001	0.69314	0.95935	0.99998
ACTA2	4	0.19791	0.38412	0.95406	0.97988	0.70089	0.9436	-1.2949	-2.4596	9.94e-05	0.0013957	0.013907	0.52929
ACTB	4	-1.1714	-2.2352	0	0	0.025403	0.58658	0.84504	1.5889	0	0	0.11209	0.89173
ACTBL2	4	0.0058965	0.0088784	0.54684	0.75386	0.99292	0.99907	-0.47465	-0.68853	0.31265	0.54305	0.49112	0.99998
ACTC1	4	0.31558	0.67099	0.65429	0.82429	0.50222	0.92746	-0.31388	-0.65912	0.71664	0.85523	0.50982	0.99998
ACTG1	4	0.52473	0.63984	0.26392	0.50936	0.52228	0.92746	0.0075038	0.0091742	0.36411	0.593	0.99268	0.99998
ACTG2	4	0.7273	1.0893	0.081146	0.24262	0.27603	0.92746	-0.16887	-0.25017	0.8299	0.91779	0.80245	0.99998
ACTL10	4	-0.39016	-1.2023	0.04644	0.1682	0.22923	0.92746	-0.0098692	-0.02995	0.40274	0.62852	0.97611	0.99998
ACTL6A	4	-1.1712	-2.6495	0	0	0.0080611	0.36028	1.0064	2.2526	0	0	0.024284	0.63044
ACTL6B	4	0.25628	0.40421	0.8029	0.91088	0.68606	0.94066	-0.3234	-0.5023	0.68904	0.83841	0.61546	0.99998
ACTL7A	4	-0.22812	-0.73709	0.15329	0.36211	0.46107	0.92746	-0.032867	-0.10499	0.4551	0.67237	0.91638	0.99998
ACTL7B	4	0.44163	0.65908	0.392	0.633	0.50985	0.92746	0.44532	0.65701	0.012331	0.06573	0.51117	0.99998
ACTL9	4	0.50422	0.59372	0.29246	0.53909	0.5527	0.92746	0.087109	0.10128	0.22544	0.44876	0.91933	0.99998
ACTN1	4	0.92214	0.86652	0.022623	0.10306	0.3862	0.92746	-0.60357	-0.556	0.13102	0.32009	0.57821	0.99998
ACTN2	4	-0.36966	-1.1376	0.054942	0.18797	0.25527	0.92746	0.34302	1.0426	0.031175	0.12416	0.29714	0.99998
ACTN3	4	-0.61627	-1.2846	0.0058174	0.040428	0.19894	0.92746	0.55309	1.1375	0.0036297	0.027067	0.25533	0.9932
ACTN4	4	0.81199	0.87136	0.048976	0.17455	0.38356	0.92746	-0.50485	-0.53485	0.2587	0.48667	0.59275	0.99998
ACTR10	4	-0.86689	-0.61728	0.00034805	0.0045722	0.53705	0.92746	2.1476	1.4952	0	0	0.13486	0.92152
ACTR1A	4	-1.493	-2.3207	0	0	0.020303	0.5385	1.2365	1.8938	0	0	0.058255	0.78897
ACTR1B	4	0.56324	0.94237	0.21544	0.45028	0.346	0.92746	-0.62402	-1.027	0.11232	0.28873	0.3044	0.99998
ACTR2	4	-1.2661	-3.4401	0	0	0.00058143	0.096642	0.95809	2.5735	0	0	0.010067	0.47921
ACTR3	4	-0.82747	-2.0394	0.00054694	0.0068323	0.041413	0.69517	1.1683	2.8441	0	0	0.0044533	0.34987
ACTR3B	4	0.20267	0.52278	0.94163	0.97368	0.60113	0.92882	-0.23099	-0.58801	0.98026	0.9913	0.55653	0.99998
ACTR3C	4	-0.38282	-0.79094	0.049473	0.17576	0.42898	0.92746	0.15257	0.31007	0.1435	0.33853	0.75651	0.99998
ACTR5	4	-0.54208	-1.5398	0.012132	0.067609	0.1236	0.92746	0.80513	2.2596	0	0	0.023848	0.62884
ACTR6	4	-0.24854	-0.68655	0.13286	0.33193	0.49236	0.92746	-0.4083	-1.1038	0.45639	0.67334	0.26969	0.99961
ACTR8	4	-0.27019	-0.47109	0.11356	0.29938	0.63758	0.93204	0.53713	0.92534	0.0042761	0.030594	0.35479	0.99998
ACTRT1	4	0.068271	0.12859	0.69705	0.85015	0.89768	0.98206	0.26414	0.49151	0.061506	0.19688	0.62307	0.99998
ACTRT2	4	0.31704	0.52269	0.65125	0.82279	0.60119	0.92882	0.51994	0.84569	0.0052705	0.035678	0.39773	0.99998
ACTRT3	4	-0.36104	-0.87271	0.058771	0.19586	0.38282	0.92746	-0.1533	-0.36053	0.78142	0.89118	0.71845	0.99998
ACVR1	4	-0.47752	-1.8231	0.02148	0.099265	0.068285	0.81527	0.14686	0.5542	0.14991	0.34802	0.57944	0.99998
ACVR1B	4	0.4357	0.49097	0.4024	0.64118	0.62344	0.93094	0.033921	0.037761	0.31161	0.54185	0.96988	0.99998
ACVR1C	4	0.10818	0.27874	0.80405	0.91116	0.78044	0.9591	-0.28619	-0.72722	0.80176	0.90269	0.46709	0.99998
ACVR2A	4	-0.26136	-1.09	0.12018	0.31031	0.27571	0.92746	0.15792	0.65105	0.13788	0.33004	0.51501	0.99998
ACVR2B	4	-0.22911	-0.38552	0.152	0.36003	0.69985	0.94324	0.67583	1.1298	0.00099443	0.01039	0.25855	0.99585
ACVRL1	4	0.23285	0.54889	0.86322	0.94006	0.58308	0.92777	-1.2552	-2.883	0.00029833	0.0037951	0.0039385	0.33147
ACY1	4	0.37466	0.73748	0.51919	0.73406	0.46083	0.92746	0.092239	0.17941	0.21897	0.44133	0.85762	0.99998
ACY3	4	-0.089067	-0.12798	0.34919	0.59578	0.89816	0.98209	-0.80175	-1.0987	0.025457	0.10813	0.27189	0.99998
ACYP2	4	0.20275	0.54844	0.94163	0.97368	0.58339	0.92777	0.31773	0.849	0.039529	0.14735	0.39588	0.99998
ADA	4	-0.45807	-1.157	0.026253	0.11458	0.24729	0.92746	0.033937	0.084324	0.31161	0.54185	0.9328	0.99998
ADAD1	4	1.102	1.3048	0.0068616	0.046	0.19195	0.92746	-0.53748	-0.62924	0.20784	0.42588	0.52919	0.99998
ADAD2	4	0.29866	0.33659	0.6959	0.84943	0.73643	0.95058	-0.95092	-1.0482	0.0056185	0.037517	0.29452	0.99998
ADAL	4	-0.31443	-1.1085	0.083383	0.24669	0.26766	0.92746	0.17362	0.6046	0.12321	0.30703	0.54544	0.99998
ADAM10	4	0.67115	0.80972	0.11595	0.30372	0.4181	0.92746	-0.16387	-0.19668	0.81444	0.90975	0.84408	0.99998
ADAM11	4	-0.31536	-0.94574	0.082737	0.24554	0.34428	0.92746	0.01373	0.040504	0.35118	0.5806	0.96769	0.99998
ADAM12	4	0.095071	0.12895	0.76934	0.89329	0.8974	0.98202	0.62382	0.83498	0.0018397	0.01643	0.40373	0.99998
ADAM15	4	0.14001	0.31188	0.88857	0.95033	0.75513	0.95362	0.12638	0.27853	0.17248	0.37888	0.7806	0.99998
ADAM17	4	-0.6625	-1.6343	0.0032816	0.025923	0.1022	0.92746	0.46244	1.1229	0.0099443	0.056513	0.26149	0.9961
ADAM18	4	-0.4459	-1.1911	0.029286	0.12351	0.2336	0.92746	0.51823	1.3682	0.0054694	0.036752	0.17124	0.94214
ADAM2	4	0.36226	0.96418	0.54584	0.753	0.33496	0.92746	-0.15101	-0.39728	0.77511	0.88752	0.69116	0.99998
ADAM20	4	-0.039972	-0.11727	0.44476	0.67696	0.90665	0.98363	-0.25325	-0.73455	0.90672	0.95572	0.46262	0.99998
ADAM21	4	0.32743	0.61727	0.62639	0.80569	0.53706	0.92746	0.25572	0.47758	0.065185	0.20338	0.63295	0.99998
ADAM22	4	-0.10074	-0.22324	0.32816	0.57476	0.82335	0.96597	0.55769	1.2203	0.0035302	0.026692	0.22237	0.98097
ADAM23	4	0.44482	0.51883	0.38723	0.62926	0.60388	0.92929	-0.35948	-0.41292	0.58482	0.76996	0.67967	0.99998
ADAM28	4	-1.0157	-3.048	9.94e-05	0.001773	0.0023037	0.20592	0.72741	2.159	0.00054694	0.0064441	0.030847	0.66998
ADAM29	4	-0.3885	-0.79793	0.047136	0.17014	0.42491	0.92746	-0.15853	-0.32008	0.79709	0.90026	0.7489	0.99998
ADAM30	4	-0.091428	-0.24239	0.34596	0.59348	0.80848	0.96351	-0.21772	-0.56912	0.97743	0.98973	0.56928	0.99998
ADAM32	4	0.69369	0.56372	0.099841	0.27571	0.57294	0.92746	0.49664	0.40279	0.006961	0.043846	0.6871	0.99998
ADAM33	4	-0.0076976	-0.024794	0.51576	0.73183	0.98022	0.99845	-0.53054	-1.6837	0.21798	0.43994	0.092235	0.8569
ADAM7	4	-0.25896	-0.88393	0.12266	0.31479	0.37673	0.92746	0.60173	2.0306	0.0023369	0.019715	0.042298	0.72968
ADAM9	4	-0.37615	-1.0423	0.052208	0.18176	0.29726	0.92746	-0.48523	-1.3204	0.29356	0.52368	0.1867	0.95498
ADAMDEC1	4	0.24778	0.35958	0.82523	0.92114	0.71916	0.94762	-0.18205	-0.26103	0.86993	0.93788	0.79407	0.99998
ADAMTS1	4	-0.37717	-1.0751	0.05181	0.181	0.28232	0.92746	-0.26008	-0.72714	0.88504	0.94475	0.46714	0.99998
ADAMTS10	4	0.62037	0.5593	0.15677	0.36701	0.57596	0.92776	0.10217	0.091474	0.20281	0.41849	0.92712	0.99998
ADAMTS12	4	0.039376	0.080035	0.62575	0.80558	0.93621	0.99115	0.21395	0.4297	0.090941	0.25259	0.66741	0.99998
ADAMTS13	4	-0.5506	-2.5462	0.011088	0.063244	0.010892	0.42485	0.66693	3.051	0.0011436	0.011646	0.002281	0.24933
ADAMTS14	4	-0.23315	-0.6795	0.14757	0.35345	0.49682	0.92746	-0.21719	-0.62565	0.97549	0.98846	0.53154	0.99998
ADAMTS15	4	-0.44616	-2.0152	0.029286	0.12351	0.043885	0.7096	0.14231	0.63559	0.15463	0.35446	0.52504	0.99998
ADAMTS16	4	-0.37275	-0.84369	0.05355	0.18483	0.39884	0.92746	0.2507	0.56032	0.068019	0.20914	0.57526	0.99998
ADAMTS17	4	-0.49873	-1.6403	0.017751	0.086988	0.10095	0.92746	0.10902	0.35415	0.19342	0.40644	0.72323	0.99998
ADAMTS18	4	-0.098745	-0.33095	0.33154	0.57837	0.74068	0.95064	-0.41455	-1.3699	0.44018	0.65949	0.17071	0.94167
ADAMTS19	4	-0.018469	-0.08059	0.4913	0.71343	0.93577	0.99111	-0.16379	-0.70324	0.81414	0.90975	0.48191	0.99998
ADAMTS2	4	0.19913	0.82083	0.95088	0.97816	0.41174	0.92746	-0.18946	-0.7724	0.89071	0.94708	0.43988	0.99998
ADAMTS20	4	0.87533	0.87434	0.031076	0.12873	0.38193	0.92746	-1.1562	-1.124	0.00099443	0.01039	0.26103	0.99585
ADAMTS3	4	0.033743	0.06218	0.61128	0.79655	0.95042	0.99476	-0.43878	-0.79111	0.38435	0.61126	0.42888	0.99998
ADAMTS4	4	0.45336	1.1105	0.37236	0.61732	0.26677	0.92746	-0.74489	-1.7882	0.043307	0.15677	0.073741	0.81783
ADAMTS5	4	-0.11005	-0.27143	0.3128	0.5606	0.78606	0.95926	0.54862	1.3416	0.0037788	0.027951	0.17973	0.94814
ADAMTS6	4	0.040278	0.10185	0.62853	0.80716	0.91887	0.98615	-0.22601	-0.56485	0.99587	0.99831	0.57218	0.99998
ADAMTS8	4	0.075107	0.29015	0.715	0.86077	0.7717	0.95756	-0.17293	-0.66079	0.84213	0.92395	0.50874	0.99998
ADAMTSL1	4	1.0722	0.63581	0.0083532	0.052223	0.5249	0.92746	0.36262	0.20998	0.026154	0.11032	0.83369	0.99998
ADAMTSL2	4	0.33907	0.46559	0.60089	0.78837	0.64151	0.93207	0.24517	0.33177	0.071698	0.21645	0.74006	0.99998
ADAMTSL3	4	-0.38299	-0.69249	0.049374	0.17547	0.48863	0.92746	0.72524	1.295	0.00054694	0.0064441	0.19534	0.9636
ADAMTSL4	4	-0.91535	-2.8703	0.00019889	0.0030984	0.0041002	0.27216	0.35894	1.1139	0.027397	0.11424	0.26531	0.9961
ADAMTSL5	4	0.67525	0.85922	0.11252	0.29784	0.39022	0.92746	-0.15222	-0.19213	0.77904	0.89009	0.84764	0.99998
ADAP1	4	0.45156	0.46529	0.37535	0.61994	0.64172	0.93207	0.30758	0.31495	0.043059	0.15595	0.7528	0.99998
ADAP2	4	-0.28436	-0.58582	0.10327	0.28205	0.558	0.92746	-0.46679	-0.94187	0.32806	0.55792	0.34626	0.99998
ADAR	4	-0.81017	-2.0363	0.0006961	0.0082938	0.04172	0.69557	0.33471	0.83041	0.034457	0.13433	0.40631	0.99998
ADARB1	4	0.1421	0.55724	0.89394	0.95248	0.57737	0.92777	-0.25198	-0.97573	0.9113	0.95748	0.3292	0.99998
ADARB2	4	0.061247	0.25002	0.68029	0.84021	0.80257	0.96223	-0.077772	-0.31408	0.56528	0.75657	0.75346	0.99998
ADAT1	4	-0.59391	-2.6033	0.0077068	0.049775	0.0092322	0.38683	0.52825	2.2906	0.004823	0.033391	0.021984	0.6141
ADAT2	4	-0.83829	-1.9272	0.00044749	0.0057508	0.053957	0.75515	0.53857	1.2222	0.0041766	0.029989	0.22163	0.98062
ADCK1	4	0.049783	0.11549	0.65155	0.82312	0.90805	0.98363	-0.28241	-0.64505	0.81379	0.90963	0.5189	0.99998
ADCK2	4	0.29811	0.61941	0.69739	0.85032	0.53564	0.92746	-0.39373	-0.80864	0.49304	0.70222	0.41872	0.99998
ADCK5	4	-0.12969	-0.38911	0.28038	0.52657	0.69719	0.94324	-0.36915	-1.0929	0.55693	0.75099	0.27444	0.99998
ADCY1	4	0.080223	0.31466	0.72956	0.86967	0.75302	0.95317	-0.09128	-0.35398	0.60258	0.78167	0.72336	0.99998
ADCY2	4	-0.25361	-0.33383	0.12729	0.3227	0.73851	0.95064	0.41427	0.54012	0.016607	0.081424	0.58911	0.99998
ADCY3	4	-0.028428	-0.079641	0.46873	0.69639	0.93652	0.99121	0.08214	0.2269	0.23195	0.45592	0.8205	0.99998
ADCY4	4	2.1	0.46256	0	0	0.64368	0.93207	-0.17542	-0.037203	0.85029	0.92759	0.97032	0.99998
ADCY5	4	0.022453	0.054764	0.58363	0.77621	0.95633	0.99613	0.41438	0.99905	0.016607	0.081424	0.31777	0.99998
ADCY6	4	0.23971	0.49913	0.84606	0.93114	0.61769	0.93094	-0.70559	-1.4232	0.059467	0.19272	0.15467	0.93466
ADCY7	4	-1.0024	-2.0797	9.94e-05	0.001773	0.037558	0.67503	0.31383	0.6379	0.040772	0.15046	0.52354	0.99998
ADCY8	4	0.77641	0.72269	0.060959	0.20062	0.46987	0.92746	0.16356	0.15104	0.13271	0.32223	0.87994	0.99998
ADCY9	4	0.64209	1.0098	0.13713	0.33836	0.31261	0.92746	-0.7947	-1.2296	0.026949	0.11268	0.21883	0.97816
ADCYAP1	4	-0.012568	-0.02899	0.50622	0.72504	0.97687	0.99845	-0.66199	-1.4862	0.084576	0.24093	0.13724	0.92526
ADCYAP1R1	4	0.086648	0.32426	0.74627	0.88004	0.74574	0.95189	-0.10537	-0.38986	0.64335	0.81061	0.69664	0.99998
ADD1	4	-0.34537	-1.7597	0.065881	0.21122	0.078466	0.85931	0.34721	1.75	0.030131	0.12137	0.080117	0.83148
ADD2	4	0.020593	0.043082	0.57936	0.77365	0.96564	0.99745	0.042379	0.087631	0.29629	0.52651	0.93017	0.99998
ADD3	4	-0.067706	-0.12822	0.38892	0.6302	0.89797	0.98209	0.12859	0.2406	0.1698	0.3756	0.80987	0.99998
ADGB	4	-0.0011204	-0.0029339	0.53048	0.74168	0.99766	0.99977	-0.78262	-2.0227	0.030479	0.12248	0.043101	0.73009
ADGRA1	4	-0.56726	-1.0284	0.0092979	0.055738	0.30376	0.92746	0.49857	0.89355	0.0067621	0.042808	0.37156	0.99998
ADGRA2	4	-0.7443	-1.3901	0.0014916	0.014815	0.1645	0.92746	0.2142	0.38965	0.090642	0.25197	0.6968	0.99998
ADGRA3	4	-0.68723	-1.73	0.0025855	0.022147	0.083633	0.87789	0.84191	2.0947	0	0	0.0362	0.706
ADGRB1	4	-0.069049	-0.22638	0.38639	0.62857	0.8209	0.96567	0.26094	0.84628	0.062898	0.19968	0.3974	0.99998
ADGRB2	4	0.24484	0.77507	0.83234	0.92405	0.4383	0.92746	0.14285	0.44682	0.15399	0.3535	0.655	0.99998
ADGRB3	4	0.37327	0.84632	0.52193	0.7357	0.39738	0.92746	-0.3375	-0.75506	0.64713	0.81304	0.45021	0.99998
ADGRD1	4	-0.7168	-1.3439	0.0019391	0.017857	0.17899	0.92746	0.19626	0.36214	0.10372	0.27415	0.71724	0.99998
ADGRE1	4	-0.28257	-0.88754	0.10466	0.28438	0.37479	0.92746	-0.033376	-0.10347	0.456	0.6732	0.91759	0.99998
ADGRE5	4	-0.17108	-0.36545	0.21987	0.45527	0.71478	0.9467	-0.068803	-0.145	0.54351	0.74048	0.88471	0.99998
ADGRF1	4	-0.14957	-0.35405	0.25114	0.49389	0.7233	0.9479	-0.095632	-0.22371	0.6154	0.7901	0.82298	0.99998
ADGRF3	4	-0.051858	-0.10784	0.42025	0.65626	0.91412	0.98457	-0.85994	-1.7481	0.014121	0.072265	0.080455	0.83289
ADGRF4	4	-0.24424	-0.60351	0.13698	0.33824	0.54617	0.92746	-0.0833	-0.20244	0.58045	0.76676	0.83957	0.99998
ADGRF5	4	-0.44667	-1.366	0.029037	0.12264	0.17195	0.92746	0.21155	0.63973	0.092681	0.25566	0.52235	0.99998
ADGRG1	4	0.38559	0.71073	0.49592	0.71637	0.47725	0.92746	-0.088891	-0.16227	0.59576	0.77694	0.8711	0.99998
ADGRG2	4	-0.074562	-0.35425	0.37614	0.62016	0.72315	0.9479	0.014019	0.065869	0.35039	0.5801	0.94748	0.99998
ADGRG3	4	-0.42681	-1.5087	0.034954	0.13946	0.13138	0.92746	0.23243	0.81282	0.078411	0.22906	0.41632	0.99998
ADGRG5	4	0.021433	0.056829	0.58154	0.7753	0.95468	0.99601	0.15314	0.40181	0.1429	0.33768	0.68782	0.99998
ADGRG6	4	0.016323	0.032176	0.57145	0.76929	0.97433	0.9983	-0.015712	-0.030598	0.41557	0.63938	0.97559	0.99998
ADGRG7	4	-0.43797	-1.2279	0.031474	0.12945	0.2195	0.92746	0.10922	0.30287	0.19327	0.40617	0.76199	0.99998
ADGRL1	4	0.0603	0.15133	0.6777	0.83851	0.87972	0.97852	0.039527	0.098114	0.30087	0.53055	0.92184	0.99998
ADGRL2	4	2.0643	0.43516	0	0	0.66345	0.93473	0.0089646	0.0017945	0.36108	0.59021	0.99857	0.99998
ADGRL4	4	-0.12363	-0.38698	0.28963	0.53627	0.69877	0.94324	-0.12465	-0.3852	0.69764	0.84412	0.70009	0.99998
ADGRV1	4	-0.65143	-2.3698	0.0037291	0.028517	0.017798	0.50174	0.51987	1.8708	0.0053202	0.035954	0.061368	0.79989
ADH1B	4	0.76664	0.7459	0.064539	0.20818	0.45573	0.92746	0.18194	0.1742	0.1168	0.29704	0.86171	0.99998
ADH1A	4	0.33604	0.68311	0.60934	0.79526	0.49454	0.92746	-0.0092993	-0.018711	0.4016	0.62753	0.98507	0.99998
ADH1C	4	-0.074513	-0.24013	0.37614	0.62016	0.81023	0.96396	-0.42825	-1.3623	0.40931	0.63411	0.17311	0.94228
ADH4	4	0.12614	0.23413	0.84944	0.93314	0.81488	0.96475	0.51372	0.94037	0.0056683	0.037748	0.34703	0.99998
ADH5	4	0.90173	1.0388	0.025756	0.11298	0.29889	0.92746	-0.32458	-0.36765	0.68482	0.83546	0.71314	0.99998
ADH7	4	0.98316	0.91049	0.015712	0.08051	0.36256	0.92746	-0.10715	-0.09804	0.64767	0.81306	0.9219	0.99998
ADHFE1	4	0.687	1.1233	0.10402	0.28328	0.26132	0.92746	-0.77684	-1.2466	0.032369	0.12767	0.21253	0.97463
ADI1	4	0.50733	0.88727	0.28789	0.53468	0.37493	0.92746	-0.30887	-0.53335	0.73319	0.86433	0.59379	0.99998
ADIG	4	-0.14223	-0.59645	0.26253	0.50783	0.55087	0.92746	-0.032816	-0.13584	0.4547	0.67203	0.89195	0.99998
ADIPOQ	4	0.0022544	0.0031444	0.53898	0.74826	0.99749	0.99977	0.42977	0.59217	0.014171	0.072409	0.55374	0.99998
ADIPOR1	4	-1.2166	-1.9871	0	0	0.046909	0.73071	0.48082	0.77228	0.0083532	0.050015	0.43995	0.99998
ADIPOR2	4	-0.38841	-1.0967	0.047186	0.17016	0.27275	0.92746	0.20021	0.55821	0.10123	0.27046	0.5767	0.99998
ADK	4	0.48872	1.3671	0.31538	0.56317	0.17161	0.92746	-0.22653	-0.62603	0.99369	0.99731	0.53129	0.99998
ADM	4	-0.06522	-0.14681	0.3937	0.63418	0.88328	0.97937	-0.10951	-0.24306	0.65434	0.81678	0.80796	0.99998
ADM2	4	-0.017771	-0.052617	0.49314	0.7146	0.95804	0.9965	0.07352	0.21527	0.24622	0.47338	0.82955	0.99998
ADNP	4	-0.52485	-1.0921	0.013922	0.074271	0.27478	0.92746	0.33704	0.69213	0.033413	0.13094	0.48886	0.99998
ADNP2	4	-0.45624	-0.72097	0.026601	0.11545	0.47093	0.92746	-0.64966	-0.98906	0.09278	0.25586	0.32263	0.99998
ADO	4	-0.46176	-1.0298	0.025358	0.1117	0.3031	0.92746	0.30363	0.67013	0.044899	0.16079	0.50278	0.99998
ADORA1	4	0.026217	0.084751	0.59213	0.7822	0.93246	0.98985	-0.28052	-0.89401	0.81941	0.91236	0.37131	0.99998
ADORA2A	4	0.83786	1.4677	0.041169	0.15425	0.14219	0.92746	-0.65679	-1.1334	0.087808	0.24696	0.25706	0.99585
ADORA2B	4	1.0394	0.74752	0.010442	0.06094	0.45475	0.92746	-0.11382	-0.080913	0.66562	0.82344	0.93551	0.99998
ADORA3	4	0.043906	0.067679	0.63723	0.81352	0.94604	0.99346	0.50059	0.76856	0.0066627	0.042459	0.44215	0.99998
ADPGK	4	-0.49402	-1.5821	0.018596	0.089817	0.11362	0.92746	-0.047436	-0.14944	0.49006	0.69977	0.88121	0.99998
ADPRH	4	-0.034072	-0.12603	0.45749	0.68803	0.8997	0.98226	-0.56998	-2.0625	0.16607	0.37029	0.039156	0.71501
ADPRHL1	4	-0.39552	-1.0904	0.044451	0.1632	0.27554	0.92746	0.74301	2.0231	0.00039777	0.0049413	0.043068	0.73009
ADPRM	4	0.30258	1.1837	0.68586	0.84305	0.23651	0.92746	-0.3976	-1.534	0.48364	0.696	0.12503	0.912
ADRA1A	4	-0.15682	-0.44037	0.24016	0.48088	0.65967	0.93383	-0.14512	-0.40086	0.75875	0.879	0.68852	0.99998
ADRA1B	4	-0.21785	-0.36059	0.16552	0.38088	0.71841	0.94718	0.2945	0.48191	0.048628	0.1688	0.62987	0.99998
ADRA1D	4	0.95505	1.0656	0.017999	0.087694	0.28659	0.92746	-0.7007	-0.76673	0.062649	0.19921	0.44324	0.99998
ADRA2A	4	0.40979	1.4137	0.45028	0.68144	0.15746	0.92746	-0.35937	-1.2244	0.58512	0.76996	0.2208	0.98009
ADRA2B	4	-0.0089588	-0.024509	0.51347	0.72987	0.98045	0.99845	-0.11264	-0.30468	0.66269	0.82153	0.76061	0.99998
ADRA2C	4	-0.045281	-0.043937	0.43417	0.66917	0.96495	0.99745	0.87483	0.84522	0	0	0.39799	0.99998
ADRB1	4	0.57569	1.0704	0.20078	0.43017	0.28445	0.92746	-0.65375	-1.1921	0.089996	0.25097	0.23321	0.98229
ADRB2	4	-0.41214	-0.81057	0.038932	0.14877	0.41761	0.92746	0.26131	0.5076	0.062848	0.19956	0.61174	0.99998
ADRB3	4	-0.41575	-1.0914	0.037938	0.1467	0.27509	0.92746	0.45306	1.1756	0.011386	0.062415	0.23975	0.98322
ADRM1	4	-0.1906	-0.27839	0.197	0.42593	0.78071	0.9591	0.68077	0.98716	0.00094471	0.010037	0.32356	0.99998
ADSL	4	-0.37023	-0.99619	0.054843	0.18797	0.31916	0.92746	0.3249	0.86309	0.037739	0.14329	0.38809	0.99998
ADSS	4	0.15028	0.25194	0.91597	0.96259	0.80108	0.96223	-0.36646	-0.60526	0.56514	0.75654	0.54501	0.99998
ADTRP	4	0.75629	1.0694	0.068616	0.21695	0.28489	0.92746	-0.00043186	-0.00060256	0.38181	0.60946	0.99952	0.99998
AEBP2	4	0.21988	0.47171	0.89747	0.95407	0.63713	0.93204	-0.40393	-0.85228	0.46728	0.6822	0.39406	0.99998
AEN	4	-0.27772	-0.67375	0.1075	0.28927	0.50047	0.92746	0.35058	0.84061	0.029336	0.11924	0.40056	0.99998
AFAP1	4	-0.37702	-0.99929	0.05186	0.18104	0.31765	0.92746	0.44269	1.1594	0.012629	0.066948	0.2463	0.98586
AFAP1L1	4	-0.71421	-1.5798	0.0019391	0.017857	0.11416	0.92746	0.28	0.60904	0.054395	0.18185	0.5425	0.99998
AFAP1L2	4	-0.57134	-1.0585	0.0088504	0.053566	0.28983	0.92746	0.16045	0.29308	0.13554	0.32604	0.76946	0.99998
AFF1	4	0.33003	0.68106	0.62112	0.80247	0.49583	0.92746	-0.26225	-0.53444	0.87823	0.94147	0.59304	0.99998
AFF2	4	0.434	0.93085	0.40503	0.6437	0.35193	0.92746	-0.50759	-1.0737	0.25383	0.48174	0.28295	0.99998
AFF3	4	0.0097495	0.027201	0.55614	0.75949	0.9783	0.99845	-0.078724	-0.21704	0.56747	0.75804	0.82818	0.99998
AFF4	4	0.10568	0.17897	0.79753	0.90849	0.85796	0.97354	-0.48636	-0.8049	0.29127	0.52117	0.42088	0.99998
AFG3L2	4	-1.0064	-2.2092	9.94e-05	0.001773	0.027157	0.59859	0.79281	1.7166	9.94e-05	0.0013957	0.086051	0.84463
AFM	4	0.35392	0.70335	0.56469	0.76454	0.48184	0.92746	-0.79977	-1.5516	0.026004	0.10992	0.12075	0.90577
AFMID	4	0.053068	0.087892	0.65901	0.82698	0.92996	0.98885	0.60035	0.98025	0.0023866	0.020008	0.32696	0.99998
AFP	4	0.43297	1.0154	0.40687	0.64543	0.30991	0.92746	-0.000526	-0.0012191	0.38206	0.6095	0.99903	0.99998
AFTPH	4	-1.1244	-1.8362	0	0	0.066334	0.80476	0.091882	0.14578	0.21957	0.44222	0.8841	0.99998
AGA	4	-0.82911	-2.142	0.00054694	0.0068323	0.032191	0.6335	0.64631	1.6473	0.0015414	0.014706	0.099496	0.87459
AGAP1	4	0.17594	0.43146	0.98643	0.99449	0.66613	0.93518	-0.13332	-0.32305	0.7228	0.8584	0.74666	0.99998
AGAP2	4	0.44598	0.76832	0.38519	0.62755	0.44229	0.92746	0.0044087	0.0075357	0.37107	0.5992	0.99399	0.99998
AGAP3	4	0.46627	0.75375	0.34999	0.59651	0.451	0.92746	-0.43711	-0.69596	0.38833	0.61545	0.48646	0.99998
AGBL2	4	1.4016	0.79394	0.00084527	0.0095452	0.42723	0.92746	-0.11562	-0.064982	0.67059	0.82657	0.94819	0.99998
AGBL3	4	0.35193	0.45838	0.56991	0.76844	0.64668	0.93261	0.58937	0.76182	0.0025358	0.020606	0.44617	0.99998
AGBL4	4	0.080646	0.2837	0.73036	0.87025	0.77664	0.95898	-0.14735	-0.51189	0.76467	0.88203	0.60873	0.99998
AGBL5	4	0.51528	1.1677	0.2762	0.52218	0.24291	0.92746	0.011757	0.026253	0.35461	0.58397	0.97906	0.99998
AGER	4	0.52576	1.3915	0.26258	0.50783	0.16408	0.92746	-0.49984	-1.3064	0.267	0.4952	0.19143	0.95881
AGFG1	4	-0.16215	-0.39772	0.23309	0.47282	0.69083	0.94191	0.4845	1.1775	0.0077566	0.047144	0.23901	0.98322
AGFG2	4	-0.23129	-0.71409	0.14996	0.35684	0.47517	0.92746	-0.12491	-0.38047	0.69829	0.84455	0.7036	0.99998
AGGF1	4	-0.55963	-0.99578	0.010292	0.060157	0.31936	0.92746	0.62506	1.0983	0.0018397	0.01643	0.27209	0.99998
AGK	4	0.50057	0.37067	0.29709	0.54342	0.71088	0.94628	0.67358	0.48885	0.0010442	0.010847	0.62495	0.99998
AGL	4	0.26594	0.74018	0.77973	0.89858	0.45919	0.92746	-0.15455	-0.42494	0.7853	0.89338	0.67088	0.99998
AGMAT	4	1.119	0.47199	0.0062649	0.042945	0.63693	0.93204	0.39886	0.16758	0.018844	0.088489	0.86691	0.99998
AGMO	4	0.007754	0.023452	0.55096	0.75623	0.98129	0.99845	0.21534	0.64409	0.090195	0.25139	0.51952	0.99998
AGO1	4	0.37077	0.6496	0.5275	0.73972	0.51595	0.92746	0.25597	0.4442	0.065036	0.20314	0.65689	0.99998
AGO2	4	-0.047305	-0.14502	0.43054	0.6661	0.8847	0.97964	0.028346	0.085901	0.32125	0.55137	0.93155	0.99998
AGO3	4	0.021868	0.027591	0.58254	0.77565	0.97799	0.99845	-0.089197	-0.11077	0.59646	0.77755	0.9118	0.99998
AGO4	4	-0.18049	-0.55182	0.20888	0.44179	0.58107	0.92777	-0.25939	-0.78129	0.88683	0.94545	0.43463	0.99998
AGPAT1	4	-0.24335	-1.0576	0.13788	0.33958	0.29023	0.92746	-0.025033	-0.10768	0.4372	0.65678	0.91425	0.99998
AGPAT2	4	-0.16936	-0.40853	0.22231	0.45847	0.68289	0.93986	-0.063837	-0.15184	0.53058	0.73019	0.87931	0.99998
AGPAT3	4	0.12458	0.3711	0.84571	0.9311	0.71056	0.94628	-0.4671	-1.3712	0.32747	0.55724	0.17031	0.94167
AGPAT4	4	0.54761	0.75068	0.23434	0.47405	0.45284	0.92746	0.27568	0.37386	0.056185	0.18589	0.70851	0.99998
AGPAT5	4	0.10534	0.23055	0.79669	0.90818	0.81767	0.96539	-0.070721	-0.15309	0.54863	0.74453	0.87833	0.99998
AGPS	4	0.43732	0.69365	0.39926	0.63847	0.4879	0.92746	-0.37963	-0.59319	0.52904	0.72962	0.55305	0.99998
AGR2	4	0.32705	0.70983	0.62754	0.80652	0.47781	0.92746	0.083727	0.18001	0.22971	0.45365	0.85714	0.99998
AGR3	4	0.3267	0.74227	0.62833	0.80706	0.45792	0.92746	-0.31176	-0.69965	0.7234	0.85875	0.48415	0.99998
AGRN	4	0.14644	0.48872	0.90652	0.95868	0.62504	0.93094	-0.69668	-2.2798	0.064489	0.2024	0.022621	0.6209
AGRP	4	0.2147	0.70768	0.91179	0.96086	0.47914	0.92746	-0.26899	-0.87607	0.85586	0.93089	0.38099	0.99998
AGT	4	-1.4049	-2.9237	0	0	0.0034586	0.25302	0.46444	0.95255	0.0096957	0.055477	0.34082	0.99998
AGTPBP1	4	-0.23172	-0.67946	0.14921	0.35585	0.49685	0.92746	0.10591	0.30722	0.19784	0.41184	0.75868	0.99998
AGTR1	4	0.34302	0.8293	0.59	0.78071	0.40694	0.92746	-0.31152	-0.74261	0.72439	0.85933	0.45772	0.99998
AGTR2	4	0.022748	0.13332	0.58418	0.77659	0.89394	0.9816	0.14638	0.84864	0.15026	0.34819	0.39608	0.99998
AGTRAP	4	-0.63249	-1.6411	0.0049722	0.036088	0.10078	0.92746	0.3106	0.79577	0.041816	0.15288	0.42616	0.99998
AGXT	4	0.3394	0.60329	0.60014	0.78786	0.54632	0.92746	-0.35859	-0.62958	0.58741	0.7717	0.52897	0.99998
AHCTF1	4	-0.90342	-1.5049	0.00024861	0.0036873	0.13236	0.92746	0.56218	0.92198	0.0033811	0.025875	0.35654	0.99998
AHCY	4	-0.76148	-1.2673	0.0011933	0.012468	0.20505	0.92746	0.3771	0.61705	0.022971	0.1014	0.5372	0.99998
AHCYL1	4	-1.5672	-2.4773	0	0	0.013238	0.45998	0.7686	1.1914	0.00014916	0.0019506	0.2335	0.98229
AHCYL2	4	-0.123	-0.3309	0.29102	0.53756	0.74072	0.95064	0.26773	0.71225	0.059666	0.19311	0.47631	0.99998
AHDC1	4	0.41089	0.54228	0.44794	0.67964	0.58763	0.92793	-0.56581	-0.73008	0.17079	0.37668	0.46534	0.99998
AHI1	4	0.3881	0.83908	0.49195	0.71365	0.40143	0.92746	-0.89878	-1.9035	0.0095465	0.054967	0.056976	0.7854
AHNAK	4	0.6434	0.89787	0.13614	0.3369	0.36925	0.92746	-0.12072	-0.16623	0.68486	0.83546	0.86798	0.99998
AHR	4	0.074968	0.34858	0.7146	0.86044	0.72741	0.94893	-0.025294	-0.11633	0.43815	0.65776	0.90739	0.99998
AHRR	4	-0.17645	-0.61271	0.2136	0.44778	0.54007	0.92746	0.23631	0.81154	0.075975	0.22421	0.41706	0.99998
AHSG	4	0.22323	0.54586	0.88758	0.94962	0.58516	0.92777	-0.17395	-0.4201	0.84556	0.92595	0.67441	0.99998
C8orf48	4	0.23636	0.3101	0.85412	0.93511	0.75649	0.95362	-0.41368	-0.53111	0.44272	0.66156	0.59535	0.99998
C16orf54	4	0.047463	0.15126	0.64608	0.8194	0.87977	0.97852	-0.72435	-2.274	0.051412	0.17558	0.022963	0.6209
C11orf87	4	0.51326	1.5978	0.27894	0.52504	0.11008	0.92746	-0.15911	-0.49005	0.79873	0.90096	0.6241	0.99998
C2orf49	4	-1.2366	-1.6651	0	0	0.095895	0.92464	0.91085	1.2001	0	0	0.23011	0.98097
C6orf132	4	0.90118	0.84543	0.025905	0.11351	0.39787	0.92746	-0.26717	-0.24887	0.86267	0.93477	0.80346	0.99998
C11orf68	4	0.018344	0.056094	0.57578	0.77166	0.95527	0.99613	-0.18394	-0.556	0.87565	0.94026	0.57821	0.99998
AICDA	4	0.28538	0.93669	0.72951	0.86967	0.34892	0.92746	-0.19465	-0.62892	0.90608	0.95563	0.5294	0.99998
AIDA	4	-0.18052	-0.94559	0.20888	0.44179	0.34436	0.92746	0.0067619	0.035003	0.3657	0.59434	0.97208	0.99998
AIF1	4	-0.45403	-1.5136	0.027049	0.11671	0.13012	0.92746	0.21348	0.70311	0.091339	0.2532	0.48199	0.99998
AIF1L	4	1.4318	0.77522	0.00064638	0.0077705	0.43821	0.92746	-0.55025	-0.29381	0.19009	0.40183	0.76891	0.99998
AIFM1	4	-0.94647	-2.6991	0.00019889	0.0030984	0.0069528	0.34108	0.8162	2.3	0	0	0.02145	0.61198
AIFM2	4	0.28053	0.72928	0.74199	0.87701	0.46583	0.92746	-0.1119	-0.28726	0.6606	0.82047	0.77392	0.99998
AIFM3	4	-0.035857	-0.077077	0.45356	0.68391	0.93856	0.99143	-0.65025	-1.3706	0.092482	0.25549	0.17051	0.94167
AIM2	4	0.36832	0.5932	0.53212	0.74252	0.55305	0.92746	-0.31796	-0.50608	0.70426	0.8484	0.6128	0.99998
AIMP1	4	0.36751	0.503	0.53411	0.74422	0.61497	0.93069	-0.28092	-0.37972	0.81817	0.91184	0.70415	0.99998
AIMP2	4	-0.16385	-0.2719	0.23006	0.4686	0.7857	0.95917	-0.81684	-1.3028	0.022474	0.099801	0.19263	0.95923
AIP	4	0.35362	1.2363	0.56543	0.76522	0.21635	0.92746	-0.61461	-2.1194	0.12062	0.30281	0.034053	0.69047
AIPL1	4	-0.36378	-2.0199	0.057578	0.19374	0.043391	0.70637	0.11438	0.62681	0.18611	0.39671	0.53079	0.99998
AIRE	4	0.59222	1.457	0.18442	0.40812	0.14512	0.92746	-0.77104	-1.8527	0.034755	0.1352	0.063929	0.80607
AJAP1	4	-0.075075	-0.35182	0.3753	0.61991	0.72497	0.94835	0.0042811	0.019841	0.37137	0.59953	0.98417	0.99998
AJUBA	4	-0.20744	-0.68439	0.17661	0.39674	0.49373	0.92746	-0.50716	-1.6507	0.25457	0.48229	0.098792	0.87307
AK1	4	0.15489	0.49037	0.92775	0.96734	0.62387	0.93094	-0.41781	-1.3026	0.43278	0.65353	0.19272	0.95923
AK2	4	0.07141	0.20269	0.7053	0.85524	0.83937	0.9694	-0.12299	-0.34496	0.69277	0.84131	0.73013	0.99998
AK3	4	0.03806	0.11399	0.62256	0.80325	0.90924	0.98363	-0.297	-0.87779	0.7675	0.88364	0.38006	0.99998
AK4	4	0.19214	0.52677	0.97047	0.9878	0.59835	0.92815	0.12453	0.33765	0.17437	0.38144	0.73562	0.99998
AK5	4	0.43873	0.74224	0.39732	0.63643	0.45794	0.92746	-0.5317	-0.88491	0.21644	0.43832	0.3762	0.99998
AK7	4	-0.08586	-0.26389	0.35446	0.60013	0.79186	0.96021	0.44878	1.3634	0.011933	0.064447	0.17275	0.94228
AK8	4	0.25664	0.29321	0.80211	0.91069	0.76936	0.95727	0.40073	0.45024	0.018596	0.087629	0.65254	0.99998
AKAP1	4	-0.45382	-1.0759	0.027098	0.11683	0.28196	0.92746	-0.11694	-0.2729	0.67417	0.82874	0.78493	0.99998
AKAP10	4	-0.2368	-0.75357	0.14345	0.34713	0.45111	0.92746	-0.18655	-0.58609	0.88345	0.94411	0.55781	0.99998
AKAP11	4	0.53595	0.99178	0.24891	0.49103	0.32131	0.92746	-0.95595	-1.7433	0.0053699	0.036193	0.081283	0.83639
AKAP12	4	-0.20142	-0.45734	0.18317	0.4064	0.64743	0.93271	0.50066	1.1239	0.0066627	0.042459	0.26105	0.99585
AKAP13	4	0.55388	0.87991	0.22723	0.46514	0.37891	0.92746	-0.24956	-0.39238	0.91975	0.96223	0.69477	0.99998
AKAP14	4	0.1089	0.38847	0.80599	0.91191	0.69767	0.94324	-0.14007	-0.49416	0.74249	0.86886	0.6212	0.99998
AKAP3	4	-0.23702	-0.55537	0.1434	0.34713	0.57864	0.92777	-0.2389	-0.55311	0.9549	0.98025	0.58019	0.99998
AKAP4	4	0.27575	0.51814	0.75452	0.8846	0.60436	0.92929	0.20371	0.37792	0.0983	0.26544	0.70549	0.99998
AKAP5	4	-0.091124	-0.25758	0.34636	0.59356	0.79673	0.96165	-0.12903	-0.35908	0.71102	0.85157	0.71954	0.99998
AKAP6	4	0.45277	1.5568	0.37381	0.61871	0.11951	0.92746	-0.38465	-1.3075	0.51536	0.71919	0.19103	0.9583
AKAP7	4	-0.54491	-1.2564	0.011784	0.066294	0.20898	0.92746	-0.15648	-0.3544	0.79137	0.89713	0.72304	0.99998
AKAP8L	4	0.22514	0.47601	0.88256	0.94804	0.63407	0.93111	-0.31493	-0.65693	0.7137	0.85319	0.51122	0.99998
AKAP9	4	0.19142	0.66966	0.9725	0.98853	0.50307	0.92746	-0.52371	-1.7937	0.22857	0.4521	0.072867	0.81783
AKIP1	4	0.16673	0.36612	0.96122	0.98327	0.71428	0.94665	-1.1069	-2.3822	0.0014419	0.01401	0.017212	0.56125
AKIRIN1	4	-0.30206	-0.67368	0.091289	0.26087	0.50051	0.92746	0.095601	0.21017	0.21336	0.43418	0.83354	0.99998
AKIRIN2	4	-1.3405	-2.1338	0	0	0.032857	0.63787	0.94882	1.4905	0	0	0.13609	0.92392
AKNAD1	4	0.27351	0.55617	0.75975	0.88765	0.5781	0.92777	-0.73843	-1.4661	0.045794	0.16289	0.14261	0.92709
AKR1A1	4	0.02847	0.11329	0.5988	0.78728	0.9098	0.98377	-0.1593	-0.62717	0.79947	0.90144	0.53055	0.99998
AKR1B1	4	-0.22516	-0.36293	0.15682	0.36704	0.71666	0.94712	0.46502	0.74136	0.0096957	0.055477	0.45848	0.99998
AKR1B10	4	0.13067	0.52043	0.86212	0.93943	0.60276	0.92895	0.11094	0.4373	0.19088	0.40288	0.66189	0.99998
AKR1D1	4	0.28894	1.2388	0.72096	0.86435	0.2154	0.92746	-0.10939	-0.46373	0.65409	0.81674	0.64284	0.99998
AKR1E2	4	0.1268	0.28434	0.85183	0.93434	0.77615	0.95891	-0.37146	-0.819	0.55156	0.747	0.41278	0.99998
AKT1	4	-0.045991	-0.14552	0.43298	0.6683	0.8843	0.9796	-0.07952	-0.24889	0.56941	0.75972	0.80344	0.99998
AKT1S1	4	-0.24564	-0.53125	0.13549	0.33572	0.59524	0.92796	-0.0060573	-0.012907	0.39479	0.62123	0.9897	0.99998
AKT2	4	-0.2226	-0.60899	0.1599	0.37205	0.54253	0.92746	-0.19087	-0.51421	0.89494	0.94966	0.60711	0.99998
AKT3	4	-0.11777	-0.30871	0.30057	0.5478	0.75754	0.95428	0.16651	0.43121	0.12957	0.3178	0.66631	0.99998
AKTIP	4	0.21177	0.63308	0.9193	0.96413	0.52668	0.92746	-0.025576	-0.075575	0.43894	0.65836	0.93976	0.99998
ALAD	4	-1.1182	-3.184	0	0	0.0014523	0.16502	1.0073	2.8355	0	0	0.0045756	0.35444
ALAS1	4	0.31491	0.66545	0.65553	0.82477	0.50576	0.92746	0.38353	0.80404	0.021679	0.097528	0.42137	0.99998
ALAS2	4	0.32478	0.77005	0.63286	0.81034	0.44127	0.92746	-0.62419	-1.4596	0.11197	0.28802	0.1444	0.92791
ALB	4	-0.28854	-0.96873	0.099791	0.27561	0.33268	0.92746	0.24794	0.82233	0.069909	0.21316	0.41089	0.99998
ALCAM	4	-0.44839	-1.7795	0.028689	0.12186	0.075158	0.84825	0.55721	2.1872	0.0035302	0.026692	0.028725	0.66206
ALDH16A1	4	0.0029124	0.0052748	0.54037	0.74941	0.99579	0.99957	-0.50688	-0.89643	0.25527	0.48325	0.37003	0.99998
ALDH18A1	4	-0.75017	-1.8565	0.0013922	0.014177	0.063376	0.79518	0.73926	1.8088	0.00039777	0.0049413	0.070479	0.81783
ALDH1A2	4	0.44418	0.88552	0.38803	0.62966	0.37588	0.92746	-0.024006	-0.04726	0.43496	0.65518	0.96231	0.99998
ALDH1A3	4	0.27971	0.55089	0.74423	0.87856	0.58171	0.92777	-0.08144	-0.15862	0.57468	0.76311	0.87397	0.99998
ALDH1A1	4	0.11929	0.6383	0.83214	0.92405	0.52328	0.92746	-0.43018	-2.2725	0.40563	0.63121	0.023057	0.6209
ALDH1B1	4	-0.057983	-0.15839	0.40772	0.64613	0.87415	0.97715	0.27475	0.74242	0.056533	0.18649	0.45783	0.99998
ALDH1L1	4	0.72108	1.1011	0.084079	0.24787	0.27084	0.92746	-0.36954	-0.55709	0.55594	0.7501	0.57746	0.99998
ALDH1L2	4	1.1687	1.1412	0.0047235	0.034483	0.25379	0.92746	-1.1163	-1.0704	0.0012928	0.012827	0.28445	0.99998
ALDH2	4	-0.088418	-0.44209	0.35029	0.59683	0.65843	0.93346	0.030482	0.15069	0.31702	0.54777	0.88022	0.99998
ALDH3A1	4	0.74815	0.65544	0.071698	0.22281	0.51218	0.92746	-0.69947	-0.60329	0.063544	0.20082	0.54632	0.99998
ALDH3A2	4	0.20511	0.58871	0.93581	0.97172	0.55606	0.92746	-0.6046	-1.699	0.12992	0.31835	0.089316	0.85248
ALDH3B1	4	1.0566	1.121	0.0093974	0.056083	0.26228	0.92746	-0.85652	-0.89524	0.014618	0.074055	0.37066	0.99998
ALDH4A1	4	-0.29594	-0.87928	0.095217	0.26812	0.37925	0.92746	-0.2442	-0.71311	0.93825	0.97253	0.47578	0.99998
ALDH5A1	4	-1.7713	-2.3084	0	0	0.020976	0.54199	0.63298	0.77879	0.0017403	0.015895	0.4361	0.99998
ALDH6A1	4	-0.44468	-1.7455	0.029684	0.12476	0.080898	0.8724	0.57913	2.2486	0.0029833	0.023622	0.024536	0.63345
ALDH7A1	4	-0.36903	-0.66223	0.054992	0.18797	0.50782	0.92746	-1.0974	-1.9139	0.0014419	0.01401	0.055633	0.7819
ALDH8A1	4	0.048013	0.12505	0.64777	0.82022	0.90048	0.98226	-0.96264	-2.4593	0.0050219	0.034354	0.013922	0.52929
ALDOA	4	-1.595	-3.7208	0	0	0.00019856	0.050099	1.147	2.6441	0	0	0.0081918	0.44483
ALDOB	4	0.47915	0.78381	0.32946	0.57617	0.43315	0.92746	-0.73964	-1.1862	0.045346	0.16199	0.23553	0.98229
ALDOC	4	0.040336	0.18007	0.62878	0.80733	0.85709	0.97344	0.098374	0.4344	0.20848	0.4269	0.664	0.99998
ALG1	4	0.29256	0.25643	0.71191	0.85906	0.79761	0.96165	0.38837	0.33985	0.021032	0.095831	0.73397	0.99998
ALG1L2	4	-0.63767	-1.279	0.0044252	0.032757	0.20091	0.92746	0.56584	1.1194	0.0032816	0.025414	0.26297	0.9961
ALG10B	4	0.46866	0.97353	0.34571	0.59348	0.33029	0.92746	-0.097219	-0.19958	0.62043	0.79339	0.84181	0.99998
ALG10	4	-0.087395	-0.31137	0.35173	0.59786	0.75552	0.95362	-0.21172	-0.74506	0.96107	0.98257	0.45623	0.99998
ALG11	4	-0.42495	-0.40771	0.0358	0.14182	0.68348	0.93999	-2.9824	-2.738	0	0	0.0061818	0.40366
ALG12	4	1.2931	0.76576	0.0016408	0.01582	0.44382	0.92746	-0.41673	-0.24267	0.43566	0.65549	0.80826	0.99998
ALG13	4	-2.4765	-3.8482	0	0	0.00011898	0.042731	2.652	4.0701	0	0	4.7e-05	0.027005
ALG14	4	-0.66684	-1.2431	0.003033	0.024547	0.21383	0.92746	1.0628	1.975	0	0	0.048273	0.75436
ALG2	4	-1.1125	-1.9229	0	0	0.054491	0.75745	1.2291	2.0949	0	0	0.036179	0.706
ALG3	4	-0.062006	-0.17043	0.39966	0.63885	0.86467	0.97497	-0.12153	-0.33038	0.6879	0.83757	0.74111	0.99998
ALG5	4	0.36837	0.42394	0.53192	0.74247	0.67161	0.93629	0.46392	0.53076	0.0097454	0.055698	0.59558	0.99998
ALG6	4	-0.04453	-0.077859	0.43561	0.67003	0.93794	0.99143	-0.0453	-0.078203	0.48474	0.69661	0.93767	0.99998
ALG8	4	-0.28536	-0.42946	0.10263	0.28101	0.66759	0.93532	-0.24078	-0.35667	0.94948	0.97743	0.72134	0.99998
ALG9	4	0.36944	0.87732	0.52993	0.74143	0.38031	0.92746	-0.37904	-0.88941	0.53038	0.73019	0.37378	0.99998
ALK	4	0.60392	1.0504	0.17233	0.3904	0.29353	0.92746	-0.47764	-0.81787	0.30678	0.53601	0.41343	0.99998
ALKBH1	4	-0.73665	-1.8803	0.0015911	0.015526	0.060064	0.77756	0.25085	0.63024	0.06787	0.20894	0.52854	0.99998
ALKBH2	4	-0.33929	-2.0459	0.068765	0.21721	0.04077	0.69049	0.21393	1.2754	0.090941	0.25259	0.20215	0.97019
ALKBH3	4	0.095004	0.13626	0.76914	0.89329	0.89161	0.98081	0.14034	0.19903	0.15682	0.35694	0.84224	0.99998
ALKBH4	4	-0.12084	-0.36167	0.2948	0.54116	0.7176	0.94718	0.44623	1.3217	0.012232	0.065495	0.18628	0.95498
ALKBH5	4	-0.33713	-0.39632	0.069859	0.21953	0.69187	0.94211	0.90469	1.0515	0	0	0.29303	0.99998
ALKBH6	4	-0.51438	-1.573	0.015414	0.079223	0.11572	0.92746	0.13683	0.4134	0.16045	0.36177	0.67931	0.99998
ALKBH7	4	1.2358	0.89217	0.002685	0.022737	0.3723	0.92746	-2.6854	-1.7692	0	0	0.07686	0.82324
ALKBH8	4	-0.60334	-1.4114	0.0072096	0.047729	0.15814	0.92746	1.0455	2.4218	0	0	0.015442	0.5458
ALLC	4	-0.16363	-0.36062	0.23021	0.46862	0.71838	0.94718	-0.022996	-0.049819	0.43203	0.65338	0.96027	0.99998
ALMS1	4	-0.071033	-0.1746	0.38251	0.6254	0.8614	0.97442	0.25858	0.62817	0.064091	0.20163	0.52989	0.99998
ALOX12	4	0.13368	0.35016	0.87043	0.94306	0.72622	0.94867	0.28542	0.7387	0.052407	0.17768	0.46009	0.99998
ALOX12B	4	-0.28936	-0.83037	0.099195	0.27464	0.40633	0.92746	0.4281	1.2153	0.01437	0.073165	0.22424	0.98097
ALOX15	4	1.0405	0.9102	0.010193	0.059767	0.36272	0.92746	0.0032116	0.0028066	0.37366	0.6017	0.99776	0.99998
ALOX5	4	-0.43075	-0.97375	0.033512	0.13534	0.33018	0.92746	-0.44929	-0.99294	0.36123	0.59031	0.32074	0.99998
ALOX5AP	4	0.33388	0.86613	0.61411	0.79854	0.38642	0.92746	-0.2686	-0.6891	0.8575	0.93156	0.49076	0.99998
ALOX15B	4	0.48886	1.0369	0.31514	0.56293	0.29977	0.92746	-0.12818	-0.26879	0.70878	0.85064	0.78809	0.99998
ALOXE3	4	0.18236	0.50816	0.99557	0.99811	0.61134	0.92993	-0.048467	-0.13352	0.49244	0.70171	0.89378	0.99998
ALPK1	4	-0.14318	-0.4806	0.26134	0.5069	0.6308	0.93095	0.4246	1.4105	0.014767	0.074604	0.15839	0.93466
ALPK2	4	-0.58603	-1.3961	0.0082041	0.051563	0.16269	0.92746	-0.018795	-0.044081	0.42253	0.64565	0.96484	0.99998
ALPK3	4	-0.18298	-0.60614	0.2058	0.43743	0.54442	0.92746	0.059146	0.19352	0.268	0.49623	0.84655	0.99998
ALPL	4	-0.26401	-0.85649	0.11814	0.3071	0.39173	0.92746	0.075992	0.2438	0.24244	0.46898	0.80739	0.99998
ALPI	4	1.5266	0.76683	0.00024861	0.0036873	0.44318	0.92746	-0.43793	-0.21522	0.38668	0.61376	0.82959	0.99998
ALPP	4	0.42225	0.77922	0.42616	0.66175	0.43585	0.92746	-0.5383	-0.97941	0.20694	0.42478	0.32738	0.99998
ALS2	4	-1.3583	-0.85275	0	0	0.3938	0.92746	1.3164	0.81566	0	0	0.4147	0.99998
ALS2CL	4	-0.60232	-1.6828	0.0072593	0.047885	0.092413	0.91099	0.097103	0.264	0.21097	0.43046	0.79178	0.99998
ALX1	4	-1.161	-2.0725	0	0	0.038222	0.67691	-0.2451	-0.41582	0.93511	0.97088	0.67754	0.99998
ALX3	4	0.067713	0.28774	0.69541	0.84918	0.77354	0.958	0.044328	0.18623	0.29226	0.52202	0.85227	0.99998
ALX4	4	0.5861	1.0455	0.19038	0.41647	0.29578	0.92746	-0.15947	-0.28077	0.79997	0.9016	0.77889	0.99998
ALYREF	4	-0.55574	-0.50239	0.01069	0.062049	0.61539	0.9308	0.8997	0.80577	0	0	0.42038	0.99998
AMACR	4	-0.4127	-1.0578	0.038783	0.14851	0.29014	0.92746	0.22525	0.5698	0.083532	0.23956	0.56881	0.99998
AMBP	4	0.060931	0.1629	0.67949	0.83985	0.87059	0.97636	-0.10228	-0.26998	0.63425	0.80408	0.78718	0.99998
AMBRA1	4	-0.15386	-0.533	0.24438	0.48587	0.59403	0.92796	-0.19568	-0.66667	0.90921	0.95673	0.50498	0.99998
AMD1	4	-0.16342	-0.23768	0.23071	0.46935	0.81213	0.96403	-0.3578	-0.50787	0.5893	0.77292	0.61155	0.99998
AMDHD1	4	0.44763	0.84039	0.38246	0.62537	0.40069	0.92746	-0.16723	-0.31108	0.82528	0.91589	0.75574	0.99998
AMDHD2	4	-0.3421	-1.2194	0.067522	0.2146	0.2227	0.92746	0.63614	2.2404	0.0016905	0.01577	0.025068	0.63438
AMELX	4	0.20962	0.5793	0.92502	0.96649	0.56238	0.92746	-0.15932	-0.43559	0.79962	0.90152	0.66314	0.99998
AMER1	4	0.20137	0.27686	0.94461	0.97506	0.78189	0.9591	-0.16326	-0.2212	0.8125	0.90875	0.82494	0.99998
AMER2	4	0.62786	1.3938	0.15036	0.35736	0.16337	0.92746	-0.76134	-1.6633	0.03749	0.14269	0.096254	0.86848
AMER3	4	-0.50606	-1.0483	0.016508	0.082628	0.29451	0.92746	0.2879	0.58837	0.051512	0.17577	0.55628	0.99998
AMFR	4	-0.12795	-0.6218	0.28282	0.52907	0.53407	0.92746	-0.45719	-2.1988	0.34606	0.57621	0.027892	0.65842
AMH	4	-0.25046	-0.95224	0.13052	0.328	0.34097	0.92746	-0.20462	-0.76666	0.93899	0.9729	0.44329	0.99998
AMHR2	4	-0.13198	-0.32952	0.27695	0.52286	0.74177	0.95076	0.23835	0.58826	0.075278	0.22297	0.55635	0.99998
AMIGO1	4	0.33959	0.47414	0.59974	0.78759	0.6354	0.93163	0.50346	0.69373	0.0062649	0.040385	0.48785	0.99998
AMIGO2	4	-0.017135	-0.028717	0.49463	0.71568	0.97709	0.99845	0.40644	0.67441	0.017949	0.086281	0.50005	0.99998
AMIGO3	4	0.33116	0.91258	0.61958	0.80161	0.36146	0.92746	-0.39156	-1.0638	0.49821	0.70638	0.28742	0.99998
AMMECR1	4	-0.28465	-0.91562	0.10307	0.28176	0.35986	0.92746	-0.024868	-0.079085	0.43695	0.65673	0.93697	0.99998
AMMECR1L	4	0.35462	0.93179	0.5629	0.76339	0.35145	0.92746	-0.70265	-1.8074	0.061406	0.19662	0.070694	0.81783
AMN	4	-0.080569	-0.19804	0.3655	0.611	0.84302	0.97013	-0.18263	-0.44406	0.87132	0.93873	0.657	0.99998
AMN1	4	0.13961	0.81113	0.88688	0.94928	0.41729	0.92746	0.038154	0.2191	0.3033	0.53256	0.82657	0.99998
AMOTL1	4	-0.51439	-1.6396	0.015414	0.079223	0.10109	0.92746	-0.2182	-0.68347	0.97892	0.99034	0.49431	0.99998
AMOTL2	4	0.1679	0.19826	0.965	0.98518	0.84284	0.97013	-0.44611	-0.51426	0.36819	0.59697	0.60707	0.99998
AMPD1	4	-0.091704	-0.16081	0.34512	0.59279	0.87224	0.97659	-1.2717	-2.1167	9.94e-05	0.0013957	0.034288	0.69237
AMPD2	4	-0.72625	-2.2955	0.0016905	0.016175	0.021705	0.54843	-0.16355	-0.50824	0.8132	0.90923	0.61129	0.99998
AMPD3	4	-0.054309	-0.16076	0.41572	0.6531	0.87228	0.97659	0.44577	1.3054	0.012281	0.065726	0.19177	0.95894
AMPH	4	0.32267	0.83582	0.63808	0.81402	0.40326	0.92746	0.071626	0.18307	0.24935	0.4773	0.85474	0.99998
AMT	4	-0.16744	-0.60531	0.22449	0.461	0.54497	0.92746	-0.17682	-0.62611	0.85382	0.92982	0.53124	0.99998
AMTN	4	-0.0082928	-0.036536	0.51472	0.73082	0.97085	0.99804	-0.24417	-1.0629	0.93825	0.97253	0.28781	0.99998
AMZ1	4	0.054255	0.057318	0.66155	0.82866	0.95429	0.9958	0.46885	0.48764	0.0093477	0.054241	0.6258	0.99998
AMZ2	4	-0.6733	-1.677	0.0029833	0.02451	0.093551	0.91691	-0.090052	-0.22104	0.59885	0.77904	0.82506	0.99998
ANAPC1	4	-0.53211	-0.89224	0.013325	0.072082	0.37226	0.92746	0.13088	0.21459	0.16741	0.37237	0.83009	0.99998
ANAPC10	4	-1.3315	-3.2261	0	0	0.0012551	0.15115	0.78096	1.8653	0.00014916	0.0019506	0.062139	0.80421
ANAPC11	4	-0.16462	-0.56815	0.22887	0.46703	0.56994	0.92746	0.29954	1.0222	0.046589	0.16444	0.30671	0.99998
ANAPC13	4	0.21704	0.26905	0.90548	0.95797	0.78789	0.95979	-0.23584	-0.2875	0.9642	0.98392	0.77373	0.99998
ANAPC16	4	0.50195	0.88286	0.29545	0.54186	0.37731	0.92746	-0.13526	-0.23566	0.72892	0.86195	0.8137	0.99998
ANAPC2	4	0.85554	1.1036	0.036545	0.14369	0.26977	0.92746	-0.61506	-0.7773	0.11998	0.30174	0.43698	0.99998
ANAPC4	4	-1.4759	-3.1368	0	0	0.001708	0.17568	0.67388	1.4147	0.0010442	0.010847	0.15714	0.93466
ANAPC5	4	-1.776	-3.0549	0	0	0.0022512	0.20473	1.5845	2.6924	0	0	0.0070946	0.42766
ANAPC7	4	-0.10814	-0.25132	0.31553	0.56329	0.80157	0.96223	-0.55209	-1.2665	0.1882	0.39947	0.20535	0.97185
ANG	4	-0.24474	-0.86426	0.13624	0.33706	0.38745	0.92746	0.36043	1.2588	0.02685	0.11236	0.2081	0.97197
ANGEL1	4	0.13833	0.50176	0.88365	0.94827	0.61584	0.93087	0.17507	0.62725	0.12202	0.30507	0.5305	0.99998
ANGEL2	4	0.26676	0.97209	0.77745	0.89764	0.33101	0.92746	-0.34518	-1.2395	0.6247	0.79605	0.21516	0.97553
ANGPT1	4	0.28541	0.64866	0.72951	0.86967	0.51656	0.92746	0.12882	0.29018	0.1695	0.37511	0.77168	0.99998
ANGPT2	4	0.041042	0.15753	0.63057	0.80854	0.87483	0.97742	-0.23683	-0.89659	0.96132	0.98257	0.36994	0.99998
ANGPT4	4	-0.72185	-1.4365	0.0017403	0.01644	0.15087	0.92746	0.051916	0.10144	0.28003	0.50895	0.9192	0.99998
ANGPTL1	4	0.7763	1.1663	0.061008	0.20072	0.24347	0.92746	-0.97032	-1.4328	0.0046738	0.032707	0.15191	0.93331
ANGPTL2	4	0.14208	0.24642	0.89389	0.95248	0.80536	0.96262	0.24873	0.42683	0.069362	0.21204	0.66951	0.99998
ANGPTL3	4	-0.51228	-1.6771	0.015762	0.08058	0.093524	0.91691	0.15005	0.48553	0.14633	0.34277	0.6273	0.99998
ANGPTL4	4	1.0711	0.93036	0.0084029	0.052419	0.35219	0.92746	-0.081925	-0.070776	0.57647	0.76488	0.94358	0.99998
ANGPTL6	4	-1.3001	-2.8159	0	0	0.0048636	0.28601	0.68127	1.4445	0.00094471	0.010037	0.14861	0.93187
ANGPTL7	4	0.69647	1.1359	0.09815	0.27299	0.25601	0.92746	-0.42404	-0.68178	0.41945	0.64306	0.49538	0.99998
ANKH	4	0.077731	0.32821	0.7225	0.86521	0.74275	0.95098	-0.17152	-0.71541	0.83771	0.92131	0.47435	0.99998
ANK1	4	0.13274	0.51538	0.86759	0.94161	0.60628	0.92932	-0.31199	-1.1974	0.72245	0.85826	0.23117	0.98097
ANK2	4	-0.39579	-1.1941	0.044352	0.16298	0.23246	0.92746	0.49773	1.483	0.0068616	0.043369	0.13808	0.92567
ANK3	4	-0.13813	-0.46016	0.2687	0.51442	0.6454	0.93207	0.44436	1.4654	0.01243	0.066138	0.14281	0.92709
ANKAR	4	-0.13964	-0.30869	0.26626	0.51215	0.75756	0.95428	-0.39037	-0.85297	0.50099	0.70823	0.39367	0.99998
ANKDD1B	4	0.55042	0.66906	0.23125	0.47023	0.50346	0.92746	-0.45577	-0.54702	0.3485	0.57867	0.58437	0.99998
ANKEF1	4	0.2111	0.22729	0.92124	0.9648	0.8202	0.96567	0.61893	0.66665	0.0019391	0.016942	0.505	0.99998
ANKFY1	4	0.098419	0.24224	0.7774	0.89763	0.80859	0.96354	-0.63437	-1.5323	0.10397	0.27441	0.12544	0.91263
ANKHD1	4	-1.297	-2.342	0	0	0.019178	0.52265	0.19357	0.33682	0.10556	0.2773	0.73625	0.99998
ANKIB1	4	1.1924	0.84723	0.0037788	0.028755	0.39687	0.92746	-0.1175	-0.08342	0.67567	0.82931	0.93352	0.99998
ANKK1	4	-0.194	-0.34948	0.19212	0.4184	0.72673	0.94893	0.45481	0.81117	0.010988	0.060764	0.41727	0.99998
ANKLE1	4	0.12853	0.22526	0.85556	0.93577	0.82177	0.96567	0.1526	0.26444	0.14345	0.33846	0.79144	0.99998
ANKLE2	4	0.10066	0.12211	0.78321	0.90109	0.90281	0.98254	-0.058698	-0.070283	0.51715	0.72034	0.94397	0.99998
ANKMY1	4	0.10959	0.41565	0.80753	0.91288	0.67767	0.93801	0.16718	0.62669	0.12868	0.3163	0.53086	0.99998
ANKMY2	4	0.42043	0.98723	0.42974	0.66536	0.32353	0.92746	-0.33501	-0.77628	0.65463	0.81691	0.43759	0.99998
ANKRA2	4	-0.13341	-0.19549	0.27496	0.52062	0.84501	0.97047	0.42382	0.61405	0.014867	0.074919	0.53918	0.99998
ANKRD1	4	0.19208	0.44987	0.97081	0.98796	0.6528	0.93346	-0.13883	-0.3214	0.73881	0.86697	0.74791	0.99998
ANKRD10	4	0.49097	0.62464	0.31141	0.55904	0.53221	0.92746	0.34357	0.43147	0.031026	0.12388	0.66613	0.99998
ANKRD11	4	-0.6336	-1.2234	0.0047733	0.034783	0.22118	0.92746	1.0596	2.0277	0	0	0.042593	0.72968
ANKRD12	4	0.6359	0.86314	0.1428	0.34668	0.38806	0.92746	0.091495	0.12303	0.22007	0.4426	0.90209	0.99998
ANKRD13A	4	0.06296	0.1374	0.68462	0.84235	0.89071	0.98073	-0.09393	-0.20194	0.61028	0.78659	0.83997	0.99998
ANKRD13B	4	0.8748	0.80921	0.031225	0.12887	0.4184	0.92746	-0.33036	-0.30566	0.66851	0.8253	0.75987	0.99998
ANKRD13C	4	0.32333	0.86438	0.63614	0.81296	0.38738	0.92746	0.12578	0.33305	0.17298	0.37964	0.7391	0.99998
ANKRD13D	4	-0.38015	-0.63732	0.050268	0.17724	0.52392	0.92746	-1.1144	-1.8037	0.0013425	0.013222	0.071286	0.81783
ANKRD16	4	0.022491	0.041659	0.58368	0.77621	0.96677	0.99745	0.36222	0.6672	0.026253	0.11065	0.50465	0.99998
ANKRD17	4	-0.29065	-0.61183	0.098449	0.27352	0.54065	0.92746	-0.20411	-0.4198	0.9371	0.97225	0.67463	0.99998
ANKRD2	4	-0.41471	-0.91943	0.038236	0.14726	0.35787	0.92746	0.44512	0.97593	0.012331	0.06573	0.3291	0.99998
ANKRD22	4	-0.24435	-0.71499	0.13678	0.33804	0.47462	0.92746	-0.11714	-0.33833	0.67497	0.82909	0.73511	0.99998
ANKRD23	4	-0.32074	-1.2661	0.079107	0.23814	0.20548	0.92746	0.27884	1.0889	0.054793	0.1829	0.2762	0.99998
ANKRD24	4	-0.57161	-1.4077	0.0088007	0.053345	0.15923	0.92746	0.17437	0.42322	0.12246	0.30573	0.67213	0.99998
ANKRD27	4	0.70686	0.96966	0.091687	0.26167	0.33222	0.92746	-0.13105	-0.17857	0.71703	0.85534	0.85828	0.99998
ANKRD28	4	-0.50567	-1.1097	0.016557	0.082753	0.26713	0.92746	-0.055828	-0.12065	0.51064	0.71603	0.90397	0.99998
ANKRD33	4	-0.19013	-0.41164	0.19779	0.42687	0.68061	0.93935	-0.35923	-0.75787	0.58552	0.77021	0.44853	0.99998
ANKRD33B	4	-0.031509	-0.11723	0.46261	0.69162	0.90668	0.98363	-0.2415	-0.88093	0.94715	0.97607	0.37836	0.99998
ANKRD34A	4	-0.13435	-0.36566	0.27387	0.51948	0.71462	0.9467	-0.16401	-0.44157	0.81504	0.90996	0.6588	0.99998
ANKRD34B	4	-0.13949	-0.30503	0.26661	0.51252	0.76034	0.95463	0.22349	0.483	0.084377	0.24068	0.6291	0.99998
ANKRD34C	4	0.27432	0.4654	0.75781	0.88649	0.64165	0.93207	-0.6772	-1.132	0.074682	0.22173	0.25762	0.99585
ANKRD35	4	-0.76239	-1.6773	0.0011933	0.012468	0.093484	0.91691	-0.1289	-0.27871	0.71082	0.85157	0.78047	0.99998
ANKRD37	4	0.26272	0.66425	0.78704	0.90297	0.50653	0.92746	0.037988	0.094985	0.30365	0.53289	0.92433	0.99998
ANKRD39	4	-0.56713	-1.003	0.0092979	0.055738	0.31585	0.92746	0.46977	0.82112	0.0092979	0.054124	0.41158	0.99998
ANKRD40	4	0.503	0.73788	0.2941	0.54062	0.46059	0.92746	-0.19012	-0.27587	0.89275	0.94849	0.78265	0.99998
ANKRD42	4	-0.093691	-0.24875	0.3401	0.58723	0.80355	0.96223	0.16668	0.43688	0.12933	0.31754	0.6622	0.99998
ANKRD44	4	-0.00088245	-0.0025863	0.53088	0.74182	0.99794	0.99981	-0.548	-1.5785	0.19292	0.40582	0.11444	0.89772
ANKRD45	4	-0.20918	-0.81642	0.17447	0.39339	0.41426	0.92746	-0.089963	-0.34674	0.59865	0.77888	0.72878	0.99998
ANKRD46	4	0.41849	0.76345	0.43377	0.66897	0.4452	0.92746	0.13743	0.24742	0.15976	0.36096	0.80458	0.99998
ANKRD49	4	0.41456	0.42337	0.44153	0.67493	0.67202	0.93631	0.66624	0.67021	0.0011436	0.011646	0.50272	0.99998
ANKRD50	4	0.37306	0.9591	0.52223	0.73578	0.33751	0.92746	-0.82346	-2.078	0.020485	0.093978	0.037708	0.70677
ANKRD52	4	-0.78719	-1.7311	0.00089499	0.010039	0.08344	0.87789	-0.020643	-0.044309	0.42572	0.64756	0.96466	0.99998
ANKRD53	4	0.1849	0.45189	0.98891	0.99579	0.65134	0.93346	-0.33632	-0.8099	0.65081	0.8148	0.418	0.99998
ANKRD54	4	-0.20831	-0.58467	0.17532	0.39485	0.55877	0.92746	0.19897	0.5518	0.10203	0.27146	0.58109	0.99998
ANKRD55	4	-0.17944	-0.3218	0.21042	0.4443	0.7476	0.95228	-1.0789	-1.7468	0.0016408	0.015435	0.080673	0.83376
ANKRD6	4	0.022264	0.034369	0.58338	0.7762	0.97258	0.99824	0.17838	0.27258	0.11883	0.29969	0.78518	0.99998
ANKRD60	4	0.050791	0.11287	0.65419	0.82429	0.91014	0.9838	0.32339	0.70934	0.037987	0.14372	0.47811	0.99998
ANKRD61	4	-0.096263	-0.30523	0.33557	0.58191	0.76019	0.95461	0.1128	0.35371	0.18815	0.39947	0.72356	0.99998
ANKRD63	4	-0.29877	-0.80147	0.093576	0.26514	0.42286	0.92746	0.26425	0.70063	0.061506	0.19688	0.48354	0.99998
ANKRD66	4	-0.30365	-0.8686	0.090344	0.25972	0.38507	0.92746	-0.0093938	-0.026463	0.4018	0.62765	0.97889	0.99998
ANKRD9	4	-0.11147	-0.46738	0.31011	0.55767	0.64023	0.93205	-0.17213	-0.7122	0.8395	0.92272	0.47634	0.99998
ANKS1A	4	0.49681	1.0098	0.3034	0.551	0.31257	0.92746	-0.48769	-0.97852	0.28868	0.51839	0.32782	0.99998
ANKS1B	4	0.50487	0.61933	0.29157	0.53813	0.5357	0.92746	-0.4483	-0.54208	0.36396	0.593	0.58776	0.99998
ANKS3	4	-0.43822	-1.0331	0.031374	0.12914	0.30155	0.92746	0.14585	0.33827	0.151	0.34936	0.73516	0.99998
ANKS4B	4	0.48875	1.0359	0.31528	0.56304	0.30026	0.92746	-0.17144	-0.35903	0.83751	0.92131	0.71957	0.99998
ANKS6	4	-0.66046	-1.9641	0.0032816	0.025923	0.049519	0.74427	0.22882	0.67191	0.080996	0.23486	0.50164	0.99998
ANKUB1	4	0.23645	0.25421	0.85397	0.9351	0.79934	0.9621	0.3586	0.38473	0.027496	0.11459	0.70044	0.99998
ANKZF1	4	0.50521	0.62841	0.29082	0.53734	0.52974	0.92746	-0.46002	-0.56502	0.34074	0.57104	0.57206	0.99998
ANLN	4	0.11492	0.17929	0.8208	0.9189	0.85771	0.97344	0.56195	0.87424	0.0033811	0.025875	0.38199	0.99998
ANO1	4	-0.079638	-0.17969	0.36665	0.61175	0.85739	0.97344	-0.10889	-0.24255	0.65274	0.81581	0.80835	0.99998
ANO10	4	-0.02194	-0.041533	0.48364	0.70826	0.96687	0.99745	-0.17649	-0.32876	0.85297	0.92931	0.74233	0.99998
ANO2	4	-0.28169	-0.94437	0.10511	0.2851	0.34498	0.92746	-0.25699	-0.8504	0.89474	0.94966	0.39511	0.99998
ANO3	4	-0.16984	-0.39495	0.22136	0.45704	0.69288	0.94246	0.19007	0.437	0.10894	0.28304	0.66211	0.99998
ANO4	4	-0.20225	-0.88941	0.18253	0.40577	0.37378	0.92746	-0.29282	-1.2694	0.77988	0.89038	0.20429	0.97108
ANO5	4	0.42456	1.4414	0.42169	0.65775	0.14947	0.92746	-0.58721	-1.9684	0.14732	0.34405	0.049018	0.75599
ANO6	4	-0.51765	-1.5599	0.014867	0.077201	0.11879	0.92746	0.00063899	0.0019006	0.37903	0.60664	0.99848	0.99998
ANO7	4	-0.40099	-0.84986	0.042761	0.15876	0.3954	0.92746	0.23078	0.48224	0.079753	0.2324	0.62963	0.99998
ANO8	4	0.59949	0.88969	0.17661	0.39674	0.37363	0.92746	-0.34435	-0.50428	0.62724	0.79847	0.61406	0.99998
ANO9	4	0.22858	0.72232	0.87415	0.94511	0.4701	0.92746	-0.46495	-1.4518	0.33105	0.56134	0.14656	0.92984
ANP32D	4	-0.2497	-0.58089	0.13171	0.33022	0.56132	0.92746	-0.017809	-0.040788	0.42045	0.64372	0.96746	0.99998
ANP32A	4	-0.23477	-0.4874	0.14544	0.35013	0.62598	0.93094	-0.57264	-1.1573	0.16319	0.36597	0.24713	0.9868
ANP32B	4	0.90571	1.1034	0.025159	0.11109	0.26986	0.92746	-0.46632	-0.56135	0.32856	0.55849	0.57456	0.99998
ANP32E	4	-0.50942	-1.1535	0.016209	0.081786	0.2487	0.92746	-0.39127	-0.85793	0.49881	0.70678	0.39093	0.99998
ANPEP	4	1.4396	0.89963	0.00059666	0.007362	0.36832	0.92746	-0.28544	-0.17427	0.80449	0.90442	0.86166	0.99998
ANTXR1	4	-0.35002	-1.0745	0.063693	0.20645	0.28262	0.92746	-0.16045	-0.48631	0.8031	0.90341	0.62675	0.99998
ANTXR2	4	0.44177	0.86769	0.39181	0.63293	0.38557	0.92746	0.15738	0.30714	0.13823	0.33048	0.75874	0.99998
ANTXRL	4	0.13221	0.1356	0.86645	0.94123	0.89214	0.98084	0.20118	0.20437	0.10039	0.26924	0.83806	0.99998
ANXA1	4	-0.52701	-1.2366	0.013524	0.072669	0.21623	0.92746	-0.25909	-0.59768	0.88798	0.94572	0.55005	0.99998
ANXA10	4	0.81304	1.1179	0.048677	0.17392	0.26359	0.92746	-0.41647	-0.5709	0.43641	0.65637	0.56807	0.99998
ANXA11	4	1.1708	0.85924	0.0046241	0.033979	0.39021	0.92746	-0.28733	-0.20938	0.79803	0.90067	0.83415	0.99998
ANXA2	4	0.55674	1.1155	0.2232	0.45951	0.26464	0.92746	0.0014054	0.0027792	0.37689	0.6048	0.99778	0.99998
ANXA3	4	-0.98264	-2.0698	9.94e-05	0.001773	0.03847	0.6775	0.77337	1.603	0.00014916	0.0019506	0.10893	0.88236
ANXA4	4	0.16359	0.40121	0.95296	0.97926	0.68826	0.94123	0.24955	0.6065	0.068864	0.21106	0.54418	0.99998
ANXA5	4	0.13952	0.37453	0.88668	0.94922	0.70801	0.94599	-0.0099437	-0.026396	0.40279	0.62852	0.97894	0.99998
ANXA6	4	0.073217	0.20106	0.70943	0.85745	0.84065	0.9698	0.14959	0.40637	0.14673	0.34346	0.68447	0.99998
ANXA7	4	-0.066604	-0.11643	0.39126	0.63251	0.90731	0.98363	0.55343	0.95675	0.0036297	0.027067	0.33869	0.99998
ANXA8L1	4	0.12399	0.42598	0.84387	0.92992	0.67013	0.93585	-0.16284	-0.55146	0.81086	0.90787	0.58132	0.99998
ANXA8	4	0.99053	1.2216	0.014718	0.076883	0.22185	0.92746	-0.82262	-1.0032	0.020585	0.094305	0.31576	0.99998
ANXA9	4	-0.48891	-1.3057	0.019491	0.092891	0.19164	0.92746	-0.28611	-0.74996	0.80211	0.90269	0.45328	0.99998
AOAH	4	-0.79001	-1.5773	0.00084527	0.0095452	0.11473	0.92746	0.91595	1.8088	0	0	0.070486	0.81783
AOC1	4	-0.8006	-1.7273	0.00084527	0.0095452	0.084115	0.87986	0.20732	0.43885	0.095465	0.26059	0.66077	0.99998
AOC2	4	-0.44826	-1.2119	0.028739	0.12197	0.22556	0.92746	-0.51563	-1.3732	0.2402	0.46582	0.1697	0.94126
AOC3	4	-0.57322	-1.6125	0.0086516	0.052727	0.10686	0.92746	-0.088905	-0.24696	0.59586	0.77697	0.80494	0.99998
AOX1	4	-1.3638	-2.4099	0	0	0.015958	0.48226	0.17023	0.29164	0.12599	0.31207	0.77056	0.99998
AP1AR	4	-0.47429	-1.2624	0.022375	0.10225	0.2068	0.92746	0.81526	2.1494	0	0	0.031603	0.67401
AP1B1	4	-0.39474	-0.64807	0.0447	0.16396	0.51694	0.92746	-0.22577	-0.36426	0.99657	0.99831	0.71567	0.99998
AP1G2	4	0.11929	0.40737	0.83214	0.92405	0.68373	0.93999	0.065715	0.22172	0.25781	0.48553	0.82453	0.99998
AP1M1	4	-0.78618	-2.5325	0.00094471	0.010561	0.011325	0.42762	0.4957	1.5764	0.0070107	0.044076	0.11493	0.89795
AP1M2	4	0.53698	0.88802	0.24796	0.49012	0.37453	0.92746	-0.42424	-0.69318	0.419	0.64279	0.48819	0.99998
AP1S1	4	-0.6129	-1.5033	0.0062152	0.04275	0.13275	0.92746	0.20025	0.48329	0.10118	0.27046	0.62889	0.99998
AP1S2	4	-0.17184	-0.34079	0.21912	0.4547	0.73326	0.94987	-0.30244	-0.59058	0.75204	0.87458	0.5548	0.99998
AP1S3	4	0.080975	0.27776	0.73165	0.87123	0.78119	0.9591	-0.2445	-0.82735	0.93745	0.97246	0.40804	0.99998
AP2A1	4	0.37832	0.86869	0.51114	0.72843	0.38501	0.92746	-0.262	-0.59446	0.87913	0.94173	0.5522	0.99998
AP2A2	4	-0.49683	-1.3443	0.017999	0.087694	0.17886	0.92746	0.51933	1.3886	0.0053202	0.035954	0.16495	0.93982
AP2B1	4	-0.2826	-0.55437	0.10461	0.28432	0.57932	0.92777	-0.15259	-0.29435	0.77988	0.89038	0.76849	0.99998
AP2M1	4	-1.0297	-3.1295	9.94e-05	0.001773	0.0017508	0.1767	1.2128	3.6492	0	0	0.00026305	0.085972
AP2S1	4	-1.2567	-3.1814	0	0	0.0014657	0.16502	1.3618	3.4107	0	0	0.00064787	0.13296
AP3B1	4	-0.73334	-1.8944	0.0015911	0.015526	0.058168	0.77075	0.30485	0.77601	0.044401	0.15944	0.43774	0.99998
AP3B2	4	0.088046	0.30802	0.7494	0.88166	0.75807	0.95433	-0.71714	-2.4629	0.054395	0.18185	0.013781	0.52894
AP3D1	4	0.21769	0.54479	0.90369	0.95754	0.5859	0.92778	0.17085	0.42325	0.12565	0.31163	0.67211	0.99998
AP3M1	4	-0.22482	-0.4454	0.15702	0.36734	0.65603	0.93346	-0.3065	-0.59577	0.7402	0.86754	0.55133	0.99998
AP3M2	4	0.49614	0.7064	0.30425	0.55189	0.47994	0.92746	0.038738	0.054855	0.30216	0.53148	0.95625	0.99998
AP3S1	4	0.25431	0.7143	0.80788	0.91296	0.47504	0.92746	-0.26609	-0.73646	0.8661	0.93615	0.46145	0.99998
AP3S2	4	1.7688	0.71731	0	0	0.47318	0.92746	-0.61449	-0.23912	0.12067	0.30281	0.81101	0.99998
AP4B1	4	0.015115	0.031473	0.56802	0.76687	0.97489	0.9983	-0.21053	-0.43167	0.95669	0.98068	0.66598	0.99998
AP4E1	4	0.14496	0.35619	0.90195	0.95665	0.7217	0.9479	0.10316	0.2508	0.20152	0.4168	0.80197	0.99998
AP4M1	4	-0.52236	-0.89164	0.014121	0.074835	0.37258	0.92746	0.86473	1.4631	0	0	0.14345	0.92769
AP4S1	4	-0.3341	-0.76769	0.07135	0.22217	0.44267	0.92746	-0.050667	-0.11462	0.49732	0.70561	0.90875	0.99998
AP5B1	4	-0.55821	-0.6905	0.010392	0.060685	0.48988	0.92746	0.50202	0.61253	0.0064638	0.041454	0.54018	0.99998
AP5M1	4	0.49414	0.57283	0.30683	0.5543	0.56676	0.92746	-0.42758	-0.48739	0.411	0.63575	0.62598	0.99998
AP5S1	4	-0.24337	-0.6746	0.13788	0.33958	0.49993	0.92746	-0.40316	-1.0936	0.46932	0.68384	0.27413	0.99998
AP5Z1	4	0.12102	0.26093	0.83681	0.92581	0.79414	0.96064	0.10858	0.23169	0.19396	0.40729	0.81678	0.99998
APAF1	4	-0.68673	-1.8651	0.0025855	0.022147	0.062166	0.78932	0.23544	0.63159	0.076521	0.22513	0.52765	0.99998
APBA1	4	0.46361	1.0535	0.35461	0.60013	0.29209	0.92746	-0.29024	-0.65141	0.78863	0.89585	0.51478	0.99998
APBA2	4	0.0036263	0.0074869	0.54206	0.75041	0.99403	0.99924	-0.16179	-0.32954	0.80763	0.90596	0.74175	0.99998
APBA3	4	0.14743	0.35488	0.90876	0.95978	0.72268	0.9479	-0.80937	-1.8925	0.023817	0.1039	0.058423	0.78935
APBB1	4	-0.24	-0.29071	0.14101	0.34438	0.77127	0.95753	0.87773	1.0598	0	0	0.28926	0.99998
APBB1IP	4	0.14235	0.48947	0.89474	0.95287	0.62451	0.93094	-0.029075	-0.098829	0.4463	0.66469	0.92127	0.99998
APBB2	4	-0.36828	-1.0941	0.055241	0.18827	0.27391	0.92746	0.52857	1.5516	0.004823	0.033391	0.12075	0.90577
APBB3	4	-0.26481	-0.99143	0.11724	0.30568	0.32148	0.92746	0.37035	1.371	0.024413	0.10542	0.17038	0.94167
APC	4	0.067438	0.12838	0.69486	0.84898	0.89785	0.98209	-0.8852	-1.6515	0.01074	0.059669	0.098643	0.87307
APC2	4	0.71849	1.1591	0.085471	0.25058	0.24641	0.92746	-0.88807	-1.4037	0.010392	0.058266	0.16041	0.93506
APCDD1	4	0.38882	0.95955	0.49065	0.71336	0.33728	0.92746	-0.0097096	-0.023735	0.40235	0.62811	0.98106	0.99998
APCS	4	0.079937	0.23222	0.72877	0.86939	0.81636	0.96475	-0.082781	-0.23795	0.57931	0.76639	0.81192	0.99998
APEH	4	0.015277	0.081588	0.56852	0.76707	0.93497	0.99074	0.20694	1.0931	0.095714	0.26102	0.27434	0.99998
APEX1	4	-0.48656	-1.9335	0.01969	0.093176	0.053171	0.75174	0.48512	1.9048	0.0077566	0.047144	0.056808	0.78498
APEX2	4	-0.6358	-1.6001	0.0045744	0.033737	0.10958	0.92746	0.14131	0.3518	0.15608	0.35628	0.72499	0.99998
APH1A	4	-0.80227	-1.6939	0.00074582	0.0087108	0.090275	0.90329	-0.12758	-0.26467	0.70669	0.84955	0.79127	0.99998
APH1B	4	-0.23866	-0.84367	0.1421	0.34563	0.39885	0.92746	0.30344	1.0613	0.044998	0.16106	0.28857	0.99998
APIP	4	0.11768	0.34632	0.82786	0.9218	0.7291	0.94902	-0.23652	-0.68455	0.96226	0.98278	0.49363	0.99998
APLF	4	0.83142	0.92439	0.043457	0.16057	0.35528	0.92746	-0.13925	-0.15205	0.73986	0.8674	0.87914	0.99998
APLN	4	0.23219	0.61302	0.86481	0.94054	0.53986	0.92746	-0.1322	-0.34465	0.71997	0.8567	0.73036	0.99998
APLNR	4	0.43281	0.71073	0.40722	0.64554	0.47725	0.92746	0.26616	0.43071	0.060362	0.19421	0.66668	0.99998
APLP1	4	0.04697	0.26901	0.64449	0.81825	0.78792	0.95979	-0.50643	-2.8648	0.25587	0.48369	0.0041721	0.34249
APLP2	4	-0.083909	-0.24388	0.35849	0.60422	0.80733	0.96326	0.00034227	0.00098264	0.37967	0.60712	0.99922	0.99998
APMAP	4	-0.36891	-1.0777	0.055091	0.18808	0.28117	0.92746	0.62226	1.8018	0.0018397	0.01643	0.071572	0.81783
APOA1	4	-0.50175	-1.2911	0.017253	0.085028	0.19666	0.92746	0.48733	1.2386	0.0077068	0.047144	0.2155	0.97553
APOA2	4	-0.36609	-0.64682	0.056583	0.19165	0.51775	0.92746	-0.20553	-0.35646	0.94158	0.97438	0.72149	0.99998
APOA4	4	0.080934	0.48368	0.73155	0.87121	0.62861	0.93094	0.1419	0.84058	0.15528	0.35545	0.40058	0.99998
APOA5	4	-0.12104	-0.20715	0.29445	0.54097	0.8359	0.96893	0.48806	0.82656	0.0077068	0.047144	0.40849	0.99998
APOB	4	0.84064	1.1474	0.040672	0.15318	0.25123	0.92746	-0.40214	-0.54141	0.47201	0.68601	0.58823	0.99998
APOBEC1	4	0.31399	1.3322	0.65777	0.82619	0.1828	0.92746	-0.22709	-0.95246	0.99224	0.9966	0.34086	0.99998
APOBEC2	4	-0.15588	-0.28746	0.24165	0.48281	0.77376	0.958	-0.033593	-0.060837	0.45625	0.67322	0.95149	0.99998
APOBEC3H	4	0.0058191	0.033468	0.54659	0.75372	0.9733	0.99824	-0.11529	-0.65505	0.6696	0.82589	0.51244	0.99998
APOBEC4	4	0.86144	1.2303	0.034905	0.13931	0.2186	0.92746	-0.27366	-0.38485	0.84019	0.92309	0.70035	0.99998
APOBR	4	0.041888	0.15236	0.63305	0.81054	0.8789	0.97852	-0.23627	-0.84859	0.96296	0.98315	0.39611	0.99998
APOC1	4	0.29677	1.0753	0.70122	0.8524	0.28222	0.92746	-0.38697	-1.3858	0.50925	0.71477	0.1658	0.93982
APOC2	4	-0.06774	-0.15854	0.38892	0.6302	0.87404	0.97711	-0.90596	-2.0726	0.0089499	0.05277	0.038213	0.70889
APOC3	4	0.25489	1.361	0.80693	0.91266	0.17351	0.92746	-0.24317	-1.2844	0.94168	0.97438	0.19901	0.96586
APOC4	4	-0.21015	-0.82685	0.17348	0.39207	0.40832	0.92746	-0.042041	-0.16359	0.47633	0.69015	0.87005	0.99998
APOD	4	-0.17436	-0.68993	0.21634	0.4514	0.49024	0.92746	-0.018391	-0.071826	0.42159	0.64464	0.94274	0.99998
APOF	4	-0.041365	-0.20029	0.44202	0.67517	0.84126	0.9698	-0.25271	-1.2078	0.90896	0.95662	0.22712	0.98097
APOH	4	0.4447	0.60551	0.38743	0.6293	0.54484	0.92746	0.017585	0.023834	0.34283	0.57358	0.98099	0.99998
APOL2	4	1.0403	0.7763	0.010243	0.060041	0.43757	0.92746	-0.54557	-0.40079	0.19635	0.41026	0.68858	0.99998
APOL3	4	-0.13081	-0.6852	0.27849	0.52454	0.49322	0.92746	-0.065983	-0.34173	0.5363	0.73489	0.73255	0.99998
APOL4	4	0.31117	0.6459	0.66562	0.83149	0.51835	0.92746	-0.1799	-0.36889	0.86272	0.93477	0.71221	0.99998
APOL1	4	0.018663	0.053472	0.57627	0.77174	0.95736	0.9965	-0.18767	-0.53204	0.88644	0.94545	0.5947	0.99998
APOL6	4	-0.68215	-1.2331	0.0027347	0.022984	0.21753	0.92746	0.1014	0.1812	0.20406	0.42062	0.85621	0.99998
APOLD1	4	0.56489	1.5202	0.2136	0.44778	0.12846	0.92746	-0.63538	-1.6765	0.10312	0.27318	0.093642	0.86263
APOM	4	0.11804	0.45883	0.82871	0.92226	0.64635	0.93246	0.066177	0.25441	0.25751	0.48538	0.79918	0.99998
APOO	4	0.18122	0.47986	0.99901	0.9995	0.63132	0.93095	-0.43195	-1.1259	0.40135	0.6272	0.26019	0.99585
APOOL	4	0.36694	0.79177	0.5353	0.74485	0.42849	0.92746	0.030387	0.064817	0.31722	0.54802	0.94832	0.99998
APP	4	-0.42956	-1.5029	0.03401	0.13691	0.13286	0.92746	0.58263	2.0163	0.0027347	0.021965	0.043765	0.73075
APPBP2	4	0.1126	0.36658	0.81459	0.91574	0.71393	0.94662	-0.25736	-0.82605	0.89394	0.94916	0.40878	0.99998
APPL1	4	0.24018	0.98321	0.84502	0.93062	0.3255	0.92746	-0.53309	-2.1541	0.2142	0.43511	0.031232	0.67217
APPL2	4	0.82085	0.90475	0.04644	0.1682	0.3656	0.92746	-0.6463	-0.69886	0.095167	0.26037	0.48464	0.99998
APRT	4	0.18651	0.42828	0.98434	0.99353	0.66844	0.93562	-0.079067	-0.1796	0.56832	0.75881	0.85747	0.99998
APTX	4	-0.56837	-1.7594	0.0091985	0.055273	0.078517	0.85931	0.72055	2.2061	0.00054694	0.0064441	0.02738	0.65014
AQP1	4	0.19	0.23948	0.97648	0.99042	0.81073	0.96396	0.068544	0.085371	0.25383	0.48174	0.93197	0.99998
AQP11	4	-0.4723	-1.1207	0.022772	0.10354	0.26243	0.92746	-0.02106	-0.048719	0.42646	0.64805	0.96114	0.99998
AQP12B	4	-0.61452	-1.4121	0.0061158	0.04221	0.15792	0.92746	-0.088079	-0.19995	0.59368	0.77584	0.84152	0.99998
AQP12A	4	-1.4447	-2.2574	0	0	0.023984	0.57269	1.9304	2.9744	0	0	0.0029354	0.2894
AQP2	4	-0.04037	-0.049528	0.44406	0.67623	0.9605	0.99702	0.61005	0.73292	0.0020883	0.017964	0.46361	0.99998
AQP3	4	0.16915	0.65631	0.96828	0.98647	0.51162	0.92746	-0.5184	-1.9886	0.23618	0.4613	0.04674	0.74612
AQP4	4	-0.043313	-0.10099	0.43765	0.6714	0.91956	0.98635	0.078401	0.18075	0.23851	0.46388	0.85656	0.99998
AQP5	4	-0.6227	-1.1585	0.0054694	0.038569	0.24667	0.92746	0.6513	1.1957	0.0014419	0.01401	0.2318	0.98097
AQP6	4	-0.33656	-0.43229	0.070157	0.21995	0.66553	0.93518	0.22996	0.29058	0.080101	0.23294	0.77138	0.99998
AQP7	4	0.050561	0.095882	0.65374	0.82414	0.92361	0.98697	0.40966	0.7743	0.017303	0.084058	0.43875	0.99998
AQP8	4	-0.23234	-0.69787	0.14857	0.35491	0.48526	0.92746	0.19163	0.56923	0.10725	0.28053	0.5692	0.99998
AQP9	4	0.26708	0.75764	0.77675	0.89751	0.44867	0.92746	-0.064264	-0.18044	0.53217	0.73163	0.85681	0.99998
AQR	4	0.023076	0.11836	0.58463	0.77687	0.90578	0.98363	0.23078	1.1665	0.079753	0.2324	0.24341	0.98571
AR	4	-0.10737	-0.22032	0.31663	0.56409	0.82562	0.96636	0.59078	1.1997	0.0024861	0.020375	0.23027	0.98097
ARAF	4	0.63853	0.71935	0.14046	0.34367	0.47193	0.92746	-0.66592	-0.73746	0.082339	0.23722	0.46084	0.99998
ARAP1	4	0.21294	0.3836	0.91622	0.96265	0.70127	0.94366	-0.32187	-0.57106	0.69367	0.84185	0.56796	0.99998
ARAP2	4	0.53603	0.7689	0.24891	0.49103	0.44195	0.92746	-0.57948	-0.81972	0.15538	0.35552	0.41237	0.99998
ARAP3	4	-0.066849	-0.07605	0.39081	0.63199	0.93938	0.99161	-0.20888	-0.23395	0.95212	0.97869	0.81502	0.99998
ARC	4	-0.12366	-0.58588	0.28953	0.53614	0.55795	0.92746	-0.1094	-0.51265	0.65409	0.81674	0.6082	0.99998
ARCN1	4	0.040967	0.049651	0.63047	0.80854	0.9604	0.99702	0.86151	1.0302	0	0	0.30294	0.99998
AREG	4	-0.16719	-0.57127	0.22484	0.46152	0.56782	0.92746	0.058934	0.19843	0.2685	0.49664	0.84271	0.99998
AREL1	4	-0.3023	-0.78232	0.09109	0.26067	0.43403	0.92746	-0.14881	-0.38083	0.76889	0.88426	0.70333	0.99998
ARF1	4	-0.65793	-0.37067	0.0033811	0.026459	0.71088	0.94628	2.1521	1.1749	0	0	0.24005	0.98322
ARF3	4	0.33691	0.754	0.60635	0.79315	0.45085	0.92746	-0.35227	-0.77794	0.60451	0.78273	0.43661	0.99998
ARF4	4	-0.79726	-1.3825	0.00084527	0.0095452	0.16681	0.92746	0.43746	0.74478	0.013077	0.068241	0.45641	0.99998
ARF5	4	-1.5136	-2.5336	0	0	0.011291	0.42762	0.11123	0.18169	0.19033	0.40223	0.85583	0.99998
ARF6	4	0.95788	0.8633	0.017403	0.085679	0.38797	0.92746	-0.47392	-0.42302	0.31439	0.5448	0.67228	0.99998
ARFGAP1	4	-0.69449	-2.1992	0.0025358	0.021888	0.027864	0.60518	0.28698	0.89456	0.05181	0.17631	0.37102	0.99998
ARFGAP2	4	-0.54416	-1.3414	0.011834	0.06648	0.17981	0.92746	-0.05903	-0.14314	0.5181	0.72121	0.88618	0.99998
ARFGAP3	4	-0.46384	-1.301	0.024811	0.11015	0.19325	0.92746	0.28083	0.77829	0.054047	0.18129	0.4364	0.99998
ARFGEF1	4	-0.57224	-1.2881	0.0087013	0.05287	0.19772	0.92746	-0.4568	-1.0057	0.34671	0.57655	0.31458	0.99998
ARFGEF2	4	-0.1059	-0.17354	0.31926	0.56593	0.86223	0.97456	0.34869	0.56535	0.029833	0.12075	0.57183	0.99998
ARFGEF3	4	-0.055497	-0.15468	0.41314	0.65085	0.87707	0.97817	0.40801	1.1238	0.017502	0.084595	0.26109	0.99585
ARFIP1	4	-0.21384	-0.6213	0.16935	0.38586	0.5344	0.92746	-0.28327	-0.81296	0.81041	0.90767	0.41624	0.99998
ARFIP2	4	-0.47629	-1.185	0.021828	0.10041	0.23603	0.92746	0.063406	0.15574	0.26173	0.48986	0.87624	0.99998
ARFRP1	4	-0.80087	-1.0589	0.00084527	0.0095452	0.28964	0.92746	1.1159	1.4548	0	0	0.14572	0.92945
ARG1	4	-0.40473	-1.0178	0.041368	0.15485	0.30878	0.92746	-0.26024	-0.64069	0.8845	0.94452	0.52172	0.99998
ARG2	4	0.22094	0.57559	0.89439	0.9527	0.56489	0.92746	-0.51392	-1.318	0.24289	0.46971	0.18751	0.95498
ARGLU1	4	-2.3817	-2.7406	0	0	0.0061331	0.32143	3.0789	3.4802	0	0	0.0005011	0.11519
ARHGAP1	4	-0.20471	-0.58791	0.17999	0.40222	0.55659	0.92746	-0.33807	-0.95737	0.64558	0.81216	0.33838	0.99998
ARHGAP10	4	0.2515	0.56564	0.81523	0.91598	0.57164	0.92746	-0.078881	-0.17566	0.56797	0.7586	0.86056	0.99998
ARHGAP11A	4	-0.65684	-2.2456	0.0034805	0.0271	0.024727	0.58096	0.25433	0.85932	0.065981	0.20516	0.39016	0.99998
ARHGAP11B	4	-0.21877	-0.34258	0.16418	0.37832	0.73192	0.94945	-0.40633	-0.61978	0.46137	0.6772	0.5354	0.99998
ARHGAP12	4	-0.26233	-0.84188	0.11923	0.30878	0.39986	0.92746	0.12507	0.3972	0.17373	0.38069	0.69122	0.99998
ARHGAP15	4	0.077008	0.21285	0.72061	0.86427	0.83144	0.96786	0.31755	0.86763	0.039578	0.14735	0.3856	0.99998
ARHGAP17	4	0.27118	0.55201	0.76526	0.89058	0.58094	0.92777	-0.13064	-0.26292	0.71594	0.85474	0.79261	0.99998
ARHGAP18	4	-0.1978	-0.9148	0.1878	0.41297	0.3603	0.92746	-0.1267	-0.57942	0.70406	0.84821	0.56231	0.99998
ARHGAP19	4	-0.33372	-1.5871	0.071649	0.22275	0.11248	0.92746	0.132	0.61934	0.16627	0.37061	0.53569	0.99998
ARHGAP21	4	-0.41059	-0.89498	0.03933	0.14964	0.3708	0.92746	-0.23832	-0.51058	0.95679	0.98068	0.60964	0.99998
ARHGAP22	4	-0.023241	-0.10037	0.47976	0.70503	0.92005	0.98635	-0.13317	-0.56722	0.72255	0.85826	0.57056	0.99998
ARHGAP24	4	0.0023931	0.012736	0.53928	0.74852	0.98984	0.99878	-0.093349	-0.49128	0.60854	0.78551	0.62322	0.99998
ARHGAP25	4	0.58676	1.0977	0.18969	0.41558	0.27232	0.92746	-0.095495	-0.17674	0.61491	0.78982	0.85971	0.99998
ARHGAP26	4	0.36612	0.68805	0.53754	0.74693	0.49142	0.92746	-0.13844	-0.2568	0.73767	0.86682	0.79733	0.99998
ARHGAP27	4	-0.24641	-0.60738	0.13465	0.33432	0.5436	0.92746	-0.22842	-0.54622	0.98846	0.99509	0.58491	0.99998
ARHGAP28	4	-0.44072	-1.504	0.031026	0.12873	0.13257	0.92746	3.12e-05	0.00010498	0.38067	0.60844	0.99992	0.99998
ARHGAP29	4	-0.28687	-0.47778	0.10128	0.27855	0.6328	0.93095	-0.03178	-0.052146	0.45227	0.66951	0.95841	0.99998
ARHGAP30	4	-0.030137	-0.16663	0.46515	0.69389	0.86766	0.97597	-0.11911	-0.65001	0.68054	0.83275	0.51569	0.99998
ARHGAP31	4	-0.08367	-0.24688	0.35899	0.60469	0.805	0.96262	-0.42999	-1.2456	0.40598	0.63133	0.21292	0.975
ARHGAP32	4	0.7765	0.7827	0.060859	0.20043	0.4338	0.92746	-0.10798	-0.10754	0.65056	0.8148	0.91436	0.99998
ARHGAP33	4	0.64263	0.86114	0.13688	0.33812	0.38916	0.92746	0.00098032	0.0012986	0.37793	0.60571	0.99896	0.99998
ARHGAP35	4	-0.20912	-0.61563	0.17447	0.39339	0.53814	0.92746	-0.16089	-0.46454	0.80445	0.90441	0.64226	0.99998
ARHGAP36	4	0.41934	0.68421	0.43193	0.66731	0.49384	0.92746	-0.16046	-0.25892	0.8031	0.90341	0.79569	0.99998
ARHGAP4	4	-0.42593	-1.1954	0.035501	0.14102	0.23195	0.92746	-0.099272	-0.2752	0.62589	0.79716	0.78317	0.99998
ARHGAP40	4	-0.0064028	-0.0091278	0.51845	0.73338	0.99272	0.99907	0.26951	0.37982	0.058671	0.19088	0.70408	0.99998
ARHGAP42	4	-0.1988	-0.62362	0.18661	0.41142	0.53288	0.92746	-0.19776	-0.61248	0.91572	0.95972	0.54022	0.99998
ARHGAP44	4	-0.35298	-1.398	0.061854	0.20228	0.16211	0.92746	0.21357	0.83578	0.091189	0.2529	0.40328	0.99998
ARHGAP5	4	-1.5396	-3.3114	0	0	0.00092842	0.12125	0.98632	2.0951	0	0	0.036166	0.706
ARHGAP6	4	-0.18105	-0.68373	0.20843	0.44131	0.49414	0.92746	0.41476	1.5496	0.016458	0.08087	0.12124	0.90577
ARHGAP8	4	-0.69358	-1.5392	0.0025358	0.021888	0.12377	0.92746	1.0285	2.2597	0	0	0.023838	0.62884
ARHGAP9	4	-0.47429	-0.6812	0.022375	0.10225	0.49574	0.92746	0.86023	1.238	0	0	0.21573	0.97553
ARHGDIA	4	0.066568	0.081927	0.69222	0.84704	0.9347	0.99074	-0.35062	-0.42207	0.60844	0.78548	0.67297	0.99998
ARHGDIB	4	-0.068968	-0.29271	0.38649	0.62858	0.76975	0.95727	0.22468	0.9432	0.083781	0.23979	0.34558	0.99998
ARHGDIG	4	-0.24037	-0.39397	0.14081	0.34423	0.6936	0.94246	0.55238	0.89437	0.0036297	0.027067	0.37112	0.99998
ARHGEF1	4	0.75099	0.94712	0.070754	0.22127	0.34358	0.92746	-0.82209	-1.0181	0.020585	0.094305	0.30861	0.99998
ARHGEF10	4	0.085764	0.26545	0.74369	0.87807	0.79066	0.95997	-0.50212	-1.5361	0.26318	0.49128	0.12453	0.91177
ARHGEF10L	4	0.37673	1.2718	0.51442	0.7306	0.20343	0.92746	-0.63677	-2.1178	0.10203	0.27146	0.034188	0.69104
ARHGEF11	4	0.16053	0.31627	0.94416	0.97504	0.7518	0.9531	0.46165	0.89794	0.009994	0.056636	0.36922	0.99998
ARHGEF12	4	1.131	0.89541	0.0059169	0.040992	0.37057	0.92746	0.090188	0.069607	0.22146	0.4442	0.94451	0.99998
ARHGEF15	4	0.44452	0.94531	0.38758	0.62944	0.3445	0.92746	-0.53628	-1.124	0.20987	0.42905	0.26101	0.99585
ARHGEF16	4	-0.53185	-0.97978	0.013325	0.072082	0.3272	0.92746	-0.4363	-0.78191	0.39041	0.61711	0.43427	0.99998
ARHGEF17	4	-0.62991	-0.9678	0.0051213	0.036865	0.33314	0.92746	0.098134	0.14839	0.20908	0.42786	0.88204	0.99998
ARHGEF18	4	0.25242	0.58742	0.8131	0.91521	0.55692	0.92746	-0.16649	-0.38224	0.82289	0.91436	0.70228	0.99998
ARHGEF19	4	0.013595	0.018553	0.56474	0.76454	0.9852	0.99845	-0.16939	-0.22765	0.83144	0.91876	0.81992	0.99998
ARHGEF2	4	-0.11494	-0.2119	0.30449	0.55196	0.83219	0.96786	-0.077847	-0.14125	0.56548	0.75674	0.88767	0.99998
ARHGEF25	4	1.2424	1.0374	0.0026352	0.022486	0.29955	0.92746	-0.55825	-0.45963	0.18059	0.38953	0.64578	0.99998
ARHGEF26	4	0.10159	0.26832	0.7858	0.90205	0.78845	0.95983	0.16243	0.42569	0.1335	0.32342	0.67033	0.99998
ARHGEF28	4	-0.35766	-1.1672	0.059914	0.19835	0.24313	0.92746	-0.19908	-0.63984	0.92054	0.96262	0.52228	0.99998
ARHGEF3	4	0.66622	0.93473	0.11988	0.30978	0.34993	0.92746	-0.33289	-0.46052	0.661	0.82047	0.64514	0.99998
ARHGEF33	4	0.27761	0.40524	0.7494	0.88166	0.6853	0.94042	-0.43996	-0.6307	0.38186	0.60946	0.52824	0.99998
ARHGEF37	4	-0.30532	-0.35124	0.0893	0.2576	0.72541	0.94865	1.0111	1.1573	0	0	0.24714	0.9868
ARHGEF39	4	0.51533	0.91663	0.2761	0.52209	0.35934	0.92746	-0.57865	-1.0157	0.15593	0.3562	0.30976	0.99998
ARHGEF40	4	-0.04185	-0.13099	0.44103	0.6744	0.89578	0.98171	-0.19958	-0.61736	0.92169	0.96301	0.537	0.99998
ARHGEF5	4	0.25404	0.64616	0.80867	0.9131	0.51817	0.92746	-0.18442	-0.4641	0.87714	0.941	0.64258	0.99998
ARHGEF6	4	1.0469	1.1997	0.0098449	0.058218	0.23026	0.92746	-0.91467	-1.0256	0.0080549	0.048649	0.30509	0.99998
ARHGEF7	4	-0.76701	-1.2255	0.0011436	0.01215	0.22039	0.92746	0.43134	0.67843	0.013972	0.071757	0.4975	0.99998
ARHGEF9	4	0.82498	1.0469	0.045396	0.16579	0.29515	0.92746	-0.30726	-0.38458	0.73822	0.86682	0.70055	0.99998
ARID1A	4	0.062069	0.24764	0.68193	0.84095	0.80441	0.96262	-0.036925	-0.14566	0.46415	0.6796	0.88419	0.99998
ARID1B	4	0.37959	1.3818	0.5082	0.72667	0.16703	0.92746	-0.45816	-1.6419	0.34407	0.57428	0.10061	0.87471
ARID2	4	0.51408	1.0467	0.27804	0.52409	0.29526	0.92746	-0.49117	-0.98528	0.28267	0.51225	0.32449	0.99998
ARID3A	4	-0.11426	-0.26652	0.30574	0.55332	0.78984	0.95994	0.20377	0.46987	0.09825	0.26534	0.63845	0.99998
ARID3B	4	-0.15831	-0.45306	0.23841	0.47894	0.65051	0.93346	0.01574	0.044503	0.34616	0.57623	0.9645	0.99998
ARID3C	4	0.5803	1.0591	0.19546	0.42328	0.28953	0.92746	-0.10175	-0.18411	0.63221	0.80226	0.85392	0.99998
ARID4A	4	0.29675	0.47884	0.70122	0.8524	0.63205	0.93095	-0.76523	-1.2164	0.036545	0.14011	0.22385	0.98097
ARID4B	4	-0.48088	-1.5088	0.020883	0.097222	0.13135	0.92746	-0.037483	-0.11588	0.46539	0.68068	0.90775	0.99998
ARID5A	4	-0.09073	-0.16564	0.34691	0.59409	0.86844	0.97614	0.5205	0.93883	0.0052705	0.035678	0.34782	0.99998
ARID5B	4	-0.29244	-0.50715	0.097206	0.271	0.61205	0.92999	0.98378	1.6871	0	0	0.091575	0.8569
ARIH1	4	-0.77529	-0.92104	0.0010939	0.011847	0.35703	0.92746	0.24904	0.29038	0.069262	0.2119	0.77153	0.99998
ARIH2	4	0.30545	1.0822	0.67865	0.83922	0.27914	0.92746	-0.016836	-0.059005	0.41866	0.6426	0.95295	0.99998
ARL1	4	-0.5816	-1.5043	0.0083035	0.051928	0.13251	0.92746	0.26012	0.66521	0.063246	0.20038	0.50592	0.99998
ARL10	4	-0.44272	-1.3242	0.03038	0.1269	0.18544	0.92746	-0.23502	-0.69236	0.96684	0.98516	0.48871	0.99998
ARL11	4	-0.1068	-0.27775	0.31737	0.56456	0.78121	0.9591	-0.38691	-0.9808	0.5095	0.71487	0.32669	0.99998
ARL13A	4	0.18323	0.34482	0.99284	0.99661	0.73023	0.94902	0.15422	0.28824	0.14181	0.33632	0.77316	0.99998
ARL13B	4	0.010436	0.043448	0.55743	0.76043	0.96534	0.99745	0.29111	1.1983	0.050169	0.17263	0.23079	0.98097
ARL14	4	-0.1568	-0.74164	0.2402	0.48094	0.4583	0.92746	0.076125	0.3558	0.24209	0.46849	0.72199	0.99998
ARL14EPL	4	0.082564	0.13309	0.73543	0.8733	0.89412	0.9816	0.27899	0.44429	0.054743	0.1828	0.65683	0.99998
ARL15	4	-0.24506	-0.62104	0.13594	0.33662	0.53457	0.92746	0.2732	0.68395	0.057279	0.18824	0.49401	0.99998
ARL16	4	-0.011085	-0.033129	0.5094	0.72732	0.97357	0.99824	-0.31676	-0.93347	0.70828	0.85036	0.35058	0.99998
ARL2	4	-0.71511	-1.0817	0.0019391	0.017857	0.27937	0.92746	1.4602	2.174	0	0	0.029708	0.66315
ARL2BP	4	-0.22966	-0.88154	0.1516	0.35947	0.37803	0.92746	-0.41725	-1.5769	0.43452	0.65515	0.11483	0.89794
ARL3	4	-0.10981	-0.26919	0.31325	0.56073	0.78778	0.95977	0.31751	0.76909	0.039578	0.14735	0.44184	0.99998
ARL4A	4	-0.6259	-0.96996	0.0053202	0.037916	0.33207	0.92746	0.96682	1.4822	0	0	0.13828	0.92567
ARL4C	4	-1.3868	-2.9369	0	0	0.0033146	0.24782	0.97634	2.0397	0	0	0.041382	0.72846
ARL4D	4	-0.041023	-0.092071	0.44262	0.67549	0.92664	0.98819	0.55544	1.2299	0.00358	0.026866	0.21874	0.97816
ARL5A	4	-0.13614	-0.34069	0.27133	0.51666	0.73334	0.94987	0.26997	0.66864	0.058522	0.19076	0.50372	0.99998
ARL5B	4	-0.44368	-1.0825	0.029883	0.12529	0.27904	0.92746	0.32222	0.77562	0.038385	0.1447	0.43797	0.99998
ARL5C	4	-0.80507	-1.9217	0.00074582	0.0087108	0.054645	0.75745	0.14766	0.34696	0.14887	0.34653	0.72862	0.99998
ARL6	4	0.65225	0.96363	0.12947	0.32636	0.33523	0.92746	-0.025205	-0.037075	0.438	0.65763	0.97043	0.99998
ARL6IP1	4	-0.40931	-0.50447	0.039678	0.1504	0.61393	0.93058	0.72783	0.88671	0.00049722	0.0059988	0.37523	0.99998
ARL6IP4	4	-0.079645	-0.23055	0.36665	0.61175	0.81766	0.96539	-0.31308	-0.8918	0.71917	0.85637	0.3725	0.99998
ARL6IP5	4	0.28434	0.85643	0.73195	0.87133	0.39176	0.92746	0.14968	0.44551	0.14668	0.34342	0.65595	0.99998
ARL6IP6	4	-0.49789	-1.282	0.0178	0.087083	0.19983	0.92746	0.36199	0.91891	0.026303	0.11067	0.35814	0.99998
ARL8A	4	0.19706	0.33582	0.95684	0.98114	0.73701	0.95064	-0.34293	-0.57399	0.63072	0.80102	0.56598	0.99998
ARL8B	4	0.38278	0.57123	0.50159	0.72145	0.56784	0.92746	-0.00097554	-0.001441	0.38305	0.61012	0.99885	0.99998
ARL9	4	0.17165	0.31574	0.97544	0.98986	0.7522	0.9531	-0.065463	-0.11906	0.53535	0.7344	0.90523	0.99998
ARMC10	4	0.056229	0.23438	0.66632	0.83169	0.81469	0.96475	0.17852	0.73662	0.11869	0.29946	0.46135	0.99998
ARMC12	4	0.72293	0.83465	0.083383	0.24669	0.40391	0.92746	0.057668	0.066458	0.26969	0.49734	0.94701	0.99998
ARMC2	4	-0.26755	-0.78277	0.1158	0.30353	0.43376	0.92746	-0.12807	-0.36983	0.70823	0.85036	0.71151	0.99998
ARMC3	4	0.63888	1.3721	0.14002	0.3432	0.17005	0.92746	-0.36579	-0.77575	0.56717	0.75799	0.4379	0.99998
ARMC5	4	-1.0508	-1.756	4.97e-05	0.0010627	0.079096	0.86196	0.035903	0.058793	0.30788	0.5374	0.95312	0.99998
ARMC6	4	0.17336	0.38715	0.97946	0.99164	0.69864	0.94324	-0.26327	-0.5804	0.8748	0.9402	0.56165	0.99998
ARMC7	4	-0.27008	-0.44359	0.11366	0.29949	0.65734	0.93346	0.38094	0.61886	0.021877	0.097713	0.53601	0.99998
ARMC8	4	-0.25023	-0.8841	0.13057	0.32804	0.37664	0.92746	0.074738	0.26105	0.24423	0.47113	0.79405	0.99998
ARMC9	4	0.76713	0.73945	0.064439	0.20806	0.45963	0.92746	0.041057	0.039347	0.29848	0.5285	0.96861	0.99998
ARMCX1	4	-0.087409	-0.15373	0.35173	0.59786	0.87782	0.97817	0.32351	0.56073	0.037987	0.14372	0.57498	0.99998
ARMCX2	4	0.83472	1.0633	0.042313	0.15751	0.28763	0.92746	-0.10393	-0.1306	0.63872	0.80742	0.89609	0.99998
ARMCX3	4	0.7577	1.232	0.06782	0.21511	0.21797	0.92746	-0.35221	-0.56438	0.60456	0.78273	0.5725	0.99998
ARMCX4	4	-0.0088628	-0.01219	0.51357	0.72991	0.99027	0.9988	0.098056	0.13304	0.20918	0.42798	0.89416	0.99998
ARMCX5	4	0.20376	0.40581	0.93944	0.97317	0.68488	0.94039	0.36789	0.72605	0.024861	0.10647	0.46781	0.99998
ARMCX6	4	-0.37581	-0.98926	0.052407	0.18238	0.32254	0.92746	-0.19714	-0.51085	0.91378	0.95894	0.60945	0.99998
ARMT1	4	-0.11707	-0.35021	0.30141	0.54885	0.72618	0.94867	0.4856	1.4355	0.0077566	0.047144	0.15115	0.9325
ARNT	4	-0.21331	-0.62615	0.17005	0.38705	0.53122	0.92746	-0.3306	-0.95738	0.66786	0.82471	0.33838	0.99998
ARNT2	4	-0.37991	-1.6036	0.050418	0.17761	0.10881	0.92746	0.14369	0.59936	0.15319	0.35232	0.54893	0.99998
ARNTL	4	-0.13225	-0.53833	0.27635	0.52232	0.59035	0.92796	0.35284	1.4213	0.028689	0.11752	0.15522	0.93466
ARNTL2	4	-0.025514	-0.057695	0.47519	0.70195	0.95399	0.99574	-0.71234	-1.5747	0.055937	0.18525	0.11533	0.89883
ARPC1A	4	-1.7054	-2.4711	0	0	0.013471	0.46076	1.2414	1.7593	0	0	0.078531	0.82606
ARPC1B	4	0.17241	0.26962	0.97663	0.99042	0.78745	0.95958	-0.55404	-0.84702	0.18591	0.39658	0.39698	0.99998
ARPC2	4	-0.60619	-1.5413	0.0068119	0.045743	0.12324	0.92746	0.78284	1.968	0.00014916	0.0019506	0.049065	0.75599
ARPC3	4	-0.28639	-0.74897	0.10168	0.27922	0.45388	0.92746	-0.11211	-0.28889	0.66125	0.82072	0.77266	0.99998
ARPC4	4	-1.4037	-2.3214	0	0	0.020268	0.5385	1.175	1.9155	0	0	0.055423	0.7819
ARPC5	4	-0.69105	-1.8883	0.0025358	0.021888	0.058986	0.77116	-0.078267	-0.21052	0.56668	0.75768	0.83326	0.99998
ARPC5L	4	0.17701	0.36564	0.98946	0.996	0.71464	0.9467	-0.51106	-1.033	0.24786	0.47531	0.3016	0.99998
ARPP19	4	-0.0062756	-0.020427	0.51879	0.73376	0.9837	0.99845	0.12788	0.41225	0.1705	0.37632	0.68016	0.99998
ARPP21	4	-0.41674	-1.9491	0.037739	0.14641	0.051289	0.74856	0.3892	1.8005	0.020833	0.095184	0.071784	0.81783
ARR3	4	-0.0059742	-0.027156	0.51959	0.73421	0.97834	0.99845	-0.45052	-2.0158	0.35804	0.58701	0.04382	0.73077
ARRB1	4	-0.72472	-1.8744	0.0017403	0.01644	0.060876	0.78043	0.21468	0.54584	0.090493	0.25169	0.58517	0.99998
ARRB2	4	-0.58572	-1.4532	0.0082041	0.051563	0.14616	0.92746	-0.23867	-0.58317	0.9555	0.98047	0.55978	0.99998
ARRDC1	4	-0.063068	-0.11507	0.39713	0.63636	0.90839	0.98363	0.030482	0.054851	0.31702	0.54777	0.95626	0.99998
ARRDC2	4	0.4407	1.061	0.3937	0.63418	0.28867	0.92746	-0.14263	-0.33922	0.75025	0.87402	0.73444	0.99998
ARRDC3	4	0.11092	0.40154	0.81061	0.91385	0.68803	0.94121	0.047691	0.17077	0.2865	0.51644	0.86441	0.99998
ARRDC4	4	0.40162	0.76613	0.46539	0.69405	0.4436	0.92746	-0.58267	-1.09	0.1522	0.35095	0.2757	0.99998
ARRDC5	4	0.037699	0.11918	0.62142	0.8025	0.90513	0.98336	-0.50276	-1.569	0.26238	0.49034	0.11664	0.90191
ARSA	4	0.12851	0.30304	0.85536	0.93571	0.76186	0.95478	0.3479	0.81264	0.029982	0.12104	0.41643	0.99998
ARSB	4	0.30973	0.45959	0.66915	0.83388	0.64581	0.93207	0.36245	0.53372	0.026203	0.11048	0.59354	0.99998
ARSG	4	0.59858	1.2154	0.17731	0.39786	0.22423	0.92746	-0.13354	-0.26881	0.7234	0.85875	0.78808	0.99998
ARSI	4	-0.11867	-0.33169	0.29883	0.54572	0.74013	0.95064	-0.54961	-1.5172	0.19113	0.40315	0.12922	0.91851
ARSJ	4	0.33906	0.30129	0.60089	0.78837	0.76319	0.95529	0.34289	0.30072	0.031225	0.12416	0.76363	0.99998
ARSK	4	0.6813	1.3824	0.10829	0.29048	0.16685	0.92746	-0.38225	-0.76811	0.52153	0.72348	0.44242	0.99998
ART1	4	0.41389	0.56948	0.44272	0.67549	0.56903	0.92746	0.0075007	0.010169	0.36411	0.593	0.99189	0.99998
ART3	4	0.069716	0.2678	0.70078	0.85227	0.78885	0.95986	-0.063823	-0.24243	0.53058	0.73019	0.80845	0.99998
ART4	4	-0.12411	-0.28208	0.28918	0.53598	0.77788	0.9591	-0.031045	-0.069481	0.45097	0.66853	0.94461	0.99998
ART5	4	-0.037813	-0.1979	0.44963	0.6809	0.84312	0.97013	-0.4177	-2.1619	0.43317	0.65376	0.030629	0.66811
ARTN	4	-0.67941	-2.0079	0.0029336	0.02439	0.044652	0.71499	0.13579	0.39505	0.1616	0.36362	0.69281	0.99998
ARV1	4	0.61403	1.1486	0.16249	0.37611	0.25074	0.92746	-0.75164	-1.382	0.040971	0.15081	0.16696	0.93982
ARVCF	4	-0.09761	-0.2368	0.33328	0.57959	0.81281	0.9643	-0.067814	-0.16235	0.54082	0.73868	0.87103	0.99998
SPCS3	4	-1.7129	-3.7717	0	0	0.00016214	0.047831	1.4414	3.1337	0	0	0.001726	0.21167
ASAH1	4	-0.17023	-0.48724	0.22096	0.45645	0.62609	0.93094	0.18793	0.5317	0.11118	0.28689	0.59493	0.99998
ASAH2B	4	0.0077935	0.012965	0.55111	0.75633	0.98966	0.99878	-0.50306	-0.82317	0.26168	0.48981	0.41041	0.99998
ASAH2	4	-0.29548	-1.1603	0.095316	0.26819	0.24592	0.92746	0.20093	0.77989	0.10064	0.26958	0.43545	0.99998
ASAP1	4	-1.462	-2.1241	0	0	0.033659	0.648	0.71839	1.0032	0.00059666	0.0068182	0.31577	0.99998
ASAP2	4	-0.85727	-1.0561	0.00034805	0.0045722	0.29093	0.92746	0.2234	0.2703	0.084377	0.24068	0.78693	0.99998
ASAP3	4	-0.49288	-1.0623	0.018745	0.090213	0.28812	0.92746	0.060547	0.12917	0.26611	0.49395	0.89722	0.99998
ASB1	4	-0.0027715	-0.011826	0.5271	0.73947	0.99056	0.9988	-0.0075186	-0.031744	0.39792	0.62411	0.97468	0.99998
ASB10	4	1.2585	0.84255	0.0021877	0.019512	0.39948	0.92746	-0.50132	-0.33092	0.26432	0.492	0.74071	0.99998
ASB12	4	0.44287	0.66213	0.39012	0.63167	0.50789	0.92746	-0.47657	-0.70129	0.30877	0.53859	0.48312	0.99998
ASB13	4	-0.63837	-1.3886	0.0044252	0.032757	0.16495	0.92746	0.30992	0.66584	0.042114	0.15353	0.50551	0.99998
ASB14	4	0.29099	0.75684	0.71604	0.8611	0.44915	0.92746	-0.65891	-1.6854	0.086267	0.2443	0.091916	0.8569
ASB15	4	0.76924	1.5338	0.063395	0.20581	0.12508	0.92746	-0.71879	-1.4153	0.0535	0.17999	0.15698	0.93466
ASB16	4	-0.71977	-1.3684	0.0018894	0.017609	0.17118	0.92746	0.29499	0.55292	0.04823	0.16788	0.58032	0.99998
ASB17	4	-0.10979	-0.3471	0.31325	0.56073	0.72852	0.94902	-0.2656	-0.83001	0.86749	0.93681	0.40653	0.99998
ASB18	4	-0.42462	-1.1027	0.035899	0.1421	0.27014	0.92746	0.20824	0.53028	0.095018	0.26004	0.59592	0.99998
ASB2	4	0.15174	0.52593	0.91935	0.96413	0.59894	0.92826	-0.23846	-0.81651	0.95615	0.98068	0.41421	0.99998
GPR75-ASB3	4	1.6479	0.64151	4.97e-05	0.0010627	0.52119	0.92746	-0.64561	-0.25484	0.095515	0.26062	0.79885	0.99998
ASB3	4	0.20733	0.30493	0.93054	0.96874	0.76042	0.95463	0.67462	0.97829	0.00099443	0.01039	0.32793	0.99998
ASB4	4	0.68253	1.1438	0.1074	0.28912	0.25271	0.92746	-0.057012	-0.094291	0.51347	0.7178	0.92488	0.99998
ASB5	4	0.10854	0.29811	0.80504	0.91156	0.76562	0.95588	0.22916	0.62341	0.080599	0.23391	0.53301	0.99998
ASB6	4	-0.077238	-0.24934	0.37137	0.6166	0.8031	0.96223	0.018749	0.05976	0.34029	0.57076	0.95235	0.99998
ASB7	4	-1.129	-2.3049	0	0	0.021171	0.54369	0.13311	0.26745	0.16527	0.36901	0.78913	0.99998
ASB8	4	0.78489	0.64031	0.057279	0.19313	0.52197	0.92746	-0.19297	-0.15672	0.90066	0.95252	0.87547	0.99998
ASB9	4	-0.3378	-0.67237	0.069362	0.21834	0.50135	0.92746	0.17591	0.34517	0.12112	0.30355	0.72997	0.99998
ASCC1	4	0.93199	0.82597	0.021231	0.098342	0.40882	0.92746	-0.17263	-0.15012	0.84129	0.92369	0.88067	0.99998
ASCC2	4	-0.066929	-0.17438	0.39056	0.63174	0.86157	0.97442	-0.53131	-1.3582	0.21684	0.43866	0.17441	0.94228
ASCC3	4	-0.70499	-1.6529	0.0021877	0.019512	0.098353	0.92746	0.71048	1.6456	0.00059666	0.0068182	0.099843	0.87468
ASCL1	4	0.39489	0.54034	0.47827	0.70428	0.58896	0.92796	0.022392	0.030555	0.33358	0.5642	0.97562	0.99998
ASCL2	4	-0.011409	-0.033502	0.50885	0.72705	0.97327	0.99824	-0.40189	-1.1603	0.47265	0.68655	0.24594	0.98586
ASCL3	4	0.65	1.144	0.13112	0.32897	0.25263	0.92746	-0.069206	-0.12047	0.5447	0.7412	0.90411	0.99998
ASCL4	4	-0.35426	-0.88273	0.061406	0.20144	0.37738	0.92746	0.066542	0.16364	0.25706	0.48508	0.87001	0.99998
ASCL5	4	-0.10449	-0.24898	0.32175	0.56813	0.80337	0.96223	0.43197	1.0239	0.013823	0.071173	0.30588	0.99998
ASF1A	4	-0.52202	-0.74069	0.014121	0.074835	0.45888	0.92746	0.71821	1.0065	0.00059666	0.0068182	0.31416	0.99998
ASF1B	4	-0.21338	-0.30256	0.16995	0.38696	0.76222	0.95507	0.0020941	0.0029189	0.37545	0.6034	0.99767	0.99998
ASGR1	4	-0.5417	-1.776	0.012132	0.067609	0.075738	0.84992	0.42711	1.3857	0.014469	0.073411	0.16584	0.93982
ASGR2	4	0.60034	0.97405	0.17567	0.39546	0.33003	0.92746	-0.8501	-1.3482	0.015662	0.077701	0.17758	0.94482
ASH1L	4	0.0064972	0.019603	0.54828	0.75465	0.98436	0.99845	-0.95828	-2.8531	0.0052705	0.035678	0.0043289	0.34782
ASH2L	4	-1.0405	-2.246	9.94e-05	0.001773	0.024703	0.58096	0.27142	0.5755	0.057826	0.18923	0.56495	0.99998
ASIC1	4	-0.055798	-0.11921	0.41249	0.65013	0.90511	0.98336	-0.11531	-0.24351	0.6697	0.82591	0.80761	0.99998
ASIC2	4	0.77901	1.2613	0.060014	0.19842	0.20721	0.92746	-0.45979	-0.73567	0.34109	0.57148	0.46193	0.99998
ASIC3	4	-0.84131	-1.7697	0.00044749	0.0057508	0.076774	0.8554	0.39295	0.81313	0.019889	0.092039	0.41614	0.99998
ASIC4	4	0.40345	0.8062	0.46196	0.6915	0.42013	0.92746	-0.28603	-0.56503	0.80236	0.90277	0.57205	0.99998
ASIC5	4	-0.20474	-0.78005	0.17999	0.40222	0.43536	0.92746	0.13633	0.51337	0.161	0.36272	0.60769	0.99998
ASL	4	-0.13641	-0.29868	0.27093	0.51634	0.76518	0.95588	-0.15199	-0.32551	0.77834	0.88963	0.7448	0.99998
ASNS	4	-0.37283	-0.65796	0.0535	0.18475	0.51056	0.92746	0.92608	1.6198	0	0	0.10527	0.87689
ASNSD1	4	0.010224	0.0214	0.55693	0.76011	0.98293	0.99845	-0.16332	-0.33754	0.81255	0.90875	0.73571	0.99998
ASPA	4	-0.51101	-1.9205	0.015961	0.081286	0.054796	0.75745	-0.083981	-0.31086	0.58199	0.76799	0.75591	0.99998
ASPDH	4	-0.18325	-0.60186	0.2055	0.437	0.54727	0.92746	0.2927	0.95136	0.049473	0.17105	0.34142	0.99998
ASPG	4	0.63274	0.8046	0.14623	0.35112	0.42105	0.92746	0.088206	0.11069	0.22429	0.44761	0.91186	0.99998
ASPH	4	0.18777	0.43284	0.98135	0.99206	0.66513	0.93514	0.096679	0.22058	0.21132	0.4309	0.82542	0.99998
ASPHD1	4	-0.051463	-0.13626	0.42119	0.65733	0.89161	0.98081	0.10919	0.28596	0.19327	0.40617	0.77491	0.99998
ASPHD2	4	0.23475	0.52201	0.85844	0.9374	0.60166	0.92883	0.04976	0.10971	0.28381	0.51363	0.91264	0.99998
ASPM	4	-0.16708	-0.45402	0.22504	0.46174	0.64981	0.93344	0.0028112	0.0075275	0.3744	0.60245	0.99399	0.99998
ASPN	4	0.13114	0.29055	0.86337	0.94017	0.7714	0.95753	-0.052867	-0.11577	0.50273	0.70929	0.90783	0.99998
ASPRV1	4	0.16856	1.0358	0.96689	0.98591	0.30029	0.92746	-0.28343	-1.7191	0.80996	0.90747	0.085589	0.84247
ASPSCR1	4	0.95378	0.95715	0.018099	0.088008	0.33849	0.92746	-0.62544	-0.62072	0.11093	0.2865	0.53478	0.99998
ASRGL1	4	0.17977	0.4094	0.99692	0.99866	0.68224	0.9396	-0.42634	-0.95119	0.41408	0.63814	0.34151	0.99998
ASS1	4	-0.73621	-1.9941	0.0015911	0.015526	0.046143	0.7268	-0.22339	-0.59424	0.99523	0.99796	0.55235	0.99998
ASTE1	4	0.217	0.40371	0.90548	0.95797	0.68643	0.94074	-0.48844	-0.8923	0.28764	0.51735	0.37223	0.99998
ASTL	4	0.31434	0.39552	0.65692	0.8259	0.69246	0.94231	0.54191	0.67699	0.0040274	0.029221	0.49841	0.99998
ASTN1	4	-0.13694	-0.92542	0.27039	0.51599	0.35475	0.92746	-0.034958	-0.23307	0.45968	0.67571	0.81571	0.99998
ASTN2	4	1.1059	0.95838	0.0065632	0.044415	0.33787	0.92746	-0.35805	-0.30675	0.58875	0.77236	0.75903	0.99998
ASXL1	4	0.1818	0.27579	0.99717	0.99866	0.78271	0.95917	-0.37533	-0.55935	0.54052	0.73837	0.57592	0.99998
ASXL2	4	-0.03304	-0.16228	0.45992	0.68978	0.87109	0.97641	-0.050319	-0.24359	0.49647	0.70506	0.80755	0.99998
ASXL3	4	0.1931	0.62902	0.96768	0.98627	0.52934	0.92746	-0.14392	-0.46349	0.75457	0.87657	0.64301	0.99998
ASZ1	4	-0.19495	-0.70524	0.19108	0.41726	0.48066	0.92746	0.11974	0.42836	0.17915	0.3875	0.66839	0.99998
ATAD1	4	-0.36616	-0.56445	0.056583	0.19165	0.57245	0.92746	-0.24734	-0.36618	0.92736	0.96587	0.71423	0.99998
ATAD2B	4	-0.53877	-1.3744	0.01258	0.069391	0.1693	0.92746	0.14699	0.36984	0.14976	0.34785	0.7115	0.99998
ATAD3A	4	-0.95541	-1.5576	0.00014916	0.0025467	0.11933	0.92746	1.1086	1.7892	0	0	0.073581	0.81783
ATAD5	4	-0.15477	-0.16181	0.24334	0.48479	0.87145	0.97659	0.54654	0.56473	0.0038783	0.028561	0.57226	0.99998
ATAT1	4	0.062023	0.12695	0.68188	0.84095	0.89898	0.98226	-0.11965	-0.24196	0.68208	0.83392	0.80881	0.99998
ATCAY	4	-0.39883	-1.6211	0.043208	0.15983	0.10501	0.92746	0.34052	1.3685	0.032021	0.12652	0.17115	0.94214
ATE1	4	0.29667	0.58915	0.70152	0.85251	0.55576	0.92746	-0.071169	-0.13993	0.55007	0.74574	0.88871	0.99998
ATF1	4	0.10614	0.22396	0.79908	0.90896	0.82279	0.96597	-1.305	-2.6937	9.94e-05	0.0013957	0.0070665	0.42766
ATF2	4	-0.66611	-2.0709	0.0031325	0.02517	0.038369	0.67691	0.32574	0.99755	0.037341	0.14229	0.3185	0.99998
ATF3	4	-0.12558	-0.46948	0.28694	0.53351	0.63873	0.93205	0.014416	0.053288	0.34924	0.57901	0.9575	0.99998
ATF4	4	-0.54499	-1.4729	0.011784	0.066294	0.14079	0.92746	0.54958	1.4659	0.0037788	0.027951	0.14268	0.92709
ATF5	4	0.056561	0.0725	0.66711	0.83217	0.9422	0.99233	0.62735	0.80605	0.00179	0.016209	0.42021	0.99998
ATF6	4	0.23775	0.53886	0.85054	0.93384	0.58998	0.92796	-0.78572	-1.7383	0.029535	0.1199	0.082162	0.83708
ATF6B	4	-0.060872	-0.2499	0.4016	0.64035	0.80267	0.96223	0.080574	0.3271	0.23474	0.45933	0.74359	0.99998
ATF7IP	4	-0.60256	-1.8308	0.0072593	0.047885	0.067137	0.81089	0.7011	2.107	0.0006961	0.0077434	0.035119	0.70126
ATF7IP2	4	-0.55056	-2.0665	0.011088	0.063244	0.038785	0.67849	0.94142	3.4901	0	0	0.00048283	0.11519
ATG10	4	-0.42072	-1.3006	0.036744	0.14408	0.19341	0.92746	0.15745	0.47992	0.13818	0.3304	0.63128	0.99998
ATG101	4	-0.2698	-1.1627	0.11371	0.29954	0.24495	0.92746	0.17787	0.75779	0.11938	0.30069	0.44857	0.99998
ATG12	4	0.45714	0.59662	0.3661	0.61129	0.55076	0.92746	0.093455	0.12007	0.21674	0.43866	0.90443	0.99998
ATG13	4	0.14987	0.41496	0.91488	0.96219	0.67817	0.93832	-0.44877	-1.2262	0.36257	0.5916	0.22013	0.97862
ATG14	4	-0.74339	-2.2133	0.0014916	0.014815	0.026875	0.59659	0.54008	1.5905	0.0041269	0.029696	0.11172	0.89031
ATG16L1	4	-0.38955	-1.1421	0.046738	0.16903	0.25339	0.92746	-0.54322	-1.5606	0.19998	0.41479	0.11861	0.90577
ATG16L2	4	-0.0013585	-0.0067039	0.52983	0.74134	0.99465	0.99947	0.36068	1.7593	0.0268	0.11227	0.078529	0.82606
ATG2A	4	-0.05184	-0.17224	0.42025	0.65626	0.86325	0.97478	-0.32087	-1.0538	0.6959	0.84283	0.29196	0.99998
ATG2B	4	0.0094596	0.018315	0.55519	0.75877	0.98539	0.99845	0.25859	0.49423	0.064091	0.20163	0.62115	0.99998
ATG3	4	0.13654	0.6022	0.87898	0.94692	0.54704	0.92746	-0.16133	-0.70213	0.80614	0.90535	0.4826	0.99998
ATG4B	4	0.11614	0.20607	0.82399	0.92077	0.83674	0.9691	-0.38348	-0.66894	0.5185	0.72141	0.50353	0.99998
ATG4C	4	0.034039	0.10739	0.61192	0.79698	0.91448	0.98457	-0.54183	-1.6894	0.20237	0.41786	0.091138	0.85453
ATG4D	4	-0.17026	-0.53033	0.22096	0.45645	0.59588	0.92796	-0.090658	-0.27806	0.60059	0.78028	0.78097	0.99998
ATG5	4	-0.24799	-0.37161	0.1332	0.33246	0.71019	0.94613	-1.1032	-1.6112	0.0014419	0.01401	0.10715	0.88108
ATG7	4	0.31622	0.47304	0.65304	0.82391	0.63619	0.93204	0.35821	0.52976	0.027546	0.11475	0.59628	0.99998
ATG9A	4	-0.86365	-2.7226	0.00034805	0.0045722	0.0064776	0.33234	0.51819	1.611	0.0054694	0.036752	0.10718	0.88108
ATG9B	4	0.0052415	0.015159	0.5452	0.75252	0.9879	0.99878	0.25975	0.74265	0.063494	0.20082	0.45769	0.99998
ATIC	4	-1.0019	-2.0234	9.94e-05	0.001773	0.043028	0.70298	0.55442	1.1077	0.00358	0.026866	0.268	0.99741
ATL1	4	0.26089	0.43866	0.79147	0.90526	0.66091	0.93421	-0.27109	-0.45015	0.84825	0.92687	0.6526	0.99998
ATL2	4	-0.7624	-1.4577	0.0011933	0.012468	0.14492	0.92746	0.47723	0.89989	0.0088007	0.052259	0.36818	0.99998
ATL3	4	0.59777	1.1857	0.17815	0.39944	0.23575	0.92746	-0.4506	-0.88124	0.358	0.58701	0.37819	0.99998
ATM	4	-0.14379	-0.44988	0.26014	0.50502	0.6528	0.93346	0.28135	0.87078	0.0536	0.18015	0.38387	0.99998
ATMIN	4	0.071171	0.18124	0.7046	0.8547	0.85618	0.97311	-0.51154	-1.2866	0.24697	0.47422	0.19824	0.96586
ATN1	4	0.053178	0.1497	0.65921	0.82707	0.881	0.97904	-0.9216	-2.5463	0.0072593	0.045328	0.010887	0.4837
ATOH1	4	0.14715	0.34426	0.90831	0.9596	0.73065	0.94902	0.073317	0.16975	0.24657	0.47368	0.86521	0.99998
ATOH7	4	0.18775	0.48511	0.9814	0.99206	0.6276	0.93094	-0.12752	-0.3257	0.70634	0.84952	0.74465	0.99998
ATOH8	4	0.27357	0.28551	0.7596	0.88758	0.77525	0.95861	-0.0057991	-0.0059673	0.39434	0.62098	0.99524	0.99998
ATOX1	4	-0.45967	-1.2143	0.025756	0.11298	0.22462	0.92746	0.030302	0.078883	0.31742	0.54817	0.93713	0.99998
ATP10A	4	-0.14655	-0.3112	0.25582	0.50029	0.75565	0.95362	-0.25429	-0.53112	0.90265	0.95357	0.59534	0.99998
ATP10B	4	0.33308	1.1088	0.6158	0.79944	0.26751	0.92746	-0.18651	-0.61402	0.8834	0.94411	0.5392	0.99998
ATP11A	4	-0.33351	-0.95567	0.071649	0.22275	0.33924	0.92746	0.13758	0.38872	0.15956	0.36064	0.69748	0.99998
ATP11B	4	0.64725	1.0396	0.13345	0.33267	0.29851	0.92746	-0.11779	-0.18696	0.67636	0.82978	0.85169	0.99998
ATP11C	4	0.75787	1.0467	0.067721	0.21493	0.29524	0.92746	-0.30476	-0.41546	0.74548	0.87108	0.67781	0.99998
ATP12A	4	-0.04629	-0.1195	0.43238	0.66782	0.90488	0.98325	0.40425	1.0327	0.018148	0.086595	0.30174	0.99998
ATP13A1	4	-0.79233	-1.4174	0.00084527	0.0095452	0.15636	0.92746	0.62118	1.0967	0.0019391	0.016942	0.27277	0.99998
ATP13A2	4	0.38463	1.4928	0.49791	0.7178	0.1355	0.92746	-0.63731	-2.4439	0.10153	0.27082	0.01453	0.53664
ATP13A3	4	-0.44729	-1.3294	0.028988	0.12263	0.18372	0.92746	-0.3835	-1.1161	0.51845	0.72139	0.26439	0.9961
ATP13A4	4	0.073787	0.25714	0.71181	0.85905	0.79707	0.96165	-0.25283	-0.87151	0.90851	0.9564	0.38348	0.99998
ATP13A5	4	0.046069	0.1654	0.64215	0.81668	0.86863	0.97616	-0.065131	-0.23124	0.53446	0.73367	0.81713	0.99998
ATP1A1	4	-0.38955	-0.57207	0.046738	0.16903	0.56728	0.92746	-0.19753	-0.28377	0.91493	0.95933	0.77659	0.99998
ATP1A2	4	-0.27771	-1.0298	0.1075	0.28927	0.30309	0.92746	0.35332	1.2957	0.02864	0.11748	0.19507	0.9625
ATP1A4	4	0.34829	0.88994	0.57747	0.77246	0.3735	0.92746	-0.57389	-1.4482	0.1613	0.36323	0.14757	0.93135
ATP1B1	4	0.41774	1.0123	0.43506	0.66955	0.31142	0.92746	0.087545	0.20981	0.22509	0.44853	0.83382	0.99998
ATP1B2	4	0.1158	0.30799	0.82319	0.92019	0.75809	0.95433	0.15238	0.40191	0.14389	0.33903	0.68775	0.99998
ATP1B3	4	-1.385	-2.5914	0	0	0.0095577	0.3939	0.48485	0.88998	0.0077566	0.047144	0.37348	0.99998
ATP1B4	4	0.73223	1.2227	0.078908	0.23775	0.22143	0.92746	-0.49605	-0.81903	0.27342	0.50182	0.41277	0.99998
ATP2A1	4	-0.23872	-0.63794	0.14205	0.34563	0.52352	0.92746	0.24015	0.63465	0.073936	0.22026	0.52566	0.99998
ATP2A2	4	-0.095711	-0.14321	0.33657	0.58267	0.88612	0.98024	0.084952	0.12546	0.22802	0.45142	0.90016	0.99998
ATP2A3	4	-0.82297	-1.861	0.00059666	0.007362	0.062745	0.79195	0.48273	1.0766	0.0081543	0.049131	0.28164	0.99998
ATP2B1	4	0.41545	0.96997	0.44004	0.67357	0.33206	0.92746	-0.5074	-1.1694	0.25413	0.48194	0.24226	0.98449
ATP2B2	4	-0.36417	-0.69255	0.057379	0.19324	0.48859	0.92746	-0.40616	-0.75247	0.46171	0.67741	0.45177	0.99998
ATP2B3	4	-0.29656	-0.45672	0.09472	0.26714	0.64787	0.93281	-0.082909	-0.12579	0.57965	0.76645	0.8999	0.99998
ATP2B4	4	0.78898	1.4798	0.055589	0.18933	0.13893	0.92746	-0.56133	-1.0385	0.17731	0.3851	0.29904	0.99998
ATP2C1	4	-0.051831	-0.28162	0.42025	0.65626	0.77823	0.9591	0.35328	1.8978	0.028689	0.11752	0.057724	0.78762
ATP2C2	4	-0.22923	-0.76305	0.152	0.36003	0.44544	0.92746	-0.2683	-0.87702	0.85874	0.93241	0.38048	0.99998
ATP4A	4	0.4624	1.2579	0.3569	0.60269	0.20845	0.92746	-0.5282	-1.4196	0.22171	0.44452	0.15572	0.93466
ATP4B	4	-0.30216	-0.81469	0.091189	0.2607	0.41525	0.92746	0.24244	0.64596	0.072792	0.21812	0.5183	0.99998
ATP5J	4	-1.2172	-2.9524	0	0	0.0031531	0.24297	0.94112	2.2551	0	0	0.024129	0.63044
ATP6AP1	4	-0.052923	-0.041968	0.41831	0.65514	0.96652	0.99745	1.009	0.79281	0	0	0.42789	0.99998
ATP6AP2	4	-0.86345	-1.5666	0.00034805	0.0045722	0.1172	0.92746	0.83437	1.496	0	0	0.13465	0.92152
ATP6V0A1	4	0.4056	0.95145	0.45808	0.68846	0.34137	0.92746	-0.21019	-0.48798	0.9558	0.98047	0.62556	0.99998
ATP6V0A4	4	0.14485	0.23723	0.90175	0.95654	0.81248	0.96425	0.1832	0.29632	0.11545	0.29467	0.76699	0.99998
ATP6V0B	4	-0.99428	-1.6915	9.94e-05	0.001773	0.090741	0.90495	1.1854	1.9917	0	0	0.046405	0.74453
ATP6V0C	4	0.14236	0.14295	0.89484	0.95293	0.88633	0.98024	0.71416	0.70816	0.00059666	0.0068182	0.47885	0.99998
ATP6V0D1	4	-0.72732	-1.1425	0.0016905	0.016175	0.25323	0.92746	0.51578	0.79674	0.0056185	0.037517	0.4256	0.99998
ATP6V0D2	4	0.92061	1.3289	0.022922	0.1039	0.18389	0.92746	-0.55708	-0.79321	0.18243	0.39199	0.42766	0.99998
ATP6V0E1	4	0.44057	0.75845	0.39394	0.6343	0.44818	0.92746	0.27128	0.46228	0.057926	0.18937	0.64388	0.99998
ATP6V0E2	4	-0.50907	-1.0078	0.016209	0.081786	0.31357	0.92746	0.48207	0.94346	0.0082538	0.049552	0.34545	0.99998
ATP6V1A	4	-1.613	-2.99	0	0	0.0027897	0.22726	1.4251	2.6081	0	0	0.0091046	0.46293
ATP6V1B1	4	-0.8172	-2.1237	0.00064638	0.0077705	0.033697	0.648	0.40372	1.0321	0.018298	0.08708	0.30204	0.99998
ATP6V1B2	4	-0.6538	-0.96981	0.0036297	0.028002	0.33214	0.92746	0.40959	0.59861	0.017353	0.084096	0.54943	0.99998
ATP6V1C1	4	-1.5141	-2.8224	0	0	0.0047667	0.28595	1.4348	2.6424	0	0	0.008232	0.44483
ATP6V1C2	4	0.15112	0.4947	0.91776	0.96301	0.62081	0.93094	0.040424	0.13085	0.29962	0.52953	0.89589	0.99998
ATP6V1D	4	-2.0635	-4.4447	0	0	8.8e-06	0.0057102	2.1967	4.6794	0	0	2.88e-06	0.0041631
ATP6V1E1	4	-1.4257	-2.5137	0	0	0.011948	0.43896	1.1423	1.987	0	0	0.046917	0.74709
ATP6V1E2	4	0.18795	0.25617	0.98106	0.99206	0.79782	0.96165	0.68951	0.9288	0.00084527	0.0092091	0.35299	0.99998
ATP6V1F	4	-1.1178	-1.5055	0	0	0.1322	0.92746	1.2519	1.666	0	0	0.095716	0.86716
ATP6V1G1	4	-0.55111	-0.98143	0.011088	0.063244	0.32638	0.92746	0.94969	1.6723	0	0	0.094468	0.86527
ATP6V1G2	4	-0.51953	-1.3324	0.014419	0.075797	0.18273	0.92746	-0.2889	-0.73093	0.79296	0.89795	0.46482	0.99998
ATP6V1G3	4	0.088765	0.32594	0.75144	0.88267	0.74447	0.95165	-0.31352	-1.1374	0.71813	0.85614	0.25537	0.9932
ATP6V1H	4	-0.12064	-0.41449	0.29505	0.54152	0.67851	0.93834	0.40855	1.3888	0.017353	0.084096	0.1649	0.93982
ATP7A	4	0.18045	0.59758	0.99891	0.9995	0.55012	0.92746	-0.34098	-1.1166	0.63743	0.80654	0.26415	0.9961
ATP7B	4	-0.2505	-0.57382	0.13052	0.328	0.56609	0.92746	0.83908	1.8961	0	0	0.057941	0.78776
ATP8A1	4	-0.93782	-2.9116	0.00019889	0.0030984	0.0035959	0.25465	0.63327	1.9426	0.0017403	0.015895	0.052067	0.77151
ATP8A2	4	-0.20415	-0.4794	0.18074	0.40326	0.63165	0.93095	0.19023	0.44118	0.10869	0.28261	0.65908	0.99998
ATP8B1	4	-0.050164	-0.18967	0.42437	0.66025	0.84957	0.97143	-0.15592	-0.58337	0.78928	0.89598	0.55964	0.99998
ATP8B2	4	-0.068562	-0.12186	0.38713	0.62917	0.90301	0.98263	0.10454	0.1833	0.19958	0.41441	0.85456	0.99998
ATP8B3	4	-0.25939	-0.5457	0.12241	0.31435	0.58527	0.92777	0.64808	1.3452	0.0014916	0.014354	0.17856	0.94482
ATP8B4	4	0.49071	1.686	0.3117	0.55918	0.091795	0.90935	-0.57314	-1.9249	0.16234	0.3648	0.054236	0.77692
ATP9A	4	-0.02678	-0.0633	0.47221	0.69985	0.94953	0.99441	-0.25679	-0.5981	0.89529	0.94988	0.54977	0.99998
ATP9B	4	0.099396	0.18598	0.77963	0.89852	0.85246	0.97236	-0.12831	-0.23685	0.70903	0.85084	0.81277	0.99998
ATPAF1	4	-0.17849	-0.38545	0.21157	0.4456	0.6999	0.94324	-0.032927	-0.070185	0.4551	0.67237	0.94405	0.99998
ATPAF2	4	-0.51699	-1.7285	0.014966	0.077458	0.083897	0.87986	0.15999	0.52893	0.13584	0.32652	0.59685	0.99998
ATR	4	-1.6571	-3.0051	0	0	0.0026552	0.22067	0.84529	1.5075	0	0	0.13169	0.91938
ATRAID	4	0.25758	0.56419	0.79972	0.90922	0.57262	0.92746	-0.48355	-1.044	0.29714	0.52726	0.29649	0.99998
ATRIP	4	-0.81496	-1.8889	0.00064638	0.0077705	0.058899	0.77116	0.59008	1.3533	0.0024861	0.020375	0.17596	0.94429
TREX1	4	0.34622	0.71852	0.58274	0.77573	0.47244	0.92746	-0.86038	-1.7409	0.014121	0.072265	0.081693	0.83639
ATRN	4	0.13649	0.2611	0.87898	0.94692	0.79401	0.96064	0.22751	0.43105	0.081842	0.23636	0.66643	0.99998
ATRNL1	4	0.30464	1.0498	0.68074	0.84061	0.29383	0.92746	-0.14723	-0.50236	0.76447	0.88195	0.61541	0.99998
ATRX	4	-0.38804	-1.1362	0.047484	0.17112	0.25588	0.92746	0.38702	1.1189	0.021082	0.095863	0.26318	0.9961
ATXN1	4	0.031181	0.078509	0.60536	0.79264	0.93742	0.99123	-0.46168	-1.1428	0.33746	0.5684	0.25312	0.99295
ATXN10	4	-0.73949	-2.0353	0.0015414	0.015263	0.041817	0.69557	0.81534	2.2171	0	0	0.026615	0.64305
ATXN1L	4	0.51217	0.93903	0.28053	0.52675	0.34772	0.92746	0.0018383	0.0033236	0.37604	0.60388	0.99735	0.99998
ATXN2	4	-0.19994	-0.47924	0.18496	0.40888	0.63177	0.93095	-0.68928	-1.6002	0.06792	0.209	0.10955	0.88522
ATXN2L	4	0.58996	0.91019	0.18675	0.41166	0.36272	0.92746	-0.27281	-0.41571	0.84288	0.92397	0.67762	0.99998
ATXN3	4	-0.78245	-1.575	0.00099443	0.010953	0.11526	0.92746	0.43002	0.85284	0.014121	0.072265	0.39375	0.99998
ATXN7	4	0.15164	0.48513	0.91915	0.96413	0.62759	0.93094	-0.57435	-1.8021	0.16075	0.36232	0.071525	0.81783
ATXN7L1	4	0.63423	1.1309	0.14454	0.34881	0.2581	0.92746	-0.16472	-0.29004	0.81702	0.91113	0.77178	0.99998
ATXN7L2	4	-0.3704	-0.6752	0.054793	0.18797	0.49955	0.92746	-1.2496	-2.0824	0.00039777	0.0049413	0.037303	0.70677
ATXN7L3	4	-0.031738	-0.079685	0.46246	0.69158	0.93649	0.99121	-0.11936	-0.29603	0.68119	0.83318	0.7672	0.99998
ATXN7L3B	4	0.09302	0.27849	0.76347	0.88973	0.78064	0.9591	-0.49907	-1.4758	0.26825	0.49646	0.14	0.92603
C16orf89	4	0.57628	1.5282	0.20003	0.42952	0.12645	0.92746	-0.34081	-0.89265	0.63788	0.8067	0.37205	0.99998
C1orf50	4	-0.41252	-0.86794	0.038833	0.14859	0.38543	0.92746	-0.058115	-0.12061	0.51571	0.71928	0.904	0.99998
KIAA0319L	4	-0.017584	-0.037876	0.49374	0.71516	0.96979	0.998	-0.29321	-0.62158	0.77854	0.88971	0.53422	0.99998
AUH	4	-0.37896	-1.6471	0.050965	0.17913	0.099532	0.92746	0.050815	0.21805	0.28207	0.51172	0.82739	0.99998
AUNIP	4	-0.79673	-1.2298	0.00084527	0.0095452	0.21877	0.92746	-0.2801	-0.42197	0.82026	0.9128	0.67304	0.99998
AUP1	4	-0.25498	-0.69654	0.12619	0.32086	0.48609	0.92746	0.16404	0.44181	0.13231	0.32173	0.65862	0.99998
AURKA	4	-2.1878	-1.9394	0	0	0.052453	0.7517	1.5344	1.3393	0	0	0.18046	0.94893
AURKAIP1	4	-0.49142	-1.0945	0.018994	0.091082	0.27373	0.92746	0.31148	0.684	0.041667	0.15247	0.49397	0.99998
AURKB	4	-0.018699	-0.029761	0.4909	0.71336	0.97626	0.99845	0.13415	0.21111	0.16348	0.36631	0.8328	0.99998
AURKC	4	0.06232	0.11271	0.68293	0.8415	0.91026	0.98382	0.11005	0.19694	0.19217	0.40471	0.84388	0.99998
AVEN	4	-0.0013861	-0.0038614	0.52983	0.74134	0.99692	0.99977	-0.51365	-1.4058	0.24349	0.47028	0.15979	0.93506
AVIL	4	-0.25687	-0.75967	0.12455	0.31797	0.44745	0.92746	0.25302	0.74016	0.066627	0.20631	0.45921	0.99998
AVL9	4	0.077171	0.32117	0.72101	0.86435	0.74808	0.95228	-0.4143	-1.6957	0.44078	0.65992	0.08995	0.85282
AVP	4	0.60801	0.74389	0.16791	0.38397	0.45695	0.92746	-0.42954	-0.51775	0.40687	0.63214	0.60464	0.99998
AVPI1	4	0.24659	0.44448	0.82786	0.9218	0.65669	0.93346	0.10255	0.18283	0.20222	0.41773	0.85493	0.99998
AVPR1A	4	1.0334	1.1709	0.011088	0.063244	0.24162	0.92746	-0.19921	-0.22295	0.92094	0.96273	0.82357	0.99998
AVPR1B	4	1.0317	0.91324	0.011237	0.063968	0.36112	0.92746	-0.7795	-0.68489	0.031474	0.12495	0.49342	0.99998
AVPR2	4	-0.17023	-0.83955	0.22096	0.45645	0.40116	0.92746	-0.055209	-0.26912	0.50895	0.71446	0.78784	0.99998
C7orf25	4	0.2147	0.4601	0.91174	0.96086	0.64545	0.93207	-0.47835	-1.0033	0.30554	0.53491	0.31573	0.99998
AWAT1	4	-0.45893	-1.4296	0.025955	0.1137	0.15283	0.92746	-0.25076	-0.75615	0.91488	0.95933	0.44956	0.99998
AWAT2	4	-0.15529	-0.47987	0.24254	0.48364	0.63132	0.93095	-0.06854	-0.20896	0.54261	0.73966	0.83448	0.99998
AXIN1	4	0.11375	0.36691	0.81717	0.91664	0.71369	0.9465	-0.043654	-0.1392	0.48056	0.69328	0.88929	0.99998
AXIN2	4	-0.21279	-0.93112	0.17084	0.38856	0.35179	0.92746	0.048436	0.20967	0.2857	0.51542	0.83393	0.99998
AXL	4	0.50237	0.82046	0.29475	0.54116	0.41195	0.92746	-0.16608	-0.26848	0.8218	0.91365	0.78833	0.99998
AZGP1	4	0.63116	0.6933	0.14762	0.35345	0.48812	0.92746	-0.34702	-0.37618	0.61948	0.79251	0.70678	0.99998
AZI2	4	-0.84081	-1.792	0.00044749	0.0057508	0.073139	0.83626	0.16156	0.33956	0.1346	0.32509	0.73419	0.99998
AZIN1	4	-0.83075	-1.2516	0.00054694	0.0068323	0.2107	0.92746	1.0811	1.6146	0	0	0.1064	0.88007
AZIN2	4	0.074896	0.1891	0.71445	0.86044	0.85002	0.9716	-0.37802	-0.9439	0.53282	0.73227	0.34522	0.99998
C5orf24	4	0.27605	0.28253	0.75383	0.88423	0.77754	0.95908	-0.23916	-0.24028	0.95421	0.97989	0.81011	0.99998
B2M	4	-0.67004	-1.0839	0.003033	0.024547	0.27842	0.92746	0.32215	0.51353	0.038385	0.1447	0.60758	0.99998
B3GALNT1	4	0.89107	1.2989	0.027297	0.11756	0.19396	0.92746	-0.50957	-0.73278	0.25065	0.47859	0.4637	0.99998
B3GALNT2	4	0.26164	0.5611	0.78988	0.90482	0.57473	0.92746	0.11842	0.25085	0.18094	0.39003	0.80193	0.99998
B3GALT1	4	-0.36903	-0.87793	0.054992	0.18797	0.37998	0.92746	0.30829	0.72462	0.042761	0.15518	0.46868	0.99998
B3GALT2	4	-0.0021785	-0.0043533	0.52804	0.74022	0.99653	0.99971	-0.1995	-0.39352	0.92159	0.96301	0.69393	0.99998
B3GALT4	4	0.34765	0.71807	0.57891	0.77336	0.47271	0.92746	-0.69382	-1.3909	0.065732	0.20471	0.16425	0.93982
B3GALT5	4	0.18373	0.29467	0.99175	0.99635	0.76825	0.95701	-0.41364	-0.6499	0.44277	0.66159	0.51576	0.99998
B3GALT6	4	0.68408	1.5464	0.10616	0.28681	0.12202	0.92746	-0.552	-1.2314	0.18839	0.39964	0.21818	0.97816
B3GAT1	4	0.96948	1.4006	0.016557	0.082753	0.16133	0.92746	-0.69299	-0.9883	0.065981	0.20516	0.32301	0.99998
B3GAT2	4	-0.58041	-1.6919	0.0084527	0.052632	0.090675	0.90495	0.34706	0.99816	0.030131	0.12137	0.3182	0.99998
B3GAT3	4	0.32503	0.52606	0.63236	0.80996	0.59885	0.92825	-0.91552	-1.4289	0.0080549	0.048649	0.15303	0.93466
B3GNT2	4	0.24185	0.46727	0.84029	0.92776	0.6403	0.93205	0.051708	0.098659	0.28038	0.50944	0.92141	0.99998
B3GNT3	4	0.41279	0.43131	0.44481	0.67696	0.66624	0.93518	-0.44664	-0.45544	0.36714	0.59605	0.64879	0.99998
B3GNT4	4	0.20764	0.4311	0.93004	0.96862	0.66639	0.93518	-0.28996	-0.5941	0.78933	0.89598	0.55244	0.99998
B3GNT5	4	0.80832	1.0181	0.049672	0.17625	0.30861	0.92746	-0.70334	-0.87175	0.06076	0.19518	0.38334	0.99998
B3GNT7	4	0.4977	1.3746	0.30176	0.54923	0.16925	0.92746	-0.36128	-0.98674	0.57901	0.76637	0.32377	0.99998
B3GNT8	4	-0.010133	-0.035827	0.51119	0.72843	0.97142	0.99815	0.03882	0.13563	0.30211	0.53148	0.89211	0.99998
B3GNT9	4	-0.52096	-1.9178	0.01422	0.075066	0.055135	0.75745	0.60994	2.2189	0.0020883	0.017964	0.026491	0.64268
B3GNTL1	4	0.24089	0.66683	0.84293	0.92934	0.50488	0.92746	0.04528	0.12427	0.29067	0.52085	0.9011	0.99998
B4GALNT1	4	1.1112	1.0163	0.0064638	0.043801	0.30951	0.92746	-0.55805	-0.50355	0.18079	0.38979	0.61458	0.99998
B4GALNT2	4	0.066148	0.28999	0.69158	0.84677	0.77182	0.95756	-0.24798	-1.0719	0.92472	0.96493	0.28378	0.99998
B4GALNT3	4	0.74605	0.71218	0.072792	0.22478	0.47635	0.92746	-0.99471	-0.92962	0.0035302	0.026692	0.35257	0.99998
B4GALNT4	4	1.3029	0.80746	0.0015414	0.015263	0.4194	0.92746	-0.25081	-0.15426	0.91473	0.95933	0.8774	0.99998
B4GALT1	4	-0.78297	-2.0389	0.00099443	0.010953	0.041465	0.69517	0.16765	0.43108	0.12848	0.31605	0.66641	0.99998
B4GALT2	4	-0.80267	-1.748	0.00074582	0.0087108	0.080459	0.86937	-0.2212	-0.46991	0.98797	0.99484	0.63842	0.99998
B4GALT3	4	-0.2415	-0.53547	0.13962	0.34277	0.59232	0.92796	0.16056	0.3506	0.13549	0.32596	0.72589	0.99998
B4GALT4	4	0.35683	0.54407	0.55763	0.7606	0.58639	0.92778	0.44206	0.6704	0.012729	0.067192	0.5026	0.99998
B4GALT5	4	-0.51499	-0.72056	0.015314	0.078995	0.47118	0.92746	0.10369	0.14267	0.20068	0.41559	0.88655	0.99998
B4GALT6	4	-1.001	-2.4237	9.94e-05	0.001773	0.015362	0.47754	0.33792	0.80452	0.033015	0.12966	0.4211	0.99998
B4GALT7	4	-0.0093799	-0.026623	0.51238	0.72899	0.97876	0.99845	0.046043	0.12904	0.28888	0.51852	0.89733	0.99998
B3GNT6	4	-0.025518	-0.18418	0.47519	0.70195	0.85387	0.97242	-0.095321	-0.67888	0.61446	0.78936	0.49721	0.99998
B4GAT1	4	0.16667	0.25582	0.96102	0.98321	0.79809	0.96165	-0.50654	-0.76332	0.25577	0.48359	0.44527	0.99998
B9D1	4	-0.1456	-0.51788	0.25741	0.50194	0.60455	0.92929	-0.51183	-1.797	0.24652	0.47368	0.072338	0.81783
B9D2	4	0.42013	0.87997	0.43019	0.66585	0.37887	0.92746	-0.52328	-1.0827	0.22927	0.45317	0.27895	0.99998
BAAT	4	-0.58534	-1.1011	0.0082041	0.051563	0.27085	0.92746	0.24003	0.44487	0.073986	0.22036	0.65641	0.99998
BABAM1	4	0.52658	0.40801	0.26149	0.50694	0.68327	0.93991	0.14743	0.11205	0.14921	0.34694	0.91079	0.99998
BACE1	4	0.65284	0.95516	0.12923	0.32585	0.33949	0.92746	-0.27623	-0.40031	0.83249	0.91941	0.68893	0.99998
BACE2	4	-0.10303	-0.34278	0.32418	0.57069	0.73176	0.94945	-0.42004	-1.3716	0.4281	0.64957	0.1702	0.94167
BACH1	4	0.25607	0.96078	0.8034	0.91113	0.33666	0.92746	-0.43994	-1.6277	0.38191	0.60946	0.10358	0.87476
BACH2	4	1.3301	1.085	0.0012928	0.013402	0.27794	0.92746	-0.59456	-0.47646	0.14096	0.33507	0.63375	0.99998
BAD	4	0.13826	0.24131	0.88355	0.94827	0.80931	0.96364	-0.25683	-0.44034	0.89519	0.94988	0.65969	0.99998
BAG1	4	0.45477	0.7276	0.37023	0.61563	0.46686	0.92746	-0.46881	-0.73875	0.32433	0.55463	0.46006	0.99998
BAG2	4	0.15305	0.2891	0.92278	0.96516	0.7725	0.95782	0.28857	0.53774	0.051362	0.17547	0.59076	0.99998
BAG3	4	0.51021	0.56298	0.28366	0.52991	0.57345	0.92746	0.12039	0.13199	0.1785	0.38652	0.895	0.99998
BAG4	4	-0.027489	-0.047624	0.47111	0.69869	0.96202	0.99737	-0.23711	-0.40479	0.96037	0.98245	0.68563	0.99998
BAG5	4	0.71953	0.86304	0.085024	0.24967	0.38811	0.92746	-0.13964	-0.16615	0.7408	0.86778	0.86804	0.99998
BAG6	4	0.11173	0.25019	0.8125	0.91495	0.80244	0.96223	0.12704	0.28179	0.17134	0.37727	0.77811	0.99998
BAHD1	4	-0.11767	-0.24644	0.30072	0.54802	0.80534	0.96262	-0.033098	-0.06826	0.45545	0.67264	0.94558	0.99998
BAIAP2	4	-0.15102	-0.28909	0.24866	0.49073	0.77251	0.95782	-0.2161	-0.40817	0.9727	0.98733	0.68315	0.99998
BAIAP2L1	4	0.34677	0.72387	0.5809	0.77468	0.46914	0.92746	0.088634	0.18352	0.2237	0.44677	0.85439	0.99998
BAIAP2L2	4	-0.39591	-1.5142	0.044352	0.16298	0.12998	0.92746	0.0044329	0.016763	0.37107	0.5992	0.98663	0.99998
BAIAP3	4	0.49152	0.73317	0.31061	0.55825	0.46346	0.92746	0.12875	0.19075	0.16965	0.37536	0.84872	0.99998
BAK1	4	-0.3069	-0.76315	0.088654	0.25702	0.44538	0.92746	-0.4611	-1.1321	0.33875	0.56951	0.25758	0.99585
BAMBI	4	0.027748	0.074578	0.59726	0.78646	0.94055	0.99174	-0.085459	-0.22697	0.58666	0.77118	0.82045	0.99998
BANF1	4	-0.15377	-0.44146	0.24443	0.48587	0.65888	0.93357	-0.15659	-0.44218	0.79172	0.89725	0.65836	0.99998
BANK1	4	0.51899	0.94521	0.27103	0.51634	0.34455	0.92746	0.015505	0.027891	0.34676	0.57655	0.97775	0.99998
BAP1	4	-0.70389	-1.8215	0.0021877	0.019512	0.068533	0.81704	0.52118	1.3289	0.0052208	0.035425	0.18387	0.95277
BARD1	4	-0.95344	-2.1801	0.00019889	0.0030984	0.029248	0.61595	0.9082	2.0526	0	0	0.040113	0.71648
BARHL1	4	-1.1293	-2.5296	0	0	0.011419	0.42913	0.53624	1.186	0.0043755	0.031184	0.23564	0.98229
BARHL2	4	-0.6717	-1.0931	0.003033	0.024547	0.27434	0.92746	0.075166	0.12099	0.24339	0.47022	0.9037	0.99998
BARX1	4	1.3944	0.83802	0.00084527	0.0095452	0.40202	0.92746	-0.19281	-0.11444	0.90041	0.9524	0.90889	0.99998
BARX2	4	-0.43614	-1.6358	0.031921	0.1307	0.10187	0.92746	0.61149	2.2699	0.0020386	0.017642	0.023215	0.6209
BASP1	4	-0.52906	-0.65038	0.013524	0.072669	0.51545	0.92746	1.154	1.4122	0	0	0.15788	0.93466
BATF	4	0.52924	1.0949	0.25805	0.50247	0.27357	0.92746	-0.35264	-0.71913	0.60342	0.78199	0.47206	0.99998
BATF2	4	0.39863	0.76017	0.47076	0.69833	0.44715	0.92746	-0.24069	-0.4538	0.94993	0.97769	0.64997	0.99998
BATF3	4	0.0076327	0.022371	0.55062	0.75621	0.98215	0.99845	-0.67994	-1.9629	0.07319	0.21888	0.049655	0.75884
BAX	4	0.45197	0.78366	0.3747	0.61948	0.43324	0.92746	-0.076638	-0.13188	0.56339	0.75572	0.89508	0.99998
BAZ1A	4	-1.1682	-2.9458	0	0	0.0032216	0.24636	0.75671	1.8854	0.00019889	0.0025608	0.059371	0.79235
BAZ1B	4	-1.0682	-2.0591	4.97e-05	0.0010627	0.039486	0.68225	0.59919	1.1388	0.0024364	0.020156	0.2548	0.9932
BAZ2A	4	0.45097	0.76018	0.37654	0.62038	0.44715	0.92746	0.0722	0.12009	0.24856	0.47614	0.90441	0.99998
BAZ2B	4	-0.25402	-0.63864	0.12704	0.32236	0.52306	0.92746	0.070795	0.17563	0.25065	0.47859	0.86058	0.99998
BBC3	4	0.78323	1.1981	0.058075	0.1946	0.23088	0.92746	-0.22463	-0.34112	0.9992	0.99945	0.73302	0.99998
BBIP1	4	-0.36553	-0.88573	0.056782	0.19197	0.37576	0.92746	0.48583	1.1628	0.0077566	0.047144	0.24489	0.98571
BBOX1	4	0.28024	0.71482	0.74259	0.87739	0.47472	0.92746	-0.80647	-2.01	0.024463	0.10542	0.044428	0.73325
BBS1	4	-0.46616	-1.3137	0.024016	0.10724	0.18894	0.92746	0.26679	0.74267	0.060163	0.19397	0.45768	0.99998
BBS10	4	-0.76151	-2.5242	0.0011933	0.012468	0.011596	0.43383	0.69979	2.2935	0.0006961	0.0077434	0.021817	0.61198
BBS12	4	0.64847	0.9683	0.13251	0.33151	0.33289	0.92746	-0.18735	-0.27614	0.88569	0.94504	0.78244	0.99998
BBS2	4	-0.48465	-1.0229	0.020336	0.09565	0.30638	0.92746	0.43056	0.89555	0.014071	0.07212	0.3705	0.99998
BBS4	4	0.62056	1.3552	0.15667	0.36701	0.17535	0.92746	-0.74889	-1.6109	0.042015	0.15327	0.1072	0.88108
BBS5	4	-0.41712	-1.3129	0.037739	0.14641	0.18922	0.92746	-0.39501	-1.2237	0.48971	0.6996	0.22108	0.98036
BBS7	4	-0.13072	-0.30745	0.27859	0.52463	0.7585	0.95433	0.41706	0.97502	0.015911	0.07874	0.32955	0.99998
BBS9	4	0.007431	0.038562	0.55007	0.75582	0.96924	0.998	-0.16124	-0.82623	0.80569	0.9053	0.40868	0.99998
BBX	4	0.038894	0.10511	0.6245	0.80441	0.91629	0.98495	0.054729	0.14616	0.27526	0.50364	0.8838	0.99998
C16orf91	4	-0.14939	-0.46455	0.25149	0.49433	0.64225	0.93207	-1.1696	-3.5675	0.00079554	0.0088106	0.00036034	0.10353
C6orf89	4	0.31285	0.71207	0.66125	0.82839	0.47642	0.92746	-0.28047	-0.63015	0.81961	0.91248	0.52859	0.99998
C6orf62	4	0.11961	0.35847	0.83304	0.92447	0.71999	0.94786	-0.48037	-1.4115	0.30161	0.53117	0.15811	0.93466
C9orf78	4	-1.2297	-2.1734	0	0	0.029754	0.62185	0.98612	1.723	0	0	0.084884	0.84247
C3orf52	4	0.4436	1.0517	0.38892	0.6302	0.29296	0.92746	-0.18547	-0.43498	0.88022	0.94235	0.66358	0.99998
C19orf54	4	-0.48335	-1.284	0.020535	0.096248	0.19914	0.92746	-0.00044158	-0.0011594	0.38181	0.60946	0.99907	0.99998
C1orf54	4	0.32382	1.0631	0.63494	0.81193	0.28772	0.92746	-0.040042	-0.13022	0.47116	0.68523	0.8964	0.99998
C18orf32	4	-0.28472	-0.65309	0.10302	0.28171	0.5137	0.92746	-0.32322	-0.72186	0.68969	0.83863	0.47038	0.99998
C3orf84	4	1.3698	1.0418	0.0010442	0.011394	0.29751	0.92746	-0.56907	-0.42387	0.16692	0.37168	0.67166	0.99998
C3orf22	4	0.064429	0.39627	0.68805	0.84435	0.69191	0.94211	-0.28423	-1.7261	0.80788	0.90609	0.084335	0.84093
C12orf60	4	-0.22751	-0.5308	0.15414	0.36342	0.59556	0.92796	-0.094082	-0.2158	0.61063	0.7868	0.82914	0.99998
C11orf16	4	0.14889	0.71634	0.91209	0.96102	0.47378	0.92746	-0.12961	-0.61688	0.71236	0.85229	0.53731	0.99998
C1orf112	4	-0.47349	-1.4663	0.022524	0.10272	0.14256	0.92746	0.37992	1.164	0.022027	0.098226	0.24444	0.98571
BCAM	4	0.53764	0.73979	0.24717	0.48918	0.45943	0.92746	-0.42287	-0.57352	0.42184	0.64483	0.56629	0.99998
BCAN	4	-0.37769	-0.9404	0.051611	0.18062	0.34701	0.92746	-0.30385	-0.74288	0.74781	0.87254	0.45755	0.99998
BCAP29	4	-0.054391	-0.11754	0.41562	0.653	0.90643	0.98363	-0.007709	-0.016466	0.39837	0.62457	0.98686	0.99998
BCAP31	4	0.20787	0.5462	0.92959	0.96835	0.58493	0.92777	-0.53436	-1.384	0.21226	0.43257	0.16634	0.93982
BCAR1	4	0.62881	0.67127	0.14951	0.35607	0.50205	0.92746	-0.42115	-0.44215	0.42562	0.64756	0.65838	0.99998
BCAR3	4	0.040001	0.16226	0.62788	0.8068	0.8711	0.97641	-0.38336	-1.5257	0.51884	0.72176	0.12709	0.91447
BCAS1	4	0.51446	0.52373	0.2774	0.52331	0.60047	0.92864	0.19686	0.1985	0.10317	0.27328	0.84266	0.99998
BCAS2	4	-0.31642	-0.82224	0.081891	0.24389	0.41094	0.92746	0.70011	1.8062	0.0006961	0.0077434	0.07089	0.81783
BCAS3	4	0.31595	1.094	0.65359	0.82414	0.27393	0.92746	-0.50369	-1.7161	0.26039	0.48848	0.086142	0.84463
BCAT1	4	-0.33985	-0.72357	0.068467	0.21658	0.46933	0.92746	0.41279	0.8687	0.016905	0.082625	0.38501	0.99998
BCAT2	4	-0.064684	-0.26242	0.39439	0.63431	0.793	0.96042	-0.4896	-1.9608	0.2857	0.51542	0.049897	0.76025
BCCIP	4	0.44825	0.21937	0.38166	0.62498	0.82636	0.9664	1.3444	0.63507	0	0	0.52538	0.99998
BCDIN3D	4	-0.21444	-0.32779	0.16895	0.38535	0.74307	0.95098	-0.93121	-1.3784	0.0065632	0.041958	0.16807	0.94017
BCHE	4	0.026379	0.081333	0.59268	0.78246	0.93518	0.99076	-0.051436	-0.15674	0.49911	0.7068	0.87545	0.99998
BCKDHA	4	0.05003	0.43693	0.65195	0.82335	0.66216	0.93439	0.17624	1.5238	0.12092	0.3032	0.12755	0.91447
BCKDK	4	-0.20256	-0.39298	0.18228	0.4054	0.69434	0.94259	0.70901	1.3548	0.00059666	0.0068182	0.17548	0.94423
BCL10	4	-0.065612	-0.13873	0.3932	0.63378	0.88967	0.98073	-0.47781	-0.98568	0.30648	0.53581	0.32429	0.99998
BCL11A	4	-0.13618	-0.51397	0.27128	0.51666	0.60728	0.92952	-0.20661	-0.77112	0.94491	0.97491	0.44063	0.99998
BCL11B	4	-0.25776	-0.68	0.12376	0.31663	0.49651	0.92746	-0.14207	-0.36727	0.74886	0.87325	0.71342	0.99998
BCL2	4	0.0078261	0.019105	0.55111	0.75633	0.98476	0.99845	-0.21299	-0.51227	0.96475	0.98402	0.60846	0.99998
BCL2A1	4	-0.16212	-0.6202	0.23314	0.47282	0.53513	0.92746	-0.14836	-0.56093	0.76745	0.88364	0.57484	0.99998
BCL2L1	4	-0.35549	-0.80089	0.06076	0.20026	0.4232	0.92746	0.18223	0.40466	0.1163	0.29611	0.68573	0.99998
BCL2L11	4	0.15868	0.53254	0.93929	0.97311	0.59435	0.92796	-0.063623	-0.21096	0.52993	0.7301	0.83292	0.99998
BCL2L12	4	0.04897	0.28874	0.64986	0.82175	0.77278	0.95797	-0.31379	-1.8213	0.71689	0.85534	0.06856	0.81654
BCL2L13	4	0.74051	0.7898	0.075129	0.23009	0.42965	0.92746	-0.19786	-0.20958	0.91597	0.95988	0.834	0.99998
BCL2L14	4	0.32175	0.57454	0.63987	0.81501	0.5656	0.92746	0.36244	0.64125	0.026203	0.11048	0.52136	0.99998
BCL2L15	4	-0.28275	-0.89601	0.10456	0.28423	0.37025	0.92746	-0.34582	-1.0809	0.62286	0.79486	0.27976	0.99998
BCL2L2	4	-0.30354	-1.3731	0.090444	0.25989	0.16972	0.92746	-0.028767	-0.12866	0.4457	0.66405	0.89763	0.99998
BCL3	4	0.4552	1.2056	0.36953	0.61482	0.22797	0.92746	0.032539	0.085182	0.31354	0.54381	0.93212	0.99998
BCL6	4	0.65545	1.1715	0.12754	0.32313	0.24141	0.92746	-0.34851	-0.61465	0.6154	0.7901	0.53878	0.99998
BCL6B	4	0.34174	0.62185	0.59313	0.78274	0.53404	0.92746	-0.71027	-1.2582	0.056732	0.1869	0.20833	0.97197
BCL7A	4	-0.70961	-1.5684	0.0020386	0.018452	0.11678	0.92746	-0.02868	-0.062267	0.44551	0.6639	0.95035	0.99998
BCL7B	4	-0.18409	-0.73747	0.2048	0.43622	0.46083	0.92746	-0.073992	-0.29313	0.55738	0.75144	0.76942	0.99998
BCL7C	4	-0.50924	-1.2154	0.016209	0.081786	0.22423	0.92746	-0.23901	-0.55676	0.95455	0.98004	0.57769	0.99998
BCL9	4	-0.51433	-1.4829	0.015414	0.079223	0.1381	0.92746	0.15311	0.43563	0.14295	0.33768	0.66311	0.99998
BCL9L	4	-0.76396	-1.2333	0.0011933	0.012468	0.21748	0.92746	0.75005	1.195	0.00024861	0.0031807	0.23209	0.98125
BCLAF1	4	-0.34389	-0.62884	0.066527	0.21262	0.52945	0.92746	0.040458	0.072719	0.29957	0.52953	0.94203	0.99998
BCO1	4	0.31059	0.65067	0.66701	0.83214	0.51526	0.92746	-0.11599	-0.24053	0.67164	0.82744	0.80992	0.99998
BCO2	4	0.41633	0.71599	0.438	0.67152	0.474	0.92746	-0.20312	-0.34541	0.93362	0.96989	0.72979	0.99998
BCOR	4	0.26685	0.55473	0.7773	0.89762	0.57908	0.92777	0.072524	0.14927	0.24816	0.47574	0.88134	0.99998
BCORL1	4	0.2762	0.6602	0.75358	0.88404	0.50912	0.92746	-0.24067	-0.56875	0.94998	0.97769	0.56953	0.99998
BCR	4	-0.16817	-0.46985	0.2236	0.46005	0.63847	0.93205	0.20449	0.56406	0.097603	0.26416	0.57271	0.99998
BDH1	4	-1.0505	-3.2416	4.97e-05	0.0010627	0.0011887	0.14849	0.72408	2.2086	0.00054694	0.0064441	0.027204	0.6475
BDH2	4	-0.093436	-0.31675	0.34079	0.58811	0.75143	0.95293	-0.38412	-1.2859	0.51686	0.72017	0.19849	0.96586
BDKRB1	4	0.28813	0.50954	0.72295	0.86538	0.61037	0.92993	-0.8729	-1.4984	0.012232	0.065495	0.13403	0.92152
BDKRB2	4	-0.35297	-1.4183	0.061854	0.20228	0.15609	0.92746	0.025342	0.10055	0.32717	0.55705	0.91991	0.99998
BDP1	4	-0.33421	-0.55493	0.07135	0.22217	0.57894	0.92777	1.0269	1.6854	0	0	0.091911	0.8569
BEAN1	4	-0.50767	-1.5183	0.016309	0.082103	0.12893	0.92746	0.41984	1.2422	0.015364	0.076618	0.21418	0.97545
BECN1	4	-0.6527	-0.67929	0.0037291	0.028517	0.49696	0.92746	1.8505	1.8773	0	0	0.060483	0.79506
BEGAIN	4	0.030298	0.079174	0.60327	0.79058	0.93689	0.99121	-0.071089	-0.18356	0.54987	0.74562	0.85436	0.99998
BEND3	4	0.090577	0.32578	0.75646	0.88572	0.74459	0.95165	0.31889	1.1366	0.039081	0.14615	0.25572	0.99384
BEND4	4	0.2343	0.72944	0.85959	0.93778	0.46573	0.92746	-0.13141	-0.40491	0.71848	0.8562	0.68554	0.99998
BEND5	4	0.27666	0.63981	0.75214	0.88312	0.52229	0.92746	-0.27151	-0.61972	0.84691	0.92637	0.53544	0.99998
BEND6	4	0.16154	0.54588	0.94734	0.97643	0.58515	0.92777	-0.23913	-0.79866	0.95436	0.97989	0.42449	0.99998
BEND7	4	-0.79968	-1.2476	0.00084527	0.0095452	0.21219	0.92746	1.1517	1.7719	0	0	0.076419	0.82317
BEST1	4	1.0579	1.1366	0.009099	0.054758	0.25571	0.92746	-0.5225	-0.55375	0.23031	0.45443	0.57975	0.99998
BEST2	4	0.059668	0.11333	0.67601	0.83714	0.90977	0.98377	-0.12097	-0.22641	0.68581	0.83614	0.82088	0.99998
BEST3	4	-0.51787	-1.1429	0.014817	0.076983	0.25307	0.92746	0.33485	0.72852	0.034308	0.1338	0.46629	0.99998
BEX2	4	0.073058	0.2363	0.70908	0.85713	0.8132	0.96442	-0.35517	-1.1352	0.59596	0.77705	0.25631	0.99497
BEX1	4	0.0073716	0.034035	0.55002	0.75581	0.97285	0.99824	0.038952	0.17785	0.30176	0.53125	0.85884	0.99998
BEX4	4	-0.5245	-1.2048	0.013922	0.074271	0.2283	0.92746	0.18117	0.41021	0.11699	0.29713	0.68165	0.99998
BFAR	4	0.22546	0.65859	0.88191	0.94779	0.51016	0.92746	0.25043	0.72556	0.068218	0.20956	0.46811	0.99998
BFSP1	4	0.18433	0.58243	0.99055	0.996	0.56028	0.92746	0.086885	0.27158	0.22554	0.44876	0.78594	0.99998
BFSP2	4	0.11326	0.29445	0.81598	0.91605	0.76841	0.9571	0.31586	0.81189	0.040026	0.14841	0.41686	0.99998
BGLAP	4	0.45275	0.89663	0.37381	0.61871	0.36992	0.92746	-0.76459	-1.4937	0.036645	0.14025	0.13526	0.92184
BGN	4	0.22715	0.37288	0.87783	0.9467	0.70924	0.94604	0.29806	0.48567	0.047335	0.16614	0.6272	0.99998
BHLHA15	4	0.1038	0.29567	0.79206	0.90568	0.76748	0.95687	0.34134	0.96249	0.031673	0.12559	0.3358	0.99998
BHLHA9	4	0.32263	0.6679	0.63818	0.81409	0.5042	0.92746	-0.36196	-0.73762	0.57712	0.76518	0.46074	0.99998
BHLHB9	4	0.52243	1.0386	0.26691	0.51285	0.29898	0.92746	-0.12066	-0.24083	0.68477	0.83546	0.80969	0.99998
BHLHE22	4	-0.066232	-0.18413	0.39181	0.63293	0.85392	0.97242	-0.60863	-1.6541	0.12639	0.31264	0.098106	0.87266
BHLHE23	4	0.37449	0.41583	0.51939	0.73412	0.67753	0.93795	0.51062	0.56487	0.0058671	0.038689	0.57216	0.99998
BHLHE40	4	0.051579	0.14667	0.65568	0.82491	0.88339	0.97937	-0.040218	-0.11313	0.47186	0.68594	0.90993	0.99998
BHLHE41	4	-0.52063	-1.8133	0.01427	0.07519	0.069786	0.82243	0.42547	1.465	0.014668	0.074214	0.14291	0.92716
BHMT2	4	-0.18778	-0.46329	0.20043	0.4298	0.64315	0.93207	-0.083126	-0.20235	0.58015	0.76667	0.83964	0.99998
BICC1	4	-0.48898	-1.0739	0.019491	0.092891	0.28288	0.92746	-0.022647	-0.04801	0.43079	0.65207	0.96171	0.99998
BICD2	4	0.50284	1.402	0.29415	0.54062	0.16092	0.92746	-0.53521	-1.4718	0.21117	0.43069	0.14107	0.92636
BID	4	0.0027554	0.016118	0.54013	0.74917	0.98714	0.99878	0.20072	1.1608	0.10084	0.26997	0.24572	0.98586
BIK	4	0.25043	0.68915	0.81742	0.91664	0.49073	0.92746	-0.28958	-0.78678	0.79067	0.89705	0.43141	0.99998
BIN1	4	-0.37377	-1.3282	0.053152	0.18402	0.18411	0.92746	0.34325	1.2069	0.031126	0.12413	0.22747	0.98097
BIN2	4	0.22627	0.28505	0.87992	0.94722	0.77561	0.95866	0.075032	0.093451	0.24374	0.47053	0.92554	0.99998
BIN3	4	-0.20019	-0.94526	0.18472	0.4086	0.34453	0.92746	-0.060966	-0.28366	0.52292	0.72501	0.77667	0.99998
BIRC2	4	0.39078	0.40546	0.48662	0.71044	0.68514	0.94042	0.29073	0.29847	0.050318	0.17302	0.76534	0.99998
BIRC3	4	0.64435	0.83566	0.13544	0.33567	0.40334	0.92746	-0.015712	-0.020158	0.41557	0.63938	0.98392	0.99998
BIRC5	4	-1.7429	-3.0759	0	0	0.0020985	0.19814	0.50393	0.87338	0.0062649	0.040385	0.38246	0.99998
BIRC6	4	-1.2796	-2.8258	0	0	0.0047161	0.28595	1.0527	2.2997	0	0	0.021467	0.61198
BIRC7	4	-0.45504	-1.2195	0.0268	0.11601	0.22266	0.92746	0.50544	1.3389	0.0061655	0.040039	0.18061	0.94893
BIVM	4	-0.14164	-0.64543	0.26323	0.5085	0.51865	0.92746	0.10263	0.46107	0.20212	0.41757	0.64475	0.99998
BLCAP	4	-0.58333	-1.5731	0.0082538	0.051762	0.11569	0.92746	-0.08822	-0.23338	0.59397	0.77612	0.81546	0.99998
BLK	4	0.88441	1.2325	0.028938	0.1225	0.21777	0.92746	-1.084	-1.4845	0.0015414	0.014706	0.13768	0.92526
BLM	4	-1.0234	-2.0875	9.94e-05	0.001773	0.036839	0.66828	0.99762	2.0127	0	0	0.044149	0.73261
BLMH	4	0.16816	0.673	0.96584	0.98554	0.50094	0.92746	-0.3052	-1.2065	0.74393	0.86984	0.22763	0.98097
BLNK	4	0.29686	0.59316	0.70097	0.85231	0.55308	0.92746	-0.27104	-0.53459	0.84825	0.92687	0.59293	0.99998
BLOC1S1	4	-1.101	-1.9013	0	0	0.057259	0.76416	1.1443	1.9531	0	0	0.050811	0.76319
BLOC1S2	4	-0.52333	-1.7529	0.014021	0.074524	0.079622	0.86419	0.41492	1.3694	0.016458	0.08087	0.17087	0.94174
BLOC1S3	4	1.0906	1.0808	0.0073588	0.04813	0.27977	0.92746	-0.55148	-0.53746	0.18919	0.40074	0.59095	0.99998
BLOC1S4	4	0.16103	0.4241	0.94595	0.97564	0.6715	0.93629	0.10267	0.26801	0.20207	0.41755	0.78869	0.99998
BLOC1S5	4	-0.60353	-1.7371	0.0072096	0.047729	0.08237	0.87484	0.67812	1.9311	0.00094471	0.010037	0.053467	0.77343
BLOC1S6	4	0.038106	0.1414	0.62271	0.80334	0.88755	0.98044	-0.38044	-1.392	0.52685	0.7281	0.16393	0.93932
BLVRA	4	-0.17861	-0.5376	0.21132	0.44526	0.59085	0.92796	-0.1561	-0.46368	0.78998	0.89646	0.64288	0.99998
BLVRB	4	-0.083756	-0.18476	0.35854	0.60422	0.85342	0.97242	0.02389	0.051974	0.33	0.56027	0.95855	0.99998
BLZF1	4	0.21562	0.404	0.90936	0.95986	0.68621	0.94066	-0.00087508	-0.0016248	0.38291	0.61012	0.9987	0.99998
BMF	4	0.12346	0.4401	0.84248	0.9291	0.65986	0.93383	0.24824	0.87553	0.06961	0.21248	0.38129	0.99998
BMI1	4	-0.086529	-0.3779	0.35307	0.59894	0.70551	0.94481	0.22687	0.98	0.08219	0.23706	0.32709	0.99998
BMP1	4	-0.39429	-0.69324	0.044849	0.16442	0.48816	0.92746	-1.3139	-2.2361	9.94e-05	0.0013957	0.025344	0.63438
BMP10	4	0.054799	0.12615	0.66254	0.82914	0.89961	0.98226	0.35537	0.80828	0.028142	0.11634	0.41893	0.99998
BMP15	4	-0.070212	-0.28782	0.3841	0.62657	0.77349	0.958	-0.38538	-1.5588	0.51333	0.71774	0.11904	0.90577
BMP2	4	-0.51977	-1.4818	0.01437	0.075615	0.13838	0.92746	0.21738	0.60988	0.088803	0.24871	0.54194	0.99998
BMP2K	4	0.17259	0.49409	0.97748	0.99058	0.62124	0.93094	-0.090776	-0.25699	0.60079	0.78035	0.79718	0.99998
BMP3	4	-0.064248	-0.23381	0.39509	0.63482	0.81513	0.96475	-0.011154	-0.040152	0.40533	0.63096	0.96797	0.99998
BMP4	4	0.1755	0.74209	0.98503	0.99378	0.45803	0.92746	-0.14949	-0.6247	0.77073	0.88513	0.53217	0.99998
BMP5	4	-0.072746	-0.25864	0.37933	0.62278	0.79591	0.96123	-0.65585	-2.3044	0.088604	0.24826	0.0212	0.61198
BMP6	4	-0.13613	-0.25123	0.27133	0.51666	0.80164	0.96223	0.53184	0.97008	0.0046738	0.032707	0.33201	0.99998
BMP7	4	-0.037362	-0.099547	0.45048	0.68151	0.9207	0.98669	-0.18299	-0.479	0.87261	0.93936	0.63194	0.99998
BMPER	4	-0.066623	-0.097439	0.39126	0.63251	0.92238	0.98691	0.50302	0.72683	0.0063644	0.040947	0.46733	0.99998
BMPR1A	4	0.66333	0.91212	0.12162	0.31275	0.36171	0.92746	0.059096	0.081354	0.2681	0.49627	0.93516	0.99998
BMPR1B	4	0.33221	0.94749	0.61769	0.80055	0.34339	0.92746	-1.0438	-2.9351	0.0019889	0.017234	0.0033343	0.30681
BMPR2	4	-0.12909	-0.27508	0.28123	0.52766	0.78325	0.95917	0.36558	0.77091	0.025457	0.10813	0.44076	0.99998
BMS1	4	-1.1832	-2.0712	0	0	0.038339	0.67691	0.20594	0.35266	0.09641	0.26199	0.72434	0.99998
BMX	4	0.38757	1.1028	0.49269	0.71411	0.27011	0.92746	-0.068185	-0.19221	0.54187	0.73952	0.84757	0.99998
BNC1	4	0.16642	0.65294	0.96032	0.98285	0.51379	0.92746	-0.42426	-1.6434	0.419	0.64279	0.1003	0.87468
BNC2	4	-0.44208	-1.0377	0.030529	0.12728	0.29942	0.92746	-0.40501	-0.92978	0.4649	0.6803	0.35249	0.99998
BNIP1	4	-1.1622	-2.2729	0	0	0.023031	0.56009	1.0271	1.9854	0	0	0.047095	0.74834
BNIP2	4	1.7804	0.44633	0	0	0.65536	0.93346	0.25098	0.060542	0.06787	0.20894	0.95172	0.99998
BNIP3	4	-0.02938	-0.087453	0.46659	0.69508	0.93031	0.98885	-0.45864	-1.345	0.34343	0.57396	0.17862	0.94485
BNIP3L	4	-0.13138	-0.29729	0.27769	0.52368	0.76625	0.95618	-0.36026	-0.80299	0.58194	0.76799	0.42198	0.99998
BNIPL	4	-0.27273	-0.54129	0.11202	0.29707	0.5883	0.92793	0.78691	1.5447	0.00014916	0.0019506	0.12241	0.90577
BOC	4	-0.038985	-0.10873	0.44695	0.67903	0.91341	0.98457	0.2828	0.78203	0.053302	0.17984	0.4342	0.99998
BOD1L2	4	-0.26441	-0.75924	0.11749	0.30601	0.44771	0.92746	-0.25271	-0.71579	0.90896	0.95662	0.47412	0.99998
BOD1	4	-0.02243	-0.049815	0.48185	0.70644	0.96027	0.997	-0.76518	-1.6715	0.036545	0.14011	0.094628	0.86527
BOD1L1	4	-0.68144	-2.518	0.0027347	0.022984	0.011801	0.43795	0.84155	3.0742	0	0	0.0021106	0.24257
BOK	4	-0.31476	-0.74046	0.083184	0.24654	0.45902	0.92746	-0.17716	-0.41044	0.85437	0.92997	0.68149	0.99998
BOLA1	4	0.57971	0.94468	0.19635	0.42485	0.34482	0.92746	-0.41831	-0.67254	0.43183	0.65325	0.50124	0.99998
BOLA2B	4	-0.051837	-0.14712	0.42025	0.65626	0.88304	0.97933	-0.015994	-0.044875	0.41657	0.64023	0.96421	0.99998
BOLA2	4	0.73647	0.71536	0.07687	0.23364	0.47439	0.92746	0.16252	0.1555	0.1334	0.32333	0.87642	0.99998
BOLA3	4	0.36095	0.8723	0.54848	0.75474	0.38304	0.92746	-0.95011	-2.2463	0.0056185	0.037517	0.024686	0.63366
BOLL	4	0.53168	1.1308	0.25452	0.49844	0.25813	0.92746	-0.21031	-0.44196	0.9562	0.98068	0.65852	0.99998
BOP1	4	-0.65952	-0.86714	0.0033313	0.026162	0.38586	0.92746	0.38577	0.49688	0.021281	0.096462	0.61928	0.99998
BORA	4	-0.71926	-1.6138	0.0018894	0.017609	0.10657	0.92746	0.53305	1.1784	0.0046738	0.032707	0.23863	0.98322
BPGM	4	-0.25351	-0.60064	0.12744	0.323	0.54808	0.92746	-0.45134	-1.0469	0.3567	0.58592	0.29516	0.99998
BPHL	4	0.23792	0.56225	0.85009	0.9335	0.57395	0.92746	-0.11653	-0.27241	0.67313	0.82827	0.7853	0.99998
BPI	4	-0.88326	-1.9184	0.00034805	0.0045722	0.055056	0.75745	0.91564	1.9648	0	0	0.049438	0.75727
BPIFA1	4	0.57929	1.2876	0.1971	0.42601	0.19789	0.92746	-0.31965	-0.70227	0.69933	0.84538	0.48251	0.99998
BPIFA2	4	0.3508	1.0365	0.57205	0.76972	0.29995	0.92746	-0.2029	-0.5923	0.93307	0.96972	0.55365	0.99998
BPIFA3	4	0.069361	0.17387	0.69998	0.85162	0.86197	0.97456	-0.23526	-0.58065	0.96594	0.98454	0.56147	0.99998
BPIFB1	4	0.15449	0.34259	0.92656	0.96685	0.73191	0.94945	0.26347	0.5759	0.061804	0.19733	0.56468	0.99998
BPIFB2	4	-0.24355	-0.60382	0.13753	0.33905	0.54596	0.92746	0.0034374	0.0084145	0.37326	0.60167	0.99329	0.99998
BPIFB3	4	0.50748	1.1172	0.28754	0.53427	0.26392	0.92746	-0.27778	-0.60358	0.82811	0.9168	0.54612	0.99998
BPIFB4	4	-0.5217	-1.3613	0.014171	0.07498	0.17341	0.92746	0.066075	0.16913	0.25756	0.48538	0.86569	0.99998
BPIFB6	4	1.338	0.77933	0.0012928	0.013402	0.43578	0.92746	-0.22119	-0.12592	0.98797	0.99484	0.8998	0.99998
BPIFC	4	0.24604	0.25007	0.82936	0.92257	0.80253	0.96223	0.72083	0.72427	0.00054694	0.0064441	0.4689	0.99998
BPNT1	4	-0.28108	-0.84869	0.10546	0.28577	0.39606	0.92746	-0.069729	-0.20828	0.54639	0.7424	0.83501	0.99998
BPTF	4	0.56938	0.87707	0.20888	0.44179	0.38045	0.92746	-0.069361	-0.1055	0.54505	0.74149	0.91598	0.99998
BRAF	4	-0.4154	-0.99371	0.037938	0.1467	0.32036	0.92746	0.71078	1.6829	0.00059666	0.0068182	0.092403	0.8569
BRAP	4	-0.15414	-0.36307	0.24403	0.48565	0.71656	0.94712	0.30749	0.71609	0.043059	0.15595	0.47394	0.99998
BRAT1	4	-0.64611	-1.8254	0.0038783	0.029345	0.067946	0.81527	0.40378	1.1273	0.018298	0.08708	0.25961	0.99585
BRCA1	4	-0.60668	-1.4845	0.0068119	0.045743	0.13767	0.92746	-0.012674	-0.030415	0.40906	0.63402	0.97574	0.99998
BRCA2	4	-0.75689	-2.1141	0.0013425	0.013804	0.034507	0.65043	0.62958	1.7366	0.0017403	0.015895	0.082451	0.83708
BRCC3	4	-0.22254	-0.44748	0.16015	0.3725	0.65453	0.93346	-0.68953	-1.3577	0.067671	0.20881	0.17455	0.94228
BRD2	4	-1.1496	-2.6062	0	0	0.0091551	0.38575	0.83793	1.8784	0	0	0.060327	0.79506
BRD3	4	0.055873	0.10958	0.66532	0.83127	0.91274	0.98445	-0.060527	-0.1172	0.52138	0.72342	0.9067	0.99998
BRD4	4	0.66359	0.79923	0.12147	0.31264	0.42416	0.92746	-0.26987	-0.31964	0.85213	0.92874	0.74924	0.99998
BRD8	4	-2.0326	-3.1862	0	0	0.0014415	0.16502	1.4067	2.1791	0	0	0.029323	0.66263
BRD9	4	-0.16535	-0.33954	0.22782	0.46598	0.7342	0.94987	0.09853	0.19934	0.20833	0.42672	0.842	0.99998
BRDT	4	-0.29672	-1.1871	0.09462	0.26701	0.2352	0.92746	-0.042679	-0.16799	0.47797	0.69143	0.86659	0.99998
BRF1	4	-0.13298	-0.4647	0.27536	0.52127	0.64214	0.93207	0.16856	0.58247	0.12764	0.31481	0.56025	0.99998
BRF2	4	-0.81511	-1.5236	0.00064638	0.0077705	0.1276	0.92746	1.0489	1.9344	0	0	0.053059	0.77343
BRI3	4	0.21068	0.4777	0.92229	0.96499	0.63286	0.93095	-0.16596	-0.37204	0.8214	0.91341	0.70986	0.99998
BRI3BP	4	-0.35771	-1.31	0.059914	0.19835	0.19019	0.92746	0.057037	0.20591	0.27093	0.49849	0.83686	0.99998
BRICD5	4	-0.074863	-0.40196	0.37565	0.62013	0.68771	0.94114	-0.31362	-1.6665	0.71763	0.8558	0.095608	0.86716
BRINP1	4	-0.3952	-0.89168	0.044501	0.16332	0.37257	0.92746	0.19172	0.42668	0.10715	0.28038	0.66961	0.99998
BRINP2	4	0.018299	0.031865	0.57573	0.77166	0.97458	0.9983	0.42087	0.72545	0.015215	0.076006	0.46818	0.99998
BRINP3	4	0.77922	0.4721	0.059964	0.19839	0.63686	0.93204	0.4567	0.27654	0.010591	0.059117	0.78213	0.99998
BRIP1	4	-0.1961	-0.32287	0.18949	0.41523	0.74679	0.95218	-0.17002	-0.27537	0.83313	0.91955	0.78303	0.99998
BRIX1	4	-0.55323	-0.99107	0.01079	0.062089	0.32165	0.92746	0.19082	0.33728	0.10809	0.28193	0.73591	0.99998
BRK1	4	0.31003	0.44121	0.66836	0.83325	0.65906	0.93357	0.11403	0.16181	0.18651	0.39714	0.87146	0.99998
BRMS1	4	-0.32897	-0.8158	0.074085	0.22734	0.41461	0.92746	-0.14637	-0.3555	0.76188	0.88078	0.72221	0.99998
BRMS1L	4	-0.18543	-0.40948	0.20331	0.43398	0.68219	0.9396	-0.053763	-0.11667	0.50532	0.71141	0.90712	0.99998
BROX	4	0.33475	0.59223	0.61192	0.79698	0.5537	0.92746	-0.017031	-0.029784	0.419	0.64279	0.97624	0.99998
BRPF1	4	-0.44049	-1.0162	0.031076	0.12873	0.30955	0.92746	0.49288	1.1251	0.0073091	0.045398	0.26056	0.99585
BRPF3	4	0.25006	0.4333	0.81891	0.91745	0.6648	0.93493	-0.45889	-0.78236	0.34298	0.57364	0.434	0.99998
BRS3	4	0.064934	0.19602	0.68909	0.84505	0.84459	0.97047	-0.35448	-1.0556	0.59825	0.77862	0.29115	0.99998
BRSK1	4	0.48205	1.4229	0.32508	0.57135	0.15476	0.92746	-0.51435	-1.493	0.24229	0.46878	0.13543	0.92214
BRSK2	4	0.70585	0.97884	0.092283	0.26263	0.32766	0.92746	-0.21285	-0.29122	0.9643	0.98392	0.77088	0.99998
BRWD1	4	-0.33842	-1.074	0.069063	0.21768	0.28284	0.92746	0.40172	1.2613	0.018596	0.087629	0.20721	0.97197
BRWD3	4	1.4711	0.88572	0.00044749	0.0057508	0.37577	0.92746	-1.0389	-0.60878	0.0021877	0.018636	0.54267	0.99998
BSCL2	4	-0.069952	-0.2633	0.3846	0.62708	0.79232	0.96036	0.30923	1.1545	0.042363	0.15412	0.2483	0.98866
BSDC1	4	0.18254	0.42705	0.99493	0.99756	0.66934	0.93572	0.30535	0.71138	0.044103	0.15865	0.47685	0.99998
BSG	4	0.37547	0.71921	0.51705	0.73236	0.47201	0.92746	-0.016783	-0.031934	0.41856	0.64257	0.97453	0.99998
BSN	4	-0.10961	-0.38729	0.31335	0.56073	0.69854	0.94324	-0.3922	-1.3678	0.49672	0.70518	0.17136	0.94214
BSND	4	0.60332	0.90401	0.17293	0.39127	0.36599	0.92746	0.018849	0.027853	0.34024	0.57076	0.97778	0.99998
BSPH1	4	1.1317	0.60501	0.0058174	0.040428	0.54517	0.92746	0.46586	0.2449	0.009646	0.055365	0.80653	0.99998
BSPRY	4	-0.0903	-0.36967	0.3474	0.59439	0.71163	0.94628	-0.00098959	-0.0040039	0.38305	0.61012	0.99681	0.99998
BST1	4	0.42433	1.0081	0.42243	0.6581	0.3134	0.92746	-0.79608	-1.8541	0.02675	0.1122	0.063721	0.80607
BST2	4	-0.50889	-1.3722	0.016209	0.081786	0.17001	0.92746	0.52174	1.3907	0.0051213	0.034856	0.16433	0.93982
BSX	4	0.10858	0.35023	0.80514	0.91156	0.72617	0.94867	0.10228	0.32632	0.20267	0.41839	0.74419	0.99998
BTAF1	4	0.074393	0.27723	0.71311	0.85998	0.7816	0.9591	0.37135	1.3681	0.024264	0.10533	0.17128	0.94214
BTBD1	4	0.46146	0.91963	0.35889	0.60457	0.35777	0.92746	0.27576	0.54247	0.056185	0.18589	0.5875	0.99998
BTBD10	4	0.49804	0.73733	0.30096	0.54828	0.46092	0.92746	0.16048	0.23458	0.13549	0.32596	0.81454	0.99998
BTBD11	4	0.20252	0.4887	0.94183	0.97368	0.62506	0.93094	-0.39995	-0.94851	0.47787	0.69139	0.34287	0.99998
BTBD16	4	0.29575	0.37198	0.70351	0.854	0.70991	0.94613	0.17586	0.21775	0.12112	0.30355	0.82762	0.99998
BTBD17	4	0.64935	1.3983	0.13176	0.33026	0.16201	0.92746	-0.50737	-1.0752	0.25413	0.48194	0.28227	0.99998
BTBD18	4	1.1515	1.1519	0.0053699	0.03823	0.24937	0.92746	-0.63762	-0.62824	0.10123	0.27046	0.52985	0.99998
BTBD2	4	0.07555	0.32756	0.71639	0.86146	0.74324	0.95098	0.016294	0.069896	0.34507	0.57503	0.94428	0.99998
BTBD3	4	0.16105	0.30625	0.946	0.97564	0.75941	0.95451	-0.29132	-0.54713	0.78535	0.89338	0.58429	0.99998
BTBD6	4	-0.33571	-0.92058	0.070853	0.22145	0.35727	0.92746	-0.020818	-0.056202	0.42606	0.64769	0.95518	0.99998
BTBD7	4	-1.0632	-2.191	4.97e-05	0.0010627	0.028453	0.60987	0.73698	1.4978	0.00039777	0.0049413	0.13418	0.92152
KIAA1107	4	0.57134	0.65897	0.20629	0.4378	0.50991	0.92746	-0.35659	-0.40785	0.59213	0.7746	0.68339	0.99998
BTBD8	4	0.78504	0.68922	0.05718	0.19292	0.49068	0.92746	-0.096639	-0.084106	0.61878	0.79222	0.93297	0.99998
BTBD9	4	1.804	0.57078	0	0	0.56815	0.92746	-0.0041665	-0.001303	0.39021	0.61698	0.99896	0.99998
BTC	4	-0.42339	-0.96878	0.036148	0.14263	0.33265	0.92746	-0.15661	-0.35426	0.79177	0.89725	0.72314	0.99998
BTD	4	-0.20188	-0.46676	0.18283	0.40585	0.64067	0.93205	0.45084	1.0316	0.011585	0.063075	0.30226	0.99998
BTF3	4	-1.1411	-2.881	0	0	0.003964	0.26763	0.92871	2.317	0	0	0.020506	0.60738
BTF3L4	4	-1.3555	-2.8474	0	0	0.0044073	0.28012	-0.24985	-0.51697	0.91841	0.96133	0.60518	0.99998
BTG1	4	0.15875	0.57308	0.93934	0.97311	0.56659	0.92746	0.032769	0.11699	0.3133	0.54366	0.90686	0.99998
BTG2	4	0.57284	1.1124	0.20436	0.43543	0.26598	0.92746	-0.27552	-0.52915	0.83517	0.92043	0.5967	0.99998
BTG3	4	-0.00035301	-0.0010231	0.53197	0.74247	0.99918	0.99995	0.0050299	0.014397	0.36983	0.59838	0.98851	0.99998
BTK	4	0.41322	0.62895	0.44386	0.67623	0.52938	0.92746	0.13961	0.20984	0.15772	0.35809	0.83379	0.99998
BTLA	4	-0.33111	-0.90081	0.072693	0.22451	0.36769	0.92746	-0.22876	-0.60588	0.98732	0.99474	0.54459	0.99998
BTN1A1	4	0.36566	0.92993	0.53908	0.74834	0.35241	0.92746	-0.24615	-0.61854	0.93143	0.96841	0.53622	0.99998
BTN2A2	4	0.39292	1.1453	0.48185	0.70644	0.25209	0.92746	-0.016364	-0.047134	0.41736	0.64111	0.96241	0.99998
BTNL2	4	0.41669	1.1815	0.437	0.67066	0.23742	0.92746	-0.19998	-0.56024	0.92343	0.96413	0.57531	0.99998
BTNL9	4	-0.45632	-1.8316	0.026551	0.11526	0.067008	0.80989	0.054792	0.2175	0.27516	0.5035	0.82782	0.99998
BTRC	4	0.0015394	0.011381	0.53699	0.74658	0.99092	0.9988	0.11273	0.82416	0.1883	0.3996	0.40985	0.99998
BUB1	4	-1.3823	-2.0952	0	0	0.036156	0.66527	1.2834	1.9184	0	0	0.055063	0.77987
BUB1B	4	-0.62823	-1.0752	0.005171	0.037116	0.28227	0.92746	0.56314	0.95121	0.0033313	0.02567	0.3415	0.99998
BUB3	4	-0.64849	-1.2711	0.0037788	0.028755	0.20368	0.92746	0.27046	0.5221	0.058174	0.18994	0.6016	0.99998
BUD13	4	-0.80153	-1.1875	0.00079554	0.0092646	0.23504	0.92746	0.91284	1.3365	0	0	0.18138	0.94976
BVES	4	0.16095	0.5383	0.94565	0.97548	0.59037	0.92796	0.19138	0.63558	0.1075	0.28103	0.52505	0.99998
BYSL	4	-0.032013	-0.052717	0.46196	0.6915	0.95796	0.9965	-0.58952	-0.93661	0.14499	0.34057	0.34896	0.99998
BZW1	4	1.1219	0.87112	0.0061655	0.042495	0.38369	0.92746	-0.82778	-0.63	0.019541	0.090972	0.52869	0.99998
BZW2	4	0.7262	1.0665	0.081742	0.24352	0.28618	0.92746	-0.68755	-0.99408	0.069212	0.2119	0.32018	0.99998
C1orf115	4	0.58928	1.0461	0.1875	0.41276	0.29551	0.92746	-0.20328	-0.3555	0.93412	0.97015	0.72221	0.99998
C1D	4	0.29763	0.47922	0.69859	0.851	0.63178	0.93095	0.068177	0.10848	0.25428	0.48209	0.91361	0.99998
C1GALT1	4	-0.91342	-2.7383	0.00019889	0.0030984	0.0061764	0.32145	0.56681	1.6753	0.0032816	0.025414	0.093876	0.86342
C1GALT1C1	4	0.084447	0.18427	0.73991	0.87577	0.8538	0.97242	-0.57912	-1.2492	0.15568	0.35604	0.21159	0.97406
C1QA	4	0.31663	0.59683	0.6525	0.82364	0.55062	0.92746	0.078611	0.14692	0.23827	0.46367	0.88319	0.99998
C1QB	4	-0.47591	-0.56808	0.021977	0.10103	0.56998	0.92746	1.0417	1.24	0	0	0.21496	0.97553
C1QBP	4	-0.45363	-0.81153	0.027198	0.11718	0.41706	0.92746	0.56633	1.0021	0.0032816	0.025414	0.31631	0.99998
C1QC	4	-0.65139	-1.5813	0.0037291	0.028517	0.11381	0.92746	-0.16038	-0.38479	0.803	0.90341	0.70039	0.99998
C1QL1	4	-0.14968	-0.33332	0.25085	0.49354	0.73889	0.95064	-0.18039	-0.394	0.86451	0.93564	0.69358	0.99998
C1QL2	4	0.50309	0.53672	0.29405	0.54062	0.59146	0.92796	-1.4209	-1.4593	0	0	0.14448	0.92791
C1QL3	4	-0.028873	-0.082422	0.46808	0.69625	0.93431	0.99056	-0.45742	-1.287	0.34552	0.57558	0.19811	0.96586
C1QL4	4	0.52873	1.0774	0.2584	0.50251	0.28128	0.92746	0.03731	0.075139	0.30479	0.53397	0.9401	0.99998
C1QTNF1	4	-0.038108	-0.17044	0.44909	0.68063	0.86466	0.97497	0.1523	0.6736	0.14404	0.33903	0.50056	0.99998
C1QTNF2	4	-0.37698	-1.5659	0.05186	0.18104	0.11737	0.92746	-0.013846	-0.056876	0.41164	0.63629	0.95464	0.99998
C1QTNF3	4	-0.074069	-0.19934	0.37689	0.6207	0.842	0.9698	0.50963	1.3591	0.0059666	0.039216	0.17413	0.94228
C1QTNF4	4	0.25908	0.50134	0.79624	0.90813	0.61613	0.93087	-0.18438	-0.35257	0.87704	0.94095	0.72441	0.99998
C1QTNF5	4	0.56674	0.65739	0.21152	0.44554	0.51093	0.92746	-0.024664	-0.028461	0.43646	0.6564	0.97729	0.99998
C1QTNF6	4	3.1144	0.35922	0	0	0.71943	0.94762	-1.2146	-0.12986	0.00049722	0.0059988	0.89667	0.99998
C1QTNF7	4	0.46103	1.1084	0.35979	0.60542	0.26771	0.92746	-0.55736	-1.3182	0.18178	0.3911	0.18745	0.95498
C1QTNF9B	4	-0.52985	-0.88007	0.013425	0.072444	0.37882	0.92746	0.23297	0.37865	0.078212	0.22867	0.70495	0.99998
C1QTNF9	4	-0.27933	-0.85966	0.10635	0.28719	0.38998	0.92746	0.31021	0.94422	0.042015	0.15327	0.34506	0.99998
C1RL	4	0.028094	0.10154	0.598	0.78685	0.91912	0.9862	-0.35055	-1.2502	0.60884	0.78579	0.21124	0.97406
C1S	4	1.2121	1.0989	0.0033313	0.026162	0.27179	0.92746	-0.6308	-0.5609	0.10705	0.28019	0.57486	0.99998
C2	4	0.64999	1.0836	0.13112	0.32897	0.27855	0.92746	-0.88253	-1.4527	0.010988	0.060764	0.1463	0.92984
C2CD2	4	-0.1465	-0.51604	0.25592	0.50029	0.60583	0.92929	-0.12356	-0.43013	0.69426	0.84191	0.6671	0.99998
C2CD2L	4	-0.32177	-0.88508	0.07866	0.23725	0.37611	0.92746	-0.34124	-0.92493	0.63663	0.80609	0.355	0.99998
C2CD4C	4	-0.26835	-1.2603	0.11506	0.30213	0.20755	0.92746	0.061321	0.28429	0.26502	0.49274	0.77619	0.99998
C2CD4D	4	0.57983	0.63845	0.1961	0.42445	0.52318	0.92746	-0.096346	-0.10599	0.61784	0.79153	0.91559	0.99998
C2CD5	4	-0.5065	-1.1137	0.016408	0.082212	0.26539	0.92746	-0.40578	-0.87853	0.46281	0.67828	0.37965	0.99998
C5orf63	4	0.3107	0.46028	0.66687	0.83206	0.64531	0.93207	-0.05145	-0.07544	0.49911	0.7068	0.93986	0.99998
C3AR1	4	-0.91457	-2.0058	0.00019889	0.0030984	0.04488	0.71747	0.99543	2.1584	0	0	0.030895	0.67029
C4B	4	-0.39555	-0.66406	0.044451	0.1632	0.50665	0.92746	0.59208	0.98227	0.0024861	0.020375	0.32596	0.99998
C4A	4	-0.48811	-1.6403	0.01959	0.093073	0.10094	0.92746	0.26218	0.86932	0.062251	0.1981	0.38467	0.99998
C4BPA	4	-0.046603	-0.20339	0.43168	0.66723	0.83883	0.96926	-0.27569	-1.19	0.83448	0.92032	0.23404	0.98229
C5AR1	4	0.12813	0.38558	0.85456	0.93521	0.69981	0.94324	-0.3718	-1.1053	0.55022	0.74579	0.26903	0.99865
C5AR2	4	0.94567	0.75632	0.019342	0.092531	0.44946	0.92746	-0.54914	-0.4325	0.19163	0.4039	0.66538	0.99998
C7	4	-0.31305	-0.54974	0.084278	0.24817	0.5825	0.92777	0.18845	0.32603	0.11043	0.28544	0.7444	0.99998
KIAA1522	4	-0.66508	-2.049	0.0031325	0.02517	0.040467	0.68798	0.35213	1.0709	0.028789	0.11783	0.28422	0.99998
C2orf42	4	0.024245	0.073688	0.58731	0.77895	0.94126	0.99212	-0.69895	-2.0784	0.063743	0.20119	0.037676	0.70677
C8A	4	-0.1521	-0.52157	0.24707	0.48912	0.60197	0.92895	-0.1612	-0.54678	0.80544	0.90517	0.58453	0.99998
C8B	4	0.45653	0.54625	0.36719	0.61215	0.5849	0.92777	-0.27144	-0.32149	0.84696	0.92637	0.74784	0.99998
C8G	4	-0.43022	-0.62509	0.033811	0.13625	0.53191	0.92746	0.20782	0.29643	0.095267	0.26046	0.7669	0.99998
C9	4	-0.30448	-1.0646	0.089897	0.25891	0.28705	0.92746	0.086557	0.29879	0.22574	0.44902	0.7651	0.99998
CAAP1	4	-0.1883	-0.60483	0.20003	0.42952	0.54529	0.92746	-0.15544	-0.49277	0.78779	0.89519	0.62218	0.99998
CAB39	4	-0.34549	-0.84696	0.065831	0.21116	0.39702	0.92746	-0.47591	-1.15	0.31006	0.54024	0.25014	0.99187
CAB39L	4	-0.34105	-0.79429	0.06787	0.21523	0.42703	0.92746	-0.15461	-0.35118	0.78545	0.89339	0.72545	0.99998
CABIN1	4	-0.51096	-0.87374	0.015961	0.081286	0.38226	0.92746	0.095132	0.16004	0.21405	0.43498	0.87285	0.99998
CABLES1	4	0.5537	1.4542	0.22748	0.46551	0.14589	0.92746	-0.68872	-1.7759	0.068417	0.21001	0.075752	0.81991
CABLES2	4	-0.2768	-0.77618	0.10804	0.29004	0.43764	0.92746	-0.45697	-1.2534	0.34641	0.5764	0.21006	0.97366
CABP1	4	-0.17885	-0.57395	0.21097	0.44485	0.566	0.92746	0.39475	1.2506	0.01959	0.091014	0.21107	0.97406
CABP2	4	-0.24749	-0.85236	0.1334	0.33267	0.39402	0.92746	-0.27713	-0.94073	0.83005	0.91791	0.34684	0.99998
CABP4	4	0.02204	0.033888	0.58279	0.77573	0.97297	0.99824	0.70742	1.0708	0.00059666	0.0068182	0.28427	0.99998
CABP5	4	-0.03672	-0.12433	0.45167	0.68244	0.90105	0.98234	-0.17999	-0.60315	0.86312	0.93499	0.54641	0.99998
CABP7	4	0.3905	0.36245	0.48732	0.71109	0.71702	0.94717	0.23781	0.21778	0.075428	0.22319	0.8276	0.99998
CABS1	4	-0.018111	-0.073246	0.49234	0.71386	0.94161	0.99222	-0.36122	-1.4427	0.57921	0.76639	0.14909	0.93187
CABYR	4	0.39434	1.0492	0.47966	0.70493	0.29411	0.92746	-0.56743	-1.4856	0.16841	0.37359	0.13737	0.92526
CACFD1	4	-0.2308	-0.48715	0.15051	0.35759	0.62615	0.93094	0.10663	0.22241	0.1969	0.41083	0.824	0.99998
CACHD1	4	-0.23651	-0.59146	0.1437	0.34752	0.55421	0.92746	-0.22117	-0.54045	0.98797	0.99484	0.58888	0.99998
CACNA1A	4	1.2687	0.97642	0.0019889	0.018257	0.32886	0.92746	-0.7372	-0.55322	0.046142	0.16352	0.58011	0.99998
CACNA1B	4	0.86816	0.87694	0.033015	0.13371	0.38052	0.92746	-0.033529	-0.033822	0.45615	0.6732	0.97302	0.99998
CACNA1C	4	0.34926	1.1155	0.57538	0.77147	0.26466	0.92746	-0.75331	-2.3649	0.040374	0.14946	0.018033	0.57476
CACNA1D	4	0.19852	0.65707	0.95281	0.9792	0.51113	0.92746	-0.25191	-0.82386	0.9115	0.95748	0.41002	0.99998
CACNA1E	4	-0.58015	-1.2178	0.0084527	0.052632	0.22331	0.92746	-0.40725	-0.83936	0.45893	0.6751	0.40127	0.99998
CACNA1G	4	0.22638	0.80681	0.87952	0.94705	0.41978	0.92746	-0.11998	-0.42246	0.68298	0.83451	0.67269	0.99998
CACNA1I	4	-0.10612	-0.2544	0.31911	0.56593	0.79918	0.96206	0.042747	0.10126	0.29564	0.52595	0.91935	0.99998
CACNA1S	4	0.60877	0.65159	0.16736	0.38311	0.51466	0.92746	0.34394	0.36535	0.030977	0.12381	0.71485	0.99998
CACNA2D1	4	0.42791	0.94271	0.41627	0.65345	0.34583	0.92746	-0.97682	-2.104	0.0045247	0.032008	0.03538	0.70312
CACNA2D2	4	0.86248	0.81206	0.034656	0.13868	0.41676	0.92746	-0.25574	-0.23935	0.89892	0.95153	0.81083	0.99998
CACNA2D3	4	0.59029	1.4725	0.18626	0.41088	0.14088	0.92746	-0.53954	-1.3285	0.20555	0.42292	0.184	0.95277
CACNA2D4	4	0.30393	0.57042	0.68283	0.8415	0.56839	0.92746	-0.0079277	-0.014754	0.39867	0.6247	0.98823	0.99998
CACNB1	4	-0.33082	-1.044	0.072991	0.22517	0.29646	0.92746	0.39683	1.238	0.019193	0.089622	0.21572	0.97553
CACNB3	4	0.61979	0.81231	0.15747	0.36826	0.41661	0.92746	-0.080579	-0.10405	0.57239	0.76173	0.91713	0.99998
CACNB4	4	1.2167	0.84244	0.0032319	0.025712	0.39954	0.92746	-0.01288	-0.0087418	0.40941	0.63421	0.99303	0.99998
CACNG1	4	0.59162	0.78856	0.18486	0.4088	0.43037	0.92746	-0.61442	-0.80369	0.12067	0.30281	0.42158	0.99998
CACNG2	4	1.4698	0.76759	0.00044749	0.0057508	0.44273	0.92746	-0.46403	-0.23905	0.33299	0.56367	0.81107	0.99998
CACNG3	4	0.29185	0.43796	0.7139	0.86012	0.66141	0.93421	-0.13509	-0.20055	0.72837	0.86176	0.84105	0.99998
CACNG4	4	1.0976	0.90317	0.0070107	0.04672	0.36644	0.92746	0.072454	0.05862	0.24831	0.47594	0.95326	0.99998
CACNG5	4	0.26513	0.93994	0.78147	0.89961	0.34725	0.92746	-0.16649	-0.58413	0.82289	0.91436	0.55913	0.99998
CACNG6	4	-0.020996	-0.077733	0.48563	0.70945	0.93804	0.99143	-0.412	-1.5067	0.44635	0.66472	0.1319	0.91938
CACNG7	4	-0.98216	-2.846	9.94e-05	0.001773	0.0044279	0.28012	0.66472	1.9036	0.0011933	0.01197	0.056961	0.7854
CACNG8	4	-0.81627	-1.3602	0.00064638	0.0077705	0.17376	0.92746	-0.091284	-0.1477	0.60258	0.78167	0.88258	0.99998
CACTIN	4	-0.021331	-0.047129	0.48488	0.70928	0.96241	0.99737	-0.17384	-0.37651	0.84522	0.92577	0.70653	0.99998
CACUL1	4	-0.038071	-0.1547	0.44918	0.68073	0.87706	0.97817	0.15154	0.60895	0.14514	0.34085	0.54256	0.99998
CACYBP	4	0.688	1.1815	0.10347	0.28231	0.23741	0.92746	-0.20046	-0.34043	0.92507	0.96495	0.73353	0.99998
CAD	4	-0.40812	-1.0165	0.040324	0.15244	0.30939	0.92746	0.038259	0.093898	0.30315	0.53249	0.92519	0.99998
CADM1	4	-0.18308	-0.74589	0.20555	0.437	0.45573	0.92746	-0.19457	-0.78152	0.90588	0.95548	0.4345	0.99998
CADM2	4	-0.64998	-0.94722	0.0037291	0.028517	0.34353	0.92746	0.22668	0.32401	0.082389	0.23722	0.74593	0.99998
CADM3	4	-0.46589	-2.1339	0.024065	0.10736	0.032854	0.63787	0.39045	1.7645	0.020436	0.093814	0.077654	0.82324
CADM4	4	0.19819	0.61571	0.95346	0.97952	0.53808	0.92746	-0.19379	-0.5943	0.90319	0.95384	0.55231	0.99998
CADPS2	4	-0.34636	-0.66578	0.065334	0.2099	0.50555	0.92746	-0.33582	-0.62874	0.65235	0.81574	0.52952	0.99998
CAGE1	4	-0.039801	-0.10888	0.44506	0.67718	0.91329	0.98457	0.51019	1.3781	0.0058671	0.038689	0.16816	0.94017
CALB1	4	0.25587	0.83088	0.80405	0.91116	0.40604	0.92746	-0.73733	-2.3567	0.046042	0.16326	0.018436	0.57869
CALB2	4	1.1044	1.0251	0.006613	0.044661	0.30532	0.92746	-0.26488	-0.24236	0.87028	0.93805	0.8085	0.99998
CALCA	4	0.024772	0.042207	0.58831	0.77949	0.96633	0.99745	0.13805	0.23252	0.15926	0.36025	0.81614	0.99998
CALCB	4	-0.19475	-0.61378	0.19118	0.4173	0.53936	0.92746	-0.29819	-0.92829	0.76342	0.88152	0.35325	0.99998
CALCOCO1	4	0.40818	0.55409	0.45336	0.68382	0.57951	0.92777	0.16422	0.22316	0.13211	0.32155	0.82341	0.99998
CALCOCO2	4	0.64742	0.74141	0.13345	0.33267	0.45845	0.92746	-0.32175	-0.36413	0.69396	0.84185	0.71576	0.99998
CALCR	4	0.7371	0.96589	0.076621	0.23324	0.3341	0.92746	-0.43652	-0.56559	0.38982	0.61669	0.57167	0.99998
CALCRL	4	-0.42024	-0.8608	0.036844	0.1443	0.38935	0.92746	-0.59445	-1.1892	0.14111	0.33518	0.23435	0.98229
CALD1	4	-0.28113	-1.0783	0.10546	0.28577	0.28089	0.92746	-0.056753	-0.21482	0.51278	0.71728	0.8299	0.99998
CALHM1	4	0.044966	0.18417	0.63972	0.81497	0.85388	0.97242	0.092229	0.37361	0.21897	0.44133	0.7087	0.99998
CALHM2	4	-0.064274	-0.15107	0.39499	0.63471	0.87992	0.97852	-0.22518	-0.52067	0.99861	0.9993	0.6026	0.99998
CALM1	4	0.034972	0.066994	0.61436	0.79881	0.94659	0.99346	0.07331	0.13897	0.24657	0.47368	0.88947	0.99998
CALM3	4	0.11631	0.27231	0.82438	0.92086	0.78538	0.95917	-0.22099	-0.51123	0.98757	0.99484	0.60919	0.99998
CALML5	4	0.32239	0.4136	0.63857	0.81429	0.67917	0.93874	-0.17875	-0.22597	0.85909	0.93259	0.82122	0.99998
CALML3	4	0.26121	0.2938	0.79062	0.90496	0.76891	0.95727	0.31783	0.35838	0.039379	0.14699	0.72006	0.99998
CALML4	4	-0.53382	-1.4204	0.013027	0.070964	0.15548	0.92746	0.36692	0.96375	0.02501	0.10691	0.33517	0.99998
CALN1	4	0.86885	0.70952	0.032767	0.13289	0.478	0.92746	0.066422	0.053949	0.25726	0.48514	0.95698	0.99998
CALR	4	0.39399	0.63549	0.48016	0.70515	0.52511	0.92746	-0.4073	-0.64913	0.45888	0.6751	0.51625	0.99998
CALR3	4	-0.26189	-0.68529	0.11953	0.3092	0.49316	0.92746	0.079218	0.20436	0.23732	0.4625	0.83807	0.99998
CALU	4	0.10854	0.2498	0.80504	0.91156	0.80274	0.96223	-0.61691	-1.3909	0.11844	0.2993	0.16426	0.93982
CALY	4	0.22629	0.31854	0.87987	0.94722	0.75008	0.95257	-0.11192	-0.15636	0.6607	0.82047	0.87575	0.99998
CAMK1	4	-1.1462	-2.1936	0	0	0.028262	0.60751	0.84931	1.5965	0	0	0.11037	0.88726
CAMK1D	4	-0.17526	-0.32426	0.21539	0.45028	0.74574	0.95189	-0.87912	-1.5854	0.011187	0.061543	0.11287	0.8939
CAMK1G	4	-0.36176	-1.1089	0.058274	0.19485	0.26747	0.92746	0.83955	2.5377	0	0	0.011159	0.4837
CAMK2A	4	0.61143	0.5836	0.16488	0.37962	0.55949	0.92746	0.45911	0.43092	0.010243	0.057558	0.66652	0.99998
CAMK2B	4	0.16631	0.31791	0.96002	0.9828	0.75055	0.95271	0.22133	0.41899	0.086018	0.24394	0.67522	0.99998
CAMK2G	4	0.86276	0.54748	0.034606	0.13851	0.58405	0.92777	0.48783	0.30311	0.0077068	0.047144	0.76181	0.99998
CAMK2N1	4	-0.28375	-0.82458	0.10377	0.28283	0.40961	0.92746	0.48479	1.3961	0.0077566	0.047144	0.16269	0.93677
CAMK2N2	4	0.26631	0.84914	0.77884	0.89822	0.3958	0.92746	-0.28218	-0.88868	0.81449	0.90975	0.37418	0.99998
CAMK4	4	0.21964	0.3846	0.89842	0.95497	0.70054	0.94353	0.016793	0.029027	0.34422	0.57428	0.97684	0.99998
CAMKK1	4	0.16511	0.68254	0.95664	0.98108	0.4949	0.92746	-0.73698	-3.0047	0.046241	0.16382	0.0026584	0.27542
CAMKK2	4	0.36072	0.42526	0.54903	0.75508	0.67065	0.93622	-0.35605	-0.413	0.59373	0.77584	0.6796	0.99998
CAMKMT	4	0.8523	0.79738	0.03749	0.14593	0.42523	0.92746	0.10391	0.098651	0.20043	0.41527	0.92142	0.99998
CAMKV	4	0.03563	0.066934	0.61625	0.79972	0.94663	0.99346	0.28678	0.53323	0.05181	0.17631	0.59388	0.99998
CAMLG	4	-0.1347	-0.38456	0.27362	0.51915	0.70056	0.94353	0.21203	0.59861	0.092532	0.25556	0.54943	0.99998
CAMP	4	0.1256	0.27677	0.8481	0.93243	0.78196	0.9591	-0.58368	-1.2558	0.1511	0.34939	0.20918	0.97275
CAMSAP1	4	-0.62097	-2.1372	0.0055688	0.039188	0.032581	0.63557	0.30656	1.0427	0.043656	0.15752	0.2971	0.99998
CAMSAP2	4	-0.3354	-0.62063	0.070903	0.22146	0.53485	0.92746	0.55199	1.0094	0.0036297	0.027067	0.31277	0.99998
CAMSAP3	4	-0.36097	-0.36395	0.058771	0.19586	0.71589	0.94702	1.1225	1.1159	0	0	0.26448	0.9961
CAMTA1	4	1.4064	0.50621	0.00079554	0.0092646	0.61271	0.93031	-0.29077	-0.10177	0.78729	0.89478	0.91894	0.99998
CAMTA2	4	-0.35036	-1.0698	0.063445	0.20591	0.28471	0.92746	-0.065052	-0.19645	0.53421	0.73348	0.84426	0.99998
CAND1	4	-1.1842	-2.7116	0	0	0.0066962	0.33753	0.87097	1.9696	0	0	0.048888	0.75575
CAND2	4	0.30101	0.73607	0.68944	0.84508	0.46169	0.92746	-0.086953	-0.21053	0.59059	0.77386	0.83325	0.99998
CANT1	4	-0.35851	-0.68096	0.059566	0.19753	0.4959	0.92746	-0.049932	-0.09336	0.49533	0.70378	0.92562	0.99998
CANX	4	-0.63487	-1.2239	0.0047235	0.034483	0.22099	0.92746	0.31274	0.59294	0.041219	0.15153	0.55322	0.99998
CAP1	4	-0.27471	-0.75385	0.11003	0.29338	0.45094	0.92746	-0.024028	-0.065005	0.43496	0.65518	0.94817	0.99998
CAP2	4	0.83364	1.465	0.04281	0.15891	0.14291	0.92746	-0.99123	-1.7156	0.0037788	0.027951	0.08623	0.84471
CAPG	4	-0.92973	-2.9414	0.00019889	0.0030984	0.0032669	0.2474	1.1224	3.5092	0	0	0.00044938	0.11519
CAPN1	4	0.084914	0.22541	0.74115	0.87673	0.82166	0.96567	-0.17264	-0.45195	0.84134	0.92369	0.65131	0.99998
CAPN10	4	-0.098191	-0.38695	0.33254	0.57897	0.69879	0.94324	-0.14168	-0.55212	0.74786	0.87255	0.58086	0.99998
CAPN11	4	-0.15988	-0.76762	0.23697	0.47771	0.44271	0.92746	0.30847	1.4642	0.042661	0.15493	0.14314	0.92748
CAPN12	4	-0.10259	-0.42567	0.32473	0.57094	0.67035	0.936	-0.21992	-0.90055	0.98379	0.99312	0.36783	0.99998
CAPN13	4	0.025274	0.064732	0.5899	0.78063	0.94839	0.99416	-0.098663	-0.24907	0.62391	0.79551	0.80331	0.99998
CAPN15	4	0.21057	0.43105	0.92268	0.96515	0.66643	0.93518	-0.56121	-1.125	0.17756	0.38543	0.26057	0.99585
CAPN2	4	-0.16462	-0.60592	0.22887	0.46703	0.54457	0.92746	-0.21948	-0.79526	0.98275	0.99257	0.42646	0.99998
CAPN3	4	0.22095	0.38924	0.89439	0.9527	0.6971	0.94324	0.19135	0.33376	0.1075	0.28103	0.73856	0.99998
CAPN5	4	-0.15368	-0.29263	0.24458	0.48602	0.76981	0.95727	0.35373	0.66678	0.02859	0.11737	0.50491	0.99998
CAPN6	4	0.35808	1.2878	0.55514	0.75877	0.19781	0.92746	-0.4038	-1.4351	0.46778	0.68233	0.15126	0.9325
CAPN7	4	0.32995	1.2548	0.62127	0.8025	0.20956	0.92746	-0.26541	-0.99787	0.86814	0.93705	0.31834	0.99998
CAPN8	4	0.89861	0.97655	0.026352	0.11492	0.32879	0.92746	-0.83567	-0.89512	0.018049	0.086449	0.37073	0.99998
CAPN9	4	-0.47545	-1.4794	0.022126	0.10144	0.13904	0.92746	0.59722	1.8363	0.0024364	0.020156	0.066312	0.81254
CAPNS1	4	0.54716	0.82844	0.23479	0.47453	0.40742	0.92746	-0.67285	-1.0049	0.077416	0.22707	0.31495	0.99998
CAPNS2	4	0.29025	0.73172	0.71768	0.86219	0.46434	0.92746	-0.30747	-0.76335	0.73787	0.86682	0.44525	0.99998
CAPRIN1	4	-0.87673	-1.3534	0.00034805	0.0045722	0.17592	0.92746	0.52642	0.79769	0.0048727	0.033573	0.42505	0.99998
CAPRIN2	4	0.27078	0.35317	0.76671	0.89184	0.72396	0.948	0.33739	0.43549	0.033214	0.13039	0.66321	0.99998
CAPS2	4	-0.15128	-0.60791	0.24821	0.49023	0.54325	0.92746	0.029016	0.11532	0.31991	0.5498	0.90819	0.99998
CAPSL	4	-0.69676	-1.9119	0.0024364	0.021416	0.055892	0.7599	0.094284	0.25499	0.21544	0.43701	0.79873	0.99998
CAPZA2	4	0.016353	0.034807	0.5715	0.76929	0.97223	0.99824	-0.46452	-0.97341	0.33194	0.56243	0.33035	0.99998
CAPZA3	4	-0.34513	-1.0964	0.06603	0.21146	0.27291	0.92746	0.56231	1.7653	0.0033811	0.025875	0.077509	0.82324
CAPZB	4	-0.13615	-0.16617	0.27133	0.51666	0.86802	0.97601	0.57145	0.68835	0.0031822	0.025029	0.49124	0.99998
CA1	4	-0.66852	-1.8615	0.003033	0.024547	0.062668	0.79169	0.44936	1.2365	0.011784	0.063847	0.21627	0.97678
CA10	4	-0.32574	-1.192	0.076323	0.23272	0.23327	0.92746	0.53164	1.9221	0.0046738	0.032707	0.05459	0.77884
CA11	4	-0.31698	-0.85645	0.081394	0.24277	0.39175	0.92746	0.1548	0.41361	0.14111	0.33518	0.67916	0.99998
CA12	4	0.28047	0.42	0.74204	0.87701	0.67448	0.93728	-1.1168	-1.6359	0.0012928	0.012827	0.10186	0.87476
CA13	4	0.017045	0.062079	0.57289	0.76984	0.9505	0.99477	0.16886	0.60858	0.12744	0.3144	0.5428	0.99998
CA14	4	-0.93405	-2.0978	0.00019889	0.0030984	0.035926	0.6635	0.59323	1.3104	0.0024861	0.020375	0.19004	0.95676
CA2	4	0.705	1.273	0.093228	0.26449	0.20303	0.92746	-0.20225	-0.36039	0.93059	0.96784	0.71856	0.99998
CA3	4	-0.49193	-1.5671	0.018894	0.0908	0.11708	0.92746	-0.099928	-0.31171	0.62778	0.79886	0.75526	0.99998
CA4	4	0.11596	0.19373	0.82349	0.92037	0.84639	0.97077	-0.26633	-0.43743	0.86511	0.93568	0.6618	0.99998
CA5A	4	-0.53429	-1.592	0.012977	0.070808	0.11138	0.92746	0.08905	0.26099	0.22325	0.44632	0.7941	0.99998
CA5B	4	1.1067	0.83039	0.0065135	0.044093	0.40632	0.92746	-0.93807	-0.69264	0.0062649	0.040385	0.48854	0.99998
CA6	4	0.18681	0.39774	0.98374	0.99327	0.69082	0.94191	-0.73845	-1.5479	0.045794	0.16289	0.12164	0.90577
CA7	4	-0.16298	-0.5897	0.23165	0.47089	0.55539	0.92746	-0.043192	-0.15426	0.47927	0.69261	0.8774	0.99998
CA8	4	0.30073	0.55556	0.69028	0.8458	0.57851	0.92777	0.16414	0.29995	0.13226	0.32168	0.76421	0.99998
CA9	4	-0.055762	-0.14131	0.41249	0.65013	0.88762	0.98044	-0.68196	-1.6984	0.071997	0.21693	0.089427	0.85248
CARD10	4	0.11767	0.24786	0.82786	0.9218	0.80424	0.96262	-0.11927	-0.24813	0.68104	0.83315	0.80403	0.99998
CARD11	4	-0.91323	-2.6891	0.00019889	0.0030984	0.0071643	0.34512	0.12102	0.35192	0.17785	0.38585	0.7249	0.99998
CARD14	4	0.65298	1.1277	0.12913	0.32577	0.25946	0.92746	-0.54645	-0.93094	0.19511	0.40854	0.35189	0.99998
CARD6	4	0.33353	0.57069	0.61496	0.79907	0.56821	0.92746	-0.78068	-1.2914	0.031175	0.12416	0.19655	0.96464
CARD9	4	-0.025131	-0.035261	0.47598	0.70266	0.97187	0.99815	-0.45484	-0.62123	0.35009	0.57979	0.53445	0.99998
CARF	4	0.42985	0.89909	0.41234	0.65013	0.36861	0.92746	-0.75389	-1.5554	0.040076	0.14852	0.11984	0.90577
CARHSP1	4	0.31436	0.58018	0.65692	0.8259	0.5618	0.92746	0.062254	0.11441	0.26347	0.49156	0.90891	0.99998
CARM1	4	-0.83214	-1.4656	0.00054694	0.0068323	0.14276	0.92746	0.55633	0.9681	0.0035302	0.026692	0.33299	0.99998
CARNS1	4	0.41908	0.96767	0.43263	0.66797	0.33321	0.92746	-0.26048	-0.59484	0.8836	0.94411	0.55195	0.99998
CARS	4	-1.1818	-2.8529	0	0	0.0043319	0.27746	0.53675	1.2747	0.0043258	0.030884	0.20241	0.97019
CARTPT	4	0.58815	1.0431	0.18844	0.41389	0.29689	0.92746	-0.075162	-0.13164	0.56016	0.75318	0.89527	0.99998
CASC3	4	-0.015568	-0.04473	0.49871	0.71848	0.96432	0.99745	0.28824	0.81967	0.051412	0.17558	0.4124	0.99998
CASD1	4	-0.034954	-0.085961	0.45545	0.68573	0.9315	0.9894	-0.12804	-0.31093	0.70808	0.85036	0.75586	0.99998
CASK	4	0.82935	0.97894	0.043954	0.16205	0.32761	0.92746	-0.29812	-0.34796	0.76352	0.88152	0.72787	0.99998
CASKIN1	4	0.49581	1.0316	0.30464	0.55212	0.30227	0.92746	0.046145	0.095015	0.28873	0.51839	0.9243	0.99998
CASKIN2	4	-0.12838	-0.31867	0.28237	0.52892	0.74997	0.95257	-0.087733	-0.21514	0.59268	0.77503	0.82966	0.99998
CASP1	4	0.24923	0.77035	0.82125	0.91906	0.44109	0.92746	-0.43948	-1.3383	0.38296	0.61012	0.1808	0.94904
CARD16	4	-0.15269	-0.68758	0.24617	0.48793	0.49172	0.92746	0.021592	0.096155	0.33542	0.56626	0.9234	0.99998
CASP14	4	0.12656	0.24345	0.85093	0.93402	0.80765	0.96326	0.54178	1.0294	0.0040274	0.029221	0.3033	0.99998
CASP3	4	0.7834	0.62026	0.058025	0.1946	0.53508	0.92746	0.21173	0.17275	0.092631	0.25566	0.86285	0.99998
CASP7	4	-0.36065	-0.71808	0.058821	0.19586	0.47271	0.92746	-0.19182	-0.37415	0.89777	0.95082	0.7083	0.99998
CASP8	4	0.82189	1.4236	0.046142	0.16748	0.15457	0.92746	-0.74735	-1.2765	0.042512	0.1545	0.20177	0.97019
CASP9	4	0.32619	1.3531	0.62952	0.80805	0.17603	0.92746	-0.40218	-1.6484	0.47196	0.68601	0.099262	0.87455
CASQ1	4	-0.5432	-1.428	0.011933	0.066946	0.15329	0.92746	-0.049815	-0.12821	0.49503	0.7036	0.89799	0.99998
CASQ2	4	-0.31144	-0.80134	0.085272	0.25015	0.42294	0.92746	0.31116	0.79186	0.041667	0.15247	0.42844	0.99998
CASR	4	-0.17018	-0.79145	0.22096	0.45645	0.42868	0.92746	-0.33674	-1.5461	0.64956	0.81426	0.12208	0.90577
CASS4	4	0.15009	0.32772	0.91547	0.96247	0.74312	0.95098	0.22505	0.48597	0.083582	0.23956	0.62699	0.99998
CAST	4	-0.082247	-0.24946	0.36172	0.60721	0.803	0.96223	0.26204	0.7859	0.062401	0.19851	0.43192	0.99998
CAT	4	-0.5665	-1.5846	0.0093477	0.055936	0.11306	0.92746	-0.10168	-0.27938	0.63181	0.80191	0.77995	0.99998
CATIP	4	0.12831	0.24911	0.85476	0.93521	0.80327	0.96223	0.036851	0.070707	0.30584	0.5352	0.94363	0.99998
CATSPER1	4	-0.053338	-0.19761	0.41761	0.65448	0.84335	0.97017	-0.50788	-1.8603	0.25338	0.48162	0.062836	0.80556
CATSPER2	4	0.091905	0.16305	0.76019	0.88776	0.87048	0.97636	-0.10602	-0.18572	0.64484	0.81188	0.85267	0.99998
CATSPER3	4	-0.064435	-0.1893	0.39479	0.63459	0.84986	0.97154	-0.015046	-0.043712	0.41413	0.63814	0.96513	0.99998
CATSPER4	4	-0.64312	-1.4497	0.0039777	0.029929	0.14714	0.92746	0.10472	0.23142	0.19938	0.41409	0.81699	0.99998
CATSPERB	4	-0.43649	-1.5788	0.031872	0.13052	0.11439	0.92746	0.13649	0.48789	0.1608	0.36239	0.62563	0.99998
CATSPERD	4	-0.81579	-1.9298	0.00064638	0.0077705	0.053627	0.75321	0.021269	0.049667	0.33587	0.56654	0.96039	0.99998
CAV1	4	0.55124	1.1135	0.23011	0.46862	0.26548	0.92746	-1.0044	-1.9773	0.0029833	0.023622	0.048012	0.7528
CAV2	4	-0.83234	-2.2936	0.00054694	0.0068323	0.021814	0.54843	0.62368	1.6965	0.0018397	0.01643	0.089797	0.85248
CAV3	4	0.9992	1.1482	0.013972	0.074457	0.2509	0.92746	-0.80034	-0.90708	0.025855	0.10947	0.36437	0.99998
CBFA2T2	4	-0.44989	-1.7823	0.028292	0.12047	0.074705	0.84598	0.23322	0.91333	0.078063	0.22836	0.36107	0.99998
CBFA2T3	4	-0.1384	-0.57363	0.26825	0.5141	0.56622	0.92746	-0.076492	-0.31344	0.5632	0.75572	0.75394	0.99998
CBFB	4	-0.082324	-0.2741	0.36153	0.60703	0.78401	0.95917	0.061908	0.20355	0.26402	0.49185	0.83871	0.99998
CBL	4	0.41223	0.57867	0.446	0.678	0.56281	0.92746	-0.023454	-0.032483	0.43317	0.65376	0.97409	0.99998
CBLB	4	-0.39725	-1.1828	0.043854	0.16175	0.23689	0.92746	0.15782	0.46454	0.13798	0.33004	0.64226	0.99998
CBLC	4	0.21027	0.60965	0.92378	0.96564	0.54209	0.92746	-0.09447	-0.27091	0.61172	0.78758	0.78646	0.99998
CBLL1	4	1.1062	1.3275	0.0065135	0.044093	0.18435	0.92746	-0.70082	-0.82826	0.0625	0.19877	0.40752	0.99998
CBLN1	4	0.024799	0.055741	0.58845	0.77949	0.95555	0.99613	0.23498	0.52309	0.076969	0.22615	0.60091	0.99998
CBLN2	4	0.54447	1.0964	0.23822	0.47894	0.27289	0.92746	0.01378	0.027408	0.35093	0.58052	0.97813	0.99998
CBLN3	4	0.11637	0.28791	0.82443	0.92086	0.77342	0.958	-0.379	-0.9245	0.53043	0.73019	0.35523	0.99998
CBLN4	4	0.54428	0.91692	0.23837	0.47894	0.35918	0.92746	-0.48695	-0.80706	0.29047	0.52068	0.41963	0.99998
CBR1	4	0.036425	0.073266	0.61799	0.80068	0.94159	0.99222	0.13591	0.27041	0.16155	0.36362	0.78684	0.99998
CBR3	4	0.075918	0.16391	0.71718	0.86185	0.8698	0.97636	-0.53064	-1.108	0.21773	0.43961	0.26788	0.99741
CBR4	4	0.91053	0.78605	0.024264	0.10811	0.43184	0.92746	-0.3377	-0.29012	0.64653	0.81279	0.77172	0.99998
CBS	4	0.98484	0.8818	0.015364	0.07917	0.37789	0.92746	-0.74958	-0.66161	0.041667	0.15247	0.50822	0.99998
CBWD3	4	-0.41387	-0.91306	0.038385	0.14758	0.36121	0.92746	0.61821	1.3476	0.0019391	0.016942	0.17779	0.94482
CBWD5	4	-0.49697	-0.78147	0.017999	0.087694	0.43453	0.92746	-0.037445	-0.058009	0.46534	0.68068	0.95374	0.99998
CBWD6	4	0.2194	0.31058	0.89887	0.95509	0.75612	0.95362	0.5541	0.7756	0.00358	0.026866	0.43799	0.99998
CBX1	4	0.31836	0.61463	0.64802	0.82022	0.5388	0.92746	0.19986	0.38243	0.10148	0.2708	0.70214	0.99998
CBX2	4	-0.12331	-0.43701	0.29057	0.53708	0.6621	0.93439	-0.1051	-0.36821	0.64265	0.81009	0.71271	0.99998
CBX3	4	-0.11126	-0.2804	0.31066	0.55825	0.77917	0.9591	0.03406	0.084762	0.31141	0.54174	0.93245	0.99998
CBX4	4	-0.56401	-1.6281	0.0095963	0.056949	0.10349	0.92746	0.32145	0.91728	0.038584	0.14516	0.359	0.99998
CBX5	4	0.34912	0.72731	0.57583	0.77166	0.46704	0.92746	-0.45706	-0.94022	0.34631	0.5764	0.3471	0.99998
CBX8	4	1.6053	0.93178	0.00014916	0.0025467	0.35145	0.92746	-0.75409	-0.43254	0.040026	0.14841	0.66535	0.99998
CBY1	4	-0.60496	-1.847	0.0070107	0.04672	0.064747	0.79831	0.38507	1.1615	0.02143	0.097028	0.24545	0.98571
CC2D1A	4	0.16743	0.32068	0.9634	0.9843	0.74845	0.95241	-0.67104	-1.2318	0.07851	0.22917	0.21803	0.97816
CC2D1B	4	-0.10294	-0.2992	0.32433	0.57069	0.76479	0.95588	-0.20455	-0.58617	0.93864	0.97269	0.55776	0.99998
CC2D2A	4	-0.10009	-0.59338	0.32916	0.57599	0.55293	0.92746	-0.26837	-1.5743	0.85839	0.93218	0.11542	0.89883
CCAR1	4	-0.50732	-1.6571	0.016358	0.082212	0.097508	0.92746	-0.069832	-0.22477	0.54659	0.74249	0.82216	0.99998
CCAR2	4	-0.28136	-0.94097	0.10526	0.28539	0.34672	0.92746	0.15992	0.52808	0.13594	0.32665	0.59745	0.99998
CCBE1	4	0.15579	0.40468	0.93079	0.96879	0.68571	0.94066	-0.68459	-1.755	0.070704	0.21471	0.079258	0.82819
CCDC102A	4	0.42138	0.76451	0.428	0.66353	0.44456	0.92746	-0.68058	-1.2101	0.072743	0.21812	0.22625	0.98097
CCDC103	4	0.54193	0.908	0.24185	0.48283	0.36388	0.92746	-0.40131	-0.6649	0.47434	0.68826	0.50612	0.99998
CCDC105	4	0.55504	1.2902	0.22559	0.46253	0.19697	0.92746	-0.35592	-0.81718	0.59422	0.77624	0.41383	0.99998
CCDC106	4	-0.089675	-0.25598	0.34825	0.59507	0.79797	0.96165	0.096724	0.27303	0.21117	0.43069	0.78483	0.99998
CCDC107	4	0.010279	0.026239	0.55698	0.76013	0.97907	0.99845	-0.15989	-0.40349	0.80166	0.90269	0.68659	0.99998
CCDC112	4	-0.42833	-0.94387	0.034358	0.13768	0.34524	0.92746	0.47308	1.0304	0.0090493	0.053123	0.30284	0.99998
CCDC113	4	-0.51719	-0.63062	0.014916	0.07734	0.52829	0.92746	1.2502	1.5069	0	0	0.13184	0.91938
CCDC115	4	-1.2358	-2.8321	0	0	0.0046241	0.28528	1.1514	2.6088	0	0	0.0090855	0.46293
CCDC116	4	0.071998	0.13836	0.70669	0.856	0.88995	0.98073	-0.68587	-1.2962	0.070306	0.21384	0.19492	0.96228
CCDC117	4	0.074269	0.18571	0.71276	0.85972	0.85267	0.97236	-0.47198	-1.1664	0.31837	0.54907	0.24344	0.98571
CCDC12	4	-1.2918	-2.4448	0	0	0.014493	0.46862	0.9831	1.8354	0	0	0.06644	0.81254
CCDC120	4	-0.13649	-0.57293	0.27088	0.5163	0.56669	0.92746	0.069247	0.28754	0.25303	0.48137	0.7737	0.99998
CCDC122	4	-0.12338	-0.72469	0.29052	0.53708	0.46864	0.92746	-0.096792	-0.561	0.61913	0.79241	0.5748	0.99998
CCDC124	4	0.93233	1.1174	0.021231	0.098342	0.26381	0.92746	-0.69122	-0.81626	0.066627	0.20631	0.41435	0.99998
CCDC125	4	0.6923	0.60802	0.10069	0.27732	0.54317	0.92746	-0.060293	-0.05218	0.52088	0.72313	0.95839	0.99998
CCDC126	4	0.053636	0.21512	0.6603	0.82784	0.82967	0.9673	-0.044079	-0.17468	0.48165	0.69426	0.86133	0.99998
CCDC127	4	-0.76462	-1.2538	0.0011933	0.012468	0.20993	0.92746	-0.68076	-1.1026	0.072693	0.21811	0.27022	0.99998
CCDC13	4	0.34251	1.0271	0.59159	0.78202	0.30437	0.92746	0.016498	0.048934	0.34457	0.57444	0.96097	0.99998
CCDC134	4	-0.25031	-0.69271	0.13052	0.328	0.48849	0.92746	-0.09029	-0.24686	0.59939	0.77945	0.80502	0.99998
CCDC136	4	-0.25292	-0.45235	0.12803	0.32378	0.65102	0.93346	0.78151	1.382	0.00014916	0.0019506	0.16696	0.93982
CCDC137	4	-0.16684	-0.42018	0.22544	0.46228	0.67436	0.9372	0.16331	0.40668	0.13291	0.32251	0.68424	0.99998
CCDC138	4	-0.25259	-0.44624	0.12843	0.32433	0.65542	0.93346	0.23222	0.40508	0.078461	0.22906	0.68542	0.99998
CCDC14	4	0.99434	0.86701	0.01437	0.075615	0.38594	0.92746	-0.84453	-0.7235	0.016756	0.082115	0.46937	0.99998
CCDC141	4	-0.25124	-0.41329	0.12997	0.32728	0.6794	0.93885	0.37771	0.6127	0.022723	0.10066	0.54007	0.99998
CCDC142	4	-0.065005	-0.13051	0.39394	0.6343	0.89616	0.98171	0.18593	0.36855	0.11267	0.28929	0.71246	0.99998
ANKRD62	4	-0.23964	-0.88935	0.14131	0.34486	0.37381	0.92746	0.15211	0.55797	0.14419	0.33914	0.57687	0.99998
CCDC146	4	0.1166	0.29405	0.82503	0.92112	0.76872	0.95727	-0.71958	-1.7728	0.053103	0.17931	0.076267	0.82285
CCDC149	4	-0.12229	-0.48003	0.29211	0.53864	0.63121	0.93095	-0.28621	-1.1088	0.80171	0.90269	0.26753	0.99699
CCDC15	4	-0.37165	-1.5952	0.054147	0.18647	0.11067	0.92746	0.16996	0.7196	0.12639	0.31264	0.47177	0.99998
CCDC150	4	-0.38913	-0.71822	0.046838	0.16933	0.47262	0.92746	0.522	0.9525	0.0050716	0.034576	0.34084	0.99998
CCDC152	4	0.07457	0.19145	0.7135	0.85998	0.84818	0.97092	0.087972	0.22349	0.22449	0.44783	0.82316	0.99998
CCDC153	4	-0.23112	-1.2818	0.15026	0.35729	0.19992	0.92746	0.4666	2.5603	0.0095465	0.054967	0.010458	0.48312
CCDC154	4	-0.07281	-0.21173	0.37918	0.62263	0.83232	0.96786	-0.15654	-0.45017	0.79157	0.89725	0.65259	0.99998
CCDC157	4	0.56845	0.67259	0.20982	0.44355	0.50121	0.92746	-0.54724	-0.63676	0.19396	0.40729	0.52428	0.99998
CCDC158	4	0.59279	1.0676	0.18352	0.40677	0.2857	0.92746	-0.56141	-0.9984	0.17721	0.38501	0.31808	0.99998
CCDC159	4	0.47645	1.1197	0.33328	0.57959	0.26285	0.92746	-0.37331	-0.86643	0.54664	0.74249	0.38625	0.99998
CCDC160	4	-0.34302	-1.0295	0.066975	0.2135	0.30323	0.92746	-0.36549	-1.0836	0.56842	0.75884	0.27854	0.99998
CCDC167	4	-0.08003	-0.20244	0.36605	0.61126	0.83957	0.9694	-0.84222	-2.0794	0.017154	0.083474	0.037577	0.70677
CCDC169	4	-0.55778	-1.9646	0.010541	0.061449	0.049463	0.74405	0.23256	0.80976	0.078361	0.229	0.41808	0.99998
CCDC17	4	-0.049115	-0.049856	0.42671	0.66229	0.96024	0.997	0.82728	0.83858	0	0	0.4017	0.99998
CCDC170	4	-0.24114	-0.6973	0.14002	0.3432	0.48562	0.92746	0.24519	0.70012	0.071698	0.21645	0.48385	0.99998
CCDC171	4	-0.12151	-0.39678	0.29331	0.53975	0.69153	0.94211	-0.079611	-0.25713	0.56961	0.75973	0.79708	0.99998
CCDC172	4	0.37614	0.82222	0.51596	0.73196	0.41095	0.92746	0.15805	0.34205	0.13768	0.32968	0.73231	0.99998
CCDC174	4	0.25095	0.63599	0.81643	0.91635	0.52479	0.92746	-0.8826	-2.1902	0.010988	0.060764	0.028508	0.65978
CCDC175	4	0.13723	0.40945	0.88067	0.94739	0.68221	0.9396	-0.52039	-1.5231	0.23349	0.45789	0.12772	0.91447
CCDC177	4	0.10595	0.26402	0.79848	0.90862	0.79176	0.9602	-0.8845	-2.1351	0.01074	0.059669	0.032756	0.68042
CCDC178	4	0.011118	0.043329	0.55897	0.76124	0.96544	0.99745	-0.81814	-3.1292	0.021877	0.097713	0.0017531	0.21369
CCDC18	4	-0.26692	-0.24324	0.11605	0.30387	0.80782	0.96326	0.719	0.64904	0.00054694	0.0064441	0.51631	0.99998
CCDC181	4	0.61176	1.0087	0.16448	0.37888	0.3131	0.92746	-0.00033557	-0.00054738	0.38156	0.60934	0.99956	0.99998
CCDC184	4	0.31904	0.39169	0.64683	0.81991	0.69529	0.94313	0.4494	0.54924	0.011784	0.063847	0.58284	0.99998
CCDC185	4	-0.22293	-1.1532	0.15936	0.37115	0.24883	0.92746	-0.12152	-0.62123	0.6879	0.83757	0.53445	0.99998
CCDC186	4	0.39627	0.98268	0.47544	0.70216	0.32577	0.92746	-0.088565	-0.21725	0.59492	0.77655	0.82801	0.99998
CCDC22	4	-0.73895	-0.90697	0.0015911	0.015526	0.36442	0.92746	-0.16374	-0.19555	0.81404	0.90975	0.84496	0.99998
CCDC24	4	-0.063462	-0.2167	0.39683	0.63614	0.82844	0.96705	-0.17703	-0.59201	0.85412	0.92985	0.55385	0.99998
CCDC27	4	-0.41494	-1.0524	0.038087	0.14683	0.29261	0.92746	-0.058236	-0.14596	0.51596	0.71948	0.88395	0.99998
CCDC28A	4	-0.13119	-0.49716	0.27784	0.52391	0.61907	0.93094	0.3172	1.1888	0.039628	0.14748	0.23451	0.98229
CCDC28B	4	-0.82473	-1.7731	0.00059666	0.007362	0.076204	0.85173	0.37242	0.78883	0.024016	0.10461	0.43021	0.99998
CCDC3	4	-0.20828	-0.37992	0.17532	0.39485	0.704	0.94469	0.66542	1.2067	0.0011933	0.01197	0.22755	0.98097
CCDC30	4	0.43824	1.0078	0.39827	0.63759	0.31357	0.92746	-0.10193	-0.23252	0.63286	0.80288	0.81613	0.99998
CCDC33	4	-0.93452	-1.5967	0.00019889	0.0030984	0.11033	0.92746	0.095145	0.1557	0.21405	0.43498	0.87627	0.99998
CCDC34	4	-0.11864	-0.4	0.29888	0.54576	0.68916	0.94144	0.091768	0.30604	0.21977	0.44228	0.75958	0.99998
CCDC38	4	0.19471	0.69283	0.96405	0.98486	0.48841	0.92746	-0.36996	-1.2995	0.55459	0.74924	0.19378	0.96043
CCDC39	4	-0.26472	-1.2518	0.11729	0.30569	0.21064	0.92746	0.031524	0.1471	0.31509	0.54563	0.88305	0.99998
CCDC40	4	-0.44016	-1.1861	0.031126	0.12873	0.2356	0.92746	-0.26731	-0.70786	0.86212	0.93441	0.47903	0.99998
CCDC42	4	-0.60448	-1.4529	0.0071102	0.047288	0.14624	0.92746	0.86328	2.0544	0	0	0.039936	0.71648
CCDC43	4	-0.64241	-1.5112	0.0039777	0.029929	0.13073	0.92746	0.32181	0.74623	0.038534	0.14502	0.45553	0.99998
CCDC47	4	0.31862	0.40262	0.64762	0.82021	0.68723	0.94104	0.16078	0.20239	0.13534	0.32583	0.83961	0.99998
CCDC50	4	-0.82393	-2.3964	0.00059666	0.007362	0.016557	0.48827	0.50698	1.456	0.0061158	0.039819	0.14539	0.92928
CCDC51	4	-1.1937	-1.879	0	0	0.060245	0.77769	0.8025	1.2485	0	0	0.21184	0.97463
CCDC54	4	-0.59709	-1.9131	0.007508	0.048915	0.055735	0.7599	-0.084973	-0.26914	0.58527	0.77	0.78782	0.99998
CCDC57	4	0.87653	1.0043	0.030628	0.12748	0.31522	0.92746	-0.62578	-0.70403	0.11068	0.28593	0.48142	0.99998
CCDC59	4	-0.62248	-1.3502	0.0054694	0.038569	0.17696	0.92746	0.23315	0.49938	0.078113	0.22848	0.61751	0.99998
CCDC6	4	1.1834	1.1709	0.0041269	0.030866	0.24162	0.92746	-0.67775	-0.6599	0.074284	0.22071	0.50932	0.99998
CCDC60	4	-0.22423	-1.0054	0.15777	0.36878	0.31471	0.92746	-0.36764	-1.6051	0.56121	0.75397	0.10846	0.88185
CCDC61	4	-0.17797	-0.27398	0.21206	0.4459	0.7841	0.95917	-0.21591	-0.3247	0.97206	0.98707	0.74541	0.99998
CCDC62	4	-0.062445	-0.27487	0.39877	0.63793	0.78342	0.95917	0.031723	0.13788	0.31484	0.54525	0.89033	0.99998
CCDC65	4	0.3867	0.54781	0.49448	0.71562	0.58382	0.92777	-0.86151	-1.1937	0.013773	0.07108	0.2326	0.98198
CCDC66	4	0.05439	0.15309	0.66184	0.82888	0.87832	0.97817	0.066679	0.18575	0.25686	0.48489	0.85264	0.99998
CCDC68	4	0.017424	0.064883	0.57389	0.77044	0.94827	0.99414	-0.21475	-0.79027	0.96942	0.98625	0.42937	0.99998
CCDC69	4	-0.30737	-1.9876	0.088504	0.25682	0.046853	0.73071	0.23784	1.5209	0.075378	0.22307	0.12828	0.9162
CCDC70	4	0.16125	0.32287	0.9466	0.97586	0.7468	0.95218	0.19241	0.38186	0.1066	0.27931	0.70257	0.99998
CCDC71	4	-0.64388	-2.1613	0.003928	0.029655	0.03067	0.6221	0.034906	0.11545	0.30982	0.5399	0.90809	0.99998
CCDC71L	4	0.16562	0.16275	0.95784	0.98121	0.87071	0.97636	0.45211	0.44339	0.011486	0.062755	0.65749	0.99998
CCDC73	4	0.088174	0.10068	0.74995	0.8818	0.9198	0.98635	0.43544	0.4985	0.013425	0.069767	0.61813	0.99998
CCDC74A	4	1.1197	0.47198	0.0062649	0.042945	0.63694	0.93204	0.41062	0.17026	0.017204	0.083635	0.86481	0.99998
CCDC74B	4	0.57612	1.1484	0.20018	0.42958	0.25079	0.92746	-0.32491	-0.64069	0.68382	0.83519	0.52172	0.99998
CCDC77	4	-0.70991	-1.8722	0.0020386	0.018452	0.061179	0.78105	0.68313	1.7792	0.00089499	0.0096051	0.075199	0.81991
CCDC78	4	-0.10597	-0.37891	0.31926	0.56593	0.70476	0.94475	-0.49758	-1.7476	0.27014	0.49771	0.08053	0.83314
CCDC8	4	-0.49042	-1.5226	0.019391	0.092593	0.12786	0.92746	0.18713	0.57131	0.11172	0.28782	0.56779	0.99998
CCDC80	4	-0.12347	-0.2218	0.29013	0.53675	0.82447	0.96632	0.54809	0.97756	0.0037788	0.027951	0.32829	0.99998
CCDC81	4	-0.82918	-1.8324	0.00054694	0.0068323	0.066892	0.80898	0.67643	1.4768	0.00099443	0.01039	0.13972	0.92603
CCDC82	4	-0.49439	-1.0084	0.018596	0.089817	0.31329	0.92746	0.60329	1.2167	0.0022375	0.018971	0.22372	0.98097
CCDC83	4	0.28649	0.83765	0.72688	0.86832	0.40223	0.92746	-0.36016	-1.038	0.58229	0.76819	0.29925	0.99998
CCDC85A	4	0.35305	1.058	0.56717	0.76639	0.29007	0.92746	-0.51255	-1.5107	0.24498	0.47166	0.13086	0.91938
CCDC85B	4	1.1041	0.84074	0.006613	0.044661	0.40049	0.92746	-0.53069	-0.39965	0.21773	0.43961	0.68941	0.99998
CCDC85C	4	0.29786	0.71545	0.69804	0.85064	0.47433	0.92746	-0.5682	-1.3453	0.16786	0.37292	0.17852	0.94482
CCDC86	4	0.12489	0.21182	0.84641	0.93114	0.83225	0.96786	0.31862	0.5348	0.039181	0.14644	0.59279	0.99998
CCDC87	4	-0.34059	-1.3091	0.068168	0.21597	0.1905	0.92746	-0.14109	-0.53485	0.74592	0.87135	0.59276	0.99998
CCDC88A	4	-0.22895	-0.50494	0.15235	0.3606	0.6136	0.93058	-0.7357	-1.567	0.04644	0.16406	0.11711	0.90358
CCDC88B	4	-0.24299	-0.66922	0.13828	0.34035	0.50336	0.92746	-0.64621	-1.7578	0.095267	0.26046	0.078774	0.82645
CCDC88C	4	-0.42636	-1.2878	0.035352	0.14062	0.19782	0.92746	0.34063	1.0176	0.032021	0.12652	0.30888	0.99998
[truncated: 13,379 more rows]

## Sheet: CRISPR_DROP_OUT_9091_LB100
Gene	sgRNA.x	K|beta	K|z	K|p-value	K|fdr	K|wald-p-value	K|wald-fdr	LBdeltabeta	LB|z	LB|p-value	LBfdr	LB|wald-p-value	LB|wald-fdr
0610010K14Rik	4	0.098327	0.66275	0.73047	0.90803	0.50749	0.64393	0.038886	0.25707	0.58099	0.88754	0.79712	1
0610030E20Rik	4	0.6137	1.9059	0.046557	0.20044	0.056659	0.16962	0.050035	0.15238	0.4987	0.85608	0.87889	1
0610040J01Rik	4	-0.060409	-0.55434	0.30252	0.62402	0.57935	0.7048	0.00046055	0.0041425	0.90511	0.97986	0.99669	1
1110004F10Rik	4	-0.10149	-1.2943	0.23019	0.54553	0.19556	0.34117	0.038459	0.48143	0.58394	0.88858	0.63021	1
1110017D15Rik	4	0.14569	1.16	0.89875	0.96983	0.24606	0.39532	-0.089424	-0.69886	0.36122	0.77986	0.48464	1
1110032A03Rik	4	-0.10781	-1.1876	0.22119	0.53767	0.23497	0.38357	0.037405	0.40463	0.59273	0.89149	0.68575	1
1110032F04Rik	4	-0.18943	-1.5389	0.11756	0.37119	0.12382	0.25734	0.15173	1.2083	0.06648	0.40659	0.22695	1
1110038F14Rik	4	0.0082147	0.074304	0.46135	0.75595	0.94077	0.96313	-0.052364	-0.46383	0.62206	0.90477	0.64277	1
1110059E24Rik	4	1.1511	1.2873	5.08e-05	0.00043011	0.19797	0.34357	-0.035277	-0.038763	0.76549	0.94581	0.96908	1
1110059G10Rik	4	0.14069	1.8282	0.88025	0.96544	0.067517	0.18588	-0.063602	-0.81185	0.53484	0.87024	0.41688	1
1110065P20Rik	4	-0.12537	-0.91273	0.19456	0.49993	0.36138	0.51079	-0.14252	-1.0173	0.13037	0.5368	0.309	1
1190005I06Rik	4	0.40667	1.729	0.28269	0.60404	0.083809	0.20801	-0.0013419	-0.0055988	0.92091	0.98131	0.99553	1
1500009L16Rik	4	0.51094	1.4959	0.12015	0.37595	0.13467	0.27007	-0.037546	-0.10854	0.74536	0.94047	0.91357	1
1600012H06Rik	4	-0.3127	-1.6099	0.042033	0.18568	0.10741	0.23717	0.13417	0.67214	0.099365	0.47847	0.5015	1
1600014C10Rik	4	-0.050853	-0.34079	0.32239	0.64285	0.73326	0.82077	0.044089	0.28973	0.54186	0.87271	0.77203	1
1700001L19Rik	4	-0.25578	-0.80128	0.068158	0.25998	0.42297	0.5677	0.12148	0.37081	0.13255	0.53962	0.71078	1
1700001O22Rik	4	0.088404	0.49675	0.6982	0.8941	0.61936	0.73587	-0.014326	-0.07872	0.9569	0.99053	0.93726	1
1700001P01Rik	4	-0.071566	-0.66124	0.28244	0.60396	0.50846	0.64475	0.082399	0.7471	0.29128	0.72895	0.455	1
1700003E16Rik	4	-0.19364	-1.6564	0.11365	0.36337	0.097633	0.22491	-0.13521	-1.1339	0.15146	0.56908	0.25682	1
1700003F12Rik	4	0.39459	2.5233	0.30765	0.62912	0.011627	0.066828	-0.030334	-0.19028	0.80925	0.95605	0.84909	1
1700008O03Rik	4	0.0096151	0.069456	0.46455	0.75775	0.94463	0.96568	-0.077644	-0.55049	0.43588	0.82932	0.58198	1
1700010I14Rik	4	-0.41311	-3.0456	0.017179	0.093941	0.0023223	0.017452	0.070256	0.50563	0.36178	0.78025	0.61312	1
1700011L22Rik	4	0.42952	2.0078	0.23985	0.558	0.044666	0.15113	-0.032551	-0.14923	0.79156	0.95134	0.88137	1
1700012B09Rik	4	-0.12757	-0.78467	0.19105	0.49409	0.43265	0.57656	-0.039985	-0.24103	0.7231	0.9366	0.80953	1
1700016C15Rik	4	0.22471	0.69576	0.81865	0.94105	0.48658	0.62579	0.12088	0.36788	0.13438	0.54258	0.71296	1
1700016H13Rik	4	-0.071888	-0.53284	0.28188	0.60361	0.59414	0.71668	0.0054451	0.039563	0.86109	0.971	0.96844	1
1700016K19Rik	4	-0.089467	-0.73638	0.25042	0.57116	0.4615	0.60345	0.084425	0.68167	0.2803	0.71901	0.49545	1
1700017B05Rik	4	0.21058	1.5046	0.86922	0.96193	0.13244	0.26744	-0.25424	-1.7811	0.007878	0.11507	0.074901	1
1700018B08Rik	4	0.66793	1.6939	0.025667	0.12863	0.090279	0.21664	-0.025001	-0.061968	0.85769	0.96972	0.95059	1
1700019D03Rik	4	0.18007	1.5158	0.97499	0.9925	0.12957	0.26415	-0.17649	-1.4579	0.061906	0.3945	0.14488	1
1700019N19Rik	4	-0.15643	-1.8577	0.15309	0.43515	0.063215	0.17967	0.062205	0.72491	0.41403	0.81754	0.46851	1
1700020L24Rik	4	0.40756	2.2446	0.28091	0.60227	0.024794	0.1111	-0.12501	-0.67562	0.18801	0.62199	0.49928	1
1700021F07Rik	4	0.43339	2.2017	0.23238	0.54846	0.027689	0.11829	0.016081	0.080122	0.7662	0.94603	0.93614	1
1700022I11Rik	4	-0.54133	-3.0061	0.0040152	0.026483	0.0026463	0.019537	0.20624	1.121	0.015146	0.17802	0.26229	1
1700024G13Rik	4	0.3656	1.4371	0.37809	0.69142	0.15068	0.28946	0.10459	0.40492	0.18872	0.62242	0.68553	1
1700025G04Rik	4	0.092284	0.77392	0.7106	0.8995	0.43898	0.5824	-0.045233	-0.37193	0.67756	0.9225	0.70995	1
1700028K03Rik	4	0.30554	1.5557	0.54811	0.81512	0.11977	0.2523	-0.030045	-0.15002	0.81154	0.95703	0.88075	1
1700029I15Rik	4	0.15548	1.9556	0.93479	0.98117	0.050514	0.16089	-0.047474	-0.58617	0.65916	0.91645	0.55776	1
1700029J07Rik	4	0.37778	1.8318	0.34755	0.66308	0.06698	0.18517	-0.1409	-0.66998	0.13413	0.54233	0.50287	1
1700030J22Rik	4	0.17	1.0553	0.9874	0.99621	0.29129	0.44205	0.069722	0.42465	0.36529	0.7845	0.67109	1
1700030K09Rik	4	0.33424	1.3828	0.46211	0.75615	0.16673	0.30839	-0.12518	-0.50824	0.1875	0.62174	0.61128	1
1700034E13Rik	4	-0.021184	-0.23916	0.38612	0.69735	0.81098	0.87657	0.082356	0.91307	0.29149	0.72909	0.3612	1
1700034J05Rik	4	0.60114	2.2405	0.052503	0.21725	0.02506	0.11174	-0.14388	-0.5258	0.12666	0.53078	0.59903	1
1700037C18Rik	4	-0.20571	-1.7639	0.10226	0.34136	0.077742	0.19989	0.047226	0.39738	0.51858	0.86325	0.69109	1
1700037H04Rik	4	0.020788	0.17159	0.49474	0.7808	0.86376	0.91378	-0.060421	-0.4891	0.55756	0.87833	0.62477	1
1700066M21Rik	4	-0.00059892	-0.0040087	0.43898	0.7407	0.9968	0.99832	-0.067286	-0.44122	0.50821	0.85925	0.65905	1
1700067K01Rik	4	-0.12072	-1.0089	0.20158	0.50944	0.31302	0.46358	-0.057502	-0.47172	0.58084	0.88754	0.63713	1
1700088E04Rik	4	-0.22091	-1.8066	0.090064	0.31402	0.07082	0.1905	0.15629	1.2487	0.05906	0.38426	0.21178	1
1700093K21Rik	4	-0.16272	-0.86201	0.14668	0.42648	0.38868	0.53605	-0.14277	-0.73563	0.1294	0.53483	0.46196	1
1700102P08Rik	4	0.28654	2.1379	0.6095	0.85019	0.032523	0.1292	-0.14146	-1.0353	0.13296	0.54072	0.30053	1
1700113H08Rik	4	0.0018699	0.021274	0.44524	0.74555	0.98303	0.98967	-0.054073	-0.60185	0.60803	0.89869	0.54727	1
1700123O20Rik	4	-0.049594	-0.53223	0.32463	0.64456	0.59457	0.71705	0.15273	1.6094	0.064752	0.4005	0.10753	1
1810009A15Rik	4	-0.31432	-2.2319	0.041169	0.18264	0.025624	0.11311	0.13527	0.94106	0.097078	0.47539	0.34667	1
1810030O07Rik	4	-0.28464	-1.4222	0.053113	0.21862	0.15497	0.29451	-0.065082	-0.31704	0.52518	0.86694	0.75121	1
1810037I17Rik	4	-0.088922	-0.43468	0.25149	0.5724	0.6638	0.76897	-0.039698	-0.18899	0.72564	0.93754	0.8501	1
1810055G02Rik	4	-0.25282	-1.903	0.069733	0.26435	0.057037	0.17024	0.084796	0.62553	0.27807	0.71627	0.53162	1
2010003K11Rik	4	0.13555	1.2813	0.86206	0.96009	0.20007	0.34591	-0.021086	-0.19538	0.89332	0.97867	0.8451	1
2200002D01Rik	4	0.32725	2.02	0.48152	0.77062	0.043381	0.14897	0.006911	0.041842	0.84757	0.96549	0.96662	1
2210016F16Rik	4	-0.19934	-1.8082	0.10826	0.35341	0.070581	0.1902	0.0678	0.60144	0.37733	0.79282	0.54755	1
2210016L21Rik	4	-0.013658	-0.10613	0.40508	0.71275	0.91548	0.9471	0.22138	1.6883	0.0095044	0.12914	0.091352	1
2210408I21Rik	4	-0.24156	-1.6845	0.076798	0.28296	0.092087	0.21903	0.01932	0.13215	0.73982	0.93987	0.89487	1
2300002M23Rik	4	0.2158	1.4142	0.8492	0.95472	0.15731	0.29739	0.012946	0.08327	0.79121	0.95134	0.93364	1
2300009A05Rik	4	-0.094622	-1.0609	0.24158	0.56024	0.28874	0.43937	0.0085469	0.094118	0.83227	0.96156	0.92502	1
2310009B15Rik	4	-0.046237	-0.35509	0.33139	0.65005	0.72252	0.81284	0.0512	0.38537	0.48961	0.85077	0.69996	1
2310011J03Rik	4	-0.97229	-3.7605	0	0	0.00016958	0.0017369	-0.099957	-0.3777	0.29967	0.73452	0.70565	1
2310022A10Rik	4	0.30925	1.9569	0.53647	0.80745	0.050362	0.1607	-0.038259	-0.23654	0.73926	0.93987	0.81301	1
2310022B05Rik	4	-0.0064248	-0.085879	0.42307	0.7273	0.93156	0.95699	0.11328	1.4853	0.15792	0.5758	0.13747	1
2310030G06Rik	4	0.074569	0.63441	0.65184	0.87112	0.52581	0.66075	0.043118	0.35997	0.54994	0.87626	0.71887	1
2310039H08Rik	4	0.39399	0.76602	0.30897	0.63034	0.44366	0.58695	0.095535	0.18159	0.22531	0.66233	0.85591	1
2310050C09Rik	4	0.4341	2.059	0.23141	0.54695	0.039494	0.14268	-0.075935	-0.35312	0.44788	0.83384	0.724	1
2310057J18Rik	4	0.34996	2.0616	0.41865	0.72343	0.039248	0.14217	-0.19398	-1.1203	0.040305	0.31573	0.26257	1
2310057M21Rik	4	0.16407	1.0869	0.9663	0.98964	0.27707	0.42753	0.2054	1.334	0.015451	0.1802	0.18222	1
2310061I04Rik	4	-0.10418	-0.66997	0.22668	0.54311	0.50288	0.63998	0.04017	0.25269	0.57088	0.88408	0.80051	1
2410004B18Rik	4	-0.061244	-0.46983	0.3013	0.62349	0.63848	0.74966	0.072611	0.54625	0.34709	0.7694	0.58489	1
2510002D24Rik	4	-0.01673	-0.21195	0.39853	0.70831	0.83214	0.8917	0.12297	1.5303	0.12864	0.53373	0.12594	1
2510009E07Rik	4	-0.33373	-3.133	0.035781	0.16576	0.0017303	0.013552	0.25483	2.3423	0.0034053	0.062911	0.019166	1
2510039O18Rik	4	-0.017938	-0.16882	0.39548	0.7057	0.86594	0.9149	0.026245	0.24246	0.68173	0.92434	0.80842	1
2610028H24Rik	4	0.075965	0.51732	0.65682	0.87301	0.60493	0.72498	0.18083	1.2076	0.032122	0.27903	0.22718	1
2610528J11Rik	4	-0.070552	-0.713	0.28432	0.60567	0.47585	0.61622	-0.024377	-0.24167	0.86226	0.97137	0.80904	1
2700049A03Rik	4	0.211	1.5858	0.86775	0.9616	0.11278	0.24359	-0.059678	-0.43998	0.56422	0.88187	0.65995	1
2700062C07Rik	4	-0.81876	-2.9418	5.08e-05	0.00043011	0.0032635	0.023389	0.092051	0.31994	0.24163	0.68193	0.74901	1
2810004N23Rik	4	-1.5312	-4.0414	0	0	5.31e-05	0.00061888	0.34276	0.86913	0.00015248	0.0053667	0.38478	1
2810459M11Rik	4	-0.20128	-1.2338	0.10648	0.34957	0.21728	0.36522	0.011147	0.066471	0.80803	0.95581	0.947	1
2900026A02Rik	4	-0.028689	-0.31828	0.36991	0.68531	0.75027	0.8327	0.0092836	0.10094	0.8248	0.95996	0.9196	1
2900092C05Rik	4	0.14487	1.378	0.89586	0.96931	0.16821	0.31014	-0.016001	-0.14943	0.9416	0.98616	0.88122	1
3110040N11Rik	4	0.6328	1.6439	0.038069	0.1729	0.1002	0.22815	0.095887	0.24447	0.22389	0.66043	0.80686	1
3110082I17Rik	4	-0.20364	-1.0621	0.10435	0.34527	0.2882	0.43875	-0.21869	-1.107	0.021601	0.22357	0.2683	1
3425401B19Rik	4	0.17335	0.83455	0.9997	0.9997	0.40397	0.55016	0.067302	0.31773	0.38023	0.79459	0.75069	1
3830406C13Rik	4	0.27186	1.671	0.65835	0.87432	0.094725	0.22192	0.10806	0.65175	0.17606	0.60489	0.51456	1
4833420G17Rik	4	0.036537	0.30046	0.53809	0.80807	0.76383	0.84227	0.081481	0.6579	0.29576	0.73158	0.5106	1
4833439L19Rik	4	0.11986	1.2707	0.80478	0.93642	0.20382	0.35051	-0.04373	-0.45529	0.69128	0.92676	0.6489	1
4921504E06Rik	4	0.12674	1.0263	0.82943	0.94565	0.30476	0.4556	0.16491	1.3103	0.047726	0.3456	0.1901	1
4921507P07Rik	4	-0.37718	-2.3395	0.024549	0.12513	0.01931	0.095361	-0.18306	-1.1121	0.051944	0.36079	0.2661	1
4921524J17Rik	4	0.049751	0.49928	0.57693	0.83109	0.61758	0.73459	0.073689	0.72519	0.34089	0.76468	0.46834	1
4921536K21Rik	4	0.28794	1.8169	0.60488	0.84711	0.069228	0.1881	-0.044186	-0.27358	0.68701	0.92601	0.7844	1
4921539E11Rik	4	0.4251	2.5173	0.24762	0.56638	0.011825	0.067693	-0.21186	-1.2306	0.02587	0.24988	0.21847	1
4930430F08Rik	4	0.15279	1.3349	0.92498	0.97823	0.1819	0.32586	0.021241	0.18225	0.72427	0.93701	0.85538	1
4930447C04Rik	4	0.61047	1.7584	0.048335	0.20522	0.078683	0.2011	0.036926	0.10475	0.59685	0.89287	0.91657	1
4930451I11Rik	4	0.39993	2.4206	0.29667	0.61876	0.015495	0.08303	-0.1584	-0.93942	0.092757	0.46891	0.34751	1
4930453N24Rik	4	-1.6547	-5.6831	0	0	1.32e-08	3.64e-07	0.43887	1.4548	0	0	0.14572	1
4930503L19Rik	4	0.1868	1.3383	0.95288	0.98714	0.18081	0.32456	0.13203	0.92727	0.10358	0.48663	0.35378	1
4930505A04Rik	4	0.14086	1.5497	0.88066	0.96562	0.12121	0.25412	-0.007155	-0.07728	0.9755	0.99425	0.9384	1
4930522H14Rik	4	0.37777	1.6743	0.34755	0.66308	0.094069	0.22118	-0.027418	-0.11944	0.83548	0.96246	0.90493	1
4930523C07Rik	4	-0.24994	-1.9401	0.071614	0.26982	0.052367	0.1639	-0.15518	-1.1798	0.098958	0.47819	0.23807	1
4930524B15Rik	4	0.39222	2.0893	0.31294	0.63414	0.036682	0.13731	0.042616	0.22272	0.55385	0.87763	0.82376	1
4930544D05Rik	4	-0.21129	-2.2838	0.098196	0.33236	0.022383	0.10431	0.11271	1.1951	0.1603	0.58063	0.23204	1
4930550C14Rik	4	-0.092052	-0.69494	0.24559	0.56435	0.4871	0.62628	0.12573	0.92867	0.12041	0.51917	0.35306	1
4930558K02Rik	4	0.31832	1.9416	0.50775	0.78904	0.05218	0.16358	-0.031831	-0.1905	0.797	0.9525	0.84892	1
4930562C15Rik	4	-0.41727	-2.0812	0.016163	0.088827	0.037415	0.13903	0.044085	0.21517	0.54196	0.8728	0.82964	1
4930578I06Rik	4	0.34805	2.3487	0.42419	0.72827	0.018837	0.093805	-0.050214	-0.33244	0.63807	0.90912	0.73956	1
4930579F01Rik	4	0.24144	2.2322	0.75903	0.91954	0.025601	0.11306	-0.042444	-0.38508	0.70201	0.93009	0.70018	1
4930579G24Rik	4	-0.15817	-1.1061	0.15095	0.43238	0.26868	0.41865	-0.16	-1.0935	0.089708	0.46206	0.27417	1
4930590J08Rik	4	-0.020421	-0.19655	0.38841	0.69905	0.84418	0.89984	-0.041364	-0.39028	0.71131	0.93269	0.69633	1
4931406C07Rik	4	0.45151	1.9243	0.20107	0.50901	0.054314	0.1663	0.036819	0.15408	0.59771	0.89344	0.87755	1
4931414P19Rik	4	0.24029	2.1552	0.76335	0.92178	0.031144	0.12585	0.012435	0.10948	0.79619	0.95224	0.91282	1
4931428F04Rik	4	-0.15707	-1.6036	0.15222	0.43412	0.10881	0.23873	-0.025572	-0.25597	0.85174	0.96688	0.79798	1
4932438H23Rik	4	0.034132	0.35988	0.53133	0.80446	0.71894	0.81049	0.01054	0.10901	0.81306	0.95779	0.91319	1
4933402J07Rik	4	-0.013361	-0.10066	0.40549	0.71305	0.91982	0.95013	0.0075318	0.055656	0.84213	0.96382	0.95562	1
4933402N03Rik	4	-0.10312	-1.2255	0.22795	0.5439	0.22039	0.36849	-0.094147	-1.0998	0.3321	0.75977	0.27143	1
4933405L10Rik	4	-0.54835	-2.544	0.0038119	0.025329	0.01096	0.064118	0.011157	0.050374	0.80793	0.95581	0.95982	1
4933411K16Rik	4	-0.17512	-0.84667	0.13199	0.39886	0.39718	0.54407	-0.041343	-0.1938	0.71156	0.93284	0.84633	1
4933427D14Rik	4	0.61406	1.8713	0.046353	0.20018	0.061297	0.17659	-0.011109	-0.033191	0.98882	0.998	0.97352	1
4933430I17Rik	4	-0.10222	-0.30791	0.22887	0.5443	0.75815	0.83858	0.042428	0.12494	0.55476	0.87776	0.90057	1
4933434E20Rik	4	-0.34102	-1.8528	0.033443	0.15742	0.063909	0.18072	-0.12666	-0.67034	0.18231	0.61471	0.50264	1
5430401F13Rik	4	-0.14888	-0.93341	0.16254	0.45017	0.35061	0.50023	0.1057	0.6504	0.18475	0.61842	0.51543	1
5730409E04Rik	4	0.60252	2.1162	0.051639	0.21453	0.034325	0.13245	0.030432	0.10489	0.64747	0.9115	0.91647	1
5730455P16Rik	4	0.21204	1.5744	0.86374	0.9606	0.1154	0.24709	0.07525	0.54822	0.33199	0.75977	0.58354	1
6030458C11Rik	4	-0.16346	-1.0989	0.14521	0.42364	0.27181	0.42192	-0.048519	-0.31985	0.65083	0.9123	0.74908	1
6030468B19Rik	4	0.03037	0.26987	0.52071	0.79765	0.78726	0.85938	-0.10631	-0.92593	0.26689	0.70497	0.35448	1
6430548M08Rik	4	0.29443	2.046	0.58389	0.83513	0.040756	0.14455	-0.089797	-0.61208	0.35837	0.77834	0.54049	1
6430550D23Rik	4	0.10065	0.6872	0.73748	0.9108	0.49196	0.63044	-0.16174	-1.0813	0.086506	0.45581	0.27957	1
6430571L13Rik	4	0.34917	1.8043	0.42109	0.7258	0.071185	0.1909	0.046043	0.23329	0.52788	0.8682	0.81554	1
6820408C15Rik	4	0.11138	0.63905	0.77525	0.92588	0.52279	0.65804	-0.030532	-0.17169	0.80757	0.95581	0.86368	1
8030462N17Rik	4	0.18203	1.0147	0.96854	0.99018	0.31025	0.46084	0.074586	0.40787	0.33545	0.76173	0.68337	1
9130008F23Rik	4	0.50953	1.8395	0.12178	0.37929	0.065842	0.18367	-0.020316	-0.07205	0.89962	0.97947	0.94256	1
9130401M01Rik	4	0.10559	0.78085	0.75476	0.91825	0.43489	0.57849	0.16378	1.188	0.049708	0.35307	0.23483	1
9330159F19Rik	4	0.3824	1.9146	0.33703	0.65478	0.055541	0.16825	0.028662	0.14076	0.66221	0.91645	0.88806	1
9430015G10Rik	4	0.24814	1.6143	0.73672	0.9108	0.10647	0.23585	-0.14361	-0.91554	0.12742	0.53227	0.35991	1
9530003J23Rik	4	-0.094561	-0.72708	0.24168	0.56024	0.46718	0.60852	-0.069156	-0.52083	0.49459	0.85305	0.60249	1
9530068E07Rik	4	-0.12232	-1.3993	0.19924	0.50613	0.16171	0.30242	0.077751	0.87146	0.3168	0.747	0.38351	1
9530077C05Rik	4	-0.060338	-0.34301	0.30267	0.62402	0.73159	0.81957	0.21524	1.1997	0.011639	0.14889	0.23025	1
9930012K11Rik	4	0.35345	1.8178	0.40889	0.71581	0.069087	0.18788	0.10874	0.54866	0.17382	0.60176	0.58324	1
a	4	0.15973	1.5751	0.95121	0.98682	0.11524	0.24694	-0.038479	-0.3722	0.73672	0.93924	0.70975	1
A1bg	4	0.072305	0.60167	0.64412	0.86706	0.54739	0.67787	0.1156	0.94461	0.15105	0.56908	0.34486	1
A1cf	4	-0.31376	-1.8614	0.041271	0.18288	0.062687	0.1788	-0.0023837	-0.013841	0.93093	0.984	0.98896	1
A2m	4	0.14874	1.3722	0.90938	0.97298	0.16999	0.31247	0.08191	0.74116	0.29342	0.72937	0.4586	1
A3galt2	4	0.21144	1.4317	0.86597	0.961	0.15224	0.29114	0.021429	0.14231	0.72264	0.9365	0.88683	1
A430005L14Rik	4	0.16115	1.0241	0.95634	0.98741	0.30579	0.45644	-0.04579	-0.28509	0.67288	0.92007	0.77557	1
A4galt	4	-0.27452	-2.1662	0.05784	0.23234	0.030294	0.1239	0.037147	0.28784	0.59502	0.89196	0.77347	1
A4gnt	4	0.087103	0.59409	0.69311	0.89148	0.55245	0.68212	0.075461	0.5048	0.33037	0.75775	0.6137	1
A530016L24Rik	4	-0.032394	-0.27189	0.36076	0.67561	0.78571	0.85811	-0.0062243	-0.051089	0.96625	0.99223	0.95925	1
A830018L16Rik	4	0.29782	1.5445	0.57255	0.82861	0.12247	0.25557	-0.14608	-0.74263	0.12081	0.52013	0.45771	1
A930018P22Rik	4	0.07477	0.41586	0.6524	0.87112	0.67752	0.77968	0.15473	0.8438	0.062058	0.39451	0.39878	1
AA467197	4	0.28655	1.9664	0.6095	0.85019	0.049247	0.15874	-0.13454	-0.90354	0.15385	0.57373	0.36624	1
AA986860	4	-0.19182	-1.5288	0.11517	0.36673	0.12631	0.26041	-0.14016	-1.0952	0.13601	0.54446	0.27344	1
Aaas	4	-0.29631	-2.097	0.048183	0.20509	0.035997	0.13589	0.1726	1.1976	0.039441	0.31127	0.23106	1
Aadac	4	-0.035955	-0.28263	0.3536	0.66936	0.77746	0.85184	0.3061	2.3621	0.00045743	0.012766	0.018172	1
Aadacl2	4	-0.10691	-0.40662	0.22277	0.54017	0.68429	0.7848	-0.095381	-0.35467	0.32554	0.75462	0.72284	1
Aadacl3	4	0.31598	1.6482	0.51497	0.79361	0.099315	0.2271	-0.16588	-0.84834	0.079644	0.44228	0.39625	1
Aadat	4	-0.2178	-1.6578	0.092351	0.31877	0.097348	0.22446	0.10263	0.7651	0.1967	0.63323	0.44421	1
Aagab	4	-0.45098	-2.9719	0.011029	0.064334	0.0029599	0.021585	0.15307	0.98846	0.064193	0.39842	0.32293	1
Aak1	4	0.13844	1.5193	0.87283	0.96358	0.12868	0.26318	-0.12755	-1.3739	0.17916	0.61028	0.16948	1
Aamdc	4	0.22183	1.6671	0.82928	0.94564	0.095485	0.22264	-0.13726	-1.0108	0.14541	0.56063	0.31211	1
Aamp	4	-1.6988	-4.0241	0	0	5.72e-05	0.00065718	-0.32175	-0.7187	0.00086404	0.021357	0.47233	1
Aanat	4	0.46205	1.9183	0.18429	0.48476	0.055075	0.16756	3.74e-05	0.00015236	0.90856	0.98016	0.99988	1
Aar2	4	0.079128	0.4303	0.66658	0.8782	0.66698	0.77154	0.10187	0.54164	0.20076	0.63916	0.58807	1
Aard	4	0.096959	0.87646	0.7261	0.9059	0.38078	0.52908	-0.086867	-0.77047	0.37616	0.79189	0.44102	1
Aars2	4	-2.3324	-5.3378	0	0	9.41e-08	2.12e-06	0.049487	0.10497	0.50297	0.85776	0.9164	1
Aasdh	4	-0.25922	-1.7107	0.065769	0.25358	0.08713	0.2127	0.19644	1.2719	0.020432	0.21532	0.2034	1
Aasdhppt	4	-3.3993	-7.3753	0	0	1.64e-13	1.14e-11	0.16071	0.33484	0.053316	0.36471	0.73774	1
Aass	4	0.14727	0.84555	0.90409	0.97133	0.3978	0.54447	-0.16108	-0.90367	0.087675	0.45792	0.36617	1
Aatf	4	-1.2252	-3.8266	0	0	0.00012993	0.0013674	-0.11102	-0.32698	0.246	0.68418	0.74368	1
Aatk	4	-0.32362	-1.7107	0.038323	0.17365	0.08713	0.2127	0.06202	0.32023	0.4153	0.81866	0.7488	1
AB124611	4	0.27265	1.4438	0.65596	0.87301	0.14879	0.28743	0.13077	0.67979	0.10673	0.49077	0.49664	1
Abat	4	0.51342	1.9059	0.11741	0.37085	0.056666	0.16962	0.020596	0.07501	0.7293	0.93754	0.94021	1
Abca1	4	-0.13876	-0.88767	0.17571	0.47122	0.37472	0.52325	-0.043812	-0.27434	0.69042	0.92649	0.78383	1
Abca12	4	-0.030867	-0.10863	0.36463	0.67929	0.9135	0.9458	0.042408	0.146	0.55487	0.87785	0.88392	1
Abca13	4	-0.61782	-3.0279	0.0015248	0.010989	0.0024626	0.018325	0.11239	0.53529	0.16117	0.58141	0.59245	1
Abca2	4	0.49618	2.2034	0.13865	0.41084	0.027569	0.11805	-0.071729	-0.31265	0.47675	0.84645	0.75455	1
Abca3	4	-0.13457	-1.0846	0.1814	0.48041	0.27811	0.42863	0.00063001	0.0049853	0.90358	0.97968	0.99602	1
Abca4	4	0.26029	1.9597	0.69596	0.8931	0.050029	0.16005	-0.029901	-0.22095	0.81311	0.95779	0.82514	1
Abca5	4	0.11141	0.99978	0.77535	0.92589	0.31742	0.46777	-0.00513	-0.045133	0.95598	0.99042	0.964	1
Abca6	4	-0.21263	-1.0509	0.097078	0.32994	0.29331	0.44411	0.17414	0.84357	0.037764	0.30426	0.39891	1
Abca7	4	0.23919	1.8624	0.7664	0.92267	0.062541	0.17851	0.046442	0.35487	0.52488	0.86672	0.72269	1
Abca8b	4	-0.56483	-3.6777	0.0032529	0.022084	0.00023536	0.002313	0.13921	0.88852	0.088691	0.46018	0.37426	1
Abca9	4	0.14886	1.0757	0.90968	0.97298	0.28208	0.43265	-0.067722	-0.48021	0.50536	0.85871	0.63108	1
Abcb10	4	0.27208	1.7213	0.65753	0.87355	0.085195	0.21003	-0.14011	-0.86912	0.13611	0.54446	0.38478	1
Abcb11	4	0.12283	1.2084	0.81555	0.94013	0.22691	0.37519	-0.027298	-0.26345	0.83649	0.96246	0.7922	1
Abcb1b	4	-0.22825	-1.9628	0.084879	0.30215	0.049666	0.15962	0.0067085	0.056641	0.84884	0.96555	0.95483	1
Abcb4	4	-0.25088	-1.83	0.07075	0.26697	0.067251	0.18554	0.17475	1.2505	0.037357	0.30384	0.2111	1
Abcb5	4	0.21377	1.3591	0.85667	0.95789	0.17411	0.31737	-0.075522	-0.47101	0.45093	0.83387	0.63764	1
Abcb6	4	0.16771	1.9221	0.97921	0.99448	0.054591	0.16668	-0.13704	-1.541	0.14587	0.56063	0.12332	1
Abcb7	4	-1.3661	-3.9456	0	0	7.96e-05	0.00088341	-0.04452	-0.12219	0.68386	0.92513	0.90275	1
Abcb9	4	-0.14383	-1.5776	0.16849	0.45933	0.11466	0.24608	0.00033509	0.0036038	0.90633	0.98011	0.99712	1
Abcc1	4	0.21509	1.3182	0.85184	0.95558	0.18743	0.33183	-0.072383	-0.43535	0.47212	0.84415	0.66331	1
Abcc10	4	0.20662	0.99841	0.8829	0.96613	0.31808	0.46833	0.15558	0.73543	0.06033	0.38867	0.46208	1
Abcc12	4	0.15699	1.3384	0.94069	0.9829	0.18076	0.32455	0.060572	0.50662	0.42419	0.82418	0.61242	1
Abcc2	4	0.54745	2.1493	0.087573	0.30823	0.031609	0.12726	-0.22354	-0.86049	0.018602	0.20165	0.38952	1
Abcc3	4	0.4132	1.8461	0.26983	0.59087	0.064884	0.1822	-0.087093	-0.38148	0.37494	0.79118	0.70285	1
Abcc4	4	0.063717	0.40465	0.61764	0.85485	0.68573	0.78587	-0.1458	-0.90669	0.12163	0.52146	0.36457	1
Abcc5	4	-0.35729	-1.5719	0.028615	0.13918	0.11598	0.24776	-0.14419	-0.6185	0.1261	0.52988	0.53625	1
Abcc6	4	-0.15201	-1.4141	0.15827	0.44327	0.15732	0.29739	0.015642	0.14293	0.76956	0.94664	0.88635	1
Abcc8	4	0.39944	1.7776	0.29769	0.61966	0.075469	0.19654	0.057194	0.24966	0.44742	0.83384	0.80285	1
Abcc9	4	0.37392	2.1171	0.35726	0.67247	0.034248	0.13243	-0.0065021	-0.036199	0.96874	0.9924	0.97112	1
Abcd2	4	-0.045953	-0.4845	0.33189	0.65085	0.62803	0.74169	-0.0064543	-0.066845	0.96828	0.9924	0.94671	1
Abcd3	4	-0.20042	-1.6299	0.10755	0.35196	0.10313	0.23207	0.069635	0.55476	0.36574	0.7845	0.57906	1
Abcd4	4	-0.64632	-2.9276	0.001169	0.0086629	0.0034157	0.024349	-0.42298	-1.873	0.00010165	0.0036832	0.061064	1
Abce1	4	-3.1905	-6.4325	0	0	1.25e-10	5.32e-09	0.25473	0.46932	0.0034053	0.062911	0.63884	1
Abcf1	4	-1.6997	-4.0102	0	0	6.07e-05	0.00069195	-0.040454	-0.089768	0.71898	0.93546	0.92847	1
Abcf2	4	-0.387	-2.0984	0.022211	0.11558	0.035866	0.13565	0.013119	0.069514	0.78948	0.95056	0.94458	1
Abcf3	4	0.33829	1.518	0.45027	0.74932	0.12901	0.26348	-0.040222	-0.17699	0.72107	0.93631	0.85952	1
Abcg1	4	-0.46186	-2.924	0.0098094	0.058115	0.0034558	0.024581	0.11095	0.68751	0.1662	0.59079	0.49176	1
Abcg3	4	0.29707	1.7046	0.57489	0.82956	0.08826	0.21402	-0.046486	-0.26165	0.66714	0.91675	0.79359	1
Abcg4	4	0.22593	1.7086	0.81504	0.94005	0.087527	0.21339	0.03177	0.23593	0.63741	0.90912	0.81349	1
Abcg5	4	-0.26175	-1.7842	0.064041	0.24886	0.074387	0.19497	-0.076277	-0.50807	0.44544	0.83348	0.6114	1
Abcg8	4	0.28504	1.6582	0.61484	0.85352	0.097283	0.22442	0.054089	0.30879	0.46928	0.84243	0.75748	1
Abhd10	4	-0.076517	-0.60009	0.27258	0.59395	0.54844	0.67889	0.028361	0.21761	0.66475	0.91645	0.82773	1
Abhd11	4	0.11926	0.62736	0.80295	0.93579	0.53042	0.66442	0.13854	0.7149	0.090318	0.46328	0.47467	1
Abhd12	4	-0.075175	-0.67121	0.27487	0.59605	0.50209	0.63914	0.027727	0.24303	0.67004	0.91848	0.80798	1
Abhd12b	4	0.10916	0.85143	0.76762	0.92345	0.39453	0.54154	-0.033169	-0.25376	0.78592	0.95029	0.79968	1
Abhd13	4	0.28878	1.5429	0.60229	0.84504	0.12286	0.25601	0.081729	0.42832	0.29464	0.73065	0.66842	1
Abhd14a	4	0.05215	0.34262	0.58353	0.83513	0.73188	0.81982	0.030626	0.19677	0.64635	0.91125	0.84401	1
Abhd14b	4	0.27892	1.919	0.63624	0.86337	0.054988	0.16737	-0.043824	-0.29595	0.69042	0.92649	0.76727	1
Abhd15	4	-0.035633	-0.28828	0.35421	0.66977	0.77313	0.8491	0.0053451	0.04235	0.86196	0.97137	0.96622	1
Abhd16a	4	0.085588	0.83256	0.68859	0.88955	0.40509	0.55111	-0.20219	-1.9306	0.032834	0.28259	0.053534	1
Abhd16b	4	0.25586	1.9324	0.71065	0.89951	0.053313	0.16488	0.0020118	0.014897	0.89276	0.97855	0.98811	1
Abhd17a	4	0.073836	0.77049	0.6492	0.86923	0.44101	0.5843	-0.062801	-0.64346	0.53957	0.87138	0.51993	1
Abhd17b	4	-0.32648	-2.696	0.037865	0.17225	0.0070169	0.044679	0.093717	0.75879	0.23405	0.67364	0.44798	1
Abhd17c	4	0.24797	1.3579	0.73708	0.9108	0.17451	0.31779	0.13133	0.70702	0.10536	0.48956	0.47956	1
Abhd2	4	0.25545	2.0941	0.71156	0.89974	0.036248	0.13644	0.0046549	0.037457	0.86765	0.97151	0.97012	1
Abhd3	4	0.0904	0.90131	0.70455	0.89708	0.36743	0.51664	0.052128	0.50969	0.48335	0.8482	0.61027	1
Abhd4	4	0.16893	1.2063	0.98363	0.99548	0.22769	0.37576	0.093869	0.658	0.23319	0.67273	0.51054	1
Abhd5	4	0.15988	1.5309	0.95182	0.98693	0.1258	0.2598	-0.079891	-0.75121	0.42135	0.82223	0.45253	1
Abhd6	4	0.00097252	0.0037532	0.44285	0.74356	0.99701	0.99843	0.11674	0.439	0.14724	0.56285	0.66066	1
Abhd8	4	0.20417	1.6978	0.89255	0.96879	0.08955	0.21559	-0.074944	-0.61121	0.45479	0.83562	0.54106	1
Abi1	4	-1.3543	-4.8966	0	0	9.75e-07	1.72e-05	0.235	0.83181	0.0066074	0.10317	0.40552	1
Abi3	4	0.39689	1.6773	0.30267	0.62402	0.093482	0.22047	0.035867	0.14876	0.60518	0.89675	0.88174	1
Abi3bp	4	0.27983	1.448	0.63294	0.8614	0.14761	0.28602	-0.045795	-0.23234	0.67283	0.92007	0.81627	1
Abl1	4	0.45295	1.8505	0.19883	0.50556	0.064238	0.18128	-0.15786	-0.6336	0.093977	0.47144	0.52634	1
Abl2	4	0.032502	0.17779	0.52671	0.8011	0.85889	0.91044	0.18255	0.97693	0.030292	0.26932	0.3286	1
Ablim2	4	0.5427	1.798	0.091182	0.31618	0.072173	0.19221	-0.22656	-0.73331	0.017281	0.19263	0.46337	1
Ablim3	4	0.38985	2.3664	0.31863	0.63969	0.017962	0.09094	-0.073928	-0.44034	0.46155	0.83896	0.65969	1
Abo	4	-0.10407	-0.75491	0.22689	0.54338	0.4503	0.59251	-0.039039	-0.27757	0.73199	0.93805	0.78134	1
Abr	4	0.39076	1.7325	0.31639	0.637	0.083182	0.20722	-0.047447	-0.20636	0.65936	0.91645	0.83651	1
Abra	4	-0.11121	-0.41408	0.21611	0.53051	0.67882	0.78053	0.042908	0.15599	0.55116	0.87657	0.87604	1
Abracl	4	0.4054	2.0305	0.28508	0.60651	0.042302	0.14758	0.028943	0.14227	0.65987	0.91645	0.88687	1
Abt1	4	-2.5742	-5.9813	0	0	2.21e-09	7.26e-08	0.50899	1.1159	0	0	0.26448	1
Abtb1	4	0.0046491	0.041655	0.45199	0.75034	0.96677	0.97939	0.061226	0.53833	0.42033	0.82118	0.59035	1
Abtb2	4	-0.30116	-1.9648	0.046557	0.20044	0.049443	0.15908	0.075679	0.4837	0.3292	0.7568	0.6286	1
Acaa1b	4	-0.10253	-0.70534	0.22846	0.54399	0.4806	0.62038	-0.25255	-1.6985	0.0080813	0.11691	0.089405	1
Acaa2	4	0.21792	1.2593	0.84168	0.95151	0.20792	0.35498	0.0046247	0.026216	0.86811	0.97151	0.97909	1
Acaca	4	-2.0112	-6.3602	0	0	2.02e-10	8.16e-09	-0.21738	-0.67473	0.022516	0.2293	0.49985	1
Acacb	4	-0.075116	-0.78662	0.27497	0.59608	0.4315	0.57555	0.050523	0.5194	0.49408	0.85294	0.60348	1
Acad11	4	0.097855	0.71268	0.72884	0.9068	0.47604	0.61632	0.0052135	0.037232	0.86277	0.97137	0.9703	1
Acad8	4	0.11875	0.49738	0.80102	0.93494	0.61892	0.73548	-0.098146	-0.40155	0.30887	0.73902	0.68801	1
Acad9	4	-0.92585	-4.6856	0	0	2.79e-06	4.38e-05	0.20975	1.0398	0.013723	0.16636	0.29841	1
Acadl	4	0.070076	0.90048	0.63685	0.86361	0.36787	0.51706	0.076329	0.96283	0.32513	0.75427	0.33563	1
Acadm	4	0.082784	0.53075	0.67944	0.8845	0.59559	0.7179	-0.07665	-0.48117	0.44305	0.83338	0.6304	1
Acads	4	-0.030925	-0.23135	0.36442	0.67907	0.81704	0.88118	0.18388	1.3501	0.029581	0.26895	0.17699	1
Acadsb	4	0.17066	0.93355	0.98963	0.99693	0.35053	0.5002	-0.15438	-0.82672	0.10109	0.48242	0.4084	1
Acadvl	4	-0.014861	-0.096914	0.40213	0.71106	0.92279	0.95212	-0.014868	-0.095047	0.95187	0.98938	0.92428	1
Acan	4	0.044659	0.44401	0.56224	0.82288	0.65703	0.7644	0.12187	1.1873	0.13149	0.53793	0.23509	1
Acap1	4	-0.16849	-1.3299	0.13977	0.4131	0.18356	0.32735	-0.14746	-1.1327	0.11751	0.51537	0.25735	1
Acap2	4	0.011372	0.085947	0.46907	0.7613	0.93151	0.95699	0.054463	0.40323	0.46628	0.84119	0.68678	1
Acap3	4	0.18389	0.76362	0.96229	0.98872	0.44509	0.58821	-0.026041	-0.10607	0.84752	0.96549	0.91553	1
Acat1	4	0.44832	2.4901	0.20717	0.51791	0.012772	0.071836	-0.043381	-0.23648	0.69357	0.9271	0.81306	1
Acat2	4	-0.38862	-2.3837	0.021753	0.11362	0.01714	0.088395	0.14586	0.8776	0.076341	0.43423	0.38016	1
Acbd3	4	0.15219	1.1561	0.92254	0.97723	0.24763	0.397	0.06912	0.51468	0.36859	0.78692	0.60677	1
Acbd4	4	0.20307	1.5018	0.89601	0.96931	0.13316	0.26807	0.024562	0.17824	0.69596	0.928	0.85853	1
Acbd5	4	-0.13114	-1.0731	0.18602	0.48703	0.28323	0.43383	-0.04801	-0.38394	0.6551	0.91463	0.70102	1
Acbd6	4	0.31362	1.9703	0.52264	0.79828	0.048799	0.15794	-0.16858	-1.0391	0.074358	0.42878	0.29877	1
Acbd7	4	0.10267	1.0291	0.74536	0.91433	0.30344	0.45431	0.019236	0.18934	0.74043	0.93987	0.84983	1
Accs	4	0.25734	1.1952	0.70526	0.89708	0.23202	0.38064	0.10813	0.4928	0.17565	0.60426	0.62215	1
Accsl	4	0.1694	1.7354	0.98511	0.99553	0.082662	0.20671	-0.025951	-0.26093	0.84808	0.96551	0.79414	1
Acd	4	-1.1983	-3.2532	0	0	0.0011412	0.0093903	-0.035099	-0.091185	0.76752	0.94664	0.92735	1
Ace	4	-0.13321	-0.75036	0.18328	0.48286	0.45304	0.59479	0.092184	0.50871	0.24097	0.68179	0.61095	1
Ace2	4	0.10298	0.85727	0.74628	0.91466	0.3913	0.53864	0.14578	1.1913	0.076493	0.43472	0.23355	1
Acer1	4	0.24354	1.5032	0.75172	0.9168	0.13278	0.26774	-0.075166	-0.45494	0.45327	0.83466	0.64915	1
Acer2	4	-0.02776	-0.22555	0.37189	0.68701	0.82155	0.8841	-0.19524	-1.553	0.039034	0.30943	0.12042	1
Acer3	4	0.16803	1.3281	0.98028	0.99459	0.18414	0.32795	0.028071	0.21773	0.66689	0.91675	0.82764	1
Ache	4	0.049863	0.46933	0.57723	0.83134	0.63883	0.74994	0.090785	0.83759	0.24757	0.68602	0.40226	1
Acin1	4	-0.54495	-2.3917	0.0038628	0.025581	0.016772	0.08739	0.18525	0.79354	0.028717	0.26626	0.42746	1
Ackr1	4	0.24552	1.4447	0.74496	0.91406	0.14853	0.28712	0.055839	0.32244	0.45687	0.83701	0.74712	1
Ackr2	4	0.14238	1.0269	0.88595	0.96701	0.30445	0.45531	-0.16012	-1.1318	0.089657	0.46206	0.2577	1
Ackr3	4	0.32284	1.6892	0.49489	0.78087	0.091178	0.21781	0.01779	0.091386	0.75177	0.9415	0.92719	1
Ackr4	4	0.16907	1.3204	0.98414	0.99548	0.18669	0.331	-0.1023	-0.7838	0.28732	0.72469	0.43316	1
Acly	4	-1.2256	-3.8209	0	0	0.00013298	0.0013947	-0.090666	-0.27148	0.354	0.77475	0.78602	1
Acmsd	4	0.18176	1.0416	0.9695	0.99029	0.2976	0.44848	0.11442	0.64362	0.15522	0.57476	0.51982	1
Aco1	4	-0.010405	-0.11079	0.41388	0.71998	0.91179	0.94448	0.069929	0.73098	0.36371	0.78242	0.46479	1
Aco2	4	0.36299	1.6208	0.38424	0.696	0.10507	0.23401	-0.26347	-1.1532	0.0060483	0.096123	0.24885	1
Acot11	4	0.017941	0.1917	0.48701	0.77531	0.84798	0.90233	-0.06627	-0.69448	0.51497	0.86186	0.48738	1
Acot12	4	0.16359	1.1058	0.96473	0.98953	0.2688	0.41877	-0.046609	-0.30904	0.66618	0.91675	0.75729	1
Acot13	4	0.14013	1.4428	0.87832	0.96499	0.14907	0.28761	-0.057067	-0.57646	0.58435	0.8888	0.56431	1
Acot2	4	0.30669	1.8813	0.5446	0.81279	0.059937	0.17443	-0.0097519	-0.058688	0.99893	0.99995	0.9532	1
Acot2	4	0.30669	1.8813	0.5446	0.81279	0.059937	0.17443	-0.0097519	-0.058688	0.99893	0.99995	0.9532	1
Acot4	4	0.37685	2.2238	0.34994	0.66618	0.026162	0.11441	-0.012358	-0.071542	0.97581	0.99446	0.94297	1
Acot6	4	0.0024258	0.019611	0.44651	0.74626	0.98435	0.99047	-0.000266	-0.0021117	0.91182	0.98018	0.99832	1
Acot7	4	0.52631	2.4507	0.10602	0.34865	0.01426	0.078302	-0.076988	-0.35166	0.4402	0.8306	0.72509	1
Acot8	4	0.23383	1.3259	0.78516	0.92876	0.18487	0.32891	0.037632	0.20935	0.59075	0.89051	0.83418	1
Acot9	4	0.46734	2.5391	0.17596	0.47122	0.011113	0.064763	-0.26989	-1.4379	0.0051842	0.085786	0.15047	1
Acox1	4	0.016865	0.041969	0.48351	0.77205	0.96652	0.97927	-0.0032006	-0.0077849	0.93809	0.98532	0.99379	1
Acox2	4	0.30904	2.0016	0.53703	0.80772	0.04533	0.1523	-0.014758	-0.093829	0.95294	0.9895	0.92524	1
Acox3	4	-0.10067	-0.90528	0.23187	0.54759	0.36532	0.51466	-0.031295	-0.27621	0.80178	0.95421	0.78238	1
Acoxl	4	0.43526	2.1038	0.22928	0.54481	0.035398	0.13461	0.0012265	0.005817	0.89891	0.97941	0.99536	1
Acp1	4	-0.11689	-0.9449	0.20712	0.51791	0.34471	0.49493	-0.09036	-0.71639	0.35532	0.77609	0.47375	1
Acp2	4	0.24326	2.1411	0.75268	0.91697	0.032267	0.12856	-0.042718	-0.36899	0.69896	0.92888	0.71213	1
Acp5	4	0.13759	1.0994	0.86917	0.96193	0.27158	0.42169	0.033912	0.26572	0.62079	0.90407	0.79046	1
Acp6	4	0.081475	0.57241	0.67512	0.88255	0.56705	0.69477	-0.083916	-0.57887	0.39426	0.80534	0.56267	1
Acr	4	0.1015	1.0182	0.74038	0.9121	0.30858	0.45933	-0.039153	-0.38521	0.73067	0.93805	0.70008	1
Acrbp	4	0.084677	0.55823	0.68564	0.8882	0.57669	0.70273	-0.066094	-0.42704	0.51705	0.86314	0.66935	1
Acsbg1	4	0.33277	2.6318	0.46551	0.75845	0.0084931	0.052236	-0.11876	-0.92146	0.21367	0.65219	0.35681	1
Acsbg2	4	0.11907	0.84278	0.80188	0.93538	0.39935	0.54583	0.074089	0.51453	0.33845	0.76372	0.60688	1
Acsf2	4	0.10264	0.93599	0.74531	0.91433	0.34928	0.49909	0.012502	0.11191	0.79553	0.95224	0.91089	1
Acsf3	4	-0.19487	-1.1449	0.11253	0.36153	0.25227	0.40195	-0.011224	-0.064512	0.9878	0.99795	0.94856	1
Acsl1	4	-0.52264	-2.925	0.0053875	0.034652	0.0034447	0.024526	0.067664	0.37177	0.3782	0.79337	0.71006	1
Acsl3	4	-0.40526	-2.7957	0.018348	0.098904	0.0051784	0.034654	0.11889	0.80381	0.14008	0.55043	0.4215	1
Acsl4	4	-0.99318	-3.2792	0	0	0.001041	0.0086491	0.30989	0.99562	0.00045743	0.012766	0.31944	1
Acsl5	4	0.12241	1.1079	0.81342	0.93992	0.26791	0.41779	-0.054488	-0.48392	0.60412	0.89645	0.62844	1
Acsl6	4	0.2352	1.9269	0.78038	0.92708	0.053989	0.16582	-0.044652	-0.35893	0.68264	0.92494	0.71964	1
Acsm1	4	0.25028	1.6715	0.72996	0.90796	0.09463	0.22186	0.078348	0.51305	0.31324	0.74367	0.60792	1
Acsm2	4	0.27475	1.9034	0.64991	0.8698	0.056985	0.17016	-0.11865	-0.806	0.21388	0.6523	0.42024	1
Acsm2	4	0.27475	1.9034	0.64991	0.8698	0.056985	0.17016	-0.11865	-0.806	0.21388	0.6523	0.42024	1
Acsm3	4	-0.18121	-1.3794	0.12615	0.38812	0.16778	0.30958	0.043351	0.32387	0.54775	0.87518	0.74603	1
Acsm4	4	0.11122	1.0315	0.77479	0.92562	0.30229	0.45323	-0.016598	-0.15112	0.93586	0.98483	0.87988	1
Acsm5	4	0.24012	1.6343	0.76391	0.92178	0.10219	0.23083	0.0041874	0.027984	0.87192	0.97213	0.97768	1
Acss1	4	0.43461	2.174	0.23039	0.54588	0.029706	0.12268	-0.015222	-0.074757	0.94892	0.98884	0.94041	1
Acss2	4	0.25793	1.4865	0.70328	0.89635	0.13716	0.27294	0.024571	0.13888	0.69581	0.928	0.88955	1
Acss3	4	-0.13845	-0.97848	0.17591	0.47122	0.32784	0.47808	0.10389	0.72066	0.19141	0.62662	0.47112	1
Acta1	4	0.079351	0.72637	0.6676	0.87866	0.46761	0.60888	-0.029672	-0.26653	0.8155	0.95854	0.78983	1
Acta2	4	-0.27442	-2.3873	0.057891	0.23235	0.016973	0.087941	-0.057993	-0.49556	0.57682	0.88602	0.62021	1
Actb	4	-2.94	-6.6306	0	0	3.34e-11	1.57e-09	0.54094	1.1631	0	0	0.24479	1
Actbl2	4	0.23419	1.9307	0.78424	0.9284	0.053522	0.16516	-0.0013245	-0.010715	0.92086	0.98131	0.99145	1
Actc1	4	-0.055591	-0.54681	0.31294	0.63414	0.58451	0.70877	-0.028296	-0.27342	0.82719	0.96052	0.78453	1
Actg1	4	-1.6035	-4.5724	0	0	4.82e-06	7.19e-05	0.31714	0.87333	0.00040661	0.01194	0.38248	1
Actg2	4	0.30399	2.1366	0.5536	0.81836	0.032628	0.12938	-0.049436	-0.34113	0.64305	0.90953	0.733	1
Actl10	4	0.095665	0.7169	0.72168	0.90388	0.47344	0.61401	0.083008	0.61077	0.28783	0.72491	0.54135	1
Actl6a	4	-2.7052	-6.4403	0	0	1.19e-10	5.1e-09	0.08224	0.19118	0.2922	0.72909	0.84839	1
Actl6b	4	-0.054617	-0.60328	0.31451	0.63545	0.54633	0.67701	-0.05049	-0.54746	0.63593	0.90901	0.58406	1
Actl7a	4	0.072131	0.81585	0.64356	0.86676	0.41459	0.55981	0.09848	1.0924	0.21342	0.65219	0.27464	1
Actl7b	4	-0.26305	-1.8279	0.063329	0.24668	0.067564	0.18591	-0.01791	-0.12212	0.9232	0.98179	0.90281	1
Actl9	4	0.30062	1.5987	0.56371	0.82381	0.10988	0.24034	-0.15564	-0.81192	0.097992	0.47628	0.41684	1
Actn1	4	-0.10741	-0.8546	0.2216	0.53821	0.39277	0.54003	0.23492	1.8355	0.0066074	0.10317	0.066436	1
Actn2	4	0.054213	0.45627	0.59029	0.83875	0.6482	0.75732	0.0035334	0.029171	0.87776	0.97384	0.97673	1
Actn3	4	0.12101	1.0198	0.80859	0.93847	0.30782	0.45851	0.055016	0.45533	0.46236	0.83924	0.64887	1
Actn4	4	0.84018	1.3139	0.0035578	0.023866	0.1889	0.33335	0.24316	0.37284	0.004676	0.079516	0.70926	1
Actr10	4	-1.7412	-4.5695	0	0	4.89e-06	7.28e-05	-0.16773	-0.42072	0.075578	0.43155	0.67396	1
Actr1a	4	-0.6642	-4.4348	0.0010165	0.0076394	9.21e-06	0.00012668	0.18794	1.2305	0.026379	0.25255	0.21853	1
Actr1b	4	-0.11195	-1.0145	0.21494	0.52915	0.31035	0.46088	-0.15115	-1.3413	0.10851	0.49502	0.17982	1
Actr2	4	-4.0985	-9.387	0	0	6.17e-21	1.2e-18	0.44557	0.98266	0	0	0.32578	1
Actr3	4	-3.2929	-8.5701	0	0	1.03e-17	1.37e-15	0.045744	0.11653	0.52971	0.86872	0.90723	1
Actr3b	4	0.18051	1.0446	0.97342	0.99208	0.29622	0.44708	0.11621	0.66027	0.14917	0.56638	0.50908	1
Actr3b	4	0.18051	1.0446	0.97342	0.99208	0.29622	0.44708	0.11621	0.66027	0.14917	0.56638	0.50908	1
Actr5	4	-0.098104	-0.70737	0.23598	0.55307	0.47934	0.61944	0.083957	0.5942	0.28254	0.72157	0.55238	1
Actr6	4	-0.86458	-2.7114	5.08e-05	0.00043011	0.0067	0.042939	0.097257	0.29349	0.2182	0.65514	0.76915	1
Actr8	4	-0.814	-3.2258	5.08e-05	0.00043011	0.0012561	0.010199	-0.29718	-1.1495	0.0022363	0.046759	0.25035	1
Actrt1	4	0.30083	2.032	0.56295	0.82319	0.042153	0.14731	-0.055162	-0.3655	0.59888	0.89421	0.71474	1
Actrt2	4	-0.072612	-0.6895	0.28005	0.60137	0.49051	0.62921	0.0068223	0.063641	0.84798	0.96551	0.94926	1
Actrt3	4	0.28359	1.6254	0.61992	0.85619	0.10407	0.23313	0.022832	0.12844	0.71055	0.93219	0.8978	1
Acvr1	4	0.57426	1.7983	0.067751	0.25883	0.072127	0.19216	0.20171	0.61932	0.017281	0.19263	0.53571	1
Acvr1b	4	-0.54794	-3.4492	0.0038119	0.025329	0.00056218	0.0050068	0.051189	0.31597	0.48971	0.85077	0.75203	1
Acvr1c	4	-0.010843	-0.056743	0.41296	0.71896	0.95475	0.97181	0.11657	0.59737	0.14785	0.56376	0.55026	1
Acvr2a	4	-0.50211	-2.3315	0.0064041	0.04	0.019727	0.096309	-0.10672	-0.48285	0.26531	0.70353	0.6292	1
Acvr2b	4	0.005734	0.064392	0.45479	0.7518	0.94866	0.96822	-0.13612	-1.5017	0.14841	0.56529	0.13319	1
Acvrl1	4	-0.39211	-3.127	0.021144	0.11135	0.001766	0.013787	0.058608	0.45763	0.43832	0.83019	0.64722	1
Acy1	4	-0.083861	-0.9718	0.25977	0.58171	0.33115	0.48148	0.075653	0.8598	0.3293	0.7568	0.3899	1
Acy3	4	-0.24055	-1.8521	0.077357	0.28427	0.064011	0.18085	-0.016952	-0.12818	0.93266	0.98407	0.89801	1
Acyp2	4	0.11916	0.89452	0.80234	0.93543	0.37104	0.51952	0.16476	1.2141	0.048081	0.34716	0.2247	1
Ada	4	-0.10267	-0.81978	0.22836	0.54399	0.41234	0.55789	-0.084318	-0.65937	0.39151	0.80325	0.50966	1
Adad1	4	-0.17242	-1.2284	0.13484	0.40461	0.21928	0.36723	0.092408	0.64626	0.23995	0.68154	0.51811	1
Adad2	4	0.10587	1.0264	0.75537	0.91848	0.30472	0.45557	-0.16281	-1.5454	0.084524	0.45085	0.12225	1
Adal	4	-0.19709	-2.1952	0.1105	0.35757	0.028151	0.11909	0.15463	1.6921	0.062211	0.39504	0.09063	1
Adam10	4	1.0468	1.4769	0.00015248	0.0012443	0.1397	0.27609	-0.12351	-0.17066	0.19405	0.62931	0.86449	1
Adam11	4	0.1749	0.5795	0.99456	0.99801	0.56225	0.69096	-0.034691	-0.11246	0.77103	0.94689	0.91046	1
Adam12	4	0.28045	1.4856	0.63024	0.85986	0.13739	0.27321	-0.17081	-0.88521	0.070699	0.41822	0.37605	1
Adam15	4	-0.07682	-0.76366	0.27166	0.59264	0.44507	0.58821	0.041965	0.40894	0.55822	0.87833	0.68258	1
Adam17	4	0.35015	2.451	0.41794	0.7229	0.014246	0.078289	-0.24816	-1.6988	0.0091995	0.12657	0.089358	1
Adam18	4	0.038246	0.48534	0.54338	0.81158	0.62743	0.74151	-0.11051	-1.3745	0.24808	0.68602	0.16928	1
Adam2	4	-0.10615	-1.186	0.22435	0.54206	0.23561	0.38424	0.11488	1.259	0.15385	0.57373	0.20803	1
Adam20	4	0.040199	0.39216	0.54968	0.81625	0.69494	0.79254	0.025704	0.24628	0.68584	0.92588	0.80547	1
Adam21	4	0.061339	0.45009	0.61108	0.85125	0.65265	0.7608	-0.01072	-0.077185	0.99187	0.99862	0.93848	1
Adam22	4	-0.073607	-0.73374	0.27812	0.59888	0.46311	0.60478	0.0038542	0.037708	0.87471	0.97271	0.96992	1
Adam23	4	-0.039964	-0.33926	0.34389	0.6601	0.73441	0.82156	-0.0098413	-0.081951	0.99995	0.99995	0.93469	1
Adam28	4	0.35433	1.6491	0.4061	0.71358	0.099128	0.22679	0.1135	0.51817	0.15736	0.57546	0.60434	1
Adam29	4	0.21518	2.3742	0.85154	0.9553	0.017588	0.089999	-0.047944	-0.51949	0.65555	0.91463	0.60342	1
Adam30	4	0.36219	1.6148	0.38623	0.69735	0.10635	0.23576	-0.15298	-0.66905	0.10379	0.48665	0.50347	1
Adam32	4	0.1446	1.7233	0.89494	0.96931	0.084842	0.20957	-0.12425	-1.4536	0.19126	0.62644	0.14607	1
Adam33	4	0.13705	1.1348	0.86734	0.96141	0.25646	0.40609	0.0043688	0.035475	0.87014	0.97151	0.9717	1
Adam7	4	0.258	2.2129	0.70313	0.89635	0.026908	0.11656	-0.048879	-0.41153	0.64788	0.91163	0.68068	1
Adam9	4	0.31452	1.714	0.5199	0.7974	0.086522	0.21194	-0.020368	-0.10892	0.89916	0.97941	0.91327	1
Adamdec1	4	0.15597	1.5885	0.93748	0.98159	0.11218	0.24287	-0.047938	-0.47927	0.6556	0.91463	0.63175	1
Adamts1	4	0.042475	0.53144	0.55512	0.81911	0.59511	0.7175	-0.017641	-0.21637	0.92554	0.98215	0.8287	1
Adamts10	4	-0.06841	-0.95107	0.28783	0.60925	0.34157	0.49189	-0.067274	-0.91835	0.50826	0.85925	0.35844	1
Adamts12	4	0.27441	1.659	0.65088	0.87045	0.097114	0.22421	-0.032449	-0.19224	0.79227	0.95165	0.84756	1
Adamts13	4	0.18024	1.3469	0.97403	0.99208	0.17803	0.32176	-0.029157	-0.21398	0.81982	0.95899	0.83056	1
Adamts14	4	-0.044899	-0.46175	0.33438	0.65346	0.64426	0.75404	0.063849	0.64437	0.40407	0.81272	0.51933	1
Adamts15	4	0.26848	2.207	0.66902	0.87941	0.027313	0.11759	0.013636	0.10992	0.78526	0.95029	0.91248	1
Adamts16	4	-0.14194	-0.97053	0.17113	0.46384	0.33178	0.48212	-0.043612	-0.29274	0.6921	0.92694	0.76972	1
Adamts17	4	-0.058854	-0.49622	0.30623	0.62773	0.61974	0.73605	-0.017114	-0.1415	0.93113	0.984	0.88748	1
Adamts18	4	0.13935	0.75479	0.87573	0.96413	0.45038	0.59251	0.13546	0.72015	0.09662	0.47525	0.47144	1
Adamts19	4	-0.24754	-1.7569	0.07324	0.27432	0.078939	0.20139	0.042524	0.2959	0.55421	0.87766	0.76731	1
Adamts2	4	0.40816	2.2818	0.2799	0.60127	0.022503	0.10462	-0.035052	-0.19235	0.76798	0.94664	0.84747	1
Adamts20	4	-0.31925	-2.0508	0.039746	0.17834	0.040285	0.14411	0.049748	0.31226	0.50064	0.85734	0.75484	1
Adamts3	4	0.085824	0.78897	0.68915	0.88958	0.43013	0.57449	-0.081479	-0.73495	0.41093	0.81687	0.46237	1
Adamts4	4	-0.29648	-2.0687	0.048081	0.20476	0.038575	0.14097	0.13205	0.90283	0.10358	0.48663	0.36662	1
Adamts5	4	-0.030496	-0.24656	0.36564	0.68022	0.80525	0.87224	0.09243	0.73317	0.2399	0.68154	0.46346	1
Adamts6	4	-0.11468	-1.1461	0.21052	0.52285	0.25175	0.4013	0.076126	0.74723	0.3262	0.75479	0.45493	1
Adamts8	4	0.018904	0.16407	0.48915	0.77718	0.86968	0.91723	0.047877	0.40738	0.51324	0.86155	0.68373	1
Adamtsl1	4	-0.21516	-1.0737	0.094841	0.32481	0.28295	0.43347	-0.1464	-0.7122	0.11985	0.51821	0.47634	1
Adamtsl2	4	0.34145	2.1526	0.44183	0.74286	0.031349	0.12647	-0.1559	-0.96334	0.097637	0.47539	0.33538	1
Adamtsl3	4	-0.43794	-2.5293	0.013011	0.074096	0.011428	0.066035	-0.055371	-0.31319	0.59756	0.89344	0.75414	1
Adamtsl4	4	-0.25594	-1.5355	0.068056	0.25975	0.12467	0.25834	-0.013734	-0.080145	0.9628	0.99147	0.93612	1
Adamtsl5	4	0.16156	1.1395	0.95776	0.98753	0.25452	0.40423	-0.0031417	-0.021746	0.93743	0.98489	0.98265	1
Adap1	4	0.078116	0.6037	0.66363	0.87675	0.54604	0.67688	-0.07702	-0.58445	0.44	0.8306	0.55892	1
Adap2	4	-0.28658	-1.695	0.052503	0.21725	0.090081	0.21648	0.052531	0.30439	0.48061	0.84769	0.76083	1
Adar	4	-2.2389	-5.6821	0	0	1.33e-08	3.66e-07	-0.54155	-1.3232	0	0	0.18577	1
Adarb1	4	-0.025735	-0.22052	0.37621	0.68991	0.82547	0.88698	0.21049	1.7694	0.013367	0.16366	0.076833	1
Adarb2	4	0.2134	1.5998	0.85825	0.95851	0.10964	0.24002	-0.026001	-0.19134	0.84783	0.96551	0.84826	1
Adat1	4	0.61149	2.4274	0.047827	0.20408	0.015209	0.082025	-0.22954	-0.8906	0.015807	0.18273	0.37314	1
Adat2	4	-1.9191	-4.7204	0	0	2.35e-06	3.76e-05	0.38868	0.91329	0.00010165	0.0036832	0.36109	1
Adck1	4	-0.070483	-0.67541	0.28442	0.60576	0.49941	0.63672	0.12226	1.1513	0.13037	0.5368	0.24961	1
Adck2	4	-0.22569	-1.9432	0.086506	0.30562	0.051998	0.16323	-0.088245	-0.74628	0.36889	0.78712	0.4555	1
Adck5	4	0.46364	2.1681	0.18186	0.48117	0.030154	0.12365	-0.015829	-0.072644	0.94313	0.98677	0.94209	1
Adcy1	4	-0.17648	-1.0249	0.13057	0.39627	0.30541	0.45619	-0.012482	-0.070844	0.97469	0.99409	0.94352	1
Adcy2	4	0.26675	1.2116	0.67492	0.88255	0.22567	0.37372	0.020479	0.091183	0.73017	0.93805	0.92735	1
Adcy3	4	-0.067007	-0.72668	0.29047	0.61247	0.46742	0.60868	0.17584	1.8711	0.036137	0.29799	0.061331	1
Adcy4	4	0.099465	0.91668	0.73372	0.90931	0.35931	0.50885	-0.033939	-0.3068	0.7783	0.94857	0.759	1
Adcy5	4	0.14523	0.86566	0.89708	0.96931	0.38668	0.53451	-0.15	-0.87599	0.1107	0.49794	0.38103	1
Adcy6	4	0.40647	2.4089	0.2829	0.60404	0.015999	0.084823	-0.094011	-0.54646	0.33296	0.76006	0.58475	1
Adcy7	4	-0.44959	-2.6674	0.011283	0.065525	0.0076447	0.048039	-0.016481	-0.095949	0.93682	0.98483	0.92356	1
Adcy8	4	0.60961	1.9607	0.048793	0.20667	0.049919	0.15988	-0.041747	-0.13167	0.70795	0.93202	0.89525	1
Adcy9	4	-0.256	-1.3506	0.068056	0.25975	0.17682	0.3205	0.23087	1.1948	0.0073189	0.11001	0.23216	1
Adcyap1	4	0.53197	1.6471	0.10104	0.3385	0.099545	0.22726	-0.11793	-0.3587	0.21703	0.65473	0.71982	1
Adcyap1r1	4	0.30899	1.5924	0.53728	0.80772	0.11128	0.24191	-0.022884	-0.11575	0.8769	0.97343	0.90785	1
Add1	4	0.37981	1.692	0.34313	0.65941	0.090653	0.21714	0.074513	0.32556	0.33581	0.76173	0.74476	1
Add2	4	0.38216	2.1177	0.33779	0.65549	0.034202	0.13236	-0.04056	-0.22044	0.71812	0.93496	0.82553	1
Add3	4	0.0021249	0.02005	0.44574	0.74575	0.984	0.99045	-0.040792	-0.37738	0.71624	0.93399	0.70589	1
Adgb	4	0.283	0.86284	0.62201	0.85688	0.38823	0.53561	0.051938	0.15582	0.48473	0.8488	0.87618	1
Adgra1	4	-0.16322	-0.92245	0.14557	0.42442	0.35629	0.50607	0.0038443	0.021233	0.87476	0.97271	0.98306	1
Adgra2	4	0.3905	2.3076	0.317	0.63786	0.021021	0.10021	-0.14175	-0.82196	0.1322	0.5394	0.4111	1
Adgra3	4	-0.15679	-0.71369	0.15248	0.43453	0.47542	0.61587	0.19337	0.85973	0.022668	0.2299	0.38994	1
Adgrb1	4	0.0011354	0.011103	0.4431	0.74367	0.99114	0.99475	0.080698	0.77438	0.30033	0.73513	0.43871	1
Adgrb2	4	0.12679	1.3198	0.82963	0.94568	0.18689	0.33119	0.068854	0.7033	0.37022	0.78872	0.48187	1
Adgrb3	4	0.027152	0.24982	0.51253	0.79227	0.80273	0.87056	0.033707	0.30407	0.62241	0.90477	0.76107	1
Adgrd1	4	-0.047426	-0.47768	0.32874	0.64739	0.63288	0.74553	0.052869	0.52265	0.47817	0.84688	0.60122	1
Adgre1	4	0.4555	2.0756	0.19436	0.4998	0.037931	0.14004	-0.17567	-0.78492	0.063177	0.39713	0.4325	1
Adgre5	4	-0.16985	-1.2721	0.13769	0.40891	0.20334	0.34996	-0.099878	-0.73134	0.29997	0.73499	0.46457	1
Adgrf1	4	0.23498	1.9172	0.78114	0.9273	0.055209	0.16771	-0.093274	-0.74653	0.33743	0.76322	0.45534	1
Adgrf3	4	0.16306	1.2141	0.9628	0.98888	0.22472	0.37264	-0.027296	-0.19943	0.83659	0.96246	0.84193	1
Adgrf4	4	0.23069	2.1843	0.79705	0.93321	0.028942	0.12104	-0.22396	-2.0789	0.018247	0.19911	0.03763	1
Adgrf5	4	0.60475	1.868	0.050419	0.21093	0.061761	0.17742	-0.070353	-0.21312	0.48661	0.84959	0.83123	1
Adgrg1	4	0.27709	2.031	0.64254	0.86631	0.042252	0.14753	-0.011866	-0.085323	0.98099	0.99587	0.932	1
Adgrg2	4	-0.17612	-0.87141	0.13088	0.39664	0.38353	0.5317	-0.098392	-0.47585	0.30724	0.73902	0.63418	1
Adgrg3	4	0.24474	1.1276	0.74765	0.91507	0.2595	0.40915	0.083404	0.37685	0.28584	0.72362	0.70628	1
Adgrg5	4	-0.32079	-2.7154	0.039187	0.17671	0.0066202	0.042552	0.081352	0.67488	0.29642	0.73221	0.49975	1
Adgrg6	4	0.53605	2.1301	0.097687	0.33109	0.033161	0.13039	-0.044763	-0.17447	0.68147	0.92431	0.86149	1
Adgrg7	4	0.20466	1.4771	0.89088	0.96849	0.13964	0.27601	0.089336	0.63287	0.25382	0.69188	0.52682	1
Adgrl1	4	0.70597	1.8926	0.017332	0.094643	0.058406	0.17229	-0.19393	-0.51077	0.040356	0.31573	0.60951	1
Adgrl2	4	-0.053204	-0.33415	0.31751	0.6383	0.73827	0.82409	0.016514	0.10169	0.7633	0.94548	0.919	1
Adgrl4	4	0.12135	1.1052	0.80961	0.93882	0.26907	0.41905	-0.11845	-1.0591	0.21494	0.65363	0.28956	1
Adgrv1	4	0.087731	0.70983	0.6952	0.89265	0.47781	0.61799	0.024134	0.19167	0.69947	0.92912	0.848	1
Adh1	4	-0.13379	-1.1101	0.18252	0.4824	0.26695	0.41694	0.21494	1.7486	0.01169	0.14896	0.080365	1
Adh1	4	-0.13379	-1.1101	0.18252	0.4824	0.26695	0.41694	0.21494	1.7486	0.01169	0.14896	0.080365	1
Adh1	4	-0.13379	-1.1101	0.18252	0.4824	0.26695	0.41694	0.21494	1.7486	0.01169	0.14896	0.080365	1
Adh4	4	0.14108	1.4753	0.88147	0.96565	0.14012	0.27649	-0.028109	-0.28867	0.82948	0.9613	0.77283	1
Adh5	4	-0.011255	-0.1133	0.41149	0.71779	0.9098	0.94321	0.035858	0.35404	0.60518	0.89675	0.72331	1
Adh7	4	0.2331	1.2519	0.78811	0.93023	0.2106	0.35798	0.087696	0.46182	0.26338	0.70188	0.64421	1
Adhfe1	4	0.013204	0.12465	0.47349	0.76442	0.9008	0.93704	-0.060686	-0.56087	0.55543	0.87803	0.57488	1
Adi1	4	0.37033	1.3425	0.36681	0.68181	0.17942	0.3231	-0.11045	-0.39137	0.24849	0.68685	0.69552	1
Adig	4	0.44751	2.0793	0.20849	0.51996	0.037592	0.13929	0.00082155	0.0037519	0.90201	0.97952	0.99701	1
Adipoq	4	0.41261	2.0137	0.2705	0.59138	0.044037	0.15003	-0.033441	-0.16019	0.78287	0.94907	0.87273	1
Adipor1	4	0.49308	1.7132	0.14247	0.41811	0.086667	0.21207	-0.17227	-0.58755	0.068564	0.41342	0.55683	1
Adipor2	4	0.43787	2.4435	0.22557	0.54286	0.014546	0.079366	-0.28045	-1.5349	0.0035578	0.064875	0.12481	1
Adk	4	0.30999	2.2781	0.53398	0.80617	0.022718	0.10522	-0.010376	-0.074929	0.99466	0.99929	0.94027	1
Adm	4	-0.23182	-2.3026	0.082999	0.29816	0.0213	0.10109	0.133	1.2958	0.10145	0.48248	0.19503	1
Adm2	4	0.012172	0.12548	0.47105	0.76248	0.90014	0.93661	0.032311	0.32625	0.63278	0.90839	0.74423	1
Adnp	4	-0.35276	-2.9842	0.029987	0.14447	0.0028432	0.020834	0.2557	2.1211	0.0033037	0.061787	0.033911	1
Adnp2	4	0.41516	1.9018	0.26648	0.58719	0.057197	0.17052	-0.11306	-0.50774	0.2369	0.67767	0.61164	1
Ado	4	0.17067	1.7787	0.98968	0.99693	0.075282	0.19621	-0.0041122	-0.042077	0.94633	0.98775	0.96644	1
Adora1	4	0.48168	1.9228	0.15675	0.44108	0.054503	0.16654	-0.055076	-0.21541	0.59954	0.89459	0.82944	1
Adora2a	4	0.12115	1.115	0.8092	0.93881	0.26484	0.41483	-0.10237	-0.92447	0.28696	0.72469	0.35524	1
Adora2b	4	0.44134	2.1362	0.2186	0.53429	0.032661	0.12943	-4.27e-05	-0.00020274	0.90948	0.98018	0.99984	1
Adora3	4	0.1929	1.4555	0.93311	0.98117	0.14553	0.28324	0.068908	0.51067	0.36986	0.78834	0.60958	1
Adpgk	4	0.1824	1.0913	0.96773	0.99018	0.27516	0.42524	0.081518	0.47834	0.29565	0.73158	0.63241	1
Adprh	4	0.14072	0.99984	0.88036	0.9655	0.31739	0.46777	-0.053538	-0.37296	0.6126	0.89981	0.70918	1
Adprhl1	4	0.20445	1.6422	0.89164	0.96849	0.10054	0.22858	-0.047063	-0.37083	0.66221	0.91645	0.71077	1
Adprm	4	0.13475	0.99738	0.85855	0.95863	0.31858	0.46868	0.0060056	0.043567	0.8551	0.96863	0.96525	1
Adra1a	4	0.022253	0.098047	0.49865	0.78394	0.9219	0.95139	0.042919	0.18547	0.55111	0.87657	0.85286	1
Adra1b	4	0.37585	2.1431	0.35294	0.66885	0.032103	0.12814	-0.078617	-0.43983	0.42938	0.82694	0.66006	1
Adra1d	4	0.030235	0.1872	0.5203	0.7974	0.8515	0.90509	-0.19199	-1.1625	0.04244	0.32554	0.24504	1
Adra2a	4	0.081963	0.886	0.67659	0.8829	0.37562	0.52421	0.077013	0.81618	0.32132	0.75146	0.4144	1
Adra2b	4	0.48454	1.6937	0.15309	0.43515	0.090321	0.21672	0.018411	0.063143	0.74633	0.94056	0.94965	1
Adra2c	4	0.16833	1.4785	0.9815	0.99495	0.13926	0.2756	-0.10871	-0.93594	0.25718	0.69582	0.3493	1
Adrb1	4	-0.18798	-2.2441	0.11898	0.37384	0.024828	0.11116	0.068044	0.79536	0.37555	0.79143	0.4264	1
Adrb2	4	0.4262	2.0602	0.2462	0.56521	0.03938	0.14245	-0.042067	-0.19938	0.70546	0.93073	0.84197	1
Adrb3	4	-0.023192	-0.37189	0.3815	0.69402	0.70997	0.80377	-0.06612	-1.0397	0.5168	0.86311	0.2985	1
Adrm1	4	-1.182	-4.4779	0	0	7.54e-06	0.00010617	-0.15883	-0.58823	0.091995	0.46613	0.55638	1
Adsl	4	-0.01234	-0.10469	0.40818	0.7152	0.91662	0.94797	-0.25604	-2.1317	0.0074206	0.11036	0.033035	1
Adss	4	0.55157	1.9416	0.083914	0.30018	0.052189	0.16358	-0.024072	-0.08301	0.86521	0.97146	0.93384	1
Adtrp	4	0.075414	0.55986	0.65504	0.87236	0.57557	0.70194	-0.17052	-1.2417	0.07136	0.42049	0.21435	1
Aebp2	4	-0.13875	-1.7231	0.17571	0.47122	0.084868	0.20961	0.20427	2.489	0.016163	0.18531	0.012811	1
Aen	4	-0.038831	-0.56067	0.34628	0.66203	0.57502	0.70153	-0.14816	-2.1016	0.11537	0.51056	0.035592	1
Afap1	4	0.27624	2.2413	0.64478	0.86748	0.025008	0.11159	-0.14355	-1.1428	0.12757	0.53246	0.25312	1
Afap1l1	4	-0.45466	-1.7344	0.010673	0.062593	0.082851	0.20676	-0.28531	-1.0634	0.003202	0.060752	0.28759	1
Afap1l2	4	0.0721	0.75194	0.64346	0.86676	0.45209	0.59386	-0.091881	-0.94076	0.34582	0.76864	0.34683	1
Aff1	4	0.17361	1.4382	0.99888	0.99929	0.15039	0.28912	0.052065	0.42343	0.48376	0.84853	0.67198	1
Aff2	4	0.4821	2.345	0.15634	0.44075	0.019026	0.094434	-0.083135	-0.39691	0.39985	0.80909	0.69144	1
Aff3	4	-0.084323	-0.8954	0.25916	0.58171	0.37057	0.51912	0.023738	0.24726	0.70252	0.93009	0.8047	1
Aff4	4	0.11053	1.0937	0.7722	0.92458	0.27407	0.42405	-0.14762	-1.4312	0.11715	0.51428	0.15238	1
Afg3l2	4	-1.4105	-4.9151	0	0	8.87e-07	1.58e-05	0.068662	0.23183	0.37149	0.78939	0.81667	1
Afm	4	0.22684	1.3373	0.81169	0.93963	0.18111	0.32483	0.046577	0.26918	0.52407	0.86611	0.78779	1
Afmid	4	0.32638	2.0392	0.48417	0.77284	0.041428	0.14583	-0.12987	-0.79332	0.16991	0.59421	0.42759	1
Afp	4	0.081231	0.72084	0.67431	0.88229	0.47101	0.61193	0.074894	0.65256	0.33398	0.76088	0.51404	1
Aftph	4	0.17854	1.9341	0.98043	0.99464	0.053103	0.16451	-0.014191	-0.15097	0.95792	0.9906	0.88	1
Aga	4	0.34161	2.1314	0.44132	0.74252	0.033055	0.13009	-0.013992	-0.085713	0.9603	0.99103	0.93169	1
Agap1	4	1.0701	1.9233	0.00015248	0.0012443	0.054447	0.16651	-0.183	-0.32253	0.052046	0.36079	0.74705	1
Agap2	4	-0.5471	-2.4452	0.0038628	0.025581	0.014477	0.079164	-0.029502	-0.12845	0.81718	0.95887	0.89779	1
Agap3	4	0.33816	1.6446	0.45078	0.74954	0.10006	0.22798	0.091602	0.43696	0.24366	0.68228	0.66214	1
Agbl2	4	-0.21097	-1.5837	0.098399	0.33265	0.11327	0.24414	0.12373	0.91144	0.12681	0.53096	0.36207	1
Agbl3	4	0.14991	1.5104	0.91314	0.9739	0.13093	0.26596	0.053378	0.52801	0.47471	0.84542	0.59749	1
Agbl4	4	0.35157	1.9664	0.41438	0.72015	0.049248	0.15874	0.04413	0.2423	0.54175	0.87269	0.80855	1
Agbl5	4	-0.2403	-1.3663	0.077459	0.28433	0.17186	0.31504	-0.056829	-0.31552	0.58597	0.88904	0.75237	1
Ager	4	-0.032609	-0.13793	0.3603	0.67527	0.8903	0.9301	0.061701	0.25539	0.41753	0.82015	0.79843	1
Agfg1	4	0.2789	1.6435	0.63639	0.86346	0.10028	0.22828	0.075421	0.43599	0.33057	0.75792	0.66284	1
Agfg2	4	0.32861	2.1828	0.47792	0.76828	0.02905	0.12121	-0.067987	-0.44306	0.50323	0.85777	0.65772	1
Aggf1	4	0.19604	1.2624	0.92066	0.97639	0.2068	0.35374	-0.0062869	-0.039702	0.96691	0.99223	0.96833	1
Agk	4	-0.5059	-3.635	0.0063532	0.039796	0.00027803	0.0026894	0.13555	0.95494	0.096366	0.47436	0.33961	1
Agl	4	-0.41576	-2.8609	0.016366	0.089844	0.0042239	0.029109	0.051478	0.34739	0.48813	0.85036	0.7283	1
Agmat	4	-0.12468	-1.2205	0.19548	0.50111	0.22226	0.37024	0.011033	0.10577	0.80889	0.95597	0.91577	1
Agmo	4	0.10642	0.90079	0.7572	0.91918	0.3677	0.51693	-0.024726	-0.20517	0.85967	0.97067	0.83744	1
Ago1	4	0.092253	0.6188	0.71044	0.89943	0.53605	0.66891	0.11186	0.73511	0.163	0.58443	0.46227	1
Ago2	4	-0.3402	-1.5827	0.033647	0.158	0.11349	0.24449	-0.55053	-2.5	0	0	0.012419	1
Ago3	4	0.25484	2.4875	0.7136	0.90035	0.012863	0.072185	-0.12077	-1.1572	0.206	0.64538	0.24719	1
Ago4	4	0.26017	1.2834	0.69626	0.89316	0.19935	0.34514	0.17279	0.83675	0.039136	0.30986	0.40273	1
Agpat1	4	-0.087857	-0.57869	0.25342	0.57456	0.5628	0.6914	-0.094905	-0.60988	0.32874	0.75673	0.54194	1
Agpat2	4	-0.74005	-3.6192	0.00030496	0.002449	0.00029549	0.0028443	0.10832	0.51962	0.17499	0.60319	0.60333	1
Agpat3	4	0.33235	2.0271	0.46658	0.75937	0.042648	0.148	-0.15912	-0.95217	0.091283	0.4646	0.34101	1
Agpat4	4	-0.049624	-0.31486	0.32463	0.64456	0.75287	0.83483	-0.094781	-0.58872	0.3293	0.7568	0.55605	1
Agpat5	4	-0.2081	-2.218	0.10038	0.33697	0.026552	0.11542	0.20523	2.1493	0.015451	0.1802	0.031615	1
Agps	4	-0.20675	-1.6662	0.10145	0.33923	0.095665	0.22274	-0.0021029	-0.016646	0.92834	0.98315	0.98672	1
Agr2	4	-0.44956	-2.1361	0.011283	0.065525	0.032668	0.12943	-0.014788	-0.06854	0.95263	0.9895	0.94536	1
Agr3	4	0.10936	0.86649	0.76849	0.92376	0.38622	0.53405	0.02453	0.19066	0.69621	0.928	0.84879	1
Agrn	4	0.18471	1.471	0.95934	0.9876	0.1413	0.2778	0.051767	0.40464	0.4861	0.84939	0.68574	1
Agrp	4	0.42772	2.1062	0.24285	0.56143	0.035189	0.13407	-0.07063	-0.34163	0.48452	0.84866	0.73263	1
Agt	4	-0.03216	-0.23103	0.36137	0.67618	0.81729	0.88125	0.08302	0.58432	0.28767	0.72491	0.559	1
Agtpbp1	4	0.34226	1.9064	0.4399	0.74139	0.056599	0.16957	0.063406	0.34664	0.40737	0.81536	0.72886	1
Agtr1a	4	0.213	2.3229	0.85987	0.95913	0.020187	0.097948	-0.10547	-1.1284	0.27111	0.71009	0.25913	1
Agtr2	4	0.28819	1.1716	0.60407	0.84639	0.24137	0.39032	-0.06383	-0.25456	0.53337	0.86986	0.79906	1
Agtrap	4	0.37476	2.3676	0.35568	0.67095	0.017905	0.090804	0.00075191	0.004661	0.90272	0.97968	0.99628	1
Agxt	4	-0.30047	-2.321	0.046861	0.20131	0.020285	0.098128	0.053641	0.40613	0.47278	0.84426	0.68464	1
Ahctf1	4	-2.0966	-4.7213	0	0	2.34e-06	3.75e-05	0.21457	0.45749	0.011842	0.15052	0.64732	1
Ahcy	4	-0.39578	-2.3717	0.020432	0.10856	0.017709	0.090379	0.082099	0.48223	0.29245	0.72909	0.62964	1
Ahcyl1	4	0.094154	0.81838	0.71654	0.90106	0.41314	0.55859	-0.1197	-1.0195	0.21037	0.65049	0.30797	1
Ahcyl2	4	-0.033601	-0.17373	0.35817	0.67307	0.86208	0.91269	0.13844	0.70015	0.090419	0.46328	0.48383	1
Ahdc1	4	-0.27843	-1.3093	0.056213	0.22814	0.19043	0.33482	-0.10533	-0.4838	0.27177	0.71085	0.62853	1
Ahi1	4	-0.225	-1.5096	0.087065	0.30721	0.13116	0.26616	-0.047188	-0.31027	0.66135	0.91645	0.75635	1
Ahnak	4	1.0118	1.4979	0.0002033	0.0016508	0.13415	0.26939	0.13303	0.19325	0.10135	0.48248	0.84677	1
Ahr	4	0.74061	1.8375	0.01169	0.067429	0.066129	0.18398	0.13186	0.31961	0.10409	0.48762	0.74926	1
Ahrr	4	0.092414	0.63813	0.71105	0.89968	0.52339	0.65856	-0.095647	-0.64796	0.32396	0.75393	0.51701	1
Ahsg	4	0.25899	1.6401	0.69967	0.89483	0.10099	0.22926	0.050669	0.31477	0.49342	0.85294	0.75294	1
AI429214	4	0.2012	1.5323	0.90353	0.97133	0.12544	0.25935	0.10167	0.76028	0.20117	0.63942	0.44709	1
AI467606	4	0.16872	1.3913	0.98272	0.99526	0.16412	0.30504	-0.00054654	-0.004424	0.91441	0.98041	0.99647	1
AI593442	4	-0.42689	-2.392	0.014333	0.080296	0.016757	0.087358	0.013753	0.075216	0.7844	0.94984	0.94004	1
AI597479	4	-0.32011	-2.9102	0.039492	0.17764	0.0036123	0.025575	0.086477	0.77079	0.26958	0.70852	0.44083	1
AI661453	4	0.045663	0.28433	0.56549	0.82519	0.77615	0.85089	-0.010287	-0.062745	0.99568	0.99934	0.94997	1
AI837181	4	0.1414	1.0011	0.88259	0.96613	0.31677	0.46722	-0.16068	-1.1115	0.088335	0.45942	0.26637	1
Aicda	4	-0.27462	-1.5572	0.057789	0.23228	0.11943	0.25186	0.069286	0.38397	0.36757	0.78613	0.701	1
Aida	4	0.47586	1.0329	0.16417	0.45265	0.30164	0.45272	0.12993	0.27634	0.10831	0.49466	0.78229	1
Aif1	4	0.49142	2.2708	0.14496	0.42302	0.023161	0.10647	-0.16072	-0.72862	0.088132	0.45897	0.46623	1
Aif1l	4	0.38818	1.8837	0.32224	0.64274	0.059607	0.1741	-0.14431	-0.68627	0.12569	0.5291	0.49254	1
Aifm1	4	-2.4114	-5.473	0	0	4.42e-08	1.08e-06	0.22324	0.46393	0.0088945	0.12403	0.6427	1
Aifm2	4	-0.22337	-1.8665	0.088335	0.30986	0.061976	0.17767	0.16854	1.3837	0.043202	0.32793	0.16644	1
Aifm3	4	0.064394	0.4929	0.61997	0.85619	0.62208	0.7375	0.092261	0.69322	0.24051	0.68179	0.48817	1
Aim2	4	0.20162	1.1333	0.90201	0.9709	0.2571	0.40666	0.01435	0.079165	0.78013	0.94893	0.9369	1
Aimp1	4	-0.073389	-0.44024	0.27863	0.59963	0.65976	0.76652	0.20518	1.2066	0.015553	0.18107	0.22758	1
Aimp2	4	-0.46452	-1.4758	0.0096061	0.057186	0.14	0.27635	0.089329	0.27674	0.25382	0.69188	0.78198	1
Aip	4	-0.7249	-4.6506	0.00050826	0.0040096	3.31e-06	5.12e-05	0.66906	4.2109	0	0	2.54e-05	0.16682
Aipl1	4	0.19171	1.2838	0.93677	0.98148	0.19921	0.345	-0.082965	-0.54528	0.40081	0.80965	0.58556	1
Aire	4	0.27334	1.8871	0.65418	0.87184	0.059151	0.17337	0.027406	0.1857	0.67227	0.92001	0.85268	1
Ajap1	4	0.60383	1.9919	0.051029	0.21253	0.046384	0.15397	0.046079	0.14895	0.52762	0.8682	0.88159	1
Ajuba	4	1.1795	1.4986	5.08e-05	0.00043011	0.13398	0.26916	0.098002	0.12229	0.21555	0.65448	0.90267	1
Ak1	4	0.011763	0.12886	0.47009	0.76192	0.89746	0.93476	-0.093895	-1.0104	0.33398	0.76088	0.31229	1
Ak2	4	0.57307	1.8326	0.068818	0.26173	0.06686	0.18505	0.12184	0.3821	0.13149	0.53793	0.70239	1
Ak3	4	0.53758	2.0259	0.095959	0.32744	0.042777	0.14833	-0.12112	-0.44791	0.20463	0.64354	0.65422	1
Ak4	4	0.072966	0.64553	0.64651	0.86816	0.51859	0.6543	-0.036226	-0.3144	0.7569	0.94343	0.75321	1
Ak5	4	0.061796	0.534	0.61281	0.85262	0.59334	0.71615	0.010242	0.086829	0.81581	0.95856	0.93081	1
Ak7	4	-0.34933	-0.94329	0.031207	0.14914	0.34553	0.49559	-0.015771	-0.041343	0.94368	0.98677	0.96702	1
Ak8	4	0.096674	0.98093	0.72518	0.90549	0.32663	0.47681	-0.10995	-1.0946	0.25072	0.68829	0.2737	1
Akap1	4	0.14422	0.89161	0.89301	0.96879	0.3726	0.52103	0.036559	0.22175	0.59964	0.89467	0.82451	1
Akap10	4	-0.3925	-3.1269	0.021144	0.11135	0.0017666	0.013787	0.079996	0.62193	0.30394	0.738	0.53399	1
Akap11	4	0.063201	0.50947	0.61626	0.85387	0.61043	0.72895	0.00027552	0.0021806	0.90653	0.98011	0.99826	1
Akap12	4	-0.035268	-0.37189	0.35471	0.67016	0.70998	0.80377	0.10354	1.0704	0.19263	0.628	0.28446	1
Akap13	4	-0.38715	-2.7235	0.022211	0.11558	0.0064593	0.04175	0.16309	1.125	0.050775	0.3575	0.26059	1
Akap14	4	0.35833	1.7571	0.39487	0.70525	0.078903	0.20139	0.07617	0.36637	0.32595	0.75474	0.71409	1
Akap3	4	0.36044	1.9859	0.39009	0.70066	0.047043	0.15524	0.026294	0.14217	0.68152	0.92431	0.88695	1
Akap4	4	0.32032	1.2065	0.50221	0.78608	0.22761	0.37566	0.20261	0.74908	0.016925	0.19039	0.45381	1
Akap5	4	0.2785	1.5067	0.63761	0.86374	0.13188	0.26676	-0.1646	-0.87198	0.082287	0.44761	0.38322	1
Akap6	4	0.20402	1.7574	0.89306	0.96879	0.078855	0.20133	-0.082042	-0.69338	0.40767	0.81544	0.48807	1
Akap7	4	-0.27621	-1.9303	0.057281	0.23108	0.053566	0.16517	0.10321	0.70717	0.19395	0.62929	0.47946	1
Akap8l	4	0.050392	0.46083	0.57865	0.83218	0.64492	0.75452	0.1002	0.89906	0.20666	0.64615	0.36862	1
Akap9	4	0.090273	0.79178	0.70409	0.89692	0.42849	0.57279	0.091536	0.78739	0.24402	0.68228	0.43105	1
Akip1	4	-0.25282	-1.7914	0.069733	0.26435	0.073234	0.1935	-0.071204	-0.49295	0.48112	0.8481	0.62205	1
Akirin1	4	-0.43567	-2.5153	0.013367	0.075946	0.011892	0.068015	0.15583	0.88166	0.059771	0.38646	0.37796	1
Akirin2	4	-0.97382	-3.6805	0	0	0.00023273	0.0022903	-0.18127	-0.66338	0.054485	0.36902	0.50709	1
Aknad1	4	-0.090589	-0.72273	0.24828	0.56743	0.46985	0.61095	0.0036239	0.028373	0.877	0.97343	0.97736	1
Akr1a1	4	0.14028	0.66073	0.87868	0.96506	0.50878	0.64504	0.16527	0.76329	0.047421	0.34428	0.44529	1
Akr1b3	4	0.1452	1.3393	0.89698	0.96931	0.18048	0.32423	0.01048	0.094578	0.81357	0.95787	0.92465	1
Akr1b8	4	-0.11037	-0.84768	0.21779	0.53282	0.39662	0.54361	0.097283	0.73265	0.21814	0.65514	0.46377	1
Akr1d1	4	-0.016224	-0.13926	0.39949	0.70881	0.88924	0.92939	0.017994	0.15158	0.74958	0.94128	0.87952	1
Akr1e1	4	0.036947	0.26299	0.53921	0.80874	0.79256	0.86295	0.072389	0.5056	0.34846	0.76958	0.61314	1
Akt1	4	-0.041945	-0.31242	0.34028	0.65727	0.75472	0.83628	0.14273	1.044	0.081474	0.44714	0.29647	1
Akt1s1	4	0.62907	2.3688	0.039695	0.17823	0.017844	0.090647	-0.29711	-1.097	0.0022363	0.046759	0.27265	1
Akt2	4	-0.14028	-1.1481	0.17311	0.46638	0.25092	0.40042	-0.12473	-0.99968	0.18902	0.62305	0.31747	1
Akt3	4	0.19434	1.5049	0.92717	0.97912	0.13234	0.2673	0.079108	0.60133	0.30877	0.73902	0.54762	1
Aktip	4	-0.21879	-1.6495	0.091588	0.31686	0.099052	0.22675	0.050551	0.37388	0.49388	0.85294	0.7085	1
Alad	4	0.34293	2.1975	0.43771	0.73995	0.027987	0.1187	0.030665	0.1929	0.6459	0.91116	0.84704	1
Alas1	4	0.079353	0.66663	0.6676	0.87866	0.50501	0.64182	0.0081738	0.067411	0.83568	0.96246	0.94625	1
Alas2	4	-0.208	-1.9154	0.10053	0.33731	0.055442	0.16816	0.13672	1.2345	0.094485	0.47231	0.217	1
Alb	4	-0.087968	-0.81681	0.25321	0.57416	0.41404	0.55926	0.070363	0.64094	0.36122	0.77986	0.52156	1
Alcam	4	-0.0091016	-0.071347	0.41657	0.72192	0.94312	0.96486	-0.11199	-0.85813	0.24229	0.68193	0.39082	1
Aldh16a1	4	0.266	1.7015	0.6769	0.88298	0.088848	0.21488	0.033087	0.2076	0.62704	0.9068	0.83554	1
Aldh18a1	4	-0.06461	-0.59902	0.29459	0.61758	0.54916	0.67941	0.0032689	0.02971	0.88066	0.97496	0.9763	1
Aldh1a2	4	0.24423	1.9232	0.74963	0.91569	0.05446	0.16651	-0.0087492	-0.067421	0.99014	0.99821	0.94625	1
Aldh1a3	4	0.49066	2.0108	0.14592	0.42502	0.04435	0.15043	-0.026961	-0.10852	0.83883	0.96318	0.91358	1
Aldh1a7	4	0.051017	0.52145	0.58023	0.83342	0.60206	0.72288	0.083473	0.83731	0.28554	0.72362	0.40242	1
Aldh1b1	4	-0.092413	-0.73333	0.24503	0.5634	0.46336	0.60507	0.15511	1.2082	0.061194	0.39193	0.22698	1
Aldh1l1	4	0.18503	1.9151	0.95807	0.98753	0.055484	0.16823	-0.054579	-0.55454	0.60366	0.89645	0.57921	1
Aldh1l2	4	-0.40091	-2.0997	0.019416	0.104	0.035753	0.13538	0.014174	0.072446	0.78109	0.94895	0.94225	1
Aldh2	4	0.29984	1.6093	0.56635	0.82571	0.10756	0.23736	0.15643	0.82302	0.059009	0.38426	0.4105	1
Aldh3a1	4	0.22352	1.371	0.82318	0.9432	0.17038	0.313	-0.028642	-0.17237	0.82429	0.95994	0.86315	1
Aldh3a2	4	-0.053681	-0.3598	0.31629	0.637	0.719	0.81049	-0.023919	-0.15711	0.86658	0.97146	0.87516	1
Aldh3b1	4	0.040506	0.39745	0.55044	0.81639	0.69103	0.7896	-0.030936	-0.29813	0.80473	0.95548	0.7656	1
Aldh4a1	4	0.20893	1.4298	0.87476	0.96393	0.15279	0.29171	-0.11143	-0.74724	0.24417	0.68228	0.45492	1
Aldh5a1	4	0.015856	0.15608	0.48005	0.76914	0.87597	0.92071	0.072263	0.69821	0.34912	0.77041	0.48505	1
Aldh6a1	4	-0.055579	-0.70477	0.31294	0.63414	0.48096	0.62072	0.014742	0.18363	0.77703	0.94849	0.8543	1
Aldh7a1	4	-0.051404	-0.62271	0.32152	0.64217	0.53348	0.66697	-0.072015	-0.85524	0.47441	0.84542	0.39242	1
Aldh8a1	4	-0.32739	-2.2079	0.03756	0.17138	0.027252	0.11746	0.03733	0.24712	0.59349	0.89149	0.80481	1
Aldoa	4	-4.6841	-10.345	0	0	4.4e-25	1.33e-22	-0.54135	-1.1744	0	0	0.24023	1
Aldob	4	0.28521	1.7032	0.61408	0.85326	0.088527	0.21445	0.017911	0.1051	0.7507	0.9415	0.9163	1
Aldoc	4	-0.094646	-0.99454	0.24158	0.56024	0.31996	0.46997	-0.079043	-0.81528	0.42663	0.82574	0.41491	1
Alg1	4	-2.1703	-6.6662	0	0	2.63e-11	1.26e-09	0.10805	0.32526	0.17611	0.60489	0.74498	1
Alg1	4	-2.1703	-6.6662	0	0	2.63e-11	1.26e-09	0.10805	0.32526	0.17611	0.60489	0.74498	1
Alg10b	4	0.26514	1.1367	0.67975	0.88458	0.25568	0.40526	-0.066686	-0.28052	0.51238	0.86104	0.77908	1
Alg10b	4	0.26514	1.1367	0.67975	0.88458	0.25568	0.40526	-0.066686	-0.28052	0.51238	0.86104	0.77908	1
Alg11	4	-2.0867	-5.1771	0	0	2.25e-07	4.68e-06	-0.028832	-0.066359	0.82236	0.95978	0.94709	1
Alg12	4	-0.32876	-2.2229	0.037306	0.17062	0.026222	0.11455	-0.15625	-1.0326	0.097179	0.47539	0.30177	1
Alg13	4	0.29187	1.7093	0.59105	0.83876	0.087393	0.21312	-0.015361	-0.088314	0.94765	0.9885	0.92963	1
Alg14	4	-1.5073	-3.1902	0	0	0.0014219	0.011404	-0.31906	-0.59609	0.0010673	0.025547	0.55112	1
Alg2	4	-1.8099	-3.6501	0	0	0.00026215	0.0025503	-0.043045	-0.078664	0.69616	0.928	0.9373	1
Alg3	4	-0.12559	-0.60157	0.19441	0.49987	0.54746	0.67788	-0.1829	-0.85386	0.052097	0.36079	0.39318	1
Alg5	4	-0.014743	-0.055737	0.40234	0.7111	0.95555	0.97225	-0.28764	-1.0594	0.0029479	0.056751	0.28942	1
Alg6	4	-0.078195	-0.16166	0.26836	0.58856	0.87158	0.91837	-0.17113	-0.34192	0.070191	0.41765	0.73241	1
Alg8	4	0.30325	0.75527	0.55593	0.81963	0.45009	0.59246	-0.14353	-0.35022	0.12757	0.53246	0.72618	1
Alg9	4	-0.08049	-0.74381	0.2648	0.58559	0.45699	0.59927	-0.18976	-1.7202	0.044422	0.33232	0.085402	1
Alk	4	0.12649	1.2925	0.82846	0.94526	0.19617	0.34186	-0.065467	-0.65616	0.52188	0.86518	0.51172	1
Alkbh1	4	0.16556	1.6386	0.97088	0.99113	0.1013	0.22981	-0.055133	-0.53529	0.59903	0.89423	0.59245	1
Alkbh2	4	-0.0056607	-0.038637	0.42546	0.7295	0.96918	0.98054	-0.085559	-0.57188	0.38374	0.79686	0.5674	1
Alkbh3	4	0.17547	1.8803	0.99248	0.99734	0.06007	0.17448	0.050836	0.53453	0.49189	0.85179	0.59298	1
Alkbh4	4	0.17226	1.2659	0.99619	0.99857	0.20556	0.35247	-0.068557	-0.49398	0.49921	0.85652	0.62132	1
Alkbh5	4	-0.14663	-1.6901	0.16518	0.45435	0.091003	0.21758	0.062109	0.7021	0.41464	0.81801	0.48261	1
Alkbh6	4	0.12166	1.6156	0.81083	0.9392	0.10617	0.23555	-0.057451	-0.74856	0.58114	0.88754	0.45412	1
Alkbh7	4	0.40032	1.9288	0.29586	0.61787	0.053758	0.1654	0.00076703	0.0036253	0.90262	0.97968	0.99711	1
Alkbh8	4	-0.61488	-2.7207	0.0016773	0.011987	0.0065135	0.041937	-0.11401	-0.49082	0.23294	0.67268	0.62356	1
Allc	4	-0.0093607	-0.07498	0.41601	0.72146	0.94023	0.96296	0.067457	0.52973	0.37916	0.79383	0.5963	1
Alms1	4	-0.20408	-2.5707	0.10379	0.34418	0.01015	0.060371	0.14636	1.8099	0.075578	0.43155	0.070307	1
Alox12	4	-0.19664	-1.4294	0.1107	0.35775	0.15288	0.2918	0.084974	0.60543	0.27746	0.71588	0.54489	1
Alox12b	4	-0.53044	-2.9417	0.0047268	0.030774	0.0032644	0.023389	0.021659	0.11662	0.72102	0.93631	0.90716	1
Alox15	4	0.30794	2.5975	0.54043	0.80927	0.0093901	0.056655	-0.055291	-0.4576	0.59787	0.89344	0.64724	1
Alox5	4	0.075657	0.4782	0.65581	0.87301	0.63251	0.74537	-0.12084	-0.74767	0.20584	0.64532	0.45466	1
Alox5ap	4	0.51345	2.1148	0.11741	0.37085	0.034443	0.13268	-0.034091	-0.13776	0.77662	0.94849	0.89043	1
Alox8	4	0.16495	1.197	0.9692	0.99029	0.2313	0.37978	-0.10045	-0.71466	0.29713	0.7328	0.47482	1
Aloxe3	4	0.1198	1.0765	0.80452	0.93624	0.2817	0.43226	-0.01606	-0.14153	0.94114	0.9861	0.88745	1
Alpk1	4	0.23632	1.4452	0.77718	0.92621	0.14841	0.28701	-0.079949	-0.4793	0.42094	0.82171	0.63173	1
Alpk2	4	0.42048	1.8828	0.25753	0.57953	0.059721	0.17424	0.074049	0.32536	0.33855	0.76372	0.74491	1
Alpk3	4	0.082829	0.51044	0.67954	0.8845	0.60975	0.7284	0.01448	0.08757	0.77896	0.94857	0.93022	1
Alpl	4	0.36941	2.1321	0.3691	0.68438	0.032997	0.13003	0.027952	0.1586	0.66755	0.91675	0.87398	1
Alppl2	4	-0.068197	-0.55869	0.28823	0.60965	0.57638	0.70257	0.11425	0.91859	0.15563	0.5749	0.35831	1
Alppl2	4	-0.068197	-0.55869	0.28823	0.60965	0.57638	0.70257	0.11425	0.91859	0.15563	0.5749	0.35831	1
Als2	4	0.18533	1.1302	0.95751	0.98753	0.2584	0.408	0.066064	0.39523	0.38948	0.80115	0.69267	1
Als2cl	4	-0.13422	-1.3208	0.18191	0.48124	0.18658	0.33093	0.14382	1.3892	0.079543	0.44184	0.16479	1
Alx1	4	-0.00045972	-0.0037937	0.43944	0.74113	0.99697	0.99843	0.21092	1.7083	0.013113	0.16145	0.087574	1
Alx3	4	-0.12987	-1.1964	0.18801	0.49006	0.23153	0.38005	-0.056816	-0.51193	0.58602	0.88904	0.6087	1
Alx4	4	0.4251	1.7704	0.24762	0.56638	0.076666	0.1984	0.034089	0.13947	0.61881	0.90282	0.88908	1
Alyref	4	-2.2634	-5.8123	0	0	6.16e-09	1.83e-07	-0.21354	-0.51992	0.024803	0.24291	0.60312	1
Amacr	4	-0.439	-3.8513	0.012757	0.072902	0.00011749	0.0012543	0.17726	1.5269	0.035273	0.29419	0.12679	1
Ambp	4	-0.10407	-1.3994	0.22689	0.54338	0.16168	0.30242	-0.092556	-1.2221	0.34119	0.76469	0.22167	1
Ambra1	4	2.5992	0.75521	0	0	0.45012	0.59247	-0.30728	-0.087266	0.0014231	0.032147	0.93046	1
Amd2	4	-0.55348	-2.8125	0.0035578	0.023866	0.0049154	0.033097	-0.20712	-1.0323	0.02892	0.26741	0.30193	1
Amdhd1	4	0.35339	1.1154	0.40905	0.71581	0.2647	0.41474	-0.038284	-0.11845	0.73896	0.93987	0.90571	1
Amdhd2	4	0.16845	1.3989	0.98191	0.99506	0.16183	0.30253	-0.11471	-0.93492	0.22917	0.66681	0.34983	1
Amelx	4	0.20379	1.1157	0.89372	0.96914	0.26454	0.41459	0.10633	0.57197	0.18287	0.61504	0.56734	1
Amer1	4	0.16179	0.87757	0.95873	0.9876	0.38017	0.5287	-0.087823	-0.46712	0.37139	0.78939	0.64042	1
Amer2	4	-0.082321	-0.57218	0.2618	0.58333	0.5672	0.69484	0.12311	0.83391	0.12834	0.53373	0.40433	1
Amer3	4	0.18523	1.1848	0.95771	0.98753	0.23609	0.38488	-0.0075048	-0.047071	0.97845	0.99499	0.96246	1
Amfr	4	-0.72461	-3.2947	0.00050826	0.0040096	0.00098542	0.0082328	0.025978	0.11553	0.68366	0.92513	0.90803	1
Amh	4	0.25412	1.7394	0.71598	0.90097	0.081958	0.20588	-0.21294	-1.4301	0.025159	0.24517	0.15268	1
Amhr2	4	0.11508	1.3821	0.78907	0.93056	0.16693	0.30864	0.020711	0.24424	0.72849	0.93754	0.80705	1
Amigo1	4	0.1577	1.1713	0.94368	0.98342	0.24148	0.39046	0.10367	0.75486	0.19222	0.628	0.45033	1
Amigo2	4	-0.17364	-1.3427	0.13362	0.40174	0.17937	0.3231	0.084083	0.6369	0.28193	0.72067	0.52419	1
Amigo3	4	0.16787	1.7528	0.97967	0.99459	0.079635	0.20233	-0.030446	-0.31213	0.80828	0.95588	0.75494	1
Ammecr1	4	-0.24924	-1.9759	0.072122	0.27127	0.048163	0.15692	0.082195	0.6397	0.29235	0.72909	0.52237	1
Ammecr1l	4	-0.36513	-2.7748	0.026836	0.13286	0.0055241	0.036508	0.025928	0.19342	0.68432	0.92533	0.84663	1
Amn	4	-0.18692	-1.3981	0.1198	0.37538	0.1621	0.30273	0.14969	1.0969	0.070241	0.41765	0.27268	1
Amn1	4	0.12327	1.0156	0.81733	0.94013	0.30981	0.46045	-0.020671	-0.1671	0.89677	0.97903	0.8673	1
Amotl1	4	-0.061719	-0.37334	0.29992	0.62175	0.70889	0.80282	0.08589	0.5088	0.27324	0.71217	0.61089	1
Amotl2	4	0.82734	2.1603	0.0043202	0.028286	0.030748	0.12489	-0.12519	-0.32043	0.18745	0.62174	0.74864	1
Ampd1	4	0.27357	1.5437	0.65347	0.8716	0.12266	0.25576	0.0094955	0.052354	0.82277	0.95993	0.95825	1
Ampd2	4	0.7227	2.3396	0.014384	0.080558	0.019302	0.095347	-0.21629	-0.68777	0.023329	0.2349	0.4916	1
Ampd3	4	0.0081192	0.041306	0.46089	0.75567	0.96705	0.97955	-0.055244	-0.27563	0.59807	0.89355	0.78283	1
Amph	4	0.15491	1.0925	0.93301	0.98117	0.27463	0.42465	-0.050493	-0.34865	0.63593	0.90901	0.72735	1
Amt	4	0.15364	1.3637	0.92803	0.97956	0.17265	0.31569	-0.054365	-0.47326	0.60544	0.89699	0.63603	1
Amtn	4	-0.016617	-0.13096	0.39868	0.70835	0.8958	0.93372	0.030788	0.23735	0.64488	0.91064	0.81239	1
Amz1	4	-0.019963	-0.14254	0.38968	0.7005	0.88665	0.92792	-0.049879	-0.34913	0.64025	0.90916	0.72699	1
Amz2	4	-0.017062	-0.19143	0.39736	0.707	0.84819	0.90241	-0.0012418	-0.013641	0.9201	0.98114	0.98912	1
Anapc1	4	-1.5441	-4.1816	0	0	2.9e-05	0.00035735	-0.27262	-0.70747	0.0049301	0.082765	0.47927	1
Anapc10	4	-2.4131	-6.4504	0	0	1.12e-10	4.78e-09	-0.2161	-0.5587	0.023532	0.23635	0.57637	1
Anapc11	4	-2.2505	-5.8721	0	0	4.3e-09	1.32e-07	-0.21322	-0.5359	0.024905	0.24354	0.59203	1
Anapc13	4	-0.95554	-3.3125	0	0	0.00092471	0.0078051	-0.16612	-0.55658	0.079238	0.44184	0.57781	1
Anapc16	4	0.31862	2.4543	0.50684	0.78861	0.014118	0.077675	-0.08522	-0.644	0.38638	0.79922	0.51957	1
Anapc2	4	-1.9881	-5.3379	0	0	9.4e-08	2.12e-06	0.10026	0.25377	0.2064	0.64614	0.79968	1
Anapc4	4	-2.1845	-5.7139	0	0	1.1e-08	3.08e-07	0.12591	0.31934	0.11995	0.51821	0.74947	1
Anapc5	4	-1.9657	-6.1143	0	0	9.7e-10	3.43e-08	-0.013632	-0.041219	0.96376	0.99164	0.96712	1
Anapc7	4	0.39348	2.6688	0.31014	0.63168	0.0076116	0.047907	-0.037829	-0.25192	0.74323	0.94047	0.80111	1
Ang2	4	0.21978	1.0559	0.83593	0.9485	0.29099	0.44191	0.023482	0.11072	0.7049	0.93073	0.91184	1
Angel1	4	0.22551	2.0117	0.81616	0.94013	0.04425	0.15032	0.017364	0.15209	0.75624	0.94315	0.87912	1
Angel2	4	-0.047508	-0.35466	0.32844	0.64704	0.72284	0.81299	-0.037532	-0.27405	0.74541	0.94047	0.78404	1
Angpt1	4	0.11097	0.937	0.77423	0.92551	0.34876	0.49858	-0.06564	-0.54333	0.52041	0.86402	0.5869	1
Angpt2	4	0.3457	2.2992	0.43055	0.73329	0.021495	0.10166	-0.13443	-0.87724	0.15431	0.57476	0.38036	1
Angpt4	4	0.097353	0.74661	0.72752	0.90652	0.4553	0.59732	-0.012917	-0.097169	0.97083	0.99283	0.92259	1
Angptl1	4	0.30031	1.5845	0.56508	0.82484	0.11308	0.24394	-0.080341	-0.41596	0.41835	0.82015	0.67744	1
Angptl2	4	-0.062327	-0.67759	0.29865	0.62062	0.49803	0.6355	-0.079128	-0.84393	0.42592	0.82521	0.39871	1
Angptl3	4	0.16722	1.2229	0.97703	0.99349	0.22135	0.36929	-0.075313	-0.54029	0.4521	0.83407	0.589	1
Angptl4	4	0.047367	0.35418	0.57001	0.827	0.7232	0.81318	0.032857	0.24111	0.62882	0.90744	0.80947	1
Angptl6	4	-0.35783	-1.8918	0.028463	0.13861	0.058513	0.17242	-0.18746	-0.96304	0.046353	0.3403	0.33553	1
Angptl7	4	-0.034602	-0.34632	0.35558	0.67092	0.7291	0.81787	-0.015462	-0.15186	0.94673	0.98806	0.8793	1
Ank	4	0.58853	2.5243	0.059517	0.23671	0.011594	0.06668	-0.24912	-1.0471	0.009047	0.12535	0.29503	1
Ank1	4	0.18794	2.3147	0.94948	0.98575	0.02063	0.099176	-0.24338	-2.9331	0.010521	0.13846	0.0033565	1
Ank2	4	-0.26067	-2.0915	0.064752	0.25084	0.03648	0.13689	-0.020684	-0.16268	0.89677	0.97903	0.87077	1
Ank3	4	0.22655	1.1576	0.81291	0.93977	0.24702	0.39632	-0.017077	-0.085618	0.93149	0.984	0.93177	1
Ankar	4	0.033482	0.3128	0.52961	0.80339	0.75443	0.83609	-0.027523	-0.25208	0.83476	0.96244	0.80098	1
Ankdd1b	4	0.175	1.1291	0.99426	0.99801	0.25884	0.40842	0.016328	0.10312	0.76417	0.94554	0.91787	1
Ankef1	4	0.12291	1.0624	0.81601	0.94013	0.28806	0.43868	0.079867	0.67778	0.3048	0.73807	0.49791	1
Ankfy1	4	0.22671	1.5259	0.81225	0.93965	0.12704	0.26112	-0.050212	-0.33144	0.63812	0.90912	0.74031	1
Ankhd1	4	0.3505	1.4597	0.41698	0.72212	0.14439	0.28177	0.1655	0.67679	0.046963	0.34247	0.49854	1
Ankib1	4	0.29098	0.91763	0.59355	0.83966	0.35881	0.50847	0.10492	0.32402	0.18755	0.62174	0.74592	1
Ankk1	4	0.29458	2.1204	0.58348	0.83513	0.033975	0.13189	-0.048914	-0.34531	0.64747	0.9115	0.72986	1
Ankle1	4	-0.28454	-1.4827	0.053113	0.21862	0.13815	0.27422	0.098104	0.50153	0.21504	0.65374	0.616	1
Ankle2	4	-2.0633	-4.6047	0	0	4.13e-06	6.26e-05	0.025445	0.052711	0.68798	0.92625	0.95796	1
Ankmy1	4	-0.08139	-0.91609	0.26348	0.58508	0.35962	0.5091	-0.092298	-1.0192	0.34313	0.76665	0.30811	1
Ankmy2	4	-0.12578	-0.84671	0.1941	0.49928	0.39716	0.54407	-0.14931	-0.98159	0.11253	0.50249	0.3263	1
Ankra2	4	0.061635	0.62891	0.61225	0.85221	0.52941	0.66363	-0.048202	-0.48319	0.65398	0.91437	0.62896	1
Ankrd1	4	-0.40161	-1.2977	0.019161	0.10275	0.1944	0.33975	0.15512	0.48831	0.061194	0.39193	0.62533	1
Ankrd10	4	0.14446	1.4176	0.89423	0.96931	0.15632	0.29606	-0.15834	-1.5253	0.09291	0.46944	0.12718	1
Ankrd11	4	-0.006663	-0.065996	0.42226	0.72686	0.94738	0.96774	0.047419	0.46009	0.51685	0.86311	0.64545	1
Ankrd12	4	0.33521	1.5675	0.45911	0.7547	0.11699	0.24892	0.060499	0.27763	0.42455	0.82418	0.7813	1
Ankrd13a	4	0.21747	1.074	0.84325	0.95197	0.28281	0.4334	0.12392	0.60057	0.1259	0.52939	0.54813	1
Ankrd13b	4	0.28523	1.2634	0.61403	0.85326	0.20644	0.35351	0.16134	0.70259	0.052351	0.36102	0.48231	1
Ankrd13c	4	0.40255	2.0989	0.29098	0.61335	0.035829	0.13559	-0.065701	-0.33632	0.5199	0.86364	0.73663	1
Ankrd13d	4	0.1097	0.84223	0.7694	0.92412	0.39966	0.54611	-0.11886	-0.89433	0.21342	0.65219	0.37115	1
Ankrd16	4	-0.15358	-1.1011	0.15634	0.44075	0.27087	0.42089	0.20395	1.4299	0.016264	0.18583	0.15274	1
Ankrd17	4	-0.24223	-1.199	0.076086	0.28121	0.23051	0.37907	-0.0017218	-0.0083331	0.92396	0.98185	0.99335	1
Ankrd2	4	-0.4056	-2.4312	0.018297	0.098684	0.015049	0.081364	0.025956	0.15202	0.68407	0.92527	0.87917	1
Ankrd22	4	-0.010755	-0.093196	0.41301	0.71899	0.92575	0.95407	-0.077924	-0.66313	0.43395	0.82865	0.50725	1
Ankrd23	4	-0.026238	-0.28709	0.37479	0.68848	0.77405	0.84966	-0.031432	-0.33759	0.80046	0.95339	0.73567	1
Ankrd24	4	0.10115	1.1093	0.73916	0.91139	0.2673	0.4172	0.041007	0.44136	0.56463	0.88212	0.65895	1
Ankrd27	4	-0.39391	-2.9042	0.02094	0.11078	0.0036816	0.025972	0.15467	1.1201	0.062058	0.39451	0.26267	1
Ankrd28	4	0.20522	0.97609	0.88849	0.96808	0.32902	0.47934	-0.25285	-1.1782	0.0079797	0.1157	0.23871	1
Ankrd33	4	0.28891	2.1164	0.60188	0.84504	0.034308	0.13245	-0.11218	-0.80657	0.24132	0.68179	0.41991	1
Ankrd33b	4	0.39271	0.79235	0.31197	0.63376	0.42816	0.57263	0.16428	0.32366	0.04864	0.34838	0.7462	1
Ankrd34a	4	0.35317	1.7446	0.40945	0.71611	0.081054	0.20448	-0.043712	-0.21189	0.69133	0.92676	0.8322	1
Ankrd34b	4	-0.047026	-0.24633	0.32961	0.64798	0.80543	0.87233	0.098756	0.50745	0.21235	0.65219	0.61184	1
Ankrd34c	4	0.28458	1.7937	0.61616	0.85386	0.07286	0.19296	-0.11544	-0.71389	0.22628	0.66339	0.47529	1
Ankrd35	4	0.21492	1.4748	0.8526	0.95568	0.14026	0.2766	-0.1081	-0.72818	0.25962	0.69858	0.4665	1
Ankrd37	4	0.19181	1.7176	0.93642	0.98148	0.085877	0.21078	-0.047872	-0.42041	0.65596	0.91493	0.67419	1
Ankrd39	4	0.37993	1.9312	0.34272	0.65933	0.053457	0.16506	-0.12271	-0.61161	0.19781	0.63408	0.5408	1
Ankrd40	4	-0.32907	-2.3377	0.037255	0.17062	0.019405	0.095543	0.073955	0.5152	0.33926	0.76376	0.60641	1
Ankrd42	4	0.068045	0.52417	0.62994	0.85968	0.60016	0.72133	-0.17771	-1.34	0.060178	0.38807	0.18023	1
Ankrd44	4	-0.11046	-0.96748	0.21743	0.53235	0.3333	0.48343	-0.059285	-0.50915	0.56676	0.88213	0.61065	1
Ankrd45	4	0.29091	2.4037	0.5939	0.84004	0.016228	0.08562	-0.066937	-0.54283	0.51095	0.86052	0.58725	1
Ankrd46	4	0.11263	0.80985	0.78018	0.92708	0.41803	0.56298	-0.040558	-0.28571	0.71812	0.93496	0.7751	1
Ankrd49	4	-1.2422	-4.6998	0	0	2.6e-06	4.12e-05	0.26123	0.96167	0.0026938	0.052579	0.33622	1
Ankrd50	4	-0.13072	-0.93127	0.18658	0.48778	0.35171	0.50138	0.172	1.2015	0.040356	0.31573	0.22955	1
Ankrd52	4	-0.18435	-1.0448	0.12234	0.38061	0.2961	0.44703	-0.20021	-1.1124	0.034867	0.29246	0.26597	1
Ankrd53	4	0.2714	1.1011	0.65952	0.87481	0.27086	0.42089	0.18783	0.75	0.026684	0.25448	0.45326	1
Ankrd54	4	-0.3613	-2.0785	0.027243	0.1335	0.037663	0.1394	-0.098683	-0.555	0.30582	0.73807	0.57889	1
Ankrd55	4	0.66922	2.2038	0.02521	0.12731	0.02754	0.11797	-0.070682	-0.22832	0.48447	0.84866	0.8194	1
Ankrd6	4	-0.21528	-1.5651	0.094841	0.32481	0.11755	0.24968	-0.061462	-0.43709	0.54928	0.87624	0.66205	1
Ankrd60	4	0.52675	1.9148	0.10567	0.34795	0.055518	0.16825	-0.12219	-0.43561	0.1999	0.63806	0.66312	1
Ankrd61	4	0.22276	1.4342	0.82597	0.94389	0.15151	0.29049	0.078924	0.49845	0.30963	0.73959	0.61817	1
Ankrd63	4	0.43647	2.5976	0.22785	0.54384	0.0093882	0.056655	-0.20011	-1.1679	0.034917	0.29246	0.24285	1
Ankrd66	4	-0.1009	-0.7756	0.23121	0.54675	0.43798	0.58143	0.074724	0.56366	0.33489	0.76165	0.57299	1
Ankrd9	4	0.042387	0.25704	0.55476	0.81901	0.79715	0.86651	-0.003312	-0.019708	0.93911	0.98593	0.98428	1
Anks1	4	0.11202	0.70655	0.77794	0.92646	0.47985	0.61978	0.01589	0.098312	0.76773	0.94664	0.92168	1
Anks1b	4	-0.10189	-1.182	0.22958	0.54485	0.2372	0.38607	0.18419	2.0991	0.02953	0.26886	0.035811	1
Anks3	4	-0.039481	-0.4344	0.34506	0.66135	0.664	0.76909	-0.088332	-0.95421	0.36828	0.78658	0.33998	1
Anks4b	4	0.015454	0.1216	0.47939	0.76902	0.90321	0.93831	0.060721	0.46925	0.42363	0.8239	0.63889	1
Anks6	4	-0.073009	-1.0413	0.27924	0.60024	0.29772	0.44857	0.068975	0.96555	0.36925	0.78741	0.33427	1
Ankub1	4	-0.023749	-0.21916	0.38038	0.69316	0.82652	0.8877	0.17151	1.5537	0.040407	0.31573	0.12025	1
Ankzf1	4	0.12995	1.1169	0.84147	0.95138	0.26404	0.41401	-0.24893	-2.093	0.0090978	0.1257	0.036353	1
Anln	4	-2.3843	-6.5048	0	0	7.78e-11	3.47e-09	-0.089791	-0.23712	0.35837	0.77834	0.81256	1
Ano1	4	0.27362	1.6247	0.65332	0.87158	0.10423	0.23328	-0.12991	-0.75637	0.16991	0.59421	0.44943	1
Ano10	4	-0.0066578	-0.045176	0.42226	0.72686	0.96397	0.97793	0.13712	0.9135	0.093621	0.47128	0.36098	1
Ano2	4	0.24577	1.7524	0.74435	0.91372	0.079711	0.20247	0.053172	0.3722	0.47598	0.84629	0.70975	1
Ano3	4	0.32476	2.1114	0.48956	0.77721	0.034739	0.13327	-0.024681	-0.15748	0.86003	0.97085	0.87487	1
Ano4	4	-0.056272	-0.48815	0.31116	0.63287	0.62544	0.73971	-0.079101	-0.67377	0.42628	0.82557	0.50046	1
Ano5	4	-0.47533	-2.7208	0.0088945	0.053763	0.0065132	0.041937	-0.0097867	-0.054591	0.99924	0.99995	0.95646	1
Ano6	4	0.24165	2.1005	0.75827	0.91954	0.035685	0.13523	-0.0026986	-0.02301	0.93321	0.98413	0.98164	1
Ano7	4	0.15121	1.0005	0.91807	0.97517	0.31709	0.46746	-0.0054466	-0.035374	0.95868	0.9906	0.97178	1
Ano8	4	0.19353	1.0428	0.93108	0.98117	0.29704	0.44801	-0.00089713	-0.0047431	0.91776	0.98041	0.99622	1
Ano9	4	-0.020409	-0.087991	0.38841	0.69905	0.92988	0.95621	0.1695	0.7171	0.042694	0.32634	0.47331	1
Anp32a	4	-0.013321	-0.090768	0.40554	0.71305	0.92768	0.95523	0.1074	0.71775	0.17911	0.61028	0.47291	1
Anp32a	4	-0.013321	-0.090768	0.40554	0.71305	0.92768	0.95523	0.1074	0.71775	0.17911	0.61028	0.47291	1
Anp32b	4	0.31094	1.4406	0.53118	0.80429	0.14971	0.28839	0.12254	0.55696	0.12956	0.53483	0.57756	1
Anp32e	4	0.13898	0.94588	0.87476	0.96393	0.34421	0.4944	0.061412	0.41024	0.41931	0.82065	0.68163	1
Anpep	4	0.019881	0.15047	0.4923	0.77956	0.8804	0.92348	-0.11988	-0.88841	0.20945	0.6498	0.37432	1
Antxr1	4	0.3841	2.3911	0.33327	0.6525	0.016799	0.087487	-0.051593	-0.31504	0.62775	0.90711	0.75273	1
Antxr2	4	-0.17123	-1.3675	0.13626	0.40685	0.17148	0.31454	-0.018421	-0.14422	0.91868	0.98053	0.88533	1
Antxrl	4	0.1708	1.4561	0.99014	0.99698	0.14537	0.28304	-0.1086	-0.90654	0.25769	0.69652	0.36465	1
Anxa1	4	-0.074563	-0.55136	0.27624	0.59778	0.58139	0.70638	-0.064547	-0.46792	0.52823	0.8682	0.63984	1
Anxa10	4	0.3136	1.5057	0.5228	0.79828	0.13214	0.26698	-0.032081	-0.15111	0.79512	0.95222	0.87989	1
Anxa11	4	0.21843	1.3693	0.8401	0.9506	0.17092	0.31379	0.03624	0.22291	0.60168	0.89546	0.8236	1
Anxa2	4	-0.14907	-1.2942	0.16208	0.44947	0.19558	0.34118	-0.050475	-0.42856	0.63604	0.90901	0.66824	1
Anxa3	4	-0.066699	-0.59772	0.29108	0.61335	0.55003	0.68006	0.039722	0.34925	0.57423	0.88482	0.7269	1
Anxa4	4	0.3138	2.313	0.52198	0.79824	0.020723	0.09935	-0.13385	-0.96769	0.15588	0.5749	0.3332	1
Anxa5	4	0.65193	2.0408	0.030546	0.14673	0.041269	0.14569	-0.043034	-0.13217	0.69626	0.928	0.89485	1
Anxa6	4	0.045394	0.31112	0.56468	0.8248	0.75571	0.83686	0.094627	0.63532	0.22912	0.66681	0.52522	1
Anxa7	4	0.22122	1.6586	0.83116	0.94603	0.097197	0.2243	-0.022287	-0.16399	0.88259	0.97525	0.86974	1
Anxa8	4	0.24923	2.3853	0.73327	0.90931	0.017066	0.0882	-0.13997	-1.3143	0.13662	0.54446	0.18874	1
Anxa8	4	0.24923	2.3853	0.73327	0.90931	0.017066	0.0882	-0.13997	-1.3143	0.13662	0.54446	0.18874	1
Anxa9	4	-0.022515	-0.17189	0.38277	0.69468	0.86353	0.91373	0.044676	0.33433	0.53784	0.87138	0.73813	1
Aoah	4	0.56312	1.7757	0.075273	0.27954	0.07579	0.19699	0.076631	0.23687	0.32386	0.75393	0.81276	1
Aoc1	4	-0.28061	-1.89	0.055095	0.2249	0.058763	0.17274	-0.14283	-0.93612	0.12935	0.53483	0.34921	1
Aoc2	4	-0.47386	-2.3865	0.0089962	0.054245	0.017011	0.087997	-0.01254	-0.061277	0.97428	0.99404	0.95114	1
Aoc3	4	-0.0052231	-0.032016	0.42668	0.73049	0.97446	0.98427	-0.046548	-0.27941	0.66668	0.91675	0.77993	1
Aox1	4	0.083002	0.88917	0.68025	0.88467	0.37391	0.52243	-0.072123	-0.75846	0.4737	0.8447	0.44817	1
Ap1ar	4	-0.35766	-2.6604	0.028463	0.13861	0.0078051	0.048828	0.19864	1.4455	0.019161	0.20579	0.14833	1
Ap1b1	4	0.13944	0.50345	0.87604	0.9642	0.61465	0.73257	0.10725	0.37862	0.17942	0.61086	0.70497	1
Ap1g2	4	0.26425	2.0982	0.68315	0.88676	0.035887	0.13566	-0.019536	-0.1523	0.90816	0.98016	0.87895	1
Ap1m1	4	-1.516	-4.9845	0	0	6.21e-07	1.15e-05	0.18436	0.57764	0.029327	0.26825	0.56351	1
Ap1m2	4	0.10466	0.99293	0.75217	0.9168	0.32074	0.47073	0.12626	1.1757	0.11883	0.51726	0.23971	1
Ap1s1	4	-0.002164	-0.012979	0.43492	0.73729	0.98964	0.99379	0.053254	0.3132	0.47522	0.84585	0.75413	1
Ap1s2	4	0.28284	1.7896	0.62267	0.85692	0.073521	0.19384	0.003786	0.023498	0.87543	0.97278	0.98125	1
Ap1s3	4	-0.24327	-1.7246	0.075578	0.2803	0.084604	0.20925	-0.0032743	-0.022726	0.93845	0.98548	0.98187	1
Ap2a1	4	0.17541	1.0425	0.99263	0.99734	0.29718	0.44806	0.026666	0.1555	0.67807	0.92259	0.87643	1
Ap2a2	4	0.090361	0.65822	0.7045	0.89708	0.51039	0.64645	0.0056333	0.040276	0.85916	0.97027	0.96787	1
Ap2b1	4	-0.1743	-1.6139	0.13306	0.40123	0.10655	0.23598	0.12101	1.0992	0.13398	0.54205	0.27167	1
Ap2m1	4	-1.3063	-4.298	0	0	1.72e-05	0.0002229	0.24828	0.77641	0.0039136	0.069495	0.43751	1
Ap2s1	4	-1.2273	-5.1182	0	0	3.08e-07	6.19e-06	0.18869	0.77297	0.026023	0.25037	0.43954	1
Ap3b1	4	0.075219	0.80303	0.65403	0.87176	0.42196	0.56658	-0.099177	-1.0377	0.30323	0.73727	0.29942	1
Ap3b2	4	0.43077	2.34	0.23746	0.55507	0.019283	0.095327	-0.10756	-0.57326	0.26165	0.70026	0.56647	1
Ap3d1	4	0.053537	0.48266	0.5879	0.83788	0.62934	0.7427	-0.026385	-0.23329	0.84402	0.96425	0.81554	1
Ap3m1	4	0.25877	2.1159	0.70038	0.89515	0.034354	0.13251	-0.12137	-0.97392	0.20356	0.64194	0.3301	1
Ap3m2	4	-0.11247	-0.57955	0.21403	0.52829	0.56222	0.69096	-0.10487	-0.5281	0.2738	0.71217	0.59743	1
Ap3s1	4	-0.043653	-0.28739	0.33647	0.65434	0.77381	0.84956	-0.20024	-1.2898	0.034867	0.29246	0.19711	1
Ap3s2	4	-0.1828	-1.2565	0.12396	0.38361	0.20894	0.35598	-0.20337	-1.3669	0.031919	0.27775	0.17166	1
Ap4b1	4	0.090912	0.47984	0.70592	0.89745	0.63134	0.74439	-0.019262	-0.099678	0.9107	0.98018	0.9206	1
Ap4e1	4	0.047589	0.46971	0.57072	0.82761	0.63856	0.74971	-0.17175	-1.6598	0.069479	0.41657	0.096965	1
Ap4m1	4	0.53557	2.1791	0.097992	0.33178	0.029323	0.12184	-0.47496	-1.8941	5.08e-05	0.0025641	0.058207	1
Ap4s1	4	0.11705	1.2481	0.79527	0.9327	0.21198	0.3594	-0.21554	-2.25	0.023787	0.23756	0.024447	1
Ap5b1	4	0.6122	2.3578	0.047471	0.20322	0.018384	0.092321	-0.07666	-0.28988	0.44295	0.83338	0.77191	1
Ap5m1	4	0.50856	1.6351	0.1229	0.38157	0.10204	0.23057	0.071041	0.22398	0.35675	0.77687	0.82277	1
Ap5s1	4	0.99976	1.8808	0.00025413	0.0020433	0.059996	0.17444	-0.14245	-0.26258	0.13047	0.5368	0.79288	1
Ap5z1	4	0.16007	1.8072	0.95263	0.98705	0.070728	0.19038	-0.047652	-0.5283	0.65748	0.91565	0.59729	1
Apaf1	4	0.1618	1.1395	0.95873	0.9876	0.25451	0.40423	-0.0071212	-0.049197	0.9751	0.99409	0.96076	1
Apba1	4	-0.17219	-1.2951	0.1352	0.40524	0.19528	0.34086	0.11283	0.83187	0.1598	0.57986	0.40548	1
Apba2	4	-0.069142	-0.62816	0.28661	0.60776	0.5299	0.66394	0.041362	0.36837	0.56168	0.87937	0.7126	1
Apba3	4	-0.26746	-1.7728	0.061347	0.24159	0.076257	0.19772	0.0057481	0.037293	0.85764	0.96972	0.97025	1
Apbb1	4	0.08268	0.55875	0.67898	0.88423	0.57633	0.70256	-0.1021	-0.67469	0.28839	0.72552	0.49987	1
Apbb1ip	4	0.1756	1.4857	0.99202	0.99734	0.13736	0.27318	0.053712	0.44592	0.47217	0.84416	0.65566	1
Apbb2	4	0.71721	2.1771	0.015349	0.085023	0.029475	0.12214	-0.089245	-0.26559	0.36213	0.78025	0.79056	1
Apbb3	4	0.12308	0.76428	0.81672	0.94013	0.4447	0.58793	0.023692	0.14427	0.70318	0.93033	0.88529	1
Apc	4	-0.0509	-0.39172	0.32234	0.64285	0.69527	0.79273	0.0047655	0.035991	0.86663	0.97146	0.97129	1
Apc2	4	-0.13947	-1.0038	0.17454	0.46893	0.31546	0.46576	-0.12322	-0.86925	0.19543	0.63167	0.38471	1
Apcdd1	4	0.466	1.5507	0.17804	0.47428	0.12097	0.2539	-0.1678	-0.54763	0.075476	0.43155	0.58395	1
Apcs	4	0.18878	1.4403	0.94658	0.98488	0.14979	0.28849	-0.080562	-0.60262	0.41682	0.81985	0.54676	1
Apeh	4	-0.028982	-0.29725	0.3694	0.68463	0.76627	0.84367	-0.17133	-1.7255	0.070089	0.41765	0.08444	1
Apex1	4	-0.14457	-1.1205	0.16752	0.45797	0.26251	0.41253	0.1226	0.93292	0.1295	0.53483	0.35086	1
Apex2	4	-0.56559	-3.2711	0.0032529	0.022084	0.0010712	0.0088755	0.084746	0.47993	0.27832	0.71645	0.63128	1
Aph1a	4	-0.06354	-0.44406	0.29616	0.61818	0.657	0.7644	-0.28721	-1.9672	0.0029479	0.056751	0.049162	1
Aph1b	4	-0.030663	-0.26362	0.36534	0.68017	0.79207	0.86264	-0.024061	-0.20326	0.86541	0.97146	0.83893	1
Apip	4	0.09849	0.83407	0.73103	0.90813	0.40424	0.55039	-0.079095	-0.65772	0.42628	0.82557	0.51072	1
Aplf	4	0.18565	1.3302	0.95604	0.98735	0.18345	0.32729	0.038325	0.26956	0.58511	0.88895	0.7875	1
Apln	4	-0.17303	-1.4908	0.13413	0.40296	0.13602	0.27172	-0.0024089	-0.020345	0.93103	0.984	0.98377	1
Aplnr	4	0.25146	1.4339	0.72473	0.90549	0.15159	0.2905	0.048889	0.27346	0.50653	0.85908	0.7845	1
Aplp1	4	-0.23287	-1.7083	0.082186	0.29567	0.087574	0.2134	0.059707	0.42969	0.43095	0.82777	0.66742	1
Aplp2	4	0.2184	0.80495	0.8401	0.9506	0.42085	0.56559	0.14342	0.51887	0.080559	0.4451	0.60385	1
Apmap	4	0.084409	0.67776	0.68483	0.88802	0.49793	0.6355	0.093104	0.73275	0.23644	0.67725	0.46371	1
Apoa1	4	0.22267	1.7004	0.82623	0.94402	0.089057	0.21507	0.030229	0.22643	0.64905	0.91163	0.82087	1
Apoa2	4	0.060964	0.37685	0.60956	0.85019	0.70628	0.80107	-0.020661	-0.12522	0.89687	0.97903	0.90035	1
Apoa4	4	0.44292	1.8378	0.21571	0.53016	0.066095	0.18398	-0.068401	-0.27818	0.50008	0.85706	0.78088	1
Apoa5	4	-0.20237	-1.6745	0.10536	0.34735	0.094039	0.22116	0.15216	1.236	0.065515	0.40269	0.21647	1
Apob	4	-0.086458	-0.79758	0.25586	0.57769	0.42511	0.56982	0.0013251	0.011991	0.8984	0.97941	0.99043	1
Apobec1	4	0.17095	1.1314	0.99085	0.99714	0.25789	0.40742	0.0068752	0.044628	0.84762	0.9655	0.9644	1
Apobec2	4	0.036223	0.37351	0.53738	0.80772	0.70877	0.80273	0.1237	1.2512	0.12681	0.53096	0.21087	1
Apobec3	4	-0.336	-2.4037	0.034968	0.16284	0.01623	0.08562	-0.021656	-0.15182	0.88773	0.97712	0.87933	1
Apobec4	4	-0.053754	-0.66025	0.31629	0.637	0.50909	0.64522	0.017585	0.21194	0.75431	0.94289	0.83215	1
Apobr	4	0.63477	2.0468	0.037306	0.17062	0.040681	0.14451	-0.11009	-0.348	0.25037	0.68798	0.72784	1
Apoc1	4	-0.063248	-0.34103	0.29647	0.61843	0.73308	0.82068	-0.13246	-0.69746	0.16015	0.58063	0.48552	1
Apoc2	4	0.1603	1.2584	0.95349	0.98714	0.20826	0.35528	0.13144	1.0124	0.10506	0.48935	0.31134	1
Apoc3	4	-0.2046	-1.5554	0.10323	0.34313	0.11985	0.25239	0.036236	0.27019	0.60183	0.89549	0.78702	1
Apoc4	4	0.30978	1.9356	0.53449	0.80638	0.052915	0.16435	-0.10339	-0.63333	0.28147	0.71988	0.52652	1
Apod	4	0.0047586	0.069312	0.4523	0.75065	0.94474	0.96575	-0.092136	-1.3178	0.34404	0.76676	0.18756	1
Apof	4	0.16798	1.3926	0.98018	0.99459	0.16375	0.30463	-0.076977	-0.62592	0.44025	0.8306	0.53137	1
Apoh	4	0.011411	0.12033	0.46912	0.7613	0.90422	0.93917	0.1159	1.1982	0.15024	0.56846	0.23083	1
Apol10b	4	0.026123	0.27222	0.50887	0.7899	0.78545	0.85793	0.070167	0.71776	0.36219	0.78025	0.4729	1
Apol10b	4	0.026123	0.27222	0.50887	0.7899	0.78545	0.85793	0.070167	0.71776	0.36219	0.78025	0.4729	1
Apol10b	4	0.026123	0.27222	0.50887	0.7899	0.78545	0.85793	0.070167	0.71776	0.36219	0.78025	0.4729	1
Apol10b	4	0.026123	0.27222	0.50887	0.7899	0.78545	0.85793	0.070167	0.71776	0.36219	0.78025	0.4729	1
Apol6	4	0.061031	0.65013	0.60971	0.85019	0.51561	0.65126	-0.13642	-1.4262	0.14729	0.56294	0.15381	1
Apold1	4	0.21297	1.5328	0.85992	0.95913	0.12534	0.25925	0.057834	0.4081	0.44361	0.83338	0.6832	1
Apom	4	0.24544	1.6903	0.74521	0.91426	0.090965	0.21754	0.047269	0.31925	0.51792	0.86325	0.74954	1
Apoo	4	-0.15039	-1.2053	0.16046	0.44653	0.22808	0.37612	-0.11284	-0.88462	0.23776	0.67836	0.37636	1
Apool	4	0.15002	1.2738	0.9137	0.9739	0.20274	0.34907	-0.20554	-1.712	0.030089	0.26909	0.086901	1
App	4	0.33206	1.7453	0.46745	0.76002	0.080933	0.20433	0.082489	0.42516	0.29088	0.72824	0.67072	1
Appbp2	4	-0.20503	-1.1283	0.10287	0.34247	0.2592	0.40887	-0.0045251	-0.02438	0.95019	0.98895	0.98055	1
Appl1	4	0.096442	1.0395	0.72452	0.90542	0.29855	0.44953	-0.042196	-0.44665	0.70429	0.93073	0.65513	1
Appl2	4	0.35943	1.9465	0.39227	0.70291	0.051595	0.16273	-0.02949	-0.15663	0.81723	0.95887	0.87553	1
Aprt	4	0.1262	0.825	0.82684	0.94439	0.40937	0.55498	0.05277	0.33817	0.47858	0.84688	0.73523	1
Aptx	4	-0.63665	-2.4536	0.0013723	0.0099741	0.014145	0.077804	-0.03201	-0.11952	0.79553	0.95224	0.90486	1
Aqp1	4	0.15086	1.3585	0.91639	0.9747	0.17431	0.31754	-0.061226	-0.5402	0.551	0.87657	0.58906	1
Aqp11	4	-0.086441	-0.87278	0.25586	0.57769	0.38278	0.53094	0.11234	1.113	0.16142	0.58187	0.2657	1
Aqp12	4	0.053386	0.50804	0.58714	0.83728	0.61142	0.72976	-0.099838	-0.93155	0.30008	0.73513	0.35157	1
Aqp12	4	0.053386	0.50804	0.58714	0.83728	0.61142	0.72976	-0.099838	-0.93155	0.30008	0.73513	0.35157	1
Aqp2	4	0.2874	1.3412	0.60696	0.84874	0.17985	0.32354	0.088903	0.40741	0.25637	0.69496	0.6837	1
Aqp3	4	0.044072	0.35522	0.56056	0.82196	0.72242	0.81281	0.019781	0.15634	0.73606	0.93924	0.87576	1
Aqp4	4	-0.036057	-0.34661	0.35319	0.66907	0.72889	0.8178	0.09916	0.93548	0.21083	0.65052	0.34954	1
Aqp5	4	0.2672	1.2425	0.67329	0.88201	0.21405	0.3617	-0.05582	-0.25459	0.5937	0.89149	0.79904	1
Aqp6	4	-0.011452	-0.091787	0.41098	0.71735	0.92687	0.95462	0.11338	0.89248	0.15761	0.57554	0.37214	1
Aqp7	4	-0.13327	-1.0252	0.18318	0.48279	0.30525	0.45602	0.0041545	0.031381	0.87227	0.97213	0.97497	1
Aqp8	4	0.45436	2.3359	0.19614	0.50208	0.019496	0.095799	-0.009348	-0.047166	0.99593	0.99934	0.96238	1
Aqp9	4	-0.47592	-2.0406	0.0087929	0.053231	0.041291	0.1457	-0.10763	-0.44992	0.2613	0.70003	0.65277	1
Aqr	4	-2.3281	-5.5999	0	0	2.14e-08	5.66e-07	0.18957	0.4306	0.025311	0.24641	0.66676	1
Ar	4	-0.37393	-1.5046	0.025006	0.12664	0.13244	0.26744	-0.062142	-0.24286	0.54389	0.87347	0.80811	1
Araf	4	0.16755	1.4395	0.97845	0.99416	0.15	0.28877	-0.030618	-0.25809	0.80691	0.95581	0.79634	1
Arap1	4	-0.30594	-2.8616	0.044269	0.19287	0.0042153	0.029077	0.10902	0.99905	0.17306	0.60063	0.31777	1
Arap2	4	-0.080028	-0.52944	0.26551	0.58631	0.5965	0.71864	-0.076508	-0.49671	0.44396	0.83338	0.61939	1
Arap3	4	-0.39085	-2.5647	0.021398	0.11218	0.010328	0.061186	0.21663	1.3903	0.011233	0.14511	0.16443	1
Arc	4	0.12631	1.2384	0.82755	0.94487	0.21558	0.36342	-0.090619	-0.87136	0.35426	0.77505	0.38356	1
Arcn1	4	-3.2681	-7.0974	0	0	1.27e-12	7.54e-11	0.066167	0.13809	0.38856	0.80044	0.89017	1
Areg	4	-0.14208	-1.1244	0.17098	0.46381	0.26085	0.41074	-0.1017	-0.79055	0.29067	0.72807	0.42921	1
Arel1	4	-0.13741	-1.206	0.17748	0.47371	0.22783	0.3759	-0.048348	-0.41648	0.65271	0.9135	0.67706	1
Arf1	4	-2.0478	-6.3031	0	0	2.92e-10	1.14e-08	-0.074483	-0.22331	0.45789	0.83768	0.82329	1
Arf3	4	-0.060451	-0.31579	0.30252	0.62402	0.75216	0.83432	-0.23989	-1.2182	0.012046	0.15241	0.22316	1
Arf4	4	-3.9369	-9.1366	0	0	6.45e-20	1.12e-17	-0.29854	-0.67093	0.0021855	0.04594	0.50226	1
Arf5	4	0.058478	0.52691	0.60203	0.84504	0.59826	0.71997	0.17324	1.5318	0.038729	0.30788	0.12558	1
Arf6	4	0.086812	0.47749	0.69245	0.89116	0.63302	0.74565	-0.094147	-0.50748	0.3321	0.75977	0.61182	1
Arfgap1	4	0.1908	1.2443	0.93962	0.98247	0.21339	0.36087	0.095756	0.61291	0.22445	0.66068	0.53994	1
Arfgap2	4	0.27493	1.5885	0.64915	0.86923	0.11217	0.24287	0.10722	0.60777	0.17952	0.61086	0.54334	1
Arfgap3	4	0.014796	0.14668	0.47822	0.76843	0.88338	0.92563	0.0083848	0.081584	0.83349	0.96205	0.93498	1
Arfgef1	4	0.2116	1.1986	0.86541	0.96095	0.23069	0.37919	0.094488	0.5255	0.22973	0.66795	0.59923	1
Arfgef2	4	-0.026889	-0.23609	0.37372	0.68773	0.81336	0.87875	-0.25606	-2.2093	0.0074206	0.11036	0.027156	1
Arfgef3	4	-0.11553	-0.8829	0.20889	0.52052	0.37729	0.52582	-0.063311	-0.47423	0.53647	0.8708	0.63534	1
Arfip1	4	0.54453	1.8416	0.089759	0.31307	0.06553	0.18318	-0.052856	-0.17532	0.6187	0.90277	0.86083	1
Arfip2	4	0.19038	1.3453	0.94109	0.98291	0.17852	0.32218	-0.014235	-0.098632	0.95741	0.99053	0.92143	1
Arfrp1	4	-2.7003	-6.2804	0	0	3.38e-10	1.29e-08	-0.28975	-0.65205	0.0026938	0.052579	0.51437	1
Arg1	4	0.072549	0.71248	0.64493	0.86762	0.47617	0.6164	0.043095	0.41546	0.55019	0.87652	0.67781	1
Arg2	4	0.18929	1.3012	0.94465	0.98349	0.19318	0.33801	0.011592	0.078199	0.80447	0.95534	0.93767	1
Arglu1	4	-2.1055	-5.3705	0	0	7.85e-08	1.8e-06	-0.095076	-0.22639	0.32778	0.75639	0.8209	1
Arhgap1	4	-1.5102	-4.9129	0	0	8.97e-07	1.6e-05	0.31392	0.98424	0.00045743	0.012766	0.325	1
Arhgap10	4	-0.29811	-2.1638	0.047624	0.20356	0.030483	0.12431	-0.0516	-0.36797	0.6277	0.90711	0.7129	1
Arhgap11a	4	-1.5422	-5.1102	0	0	3.22e-07	6.44e-06	-0.24473	-0.78894	0.010114	0.13419	0.43015	1
Arhgap11a	4	-1.5422	-5.1102	0	0	3.22e-07	6.44e-06	-0.24473	-0.78894	0.010114	0.13419	0.43015	1
Arhgap12	4	0.57071	2.0771	0.070394	0.26609	0.037791	0.13968	-0.21043	-0.75158	0.02709	0.25749	0.4523	1
Arhgap15	4	0.22709	2.1317	0.81083	0.9392	0.033035	0.13005	-0.022453	-0.20676	0.88102	0.97503	0.8362	1
Arhgap17	4	0.070458	0.70607	0.63787	0.86385	0.48015	0.6199	-0.089123	-0.87614	0.36315	0.78164	0.38096	1
Arhgap18	4	-0.071877	-0.54958	0.28193	0.60366	0.58261	0.70732	0.18741	1.4061	0.02709	0.25749	0.1597	1
Arhgap19	4	0.10408	1.167	0.74973	0.9157	0.24322	0.3925	-0.13353	-1.4693	0.15654	0.57516	0.14176	1
Arhgap21	4	0.49831	2.3321	0.13626	0.40685	0.019695	0.096226	-0.12654	-0.58074	0.18272	0.61474	0.56141	1
Arhgap22	4	0.7787	1.7571	0.0075222	0.046106	0.078907	0.20139	0.030094	0.066535	0.64986	0.912	0.94695	1
Arhgap24	4	0.0016655	0.019374	0.44473	0.74521	0.98454	0.99053	1.18e-06	1.35e-05	0.90887	0.98016	0.99999	1
Arhgap25	4	-0.052124	-0.25054	0.3197	0.64014	0.80217	0.87006	-0.026365	-0.1241	0.84427	0.96425	0.90123	1
Arhgap26	4	0.23611	2.0338	0.77769	0.92621	0.04197	0.14697	-0.060494	-0.51124	0.5569	0.87818	0.60918	1
Arhgap27	4	0.14798	1.4668	0.90653	0.97206	0.14243	0.27919	-0.15075	-1.4656	0.10933	0.49666	0.14277	1
Arhgap28	4	0.23093	1.5594	0.79598	0.93278	0.11891	0.25121	-0.061757	-0.40914	0.54633	0.87469	0.68244	1
Arhgap29	4	0.3023	1.3461	0.55883	0.82156	0.17826	0.322	0.017415	0.076064	0.75593	0.94315	0.93937	1
Arhgap30	4	0.27941	1.3085	0.63476	0.86238	0.19072	0.3351	0.063673	0.29329	0.40549	0.81408	0.7693	1
Arhgap31	4	0.67916	1.8317	0.023126	0.11961	0.066994	0.18518	-0.042683	-0.11366	0.69942	0.92912	0.90951	1
Arhgap32	4	0.076995	0.38318	0.66033	0.87535	0.70159	0.7974	-0.010366	-0.050557	0.99471	0.99929	0.95968	1
Arhgap33	4	0.37192	2.059	0.3628	0.67749	0.039494	0.14268	0.0036096	0.019604	0.87705	0.97343	0.98436	1
Arhgap35	4	0.80481	2.0892	0.0053367	0.03437	0.036692	0.13733	-0.19835	-0.50445	0.036391	0.29908	0.61395	1
Arhgap36	4	-0.060416	-0.4578	0.30252	0.62402	0.6471	0.75624	-0.013344	-0.098984	0.96666	0.99223	0.92115	1
Arhgap4	4	-0.47821	-2.4426	0.0081321	0.049428	0.014584	0.079483	0.054954	0.27409	0.46272	0.83934	0.78401	1
Arhgap40	4	-0.09254	-0.79174	0.24498	0.5634	0.42851	0.57279	-0.019878	-0.16672	0.90399	0.97968	0.86759	1
Arhgap42	4	0.22767	1.3935	0.8093	0.93881	0.16346	0.30423	-0.053908	-0.32359	0.60956	0.89918	0.74625	1
Arhgap44	4	-0.15034	-1.3194	0.16046	0.44653	0.18703	0.33134	-0.11592	-0.99989	0.22409	0.66043	0.31736	1
Arhgap5	4	0.19693	1.1894	0.91761	0.97517	0.23428	0.38275	-0.10745	-0.63548	0.26226	0.70117	0.52512	1
Arhgap6	4	0.3151	1.8171	0.51802	0.79644	0.069202	0.18808	-0.0071117	-0.040249	0.97504	0.99409	0.96789	1
Arhgap8	4	0.15627	1.9331	0.93835	0.98192	0.053229	0.16474	-0.012734	-0.15446	0.97255	0.99341	0.87725	1
Arhgap9	4	0.15486	1.1665	0.93276	0.98117	0.24341	0.39262	0.0021447	0.015854	0.89184	0.97804	0.98735	1
Arhgdia	4	-0.03132	-0.37007	0.3633	0.67799	0.71133	0.80475	0.08616	0.99859	0.27126	0.71009	0.31799	1
Arhgdib	4	0.15761	1.5454	0.94343	0.98342	0.12224	0.2553	-0.092477	-0.88959	0.3418	0.76533	0.37369	1
Arhgdig	4	-0.30246	-1.9727	0.04615	0.19965	0.048527	0.15753	-0.057429	-0.36685	0.58125	0.88754	0.71373	1
Arhgef1	4	0.23653	1.7581	0.77642	0.92615	0.078734	0.20113	0.030418	0.22185	0.64752	0.9115	0.82443	1
Arhgef10	4	-0.10364	-0.88768	0.22745	0.54362	0.37471	0.52325	0.040872	0.3429	0.56544	0.88212	0.73168	1
Arhgef10l	4	-0.10571	-0.40754	0.22485	0.54245	0.68361	0.78426	-0.089607	-0.3371	0.35975	0.77952	0.73604	1
Arhgef11	4	-0.12923	-1.0188	0.18861	0.49081	0.30832	0.459	0.15506	1.1997	0.061245	0.392	0.23026	1
Arhgef12	4	-0.6286	-2.7721	0.0013723	0.0099741	0.00557	0.036763	0.075864	0.32665	0.32808	0.75641	0.74393	1
Arhgef15	4	0.19623	1.5989	0.91975	0.97584	0.10985	0.24031	0.014957	0.11965	0.7752	0.94849	0.90476	1
Arhgef16	4	0.41826	1.9175	0.26165	0.58321	0.055178	0.16766	-0.10277	-0.46196	0.28478	0.72348	0.64411	1
Arhgef17	4	0.29163	1.6597	0.59197	0.83906	0.096981	0.22405	0.043453	0.24247	0.54679	0.87482	0.80842	1
Arhgef18	4	-0.3724	-3.3135	0.025311	0.12743	0.00092125	0.0077826	0.10044	0.87679	0.20569	0.64515	0.3806	1
Arhgef19	4	0.11002	0.8521	0.77022	0.92442	0.39416	0.54114	-0.020424	-0.155	0.89875	0.97941	0.87682	1
Arhgef2	4	-0.60553	-3.1262	0.0019822	0.014069	0.0017705	0.013807	0.24526	1.2401	0.0041677	0.07231	0.21493	1
Arhgef25	4	0.20911	1.193	0.874	0.96393	0.23287	0.38152	-0.16117	-0.90022	0.087573	0.45788	0.368	1
Arhgef26	4	-0.08337	-0.70395	0.26043	0.58171	0.48146	0.62118	0.046601	0.38589	0.52381	0.86611	0.69958	1
Arhgef28	4	0.3086	1.7011	0.5382	0.80807	0.088926	0.21494	0.035222	0.19057	0.61017	0.89918	0.84886	1
Arhgef3	4	0.03134	0.24813	0.52346	0.79874	0.80403	0.87159	0.060441	0.46958	0.4248	0.82418	0.63866	1
Arhgef33	4	-0.16969	-1.231	0.13799	0.4095	0.21832	0.36635	0.11072	0.78517	0.16696	0.59189	0.43235	1
Arhgef37	4	0.18181	1.7322	0.96945	0.99029	0.083235	0.2073	-0.060595	-0.5668	0.55629	0.87808	0.57085	1
Arhgef39	4	-0.25259	-1.7029	0.070038	0.26531	0.088585	0.21451	0.0098163	0.064867	0.81987	0.95899	0.94828	1
Arhgef40	4	-0.10076	-0.75776	0.23166	0.54724	0.44859	0.59112	0.0008925	0.0065875	0.90135	0.97951	0.99474	1
Arhgef5	4	0.024132	0.21221	0.50358	0.78654	0.83194	0.89158	-0.08377	-0.72306	0.39517	0.80641	0.46964	1
Arhgef6	4	0.45084	1.9148	0.20244	0.51143	0.055517	0.16825	-0.028903	-0.12049	0.8216	0.9596	0.9041	1
Arhgef7	4	-1.4654	-4.9903	0	0	6.03e-07	1.12e-05	0.42551	1.4063	0	0	0.15964	1
Arhgef9	4	0.089824	1.1736	0.70216	0.89622	0.24057	0.38953	-0.098104	-1.2561	0.30928	0.73943	0.20907	1
Arid1a	4	0.8728	2.1976	0.0023888	0.016673	0.02798	0.11869	-0.17318	-0.42899	0.067243	0.40896	0.66793	1
Arid1b	4	0.60024	2.4141	0.05291	0.21833	0.015773	0.084103	-0.13578	-0.53563	0.14983	0.56777	0.59221	1
Arid2	4	0.15406	1.4754	0.93001	0.98102	0.1401	0.27647	-0.036614	-0.34429	0.75375	0.94254	0.73063	1
Arid3a	4	-0.068862	-0.69759	0.28717	0.60829	0.48544	0.62482	0.024079	0.23945	0.70003	0.92923	0.81076	1
Arid3b	4	-0.03274	-0.32519	0.3601	0.67515	0.74504	0.82864	-0.11782	-1.1435	0.21728	0.65473	0.25284	1
Arid3c	4	-0.16841	-1.3462	0.13982	0.41313	0.17825	0.322	-0.025457	-0.19967	0.85286	0.96726	0.84174	1
Arid4a	4	-0.15632	-0.68343	0.15314	0.43515	0.49433	0.63271	-0.16142	-0.69131	0.087217	0.45711	0.48937	1
Arid4b	4	-0.54778	-3.3072	0.0038119	0.025329	0.00094227	0.0079325	0.23488	1.3902	0.0066582	0.10348	0.16447	1
Arid5a	4	0.0096892	0.071335	0.4648	0.75797	0.94313	0.96486	-0.1476	-1.064	0.1172	0.51439	0.28731	1
Arid5b	4	-0.36552	-2.2374	0.026785	0.13281	0.025259	0.11221	-0.15422	-0.92274	0.1013	0.48248	0.35615	1
Arih1	4	-1.4899	-4.3153	0	0	1.59e-05	0.00020811	0.18403	0.51187	0.02953	0.26886	0.60874	1
Arih2	4	0.91644	1.4017	0.0012706	0.0093458	0.16101	0.30162	0.22419	0.33606	0.0086404	0.12108	0.73683	1
Arl1	4	-1.6284	-5.4447	0	0	5.19e-08	1.23e-06	0.32296	1.0541	0.00025413	0.007764	0.29185	1
Arl10	4	0.060856	0.55785	0.60935	0.85019	0.57695	0.70296	0.032984	0.29648	0.62785	0.90711	0.76686	1
Arl11	4	0.3709	1.8135	0.36539	0.6802	0.069752	0.18892	-0.023063	-0.11054	0.87461	0.97271	0.91198	1
Arl13a	4	-0.25952	-2.4669	0.065565	0.25304	0.013627	0.075567	0.10672	0.99105	0.18109	0.61304	0.32166	1
Arl13b	4	0.33725	2.1438	0.45311	0.75103	0.03205	0.12804	0.033752	0.2105	0.62216	0.90477	0.83328	1
Arl14	4	0.14662	1.2412	0.90206	0.9709	0.21453	0.36224	-0.024265	-0.20132	0.86348	0.97137	0.84045	1
Arl14epl	4	-0.23484	-1.6344	0.080661	0.29162	0.10217	0.23081	-0.10351	-0.7014	0.28091	0.71929	0.48305	1
Arl15	4	0.012061	0.12206	0.47085	0.76248	0.90285	0.93814	-0.019666	-0.19521	0.90653	0.98011	0.84523	1
Arl16	4	-0.24408	-1.7954	0.075222	0.27954	0.072593	0.19268	-0.1531	-1.1011	0.10353	0.48663	0.27087	1
Arl2	4	-1.4459	-4.2878	0	0	1.8e-05	0.00023202	-0.0075453	-0.021179	0.9786	0.99499	0.9831	1
Arl2bp	4	0.23268	2.3007	0.78963	0.93069	0.021406	0.10139	-0.11722	-1.1375	0.21962	0.65539	0.25533	1
Arl3	4	0.15103	0.99779	0.91715	0.97509	0.31838	0.46852	0.07099	0.46034	0.35736	0.77742	0.64527	1
Arl4a	4	0.29497	1.6136	0.58191	0.83387	0.10662	0.2361	0.14559	0.78158	0.076544	0.43476	0.43446	1
Arl4c	4	-0.87803	-3.4345	5.08e-05	0.00043011	0.00059357	0.0052464	-0.12443	-0.4752	0.1905	0.62519	0.63465	1
Arl4d	4	-0.10491	-0.56689	0.22592	0.54287	0.57079	0.69785	-0.00044834	-0.0023774	0.91339	0.98041	0.9981	1
Arl5a	4	0.17005	1.6724	0.98765	0.99631	0.094448	0.22162	-0.074142	-0.71591	0.46028	0.83872	0.47405	1
Arl5b	4	-0.021208	-0.16344	0.38592	0.69712	0.87017	0.91756	0.061821	0.46696	0.41652	0.81958	0.64053	1
Arl5c	4	0.50547	1.857	0.12773	0.39149	0.063305	0.17978	0.081082	0.29224	0.2983	0.73372	0.7701	1
Arl6	4	0.38289	1.9995	0.33601	0.65428	0.045549	0.15271	-0.065855	-0.3374	0.51888	0.86325	0.73582	1
Arl6ip1	4	0.053582	0.39471	0.58816	0.83796	0.69306	0.79131	0.14878	1.0753	0.07141	0.42053	0.28224	1
Arl6ip4	4	0.031377	0.31849	0.52356	0.79877	0.75011	0.83259	0.034625	0.34479	0.61459	0.90098	0.73025	1
Arl6ip5	4	0.3176	2.0308	0.50978	0.79042	0.04228	0.14755	-0.11182	-0.70172	0.24264	0.68193	0.48285	1
Arl6ip6	4	0.20165	0.48452	0.90191	0.9709	0.62802	0.74169	0.010057	0.023612	0.81769	0.95887	0.98116	1
Arl8a	4	0.38193	1.937	0.33825	0.65577	0.052749	0.16415	-0.22901	-1.1387	0.015909	0.18369	0.25482	1
Arl8b	4	0.17554	1.2146	0.99222	0.99734	0.22453	0.37247	-0.022771	-0.15455	0.87863	0.97408	0.87718	1
Arl9	4	-0.17974	-1.6265	0.12757	0.39115	0.10384	0.23283	-0.022809	-0.20269	0.87807	0.9739	0.83938	1
Armc10	4	-0.40817	-3.2315	0.017891	0.097157	0.0012315	0.010025	-0.022231	-0.17272	0.883	0.97525	0.86288	1
Armc12	4	0.2884	1.8898	0.6033	0.84574	0.058791	0.17277	-0.073659	-0.47359	0.46358	0.83964	0.63579	1
Armc2	4	-0.054034	-0.54467	0.31558	0.63643	0.58598	0.71001	-0.018041	-0.17863	0.92244	0.98179	0.85823	1
Armc3	4	0.15732	1.1552	0.94226	0.9834	0.24801	0.39746	0.16572	1.1937	0.046861	0.34224	0.23258	1
Armc5	4	-0.91348	-3.0246	5.08e-05	0.00043011	0.0024897	0.018499	0.021322	0.067034	0.72361	0.93677	0.94655	1
Armc6	4	0.034279	0.42016	0.53194	0.80483	0.67437	0.77762	0.11798	1.419	0.14313	0.55663	0.15589	1
Armc7	4	-1.871	-4.9553	0	0	7.22e-07	1.32e-05	0.078846	0.20374	0.31019	0.74057	0.83856	1
Armc8	4	-0.10002	-0.87173	0.23304	0.54962	0.38336	0.5315	-0.1624	-1.3911	0.085184	0.45212	0.16419	1
Armc9	4	-0.053645	-0.51775	0.31644	0.637	0.60463	0.7248	0.16456	1.5596	0.048234	0.34762	0.11886	1
Armcx1	4	0.66049	2.0987	0.027954	0.13654	0.035845	0.1356	-0.035962	-0.11218	0.75934	0.94384	0.91068	1
Armcx2	4	0.41251	2.2659	0.27065	0.59138	0.023459	0.10722	-0.15258	-0.82162	0.10511	0.48935	0.41129	1
Armcx3	4	-0.024021	-0.13043	0.37992	0.69296	0.89623	0.93401	-0.016215	-0.08616	0.93992	0.98593	0.93134	1
Armcx4	4	0.14608	1.2134	0.90033	0.97063	0.22496	0.37288	-0.0024754	-0.020174	0.93164	0.98407	0.9839	1
Armcx5	4	-0.30076	-2.8413	0.046607	0.20057	0.0044937	0.030688	0.073087	0.6773	0.34424	0.76704	0.49822	1
Armcx6	4	0.21101	1.5472	0.86775	0.9616	0.12181	0.25491	-0.01756	-0.12629	0.92625	0.98248	0.8995	1
Armt1	4	0.21523	1.5363	0.85128	0.9553	0.12447	0.2581	0.033375	0.23366	0.6246	0.90504	0.81525	1
Arnt	4	0.28162	1.4589	0.62612	0.85829	0.14461	0.28214	-0.064416	-0.32718	0.529	0.8682	0.74353	1
Arnt2	4	-0.23034	-2.0428	0.08371	0.29973	0.041069	0.14522	0.05006	0.43489	0.49845	0.85598	0.66364	1
Arntl	4	-0.3014	-2.6001	0.046506	0.20044	0.0093199	0.056334	0.037297	0.31576	0.5937	0.89149	0.75219	1
Arntl2	4	-0.15336	-1.3065	0.15659	0.44098	0.19138	0.33583	0.11574	0.96784	0.15075	0.56907	0.33312	1
Arpc1a	4	0.031839	0.31571	0.52539	0.80039	0.75222	0.83432	-0.028724	-0.27963	0.82363	0.95994	0.77976	1
Arpc1b	4	-0.6013	-3.6214	0.0020839	0.014732	0.00029303	0.0028248	0.10706	0.63207	0.18013	0.61209	0.52734	1
Arpc2	4	-2.3977	-5.4378	0	0	5.4e-08	1.28e-06	-0.35346	-0.74777	0.00025413	0.007764	0.4546	1
Arpc3	4	-2.8267	-8.65	0	0	5.15e-18	7.13e-16	0.55529	1.6648	0	0	0.095959	1
Arpc4	4	-4.4424	-9.6561	0	0	4.63e-22	1.01e-19	0.82385	1.7519	0	0	0.079789	1
Arpc5	4	-2.0756	-6.2919	0	0	3.14e-10	1.22e-08	0.55406	1.6345	0	0	0.10215	1
Arpc5l	4	-0.16374	-1.4099	0.14485	0.42291	0.15856	0.29882	-0.043269	-0.36506	0.69443	0.9275	0.71506	1
Arpp19	4	-0.072521	-0.52132	0.2802	0.60146	0.60214	0.7229	0.19562	1.3793	0.021144	0.22128	0.16779	1
Arpp21	4	-0.14126	-0.91926	0.17194	0.46476	0.35796	0.50781	-0.38834	-2.472	0.00010165	0.0036832	0.013438	1
Arr3	4	0.29232	1.6191	0.59019	0.83875	0.10543	0.23444	0.092094	0.50029	0.24137	0.68179	0.61687	1
Arrb1	4	0.36365	2.0348	0.38262	0.69453	0.041871	0.14674	0.020124	0.11061	0.7326	0.93805	0.91193	1
Arrb2	4	0.035623	0.3888	0.53576	0.807	0.69743	0.79441	-0.022047	-0.23541	0.88442	0.97578	0.81389	1
Arrdc1	4	0.033242	0.13515	0.52854	0.80221	0.89249	0.93175	-0.057244	-0.2277	0.58277	0.88841	0.81988	1
Arrdc2	4	0.19235	1.4432	0.93474	0.98117	0.14897	0.28752	0.031179	0.22969	0.64178	0.9094	0.81833	1
Arrdc3	4	0.60404	2.3332	0.050978	0.21245	0.019637	0.096086	-0.040434	-0.15326	0.71924	0.93555	0.87819	1
Arrdc4	4	-0.11003	-0.7477	0.2182	0.53349	0.45464	0.5967	0.18111	1.2073	0.031766	0.27679	0.22733	1
Arrdc5	4	-0.058	-0.29805	0.3077	0.62912	0.76566	0.84322	0.090445	0.45559	0.24905	0.68743	0.64869	1
Arsa	4	0.12904	1.3533	0.83726	0.94896	0.17597	0.31945	-0.17374	-1.7857	0.066633	0.40664	0.074144	1
Arsb	4	0.3021	1.6238	0.55934	0.82159	0.10441	0.23343	-0.059447	-0.31329	0.56584	0.88212	0.75406	1
Arsg	4	0.10598	1.1199	0.75563	0.91857	0.26276	0.41273	0.030555	0.31687	0.64661	0.91125	0.75134	1
Arsi	4	0.17895	1.8176	0.97906	0.99442	0.069127	0.18793	-0.064068	-0.63875	0.53205	0.86936	0.52298	1
Arsj	4	0.2779	1.4722	0.64	0.865	0.14096	0.27756	0.10015	0.52118	0.20676	0.64615	0.60224	1
Arsk	4	0.14676	0.50356	0.90252	0.97108	0.61457	0.73256	0.096316	0.32441	0.22231	0.65845	0.74563	1
Art1	4	-0.49796	-2.8651	0.006709	0.041693	0.004169	0.028801	-0.087421	-0.48505	0.37321	0.79061	0.62764	1
Art3	4	-0.17498	-1.0097	0.13215	0.39902	0.31262	0.4632	-0.0081409	-0.045864	0.98485	0.99748	0.96342	1
Art4	4	0.17555	0.88379	0.99217	0.99734	0.37681	0.52538	-0.025222	-0.12457	0.8552	0.96863	0.90087	1
Art5	4	0.13949	1.7011	0.87624	0.96426	0.088924	0.21494	-0.1888	-2.2605	0.045184	0.33496	0.023793	1
Artn	4	-0.07408	-0.80326	0.27715	0.59838	0.42183	0.56657	0.062462	0.66497	0.41281	0.81739	0.50607	1
Arv1	4	-0.21562	-1.0625	0.094587	0.32467	0.288	0.43868	0.19527	0.94209	0.021347	0.22222	0.34615	1
Arvcf	4	0.19497	2.0309	0.92427	0.9779	0.042267	0.14755	-0.06728	-0.68781	0.50821	0.85925	0.49157	1
Arxes2	4	-0.07933	-0.91555	0.26658	0.58719	0.3599	0.50927	-0.0024088	-0.027275	0.93103	0.984	0.97824	1
Asah1	4	0.27176	1.682	0.6586	0.87442	0.092578	0.21953	-0.040429	-0.24536	0.71929	0.93555	0.80618	1
Asah2	4	0.35569	1.7066	0.40178	0.71063	0.087896	0.21378	0.0061443	0.02893	0.85388	0.96808	0.97692	1
Asah2	4	0.35569	1.7066	0.40178	0.71063	0.087896	0.21378	0.0061443	0.02893	0.85388	0.96808	0.97692	1
Asap1	4	0.42607	2.2934	0.24625	0.56521	0.021823	0.10243	-0.03733	-0.19728	0.74785	0.94088	0.84361	1
Asap2	4	0.030012	0.2055	0.52	0.7974	0.83718	0.8948	0.05868	0.39372	0.43781	0.83011	0.69379	1
Asap3	4	-0.20398	-2.1112	0.10399	0.34468	0.034758	0.13327	0.052155	0.5291	0.48315	0.8482	0.59674	1
Asb1	4	0.42246	1.9258	0.25367	0.575	0.054129	0.16602	0.092541	0.41367	0.23929	0.68074	0.67912	1
Asb10	4	0.68701	2.0972	0.021296	0.11185	0.03598	0.13585	-0.049584	-0.14845	0.64193	0.90953	0.88199	1
Asb12	4	0.14762	1.3639	0.90496	0.97141	0.1726	0.31569	0.0087719	0.079508	0.82963	0.96131	0.93663	1
Asb13	4	-0.16197	-1.1693	0.1476	0.42819	0.24229	0.39154	-0.11807	-0.83329	0.21667	0.65473	0.40468	1
Asb14	4	-0.13458	-1.1584	0.1814	0.48041	0.2467	0.39607	-0.076407	-0.64455	0.44452	0.83341	0.51922	1
Asb15	4	0.23984	1.7244	0.76457	0.92178	0.084637	0.20928	-0.067252	-0.47479	0.50861	0.85963	0.63494	1
Asb16	4	-0.02053	-0.080006	0.38806	0.69897	0.93623	0.96012	0.13832	0.52833	0.090521	0.46344	0.59727	1
Asb17	4	-0.20899	-1.7188	0.099873	0.33613	0.085646	0.21043	-0.084419	-0.67954	0.39126	0.80325	0.4968	1
Asb18	4	0.2305	2.3352	0.79776	0.9334	0.019534	0.095892	-0.20325	-2.021	0.031919	0.27775	0.043277	1
Asb2	4	0.23833	1.7847	0.76991	0.92442	0.074311	0.19489	-0.062018	-0.45571	0.54465	0.87368	0.6486	1
Asb3	4	0.52539	2.2715	0.10673	0.35018	0.023117	0.10634	-0.099572	-0.42252	0.30145	0.73598	0.67265	1
Asb3	4	0.52539	2.2715	0.10673	0.35018	0.023117	0.10634	-0.099572	-0.42252	0.30145	0.73598	0.67265	1
Asb4	4	0.3235	2.2648	0.49337	0.78026	0.023527	0.10745	-0.042036	-0.28856	0.70577	0.93073	0.77292	1
Asb5	4	-0.031294	-0.25392	0.36341	0.67805	0.79955	0.86807	0.07509	0.59706	0.33296	0.76006	0.55047	1
Asb6	4	-0.002855	-0.027661	0.43309	0.73558	0.97793	0.9862	-0.056437	-0.53732	0.58902	0.88999	0.59105	1
Asb7	4	0.18542	1.9073	0.95715	0.98753	0.056485	0.16945	-0.06763	-0.68237	0.50567	0.85871	0.49501	1
Asb8	4	0.36054	1.6734	0.38989	0.70066	0.094253	0.22137	0.075397	0.34324	0.33067	0.75792	0.73142	1
Asb9	4	0.067827	0.32557	0.62938	0.85934	0.74475	0.82848	-0.018573	-0.087429	0.91685	0.98041	0.93033	1
Ascc1	4	-0.40329	-2.9652	0.018602	0.10005	0.0030244	0.02195	-0.13492	-0.97512	0.15243	0.5708	0.3295	1
Ascc2	4	-0.20726	-1.1196	0.10114	0.33855	0.26288	0.41281	0.028349	0.14979	0.6648	0.91645	0.88093	1
Ascc3	4	-2.8009	-7.7903	0	0	6.69e-15	5.85e-13	0.15906	0.43329	0.0554	0.37252	0.6648	1
Ascl1	4	0.26144	1.3094	0.6925	0.89116	0.19038	0.33477	0.13219	0.65014	0.10323	0.48554	0.5156	1
Ascl2	4	-0.052451	-0.43247	0.31914	0.63991	0.6654	0.77007	-0.068912	-0.55412	0.49662	0.85463	0.5795	1
Ascl3	4	0.10806	1.0597	0.76381	0.92178	0.28926	0.43999	-0.036561	-0.35198	0.75426	0.94289	0.72485	1
Ascl4	4	0.030728	0.33363	0.52178	0.79817	0.73866	0.82428	0.024336	0.25955	0.69733	0.9281	0.79521	1
Ascl5	4	0.45532	1.7018	0.19456	0.49993	0.088787	0.21481	-0.0019613	-0.0071883	0.92686	0.9827	0.99426	1
Asf1a	4	0.16074	1.3966	0.95507	0.98714	0.16252	0.30318	0.059549	0.50805	0.43212	0.82817	0.61142	1
Asf1b	4	-0.10157	-0.79562	0.22994	0.54513	0.42625	0.57057	-0.044309	-0.34059	0.686	0.92588	0.73342	1
Asgr1	4	0.082395	0.84108	0.67776	0.88358	0.4003	0.54664	-0.045987	-0.46069	0.67095	0.91903	0.64502	1
Asgr2	4	-0.10594	-0.66452	0.22455	0.5422	0.50636	0.64303	-0.05933	-0.36368	0.56645	0.88212	0.7161	1
Ash1l	4	-0.56645	-3.8721	0.0031512	0.021461	0.00010791	0.0011615	0.20883	1.3958	0.014028	0.16881	0.16277	1
Ash2l	4	-1.8341	-5.7296	0	0	1.01e-08	2.85e-07	-0.102	-0.31065	0.289	0.72622	0.75606	1
Asic1	4	0.44563	1.0866	0.21149	0.52425	0.27722	0.42769	-0.061419	-0.14638	0.54963	0.87624	0.88362	1
Asic2	4	0.33225	2.0462	0.46673	0.75943	0.040737	0.14455	-0.046935	-0.28356	0.66374	0.91645	0.77675	1
Asic3	4	0.44954	2.2059	0.20483	0.51461	0.02739	0.11777	-0.11011	-0.53117	0.25027	0.68798	0.5953	1
Asic4	4	-0.31299	-2.2533	0.041881	0.18517	0.02424	0.10959	-0.051811	-0.36185	0.62618	0.90608	0.71746	1
Asic5	4	0.11149	1.1954	0.7755	0.92591	0.23195	0.38055	-0.0098484	-0.10364	0.99995	0.99995	0.91746	1
Asl	4	-0.21464	-1.6977	0.095502	0.32673	0.089557	0.21559	0.10634	0.82319	0.18282	0.61498	0.4104	1
Asns	4	-2.0271	-5.8827	0	0	4.04e-09	1.24e-07	0.52784	1.4887	0	0	0.13658	1
Asnsd1	4	-0.031337	-0.14197	0.3633	0.67799	0.8871	0.92807	0.28109	1.2441	0.0013723	0.031323	0.21348	1
Aspa	4	0.097513	1.083	0.72788	0.90662	0.27881	0.42934	-0.081019	-0.88245	0.41393	0.81751	0.37754	1
Aspdh	4	-0.33586	-2.6764	0.034968	0.16284	0.0074416	0.046958	0.031333	0.24494	0.64061	0.90916	0.80651	1
Aspg	4	-0.15078	-1.3898	0.16	0.44608	0.16458	0.30568	0.01024	0.092457	0.81581	0.95856	0.92634	1
Asph	4	-0.037247	-0.24616	0.3507	0.66702	0.80556	0.87238	0.052666	0.34164	0.47944	0.84693	0.73262	1
Asphd1	4	0.33636	1.9071	0.45555	0.75212	0.056511	0.16945	0.012884	0.071689	0.79166	0.95134	0.94285	1
Asphd2	4	0.16791	1.1465	0.97997	0.99459	0.25159	0.40111	0.00044582	0.0029857	0.90526	0.97987	0.99762	1
Aspm	4	-0.22438	-1.3921	0.087624	0.30824	0.1639	0.30482	-0.1114	-0.67453	0.24442	0.68251	0.49998	1
Aspn	4	-0.16715	-1.1522	0.14099	0.41527	0.24922	0.39856	-0.096565	-0.65375	0.31858	0.74791	0.51327	1
Asprv1	4	-0.11992	-0.75541	0.20315	0.51283	0.45	0.59243	-0.066287	-0.40783	0.51487	0.86183	0.6834	1
Aspscr1	4	0.039732	0.3572	0.54811	0.81512	0.72094	0.81203	-0.0029194	-0.025741	0.9352	0.9848	0.97946	1
Asrgl1	4	-0.10079	-1.1441	0.23151	0.54695	0.25259	0.40223	0.0042556	0.047432	0.87126	0.97199	0.96217	1
Ass1	4	-0.064545	-0.73589	0.29469	0.61758	0.4618	0.60369	-0.021089	-0.23591	0.89327	0.97867	0.8135	1
Aste1	4	-0.044495	-0.2908	0.33535	0.65396	0.7712	0.84782	0.014663	0.093993	0.77753	0.94849	0.92511	1
Astl	4	0.11063	0.89479	0.7726	0.92458	0.3709	0.5195	-0.1564	-1.2404	0.096976	0.47539	0.21483	1
Astn1	4	-0.085522	-0.76105	0.25743	0.57952	0.44663	0.58944	0.0086647	0.07565	0.831	0.96137	0.9397	1
Astn2	4	0.068482	0.48311	0.63146	0.86081	0.62902	0.74245	0.012686	0.087836	0.7936	0.95194	0.93001	1
Asxl1	4	-0.47432	-2.5265	0.0089454	0.053971	0.011521	0.066376	0.21058	1.0969	0.013316	0.16344	0.27267	1
Asxl2	4	-0.081387	-0.55467	0.26348	0.58508	0.57912	0.70461	-0.14209	-0.94794	0.13133	0.53793	0.34316	1
Asxl3	4	0.33628	1.6411	0.45571	0.75218	0.10077	0.22897	0.10437	0.49985	0.18978	0.62442	0.61718	1
Asz1	4	0.17657	1.9654	0.98826	0.99636	0.049367	0.15894	-0.034495	-0.3771	0.77286	0.94806	0.7061	1
Atad1	4	0.38089	1.776	0.34064	0.65729	0.075728	0.1969	-0.035589	-0.16293	0.76264	0.94514	0.87057	1
Atad2b	4	-0.20475	-0.76777	0.10302	0.34263	0.44263	0.58585	-0.071657	-0.26251	0.47736	0.84651	0.79293	1
Atad3a	4	-2.2309	-7.0206	0	0	2.21e-12	1.26e-10	0.58813	1.8102	0	0	0.070267	1
Atad5	4	-0.40956	-2.2216	0.017687	0.096266	0.026311	0.11476	0.0029371	0.015613	0.88381	0.97565	0.98754	1
Atat1	4	-0.78204	-3.6681	0.00010165	0.00084567	0.00024432	0.0023939	0.054849	0.25242	0.46333	0.83964	0.80072	1
Atcay	4	0.047952	0.34182	0.57164	0.82818	0.73249	0.8202	0.105	0.73438	0.18724	0.62156	0.46272	1
Ate1	4	0.55634	1.8657	0.08	0.29022	0.06208	0.17779	-0.023233	-0.076503	0.87319	0.97232	0.93902	1
Atf1	4	-0.33057	-2.2543	0.036849	0.16963	0.024178	0.10946	0.032333	0.21569	0.63258	0.90839	0.82923	1
Atf2	4	-0.12441	-1.2465	0.19593	0.50169	0.21258	0.35998	-0.049157	-0.48359	0.64524	0.91088	0.62868	1
Atf3	4	0.12674	1.4934	0.82943	0.94565	0.13534	0.271	-0.049905	-0.57621	0.64	0.90916	0.56447	1
Atf4	4	-1.4727	-4.4297	0	0	9.44e-06	0.00012922	-0.042433	-0.12239	0.70221	0.93009	0.90259	1
Atf5	4	0.078217	0.69284	0.66389	0.87675	0.48841	0.62725	0.1974	1.7156	0.019771	0.20982	0.086233	1
Atf6	4	0.19656	1.3729	0.91903	0.97545	0.16977	0.31217	0.034955	0.23933	0.61215	0.89963	0.81085	1
Atf6b	4	0.0014948	0.014925	0.44427	0.74487	0.98809	0.99299	-0.03536	-0.34629	0.76478	0.9457	0.72912	1
Atf7ip	4	0.13887	1.1089	0.87446	0.96393	0.26747	0.41732	0.028021	0.21951	0.66714	0.91675	0.82625	1
Atf7ip2	4	0.27515	1.6512	0.64839	0.86883	0.098689	0.22646	-0.038236	-0.22501	0.73972	0.93987	0.82197	1
Atg10	4	0.5927	1.9146	0.057027	0.23034	0.055538	0.16825	-0.48831	-1.5453	0	0	0.12227	1
Atg101	4	0.0079314	0.059213	0.46048	0.75531	0.95278	0.97054	-0.33813	-2.4748	0.00050826	0.013928	0.013331	1
Atg12	4	0.38599	1.3332	0.32742	0.64627	0.18247	0.32634	-0.20582	-0.69616	0.029886	0.269	0.48633	1
Atg13	4	-0.16003	-1.2087	0.14943	0.4302	0.22678	0.37511	-0.17708	-1.31	0.061245	0.392	0.1902	1
Atg14	4	-0.594	-2.7194	0.0022363	0.015714	0.0065401	0.042092	-0.13997	-0.61916	0.13667	0.54455	0.53581	1
Atg16l1	4	0.52616	1.8311	0.10618	0.34892	0.067085	0.18524	-0.2392	-0.81545	0.0123	0.15444	0.41481	1
Atg16l2	4	1.0326	1.668	0.00015248	0.0012443	0.09531	0.22245	-0.048402	-0.076672	0.65205	0.91323	0.93888	1
Atg2a	4	-0.20139	-1.9116	0.10628	0.34914	0.055928	0.16867	-0.11601	-1.0788	0.22384	0.66043	0.28067	1
Atg2b	4	-0.2386	-1.945	0.078577	0.28709	0.05177	0.16299	-0.054533	-0.43611	0.60407	0.89645	0.66275	1
Atg3	4	-0.01104	-0.06176	0.4123	0.71819	0.95075	0.96911	-0.18161	-0.99251	0.054028	0.36693	0.32095	1
Atg4b	4	0.57752	1.7503	0.066125	0.2545	0.080067	0.20312	-0.18891	-0.56249	0.04493	0.33384	0.57378	1
Atg4c	4	-0.25176	-2.0815	0.070292	0.26586	0.037387	0.13903	0.081935	0.66536	0.29337	0.72934	0.50582	1
Atg4d	4	-0.71554	-3.6071	0.00055909	0.0043738	0.00030964	0.0029675	-0.23763	-1.172	0.012757	0.15846	0.24118	1
Atg5	4	0.49867	1.518	0.13591	0.40672	0.12903	0.26348	-0.50692	-1.5106	0	0	0.1309	1
Atg7	4	0.40909	1.1003	0.27812	0.59888	0.27122	0.42133	-0.39573	-1.0352	0.00010165	0.0036832	0.30056	1
Atg9a	4	-0.32751	-2.4277	0.03756	0.17138	0.015194	0.081994	-0.1122	-0.81469	0.24117	0.68179	0.41525	1
Atg9b	4	-0.17709	-0.99448	0.12991	0.3949	0.31999	0.46997	-0.050178	-0.27566	0.63837	0.90912	0.78281	1
Atic	4	0.097867	0.41507	0.72884	0.9068	0.67809	0.78002	-0.070974	-0.29446	0.48254	0.8481	0.76841	1
Atl1	4	0.15744	1.7565	0.94262	0.9834	0.079003	0.20141	-0.093041	-1.0195	0.3386	0.76372	0.30796	1
Atl2	4	-0.46929	-2.9559	0.0093011	0.055691	0.0031173	0.02254	-0.058255	-0.36025	0.57469	0.88482	0.71866	1
Atl3	4	-0.85763	-3.5708	5.08e-05	0.00043011	0.00035584	0.0033595	0.21847	0.88577	0.01047	0.13807	0.37574	1
Atm	4	-0.25503	-1.454	0.06831	0.26047	0.14595	0.28372	0.088104	0.49174	0.26099	0.70003	0.6229	1
Atmin	4	-0.15495	-0.94394	0.15446	0.43758	0.3452	0.49539	-0.24789	-1.4679	0.0093011	0.1277	0.14213	1
Atn1	4	0.58241	1.6809	0.063227	0.24639	0.092779	0.21985	0.23457	0.66466	0.0066582	0.10348	0.50627	1
Atoh1	4	-0.30785	-2.8422	0.043609	0.19071	0.0044804	0.03063	0.20498	1.8575	0.015756	0.18235	0.063235	1
Atoh7	4	0.41424	1.7397	0.2679	0.58816	0.081904	0.20583	-0.040078	-0.16513	0.72239	0.9365	0.86884	1
Atoh8	4	0.55678	2.0206	0.079746	0.28975	0.043319	0.14897	0.0028007	0.0099603	0.88483	0.97595	0.99205	1
Atox1	4	0.39443	2.4106	0.30806	0.62945	0.015928	0.084607	-0.058273	-0.34921	0.57459	0.88482	0.72693	1
Atp10a	4	0.49257	1.4609	0.14358	0.42039	0.14405	0.28139	-0.14167	-0.41301	0.13255	0.53962	0.6796	1
Atp10b	4	0.028376	0.1919	0.51583	0.79444	0.84782	0.90233	0.21304	1.4143	0.012452	0.15615	0.15727	1
Atp11a	4	-0.26312	-1.7461	0.063177	0.24624	0.080786	0.20407	-0.0039356	-0.025638	0.9446	0.98699	0.97955	1
Atp11b	4	0.065773	0.70339	0.62374	0.85725	0.48181	0.62158	-0.086244	-0.90572	0.38028	0.79459	0.36509	1
Atp11c	4	0.28065	1.8013	0.62989	0.85968	0.071651	0.19155	0.011012	0.069355	0.80889	0.95597	0.94471	1
Atp12a	4	0.13709	0.39029	0.8677	0.9616	0.69632	0.79354	0.042393	0.11836	0.55502	0.87788	0.90578	1
Atp13a1	4	0.016492	0.1633	0.48213	0.77084	0.87029	0.91758	-0.002421	-0.023544	0.93118	0.984	0.98122	1
Atp13a2	4	-0.16087	-1.4003	0.14861	0.42943	0.16141	0.30205	0.15609	1.3304	0.059263	0.38456	0.18339	1
Atp13a3	4	-0.20058	-1.8527	0.10734	0.35153	0.063923	0.18072	0.021383	0.19398	0.7231	0.9366	0.84619	1
Atp13a4	4	0.2344	1.4546	0.78358	0.92829	0.14577	0.28354	-0.039415	-0.23983	0.72849	0.93754	0.81046	1
Atp13a5	4	-0.1013	-0.49512	0.23055	0.54598	0.62051	0.73635	0.011944	0.056945	0.80046	0.95339	0.95459	1
Atp1a1	4	-1.5574	-4.155	0	0	3.25e-05	0.00039844	-0.4223	-1.0584	0.00010165	0.0036832	0.28989	1
Atp1a2	4	0.16269	1.2183	0.96178	0.98871	0.2231	0.37092	-0.0005604	-0.0041186	0.91451	0.98041	0.99671	1
Atp1a4	4	0.20582	1.1667	0.88579	0.96701	0.24334	0.3926	-0.14842	-0.82406	0.11451	0.50778	0.4099	1
Atp1b1	4	0.16856	1.3422	0.98236	0.99516	0.17952	0.32325	-0.093329	-0.72901	0.33713	0.76322	0.466	1
Atp1b2	4	0.26346	1.5605	0.68625	0.88849	0.11865	0.25099	0.078607	0.45732	0.31177	0.74253	0.64744	1
Atp1b3	4	-0.10424	-0.86683	0.22663	0.54311	0.38603	0.53382	0.079721	0.65059	0.30541	0.73807	0.51531	1
Atp1b4	4	0.46416	2.5402	0.18064	0.47905	0.011079	0.064606	-0.058401	-0.31331	0.57377	0.88482	0.75405	1
Atp2a1	4	-0.20704	-1.8064	0.10125	0.33883	0.07085	0.19054	0.0036333	0.031069	0.877	0.97343	0.97521	1
Atp2a2	4	-4.7133	-11.268	0	0	1.88e-29	9.04e-27	0.16084	0.37791	0.053316	0.36471	0.7055	1
Atp2a3	4	0.10048	0.84132	0.73703	0.9108	0.40017	0.54651	-0.094637	-0.77812	0.32991	0.75759	0.4365	1
Atp2b1	4	-1.3706	-4.5083	0	0	6.53e-06	9.38e-05	0.28609	0.91108	0.0010673	0.025547	0.36225	1
Atp2b2	4	0.035444	0.22013	0.53525	0.80674	0.82577	0.88713	0.033597	0.20459	0.62313	0.90486	0.83789	1
Atp2b3	4	0.18592	0.79797	0.95532	0.98714	0.42489	0.56961	0.017536	0.073889	0.75476	0.94298	0.9411	1
Atp2b4	4	0.14009	1.6114	0.87807	0.96482	0.10708	0.23681	-0.074153	-0.83663	0.46023	0.83872	0.4028	1
Atp2c1	4	-0.043024	-0.32778	0.33764	0.65545	0.74308	0.82735	0.067208	0.50197	0.38074	0.79459	0.61569	1
Atp2c2	4	0.0063234	0.075839	0.45616	0.75224	0.93955	0.96244	0.10312	1.2137	0.19441	0.62973	0.22486	1
Atp4a	4	-0.21445	-1.6019	0.095705	0.3272	0.10917	0.23938	0.1102	0.8084	0.16823	0.59202	0.41886	1
Atp4b	4	0.061123	0.62098	0.61017	0.85057	0.53461	0.66786	0.11337	1.1314	0.15771	0.57559	0.2579	1
Atp5j	4	-0.69295	-3.4694	0.00071156	0.0054496	0.00052159	0.0046917	0.0081874	0.040213	0.83568	0.96246	0.96792	1
Atp6ap1	4	-1.1329	-3.5527	0	0	0.00038123	0.0035481	-0.050337	-0.15141	0.63705	0.90912	0.87966	1
Atp6ap2	4	-2.1669	-6.5513	0	0	5.7e-11	2.6e-09	0.0054505	0.016147	0.86104	0.971	0.98712	1
Atp6v0a1	4	-0.54975	-2.808	0.0038119	0.025329	0.0049844	0.033528	-0.19856	-0.98501	0.036137	0.29799	0.32462	1
Atp6v0a4	4	-0.026764	-0.26834	0.37388	0.68773	0.78844	0.86009	-0.017302	-0.17017	0.92961	0.98381	0.86487	1
Atp6v0b	4	-1.8754	-4.8651	0	0	1.14e-06	1.98e-05	-0.12253	-0.30421	0.19853	0.63574	0.76097	1
Atp6v0c	4	-4.3346	-9.3173	0	0	1.19e-20	2.26e-18	-0.10666	-0.22313	0.26557	0.70361	0.82344	1
Atp6v0d1	4	-2.0885	-5.3004	0	0	1.16e-07	2.54e-06	-0.22208	-0.53328	0.019365	0.20707	0.59384	1
Atp6v0d2	4	-0.14291	-1.1595	0.16981	0.46197	0.24627	0.3956	0.027178	0.21625	0.67395	0.92039	0.8288	1
Atp6v0e	4	-1.0977	-4.122	0	0	3.76e-05	0.0004546	-0.41935	-1.5189	0.00010165	0.0036832	0.12878	1
Atp6v0e2	4	0.65521	2.0487	0.029632	0.14307	0.040487	0.14441	-0.0055345	-0.01697	0.9598	0.99103	0.98646	1
Atp6v1a	4	-4.5711	-10.316	0	0	5.99e-25	1.73e-22	0.54096	1.1987	0	0	0.23064	1
Atp6v1b1	4	-0.12375	-1.4174	0.1971	0.50344	0.15636	0.29606	0.23538	2.6443	0.0064549	0.10136	0.0081857	1
Atp6v1b2	4	-5.6118	-11.853	0	0	2.08e-32	1.28e-29	0.36886	0.75685	0.00010165	0.0036832	0.44914	1
Atp6v1c1	4	-1.9248	-4.6948	0	0	2.67e-06	4.21e-05	0.0062851	0.014418	0.85245	0.96708	0.9885	1
Atp6v1c2	4	0.021503	0.1308	0.49672	0.78247	0.89593	0.93376	-0.049748	-0.29609	0.64102	0.90916	0.76716	1
Atp6v1d	4	-2.4675	-5.5783	0	0	2.43e-08	6.35e-07	0.22677	0.48231	0.0081321	0.11722	0.62959	1
Atp6v1e1	4	-3.0646	-6.2065	0	0	5.42e-10	2e-08	0.11899	0.22158	0.13967	0.54958	0.82464	1
Atp6v1e2	4	0.045458	0.13328	0.56503	0.82484	0.89397	0.93272	-0.036251	-0.10398	0.75639	0.94315	0.91719	1
Atp6v1f	4	-1.5625	-3.8793	0	0	0.00010475	0.0011305	-0.21362	-0.4971	0.024803	0.24291	0.61912	1
Atp6v1g1	4	-3.0422	-7.1554	0	0	8.34e-13	5.1e-11	0.38271	0.8685	0.00010165	0.0036832	0.38512	1
Atp6v1g2	4	0.26174	1.7645	0.69133	0.89053	0.077648	0.1997	0.060485	0.40008	0.4246	0.82418	0.6891	1
Atp6v1g3	4	0.26602	1.6364	0.67685	0.88297	0.10176	0.23025	-0.088827	-0.53397	0.36529	0.7845	0.59336	1
Atp6v1h	4	-1.1131	-4.3434	0	0	1.4e-05	0.00018462	0.31177	1.1929	0.00045743	0.012766	0.2329	1
Atp7a	4	-0.088826	-0.52157	0.25154	0.5724	0.60197	0.72288	0.042742	0.24543	0.55248	0.87696	0.80613	1
Atp7b	4	-0.027438	-0.28599	0.37255	0.68762	0.77489	0.85024	0.018079	0.18446	0.74902	0.94112	0.85365	1
Atp8a1	4	0.16327	1.6956	0.96356	0.98899	0.089969	0.21624	-0.11917	-1.2129	0.2123	0.65219	0.22517	1
Atp8a2	4	0.31755	1.5354	0.50989	0.79042	0.12468	0.25834	0.12359	0.58689	0.12696	0.53149	0.55728	1
Atp8b1	4	0.51748	2.0713	0.11324	0.36287	0.038333	0.14066	-0.017174	-0.0675	0.93057	0.984	0.94618	1
Atp8b2	4	-0.14866	-1.4343	0.163	0.45118	0.15148	0.29048	-0.02411	-0.22858	0.8648	0.97146	0.8192	1
Atp8b3	4	0.34654	1.2643	0.42897	0.73188	0.20612	0.3531	0.17219	0.61622	0.04	0.31467	0.53775	1
Atp8b4	4	0.21249	2.0171	0.86211	0.9601	0.043684	0.14948	-0.018305	-0.1707	0.91985	0.98103	0.86446	1
Atp9a	4	0.039874	0.28098	0.54851	0.81529	0.77873	0.8528	-0.073458	-0.50801	0.4648	0.8403	0.61145	1
Atp9b	4	0.081969	0.81004	0.67665	0.8829	0.41792	0.56288	-0.029016	-0.28141	0.82079	0.95919	0.7784	1
Atpaf1	4	0.41357	1.9362	0.26907	0.58993	0.052844	0.16429	-0.17785	-0.81527	0.059924	0.38719	0.41492	1
Atpaf2	4	-1.5921	-5.1497	0	0	2.61e-07	5.31e-06	0.3533	1.0996	0.00010165	0.0036832	0.27149	1
Atr	4	-1.0496	-3.8133	0	0	0.0001371	0.0014364	0.20651	0.72781	0.015095	0.17802	0.46673	1
Atraid	4	0.12143	1.0496	0.80996	0.93901	0.29389	0.44469	0.087307	0.74112	0.26521	0.70353	0.45862	1
Atrip	4	-0.52392	-2.2063	0.0052351	0.03377	0.027363	0.11773	-0.24894	-1.0261	0.0090978	0.1257	0.30485	1
Atrip	4	-0.52392	-2.2063	0.0052351	0.03377	0.027363	0.11773	-0.24894	-1.0261	0.0090978	0.1257	0.30485	1
Atrn	4	0.32414	1.866	0.49128	0.7787	0.062039	0.17774	-0.0083854	-0.04737	0.98704	0.99794	0.96222	1
Atrnl1	4	0.26271	1.7027	0.68854	0.88955	0.088615	0.21456	-0.12246	-0.77838	0.19883	0.6363	0.43634	1
Atrx	4	0.59734	1.8992	0.054689	0.22356	0.057538	0.17106	-0.04107	-0.1281	0.71405	0.93343	0.89807	1
Atxn1	4	0.2665	1.5679	0.67543	0.88263	0.11689	0.24885	0.073243	0.42309	0.34302	0.76665	0.67223	1
Atxn10	4	-0.42852	-2.199	0.014231	0.079954	0.027881	0.11848	0.055266	0.27766	0.46053	0.83872	0.78127	1
Atxn1l	4	0.242	1.8253	0.75705	0.91918	0.067952	0.18639	0.010029	0.074259	0.81809	0.95899	0.9408	1
Atxn2	4	-0.080912	-0.90184	0.26429	0.58528	0.36714	0.51641	0.20467	2.2396	0.015959	0.18416	0.025119	1
Atxn2l	4	0.35775	1.909	0.39654	0.70667	0.056266	0.16931	0.07278	0.38125	0.34612	0.76897	0.70302	1
Atxn3	4	0.084668	0.48376	0.68564	0.8882	0.62855	0.74204	0.048194	0.26985	0.5108	0.86052	0.78728	1
Atxn7	4	0.38782	1.5616	0.32269	0.64313	0.11838	0.25066	0.26431	1.045	0.0024905	0.050102	0.29604	1
Atxn7l1	4	0.93482	1.8687	0.00086404	0.0065612	0.061666	0.17722	0.056404	0.11052	0.45245	0.83438	0.912	1
Atxn7l2	4	0.036717	0.25247	0.5386	0.80833	0.80068	0.86892	-0.045159	-0.30448	0.67827	0.92259	0.76076	1
Atxn7l3	4	1.0789	1.5573	0.00015248	0.0012443	0.11941	0.25186	-0.23797	-0.33621	0.012706	0.15793	0.73671	1
Atxn7l3b	4	0.29544	1.7501	0.58099	0.83342	0.080102	0.20312	0.096369	0.56014	0.22201	0.65813	0.57538	1
AU021092	4	-0.12987	-0.99545	0.18801	0.49006	0.31952	0.46967	0.081417	0.61241	0.29606	0.73178	0.54027	1
AU022252	4	0.26501	1.7837	0.68	0.88467	0.074472	0.19497	0.024204	0.1599	0.69886	0.92888	0.87296	1
AU040320	4	0.62369	1.8981	0.041626	0.18421	0.057679	0.17123	0.023441	0.069923	0.70516	0.93073	0.94426	1
Auh	4	0.17845	1.636	0.98079	0.99479	0.10184	0.23037	-0.071002	-0.63792	0.48239	0.8481	0.52352	1
Aunip	4	-0.21872	-1.241	0.09169	0.31716	0.2146	0.36224	0.056497	0.31311	0.45174	0.83401	0.7542	1
Aup1	4	-0.13589	-0.9377	0.17962	0.47699	0.3484	0.4982	0.048363	0.32626	0.50973	0.86012	0.74423	1
Aurka	4	-1.9609	-5.1091	0	0	3.24e-07	6.47e-06	0.31385	0.78783	0.00045743	0.012766	0.43079	1
Aurkaip1	4	-0.88396	-3.965	5.08e-05	0.00043011	7.34e-05	0.00082336	0.10478	0.45926	0.18806	0.622	0.64604	1
Aurkb	4	-2.1472	-4.779	0	0	1.76e-06	2.91e-05	-0.078716	-0.15616	0.42902	0.82694	0.87591	1
Aurkc	4	-0.33915	-1.8079	0.03385	0.15857	0.070622	0.19028	0.03441	0.17943	0.61647	0.90179	0.8576	1
Aven	4	-0.14754	-1.0124	0.16402	0.45265	0.31134	0.46193	0.089517	0.60186	0.25306	0.69105	0.54727	1
Avil	4	0.0070086	0.060379	0.45779	0.7537	0.95185	0.9699	0.076444	0.64639	0.32463	0.75419	0.51803	1
Avl9	4	0.39416	1.2112	0.30861	0.63001	0.22582	0.37383	0.16237	0.49207	0.051537	0.36079	0.62267	1
Avp	4	0.091304	0.64055	0.70734	0.89805	0.52182	0.65724	0.031408	0.21584	0.64025	0.90916	0.82911	1
Avpi1	4	0.030626	0.35321	0.52147	0.79795	0.72393	0.81381	-0.1685	-1.9026	0.074358	0.42878	0.057092	1
Avpr1a	4	0.1859	1.9003	0.95532	0.98714	0.0574	0.17083	-0.21085	-2.1124	0.02648	0.25316	0.034652	1
Avpr1b	4	-0.058119	-0.46504	0.30745	0.62899	0.6419	0.75237	0.025443	0.19883	0.68798	0.92625	0.84239	1
Avpr2	4	0.17524	1.2663	0.99324	0.9976	0.20542	0.35234	0.16014	1.1347	0.053723	0.36562	0.25648	1
AW209491	4	-0.030911	-0.22685	0.36447	0.67907	0.82054	0.88345	-0.047761	-0.34412	0.65657	0.91533	0.73076	1
Awat1	4	-0.12774	-1.2886	0.1908	0.49362	0.19754	0.34316	0.070739	0.69952	0.35883	0.77891	0.48423	1
Awat2	4	0.57606	1.6382	0.066836	0.25634	0.10138	0.22982	0.12103	0.33747	0.13393	0.54205	0.73577	1
Axin1	4	-0.62489	-3.7401	0.0014231	0.010279	0.00018395	0.0018675	0.28319	1.662	0.0012706	0.029691	0.096518	1
Axin2	4	0.081033	0.77175	0.67344	0.88201	0.44026	0.58366	-0.0065057	-0.06086	0.96874	0.9924	0.95147	1
Axl	4	-0.0076941	-0.072027	0.41957	0.72438	0.94258	0.96454	-0.050651	-0.46551	0.63436	0.90857	0.64156	1
Azgp1	4	0.21263	2.1991	0.86125	0.95968	0.027871	0.11846	-0.092759	-0.94144	0.34013	0.76428	0.34648	1
Azi2	4	0.31887	1.6497	0.50623	0.7884	0.098999	0.2267	0.13877	0.70426	0.089759	0.46206	0.48127	1
Azin1	4	-0.27753	-2.3339	0.056722	0.22954	0.019603	0.095965	0.01307	0.10795	0.79004	0.95094	0.91403	1
Azin2	4	0.32417	1.8802	0.49123	0.77868	0.060079	0.17448	-0.039456	-0.22462	0.72793	0.93754	0.82228	1
B230219D22Rik	4	0.25905	0.54219	0.69947	0.89474	0.58768	0.71142	0.11703	0.24008	0.14623	0.56137	0.81027	1
B2m	4	0.08656	0.92476	0.69174	0.89088	0.35509	0.5048	0.059318	0.6218	0.43395	0.82865	0.53407	1
B3galnt1	4	-0.15625	-1.3846	0.15314	0.43515	0.16618	0.30772	-0.035107	-0.30478	0.76742	0.94664	0.76054	1
B3galnt2	4	-0.083262	-0.82749	0.26048	0.58171	0.40796	0.5535	-0.0026435	-0.025768	0.93266	0.98407	0.97944	1
B3galt1	4	-0.51617	-3.1712	0.0056925	0.036281	0.001518	0.012082	0.059105	0.35545	0.43507	0.82865	0.72225	1
B3galt2	4	-0.35957	-2.4038	0.027853	0.13615	0.016227	0.08562	-0.001155	-0.0075658	0.91914	0.98059	0.99396	1
B3galt4	4	0.38422	2.2759	0.33271	0.65154	0.022849	0.10565	-0.11169	-0.64849	0.2432	0.68221	0.51667	1
B3galt5	4	0.044932	0.33378	0.56274	0.82307	0.73855	0.82426	0.1537	1.1201	0.06338	0.39713	0.26266	1
B3galt6	4	-0.095598	-0.73244	0.23954	0.55755	0.4639	0.60549	0.18215	1.3688	0.030851	0.27256	0.17107	1
B3gat1	4	0.069294	0.55996	0.63451	0.86221	0.5755	0.7019	-0.00077881	-0.006177	0.91695	0.98041	0.99507	1
B3gat2	4	-0.099282	-0.70217	0.23405	0.5509	0.48257	0.62207	0.099145	0.68697	0.21088	0.65052	0.4921	1
B3gat3	4	0.47482	2.0624	0.16554	0.45495	0.039166	0.14197	0.084143	0.35859	0.28137	0.71988	0.7199	1
B3gnt2	4	-0.19344	-1.1776	0.1137	0.36337	0.23897	0.38787	-0.046801	-0.27766	0.6646	0.91645	0.78127	1
B3gnt3	4	-0.004851	-0.051595	0.42734	0.73088	0.95885	0.9744	0.0517	0.54027	0.48661	0.84959	0.58901	1
B3gnt4	4	-0.17582	-1.979	0.13108	0.39683	0.047817	0.15643	0.0091766	0.10143	0.82597	0.96007	0.91921	1
B3gnt5	4	-0.22928	-1.6939	0.084219	0.30073	0.090276	0.21664	0.085442	0.61859	0.27532	0.71408	0.53619	1
B3gnt7	4	-0.083822	-0.75855	0.25977	0.58171	0.44812	0.59082	0.0028974	0.025772	0.88402	0.97565	0.97944	1
B3gnt8	4	0.30614	1.7351	0.54612	0.81395	0.082719	0.20675	-0.1029	-0.57168	0.28417	0.72319	0.56754	1
B3gnt9	4	0.058305	0.63998	0.60168	0.84504	0.52219	0.65756	-0.036334	-0.39118	0.75593	0.94315	0.69566	1
B3gntl1	4	-0.54632	-2.7924	0.0038628	0.025581	0.0052319	0.034917	0.045015	0.22572	0.53515	0.87031	0.82142	1
B4galnt1	4	0.082624	0.39017	0.67873	0.8842	0.69641	0.79357	-0.0092569	-0.042901	0.99487	0.99934	0.96578	1
B4galnt2	4	-0.094026	-0.34387	0.2428	0.56143	0.73095	0.81908	-0.030213	-0.1079	0.81032	0.95657	0.91408	1
B4galnt3	4	0.14145	1.2568	0.88259	0.96613	0.20883	0.35589	0.051544	0.44911	0.48762	0.84997	0.65335	1
B4galnt4	4	-0.15185	-1.3263	0.15858	0.44381	0.18475	0.32875	-0.097268	-0.83434	0.31487	0.74489	0.40409	1
B4galt1	4	-0.072646	-0.66703	0.28005	0.60137	0.50475	0.64166	0.11679	1.0531	0.14679	0.56176	0.29231	1
B4galt2	4	0.13665	0.75229	0.86577	0.961	0.45188	0.59366	0.079225	0.42758	0.30836	0.73902	0.66896	1
B4galt3	4	-0.041682	-0.20526	0.34089	0.65733	0.83737	0.89486	-0.15835	-0.7628	0.092859	0.4693	0.44558	1
B4galt4	4	0.20633	1.5106	0.88417	0.96683	0.1309	0.26593	0.11034	0.79299	0.16788	0.59201	0.42778	1
B4galt5	4	-0.04958	-0.49946	0.32463	0.64456	0.61745	0.73454	0.14469	1.4284	0.078475	0.44103	0.15317	1
B4galt6	4	-0.11637	-0.86569	0.20762	0.51873	0.38666	0.53451	0.086313	0.62945	0.2706	0.70958	0.52906	1
B4galt7	4	0.045907	0.3883	0.56635	0.82571	0.69779	0.79474	0.033646	0.27942	0.62277	0.90486	0.77992	1
B4gat1	4	-0.51719	-2.9639	0.0056925	0.036281	0.0030374	0.022036	-0.032899	-0.18466	0.78816	0.95039	0.8535	1
B4gat1	4	-0.51719	-2.9639	0.0056925	0.036281	0.0030374	0.022036	-0.032899	-0.18466	0.78816	0.95039	0.8535	1
B9d1	4	-0.15308	-1.1533	0.15665	0.44098	0.24878	0.39816	0.050994	0.3759	0.49128	0.85179	0.70699	1
B9d2	4	0.093348	1.0335	0.7139	0.90035	0.30135	0.45246	-0.07047	-0.76608	0.48554	0.84916	0.44363	1
Baat	4	0.3913	1.8769	0.31527	0.63621	0.060529	0.17526	-0.0137	-0.064515	0.96295	0.99157	0.94856	1
Babam1	4	0.17374	1.4544	0.99848	0.99903	0.14583	0.28363	-0.030406	-0.24904	0.80869	0.95596	0.80333	1
Bace1	4	0.21392	1.3967	0.85621	0.9577	0.16249	0.30318	-0.053589	-0.34356	0.61225	0.89963	0.73118	1
Bace2	4	0.68604	1.7686	0.021449	0.11238	0.07696	0.19877	0.011009	0.027833	0.80889	0.95597	0.9778	1
Bach1	4	0.34873	1.2911	0.42226	0.72686	0.19667	0.34227	0.0046052	0.016728	0.86831	0.97151	0.98665	1
Bach2	4	0.39328	0.71629	0.3106	0.63228	0.47381	0.61436	0.2209	0.39862	0.0096569	0.13076	0.69017	1
Bad	4	-0.46964	-1.4388	0.0093011	0.055691	0.1502	0.28893	0.089293	0.2655	0.25418	0.69222	0.79062	1
Bag1	4	0.088382	0.57649	0.69804	0.89397	0.56429	0.69256	-0.058204	-0.37242	0.57484	0.88484	0.70958	1
Bag2	4	0.3693	1.7636	0.3693	0.68463	0.077801	0.19994	0.091169	0.42721	0.24569	0.68388	0.66922	1
Bag3	4	-0.31763	-2.2747	0.040051	0.17889	0.022925	0.10578	0.30126	2.1182	0.00055909	0.014946	0.034158	1
Bag4	4	0.11603	1.0601	0.79172	0.93115	0.28909	0.43976	-0.0074019	-0.066411	0.97759	0.99488	0.94705	1
Bag5	4	0.39811	1.6403	0.30043	0.62254	0.10094	0.22924	-0.13988	-0.56497	0.13682	0.54494	0.5721	1
Bag6	4	0.22626	1.3205	0.81418	0.94005	0.18667	0.331	-0.1168	-0.66771	0.22119	0.6574	0.50432	1
Bahd1	4	-0.12215	-1.5717	0.19944	0.50652	0.11601	0.24778	0.011252	0.14221	0.80696	0.95581	0.88691	1
Baiap2	4	0.091506	1.0323	0.7078	0.89805	0.30191	0.45289	-0.10091	-1.1171	0.29372	0.7298	0.26393	1
Baiap2l1	4	0.10352	0.93363	0.74785	0.91507	0.35049	0.5002	0.092329	0.81701	0.2402	0.68167	0.41393	1
Baiap2l2	4	0.14661	1.0154	0.90201	0.9709	0.30993	0.46059	0.06846	0.46487	0.37311	0.79061	0.64202	1
Baiap3	4	0.048426	0.37099	0.57327	0.82884	0.71064	0.8042	-0.11015	-0.82902	0.25017	0.68798	0.4071	1
Bak1	4	-0.39985	-3.0802	0.01967	0.10505	0.0020688	0.015801	0.057499	0.43352	0.44549	0.83349	0.66464	1
Bambi	4	0.26005	1.8467	0.69667	0.89326	0.064795	0.18208	-0.057882	-0.40333	0.57774	0.88632	0.68671	1
Banf1	4	-3.3836	-6.8911	0	0	5.54e-12	2.93e-10	0.22658	0.42862	0.0081321	0.11722	0.6682	1
Bank1	4	0.057889	0.60434	0.60056	0.84472	0.54562	0.67644	-0.050293	-0.51527	0.63761	0.90912	0.60637	1
Bap1	4	-0.50029	-1.7282	0.0066074	0.041139	0.08395	0.2082	-0.91166	-2.9628	0	0	0.0030487	1
Bard1	4	-1.0822	-3.6029	0	0	0.00031469	0.00301	0.022127	0.071879	0.71624	0.93399	0.9427	1
Barhl1	4	0.33487	1.7756	0.45992	0.75496	0.075791	0.19699	-0.07743	-0.403	0.4369	0.82968	0.68695	1
Barhl2	4	0.1142	1.0432	0.78587	0.92912	0.29686	0.44776	0.030309	0.27173	0.64844	0.91163	0.78583	1
Barx1	4	0.22354	1.5092	0.82313	0.9432	0.13125	0.26619	-0.10726	-0.71019	0.26318	0.70184	0.47759	1
Barx2	4	0.14529	1.2756	0.89718	0.96931	0.20209	0.34838	0.0021528	0.018542	0.89179	0.97804	0.98521	1
Basp1	4	0.089394	0.53809	0.70094	0.89523	0.59052	0.71397	-0.093516	-0.55011	0.33611	0.76204	0.58224	1
Batf	4	0.050454	0.39815	0.57896	0.83249	0.69052	0.78934	0.037657	0.29113	0.5906	0.89051	0.77095	1
Batf2	4	0.31568	1.8092	0.51578	0.79443	0.070424	0.1899	0.025589	0.14401	0.68681	0.92601	0.88549	1
Batf3	4	-0.22221	-1.1851	0.089149	0.31166	0.23599	0.38474	-0.057434	-0.29966	0.58119	0.88754	0.76444	1
Bax	4	0.064654	0.38374	0.62069	0.8565	0.70117	0.79706	-0.12377	-0.71701	0.19324	0.62882	0.47337	1
Baz1a	4	0.2918	2.4447	0.59121	0.83876	0.014497	0.079209	-0.077941	-0.64092	0.43375	0.82865	0.52157	1
Baz1b	4	-0.72202	-4.1708	0.00050826	0.0040096	3.03e-05	0.00037343	0.38686	2.1895	0.00010165	0.0036832	0.028564	1
Baz2a	4	0.2405	1.432	0.76213	0.92101	0.15215	0.29114	0.12241	0.71488	0.13001	0.53604	0.47468	1
Baz2b	4	0.0074204	0.066964	0.45911	0.7547	0.94661	0.96721	-0.015535	-0.13752	0.94587	0.98774	0.89062	1
Bbc3	4	-0.022379	-0.1237	0.38338	0.6953	0.90155	0.93748	0.033011	0.1788	0.62765	0.90711	0.8581	1
Bbip1	4	0.21014	1.7368	0.8706	0.96247	0.082426	0.20648	-0.090739	-0.73559	0.3536	0.77472	0.46198	1
Bbox1	4	0.032952	0.25323	0.52773	0.80174	0.80009	0.86847	-0.1506	-1.1324	0.10948	0.49666	0.25745	1
Bbs1	4	0.42278	2.209	0.25291	0.57413	0.027177	0.11738	-0.086103	-0.44187	0.38084	0.79459	0.65858	1
Bbs10	4	-0.10066	-0.55128	0.23187	0.54759	0.58144	0.70638	-0.018184	-0.097525	0.92117	0.98143	0.92231	1
Bbs12	4	0.14367	0.89161	0.89088	0.96849	0.3726	0.52103	0.13792	0.83993	0.091385	0.4646	0.40095	1
Bbs2	4	-0.0088945	-0.045265	0.41687	0.72201	0.9639	0.97793	-0.00024733	-0.0012315	0.91177	0.98018	0.99902	1
Bbs4	4	0.50844	1.9765	0.1231	0.38184	0.048099	0.15676	-0.19637	-0.74893	0.038221	0.30656	0.4539	1
Bbs5	4	-0.0093912	-0.051063	0.41596	0.72144	0.95928	0.97463	0.01958	0.10429	0.7382	0.93958	0.91694	1
Bbs7	4	0.20718	1.3687	0.88112	0.96565	0.17111	0.31401	-0.0699	-0.45341	0.48961	0.85077	0.65025	1
Bbs9	4	0.088194	0.53882	0.69723	0.89356	0.59001	0.71353	0.043458	0.26061	0.54673	0.87482	0.79439	1
Bbx	4	-0.15992	-1.5394	0.14943	0.4302	0.1237	0.25719	0.29686	2.8056	0.00060991	0.015852	0.0050223	1
BC003965	4	0.0076196	0.057799	0.45967	0.75496	0.95391	0.9713	-0.12688	-0.94412	0.18145	0.6135	0.34511	1
BC004004	4	0.45226	1.863	0.1997	0.50684	0.062465	0.1784	-0.0054533	-0.022029	0.95873	0.9906	0.98243	1
BC005537	4	-0.78405	-3.2458	0.00010165	0.00084567	0.0011711	0.0096204	-0.0072857	-0.029453	0.97682	0.99462	0.9765	1
BC005624	4	-0.477	-3.3795	0.0085896	0.052048	0.0007261	0.0062851	0.12438	0.86405	0.12437	0.5259	0.38756	1
BC016579	4	0.42544	1.4465	0.24722	0.56598	0.14803	0.28662	-0.0032617	-0.010849	0.9384	0.98548	0.99134	1
BC024978	4	0.20478	2.2656	0.89052	0.96849	0.023478	0.10725	-0.1196	-1.2983	0.21072	0.65052	0.19419	1
BC028528	4	0.17564	1.607	0.99177	0.99734	0.10805	0.23811	-0.034813	-0.31247	0.76981	0.94664	0.75469	1
BC031181	4	-0.10457	-0.49506	0.22633	0.54308	0.62056	0.73635	-0.045544	-0.21105	0.67466	0.92085	0.83285	1
BC048562	4	0.27644	0.85593	0.64427	0.8671	0.39204	0.53932	0.0077093	0.023358	0.84061	0.96359	0.98136	1
BC048671	4	-0.09995	-0.81176	0.23309	0.54962	0.41693	0.56193	-0.091189	-0.72725	0.3507	0.77238	0.46707	1
BC049715	4	0.13892	0.84215	0.87456	0.96393	0.3997	0.54611	0.097939	0.58276	0.21576	0.65469	0.56006	1
BC051019	4	0.20762	1.4007	0.87909	0.96515	0.1613	0.30193	-0.0048673	-0.032218	0.95339	0.98955	0.9743	1
BC055324	4	-0.22221	-1.4272	0.089149	0.31166	0.15353	0.29261	0.015673	0.098735	0.7694	0.94664	0.92135	1
Bcam	4	-0.42573	-2.3532	0.01474	0.082363	0.018615	0.093036	-0.059544	-0.32162	0.56539	0.88212	0.74774	1
Bcan	4	-0.11138	-1.0739	0.21576	0.53016	0.28285	0.43342	0.081227	0.76688	0.29713	0.7328	0.44316	1
Bcap29	4	0.41592	2.2782	0.26516	0.58603	0.022713	0.10522	-0.015886	-0.085492	0.94247	0.98654	0.93187	1
Bcap31	4	-0.22743	-1.9465	0.085235	0.30282	0.051592	0.16273	0.066379	0.55699	0.38684	0.79964	0.57754	1
Bcar1	4	-1.7012	-6.1169	0	0	9.54e-10	3.38e-08	0.11703	0.41177	0.14623	0.56137	0.68051	1
Bcar3	4	0.023302	0.13715	0.5014	0.78574	0.89092	0.93068	0.038361	0.22133	0.58475	0.88895	0.82483	1
Bcas1	4	0.0037944	0.034639	0.45001	0.74932	0.97237	0.98261	0.05705	0.51113	0.44834	0.83384	0.60926	1
Bcas2	4	-0.90803	-3.096	5.08e-05	0.00043011	0.0019613	0.015103	-0.039979	-0.13233	0.72315	0.93661	0.89473	1
Bcas3	4	-0.011396	-0.14952	0.41118	0.71757	0.88115	0.92401	0.032765	0.42167	0.62948	0.90746	0.67327	1
Bcat1	4	-0.09275	-0.90286	0.24452	0.56322	0.3666	0.5159	-0.068378	-0.65195	0.50033	0.85724	0.51443	1
Bcat2	4	0.013151	0.08682	0.47344	0.7644	0.93081	0.95658	-0.054631	-0.35308	0.6033	0.89639	0.72403	1
Bccip	4	-3.049	-7.3305	0	0	2.29e-13	1.52e-11	0.1373	0.32119	0.092961	0.46946	0.74806	1
Bcdin3d	4	0.1104	0.83421	0.77159	0.92446	0.40416	0.55038	-0.013645	-0.10116	0.96335	0.99164	0.91942	1
Bche	4	0.1509	1.2887	0.91659	0.97476	0.19749	0.34316	0.026365	0.22102	0.68071	0.92385	0.82508	1
Bckdha	4	0.31337	1.5566	0.52371	0.79882	0.11957	0.25204	-0.095267	-0.46404	0.32645	0.75529	0.64262	1
Bckdk	4	-0.039429	-0.35756	0.34511	0.66135	0.72067	0.81177	-0.017951	-0.15989	0.92305	0.98179	0.87296	1
Bcl10	4	-0.34405	-1.6127	0.032478	0.1539	0.1068	0.23637	-0.050887	-0.23275	0.63288	0.90839	0.81596	1
Bcl11a	4	0.13913	1.0737	0.87507	0.96395	0.28297	0.43347	0.099055	0.7498	0.21113	0.6511	0.45337	1
Bcl11b	4	0.24706	1.4846	0.73967	0.91167	0.13764	0.27349	-0.041453	-0.24448	0.71039	0.93219	0.80686	1
Bcl2	4	0.43175	2.425	0.23543	0.55228	0.015306	0.082341	-0.036501	-0.20122	0.75441	0.94289	0.84053	1
Bcl2a1c	4	-0.036168	-0.21531	0.35304	0.66891	0.82952	0.89006	-0.019769	-0.11534	0.90516	0.97986	0.90817	1
Bcl2l1	4	-1.7881	-4.8132	0	0	1.49e-06	2.51e-05	-0.43684	-1.1264	0.00010165	0.0036832	0.26002	1
Bcl2l11	4	-0.028095	-0.24686	0.37118	0.68621	0.80502	0.87215	0.011519	0.09911	0.80493	0.95548	0.92105	1
Bcl2l12	4	-0.16687	-1.0769	0.14145	0.41618	0.28153	0.43212	0.044253	0.27994	0.54084	0.87259	0.77953	1
Bcl2l13	4	-0.2036	-1.3213	0.10435	0.34527	0.1864	0.33072	0.072758	0.4613	0.34633	0.76907	0.64458	1
Bcl2l14	4	0.03403	0.36555	0.53108	0.80426	0.7147	0.80753	-0.073983	-0.78045	0.4614	0.83896	0.43513	1
Bcl2l15	4	0.083299	0.44456	0.68112	0.88508	0.65664	0.76424	0.018644	0.097577	0.74475	0.94047	0.92227	1
Bcl2l2	4	0.21926	2.1913	0.83751	0.94897	0.028428	0.11977	-0.10321	-1.0124	0.28219	0.72104	0.31133	1
Bcl3	4	0.30897	2.2023	0.53728	0.80772	0.027645	0.11829	0.049966	0.34939	0.49936	0.85652	0.72679	1
Bcl6	4	-0.37021	-1.8815	0.025769	0.12897	0.059901	0.17439	0.0023789	0.011803	0.88895	0.97727	0.99058	1
Bcl6b	4	-0.34364	-2.3211	0.032579	0.15435	0.020283	0.098128	-0.10065	-0.66428	0.29555	0.73158	0.50651	1
Bcl7a	4	-0.018612	-0.23824	0.39304	0.70358	0.8117	0.87729	-0.023982	-0.30106	0.86618	0.97146	0.76337	1
Bcl7b	4	0.098571	0.72011	0.73133	0.90828	0.47146	0.61231	-0.22667	-1.6216	0.017281	0.19263	0.1049	1
Bcl7c	4	0.11375	1.0937	0.78419	0.9284	0.27408	0.42405	0.13271	1.2522	0.10216	0.48352	0.21051	1
Bcl9	4	-0.022311	-0.15676	0.38368	0.69557	0.87543	0.92051	-0.014753	-0.10163	0.95294	0.9895	0.91905	1
Bcl9l	4	0.74833	1.694	0.01047	0.061621	0.09026	0.21664	0.18692	0.41396	0.027344	0.25865	0.6789	1
Bclaf1	4	0.13427	0.69151	0.85682	0.95795	0.48924	0.62815	0.16908	0.8545	0.042897	0.32675	0.39283	1
Bco1	4	0.42398	2.0279	0.25047	0.57116	0.042573	0.148	0.07019	0.32962	0.36213	0.78025	0.74169	1
Bco2	4	-0.23014	-2.6177	0.083761	0.2998	0.0088514	0.05395	0.14552	1.6254	0.076747	0.43516	0.10407	1
Bcor	4	0.36271	1.4063	0.38496	0.69614	0.15964	0.30013	0.098739	0.37551	0.21245	0.65219	0.70728	1
Bcorl1	4	0.22989	1.0806	0.80015	0.93441	0.27988	0.43045	0.19602	0.90351	0.020788	0.21825	0.36625	1
Bcr	4	-0.0016043	-0.016717	0.43639	0.73864	0.98666	0.99216	-0.018718	-0.19153	0.91573	0.98041	0.84811	1
Bdh1	4	0.049581	0.51666	0.57621	0.83062	0.6054	0.72536	0.013681	0.1399	0.78506	0.95017	0.88874	1
Bdh2	4	0.37381	1.8263	0.35746	0.67247	0.067801	0.18618	0.015815	0.075837	0.76839	0.94664	0.93955	1
Bdkrb1	4	0.14133	1.2199	0.88239	0.96613	0.22251	0.37032	-0.088056	-0.74572	0.37032	0.78872	0.45583	1
Bdkrb2	4	0.10939	0.8546	0.76854	0.92376	0.39277	0.54003	0.015639	0.11966	0.76956	0.94664	0.90475	1
Bdp1	4	-0.92099	-4.017	5.08e-05	0.00043011	5.89e-05	0.00067544	-0.051097	-0.21637	0.63126	0.90803	0.8287	1
Bean1	4	-0.079035	-0.49547	0.26699	0.58737	0.62027	0.73635	0.1033	0.63511	0.19365	0.62882	0.52536	1
Becn1	4	-0.95335	-4.7899	0	0	1.67e-06	2.77e-05	0.27	1.3189	0.002033	0.04329	0.1872	1
Begain	4	0.25716	1.6909	0.70592	0.89745	0.090859	0.21742	-0.05214	-0.33605	0.62348	0.90499	0.73683	1
Bend3	4	-0.0051785	-0.053956	0.42679	0.73049	0.95697	0.97306	-0.15573	-1.5919	0.097789	0.47565	0.11141	1
Bend4	4	0.25186	0.98542	0.72325	0.90466	0.32442	0.47471	-0.022238	-0.085023	0.883	0.97525	0.93224	1
Bend5	4	-0.1396	-1.1186	0.17428	0.46838	0.26333	0.41329	-0.22786	-1.7861	0.016569	0.18746	0.074079	1
Bend6	4	0.51743	2.1901	0.11329	0.36297	0.028518	0.11995	-0.068992	-0.28629	0.49601	0.8541	0.77466	1
Bend7	4	-0.18231	-1.1201	0.12442	0.3846	0.26269	0.41271	-0.21538	-1.2991	0.023787	0.23756	0.19391	1
Best1	4	0.0023683	0.024764	0.4464	0.74616	0.98024	0.98777	0.056146	0.57603	0.45428	0.83541	0.5646	1
Best2	4	0.058881	0.43864	0.6032	0.84574	0.66092	0.76718	-0.10585	-0.77417	0.26943	0.70852	0.43883	1
Best3	4	-0.00081896	-0.0076938	0.43842	0.74037	0.99386	0.9966	-0.14749	-1.3606	0.11751	0.51537	0.17365	1
Bex2	4	-0.17453	-1.265	0.13281	0.40052	0.20588	0.3528	0.062191	0.44218	0.41403	0.81754	0.65836	1
Bex2	4	-0.17453	-1.265	0.13281	0.40052	0.20588	0.3528	0.062191	0.44218	0.41403	0.81754	0.65836	1
Bex4	4	-0.10673	-0.93061	0.22328	0.54081	0.35206	0.50161	0.088768	0.7585	0.25713	0.69582	0.44815	1
Bfar	4	0.20624	0.98063	0.88437	0.96683	0.32678	0.47699	0.0045389	0.021177	0.86887	0.97151	0.9831	1
Bfsp1	4	-0.20457	-1.9749	0.10328	0.34324	0.04828	0.15706	0.13847	1.3124	0.090419	0.46328	0.18938	1
Bfsp2	4	0.5559	2.1281	0.080407	0.29097	0.033332	0.13065	-0.20144	-0.7561	0.033901	0.28925	0.44959	1
Bglap	4	-0.057571	-0.33444	0.30846	0.63001	0.73805	0.82397	0.061903	0.35239	0.41611	0.81944	0.72455	1
Bgn	4	0.30363	2.0224	0.55497	0.81911	0.043139	0.14888	-0.0081625	-0.053357	0.98506	0.99748	0.95745	1
Bhlha15	4	0.34813	2.0971	0.42384	0.72785	0.035981	0.13585	-0.040914	-0.24164	0.71537	0.9336	0.80906	1
Bhlha9	4	0.19959	1.6865	0.90821	0.97236	0.091697	0.2184	-0.043605	-0.36159	0.6921	0.92694	0.71766	1
Bhlhb9	4	0.23919	1.5728	0.7664	0.92267	0.11576	0.24753	-0.0084534	-0.054545	0.98755	0.99795	0.9565	1
Bhlhe22	4	0.35476	2.2193	0.40457	0.71275	0.026467	0.11528	-0.028005	-0.17186	0.83019	0.96133	0.86354	1
Bhlhe23	4	0.0051745	0.053929	0.45337	0.75103	0.95699	0.97306	0.055265	0.56476	0.46053	0.83872	0.57224	1
Bhlhe40	4	-0.00037054	-0.003588	0.43964	0.74122	0.99714	0.99846	-0.13786	-1.3094	0.14343	0.55746	0.1904	1
Bhlhe41	4	0.18871	1.5937	0.94668	0.98488	0.111	0.24155	0.038003	0.3148	0.5877	0.8896	0.75292	1
Bhmt2	4	-0.10262	-1.1109	0.22841	0.54399	0.26662	0.41665	0.042476	0.45148	0.55456	0.87775	0.65164	1
Bicc1	4	0.050058	0.49965	0.57784	0.83177	0.61732	0.73454	-0.034292	-0.33598	0.77459	0.94841	0.73688	1
Bicd2	4	-1.0915	-4.9824	0	0	6.28e-07	1.16e-05	0.33198	1.4856	0.0002033	0.0065147	0.13738	1
Bid	4	0.34827	2.1574	0.42348	0.7273	0.030977	0.12538	-0.021715	-0.13195	0.88712	0.97695	0.89503	1
Bik	4	0.0068975	0.09219	0.45753	0.75349	0.92655	0.95434	0.073078	0.95798	0.34429	0.76706	0.33807	1
Bin1	4	-0.19132	-1.5889	0.11553	0.36697	0.11208	0.24284	0.008725	0.07089	0.83019	0.96133	0.94348	1
Bin2	4	0.00042106	0.0011082	0.44183	0.74286	0.99912	0.99952	0.14806	0.38083	0.072783	0.42518	0.70333	1
Bin3	4	0.17477	1.1525	0.99497	0.99811	0.2491	0.39843	0.027992	0.18116	0.66734	0.91675	0.85624	1
Birc2	4	-0.034034	-0.19749	0.35726	0.67247	0.84344	0.89944	-0.12499	-0.71056	0.18801	0.62199	0.47736	1
Birc3	4	-0.084307	-0.7767	0.25916	0.58171	0.43734	0.58076	0.022744	0.20553	0.71095	0.93247	0.83716	1
Birc5	4	-4.0536	-9.3952	0	0	5.71e-21	1.12e-18	0.87434	1.9708	0	0	0.048752	1
Birc6	4	-0.91454	-4.468	5.08e-05	0.00043011	7.9e-06	0.00011066	-0.087881	-0.4193	0.37103	0.78936	0.675	1
Birc7	4	0.57664	1.977	0.066429	0.25522	0.048038	0.15674	-0.014211	-0.047751	0.95761	0.99054	0.96191	1
Bivm	4	-0.0067132	-0.040138	0.42221	0.72686	0.96798	0.97997	0.133	0.78032	0.10145	0.48248	0.4352	1
Blcap	4	0.092698	0.94291	0.71238	0.90002	0.34573	0.49576	0.11872	1.1852	0.14084	0.55268	0.23593	1
Blk	4	-0.2324	-2.0867	0.08249	0.29644	0.036915	0.13789	0.11632	1.0223	0.14877	0.5658	0.30663	1
Blm	4	-0.87606	-2.9792	5.08e-05	0.00043011	0.0028897	0.021143	0.07337	0.24075	0.34241	0.76566	0.80975	1
Blmh	4	0.054299	0.42423	0.5906	0.83876	0.6714	0.77517	-0.029918	-0.22917	0.81286	0.95772	0.81874	1
Blnk	4	-0.055315	-0.36542	0.31324	0.63414	0.7148	0.80756	0.090705	0.58721	0.24778	0.68602	0.55706	1
Bloc1s1	4	0.0019444	0.010316	0.44549	0.74568	0.99177	0.99516	-0.55091	-2.8613	0	0	0.0042195	1
Bloc1s2	4	0.77797	2.3213	0.0075222	0.046106	0.020272	0.098128	-0.35594	-1.0415	0.00025413	0.007764	0.29763	1
Bloc1s3	4	0.091036	0.77885	0.70648	0.89779	0.43607	0.57955	-0.0060667	-0.050985	0.96447	0.99164	0.95934	1
Bloc1s4	4	0.080062	0.61238	0.66999	0.88011	0.54029	0.67246	-0.22649	-1.6935	0.017281	0.19263	0.090355	1
Bloc1s5	4	-0.097489	-0.4892	0.23665	0.55382	0.6247	0.73934	-0.071367	-0.35062	0.47949	0.84693	0.72587	1
Bloc1s6	4	-0.094043	-0.66977	0.24274	0.56143	0.50301	0.64006	-0.17979	-1.2537	0.057078	0.37875	0.20996	1
Blvra	4	-0.06547	-0.57916	0.29301	0.61552	0.56248	0.69116	-0.011278	-0.097689	0.98684	0.99794	0.92218	1
Blvrb	4	0.1916	1.6343	0.93713	0.98148	0.1022	0.23084	-0.090705	-0.75944	0.35385	0.77472	0.44759	1
Blzf1	4	0.1009	0.57753	0.7385	0.91114	0.56358	0.69195	-0.21866	-1.2244	0.021652	0.22386	0.22078	1
Bmf	4	0.6057	2.0177	0.050165	0.21049	0.043619	0.14944	0.067953	0.22202	0.37611	0.79189	0.8243	1
Bmi1	4	0.41654	2.1289	0.26419	0.58528	0.033262	0.13055	-0.039242	-0.19683	0.73011	0.93805	0.84396	1
Bmp1	4	0.34932	1.8853	0.42074	0.72544	0.059392	0.17377	-0.028455	-0.1505	0.82572	0.96007	0.88037	1
Bmp10	4	0.44948	2.1222	0.20498	0.51461	0.03382	0.13158	0.02514	0.1165	0.69032	0.92649	0.90726	1
Bmp15	4	0.2995	1.589	0.56732	0.82623	0.11206	0.24284	0.047303	0.24626	0.51771	0.86325	0.80548	1
Bmp2	4	0.11337	0.9536	0.78292	0.92784	0.34028	0.49048	0.025928	0.21395	0.68432	0.92533	0.83058	1
Bmp2k	4	-0.35825	-1.905	0.028361	0.13822	0.056783	0.16984	0.071165	0.3701	0.35629	0.77652	0.71131	1
Bmp3	4	0.56058	1.8871	0.0769	0.28323	0.059141	0.17337	0.021514	0.07112	0.72183	0.93631	0.9433	1
Bmp4	4	-0.097542	-1.0885	0.23659	0.55382	0.27638	0.42663	-0.02369	-0.25933	0.86851	0.97151	0.79538	1
Bmp5	4	-0.14354	-1.0764	0.1691	0.4608	0.28175	0.43228	-0.020385	-0.14945	0.89911	0.97941	0.8812	1
Bmp6	4	-0.0862	-1.0117	0.25647	0.57867	0.31167	0.46225	0.029927	0.34495	0.65144	0.91283	0.73013	1
Bmp7	4	0.42167	2.4868	0.2552	0.57706	0.012891	0.072269	-0.1009	-0.5838	0.29377	0.7298	0.55935	1
Bmper	4	0.29913	1.7366	0.56844	0.82655	0.082453	0.2065	0.066601	0.37945	0.38506	0.79806	0.70435	1
Bmpr1a	4	0.45415	1.2823	0.1967	0.50266	0.19974	0.34551	0.431	1.1985	0	0	0.23072	1
Bmpr1b	4	0.19595	1.761	0.92091	0.9765	0.078246	0.20048	-0.12555	-1.1065	0.18633	0.61984	0.26851	1
Bmpr2	4	0.054859	0.35888	0.59207	0.83908	0.71968	0.81103	0.097075	0.62324	0.21881	0.6553	0.53313	1
Bms1	4	-1.4622	-3.9386	0	0	8.19e-05	0.00090629	0.22282	0.57269	0.009047	0.12535	0.56686	1
Bmx	4	0.29431	1.9401	0.58409	0.83513	0.052372	0.1639	-0.065388	-0.42283	0.52259	0.86553	0.67242	1
Bnc1	4	-0.11171	-0.92561	0.2152	0.52945	0.35465	0.50432	-0.026837	-0.21823	0.8402	0.96352	0.82725	1
Bnc2	4	-0.11956	-1.7826	0.20351	0.513	0.07465	0.19528	0.043413	0.63467	0.54714	0.87485	0.52564	1
Bnip1	4	-1.1902	-4.6498	0	0	3.32e-06	5.13e-05	-0.004205	-0.016084	0.94755	0.9885	0.98717	1
Bnip2	4	-0.54199	-3.1905	0.0040152	0.026483	0.0014201	0.011395	0.034751	0.19991	0.61357	0.90029	0.84155	1
Bnip3	4	-0.026915	-0.14064	0.37372	0.68773	0.88816	0.92865	0.1827	0.93616	0.030292	0.26932	0.34919	1
Bnip3l	4	0.23419	1.2745	0.78424	0.9284	0.20247	0.34877	0.037513	0.20033	0.59161	0.89093	0.84122	1
Bnipl	4	-0.1189	-0.76794	0.20437	0.51413	0.44252	0.58576	-0.028362	-0.17936	0.82658	0.96032	0.85765	1
Boc	4	-0.1936	-1.4051	0.1137	0.36337	0.15999	0.30063	-0.22311	-1.5828	0.018806	0.2033	0.11346	1
Bod1	4	-0.10165	-1.0769	0.22983	0.54502	0.28153	0.43212	0.057598	0.59896	0.44498	0.83341	0.5492	1
Bod1	4	-0.10165	-1.0769	0.22983	0.54502	0.28153	0.43212	0.057598	0.59896	0.44498	0.83341	0.5492	1
Bod1l	4	-0.35617	-1.9107	0.029072	0.1411	0.056049	0.16888	-0.21214	-1.1168	0.02582	0.24975	0.26408	1
Bok	4	-0.035065	-0.2124	0.35517	0.67057	0.8318	0.89147	-0.087582	-0.51819	0.37266	0.7906	0.60433	1
Bola1	4	0.33337	1.6266	0.46399	0.75759	0.10382	0.23282	0.045782	0.21906	0.52956	0.86868	0.82661	1
Bola2	4	-0.20308	-1.7439	0.1049	0.34637	0.081183	0.20465	-0.1205	-1.0122	0.20706	0.64615	0.31143	1
Bola2	4	-0.20308	-1.7439	0.1049	0.34637	0.081183	0.20465	-0.1205	-1.0122	0.20706	0.64615	0.31143	1
Bola3	4	-0.27457	-1.5607	0.05784	0.23234	0.1186	0.2509	-0.031431	-0.175	0.80051	0.95339	0.86108	1
Boll	4	0.22512	1.5185	0.81708	0.94013	0.12889	0.26346	0.039487	0.26132	0.57632	0.88558	0.79384	1
Bop1	4	-2.4051	-6.3281	0	0	2.48e-10	9.9e-09	0.14685	0.37202	0.074816	0.43016	0.70988	1
Bora	4	-0.77032	-3.7839	0.00015248	0.0012443	0.00015442	0.001594	0.12772	0.6162	0.11476	0.50844	0.53776	1
Bpgm	4	-0.12321	-0.98365	0.19776	0.50421	0.32529	0.4755	0.09144	0.71566	0.24427	0.68228	0.4742	1
Bphl	4	0.31114	2.2442	0.53062	0.80394	0.024819	0.11116	-0.034309	-0.24295	0.77443	0.94841	0.80804	1
Bpi	4	-0.042366	-0.47735	0.33875	0.65581	0.63312	0.74568	-0.010857	-0.12003	0.9905	0.99826	0.90446	1
Bpifa1	4	0.26715	2.1205	0.6736	0.88201	0.033963	0.13189	-0.13967	-1.0875	0.13764	0.54663	0.27682	1
Bpifa2	4	0.049763	0.26903	0.57693	0.83109	0.78791	0.8597	0.14006	0.74299	0.087268	0.45726	0.45749	1
Bpifa3	4	-0.24276	-2.6604	0.075985	0.28117	0.0078049	0.048828	0.10921	1.176	0.17215	0.59894	0.2396	1
Bpifb1	4	-0.052002	-0.17933	0.32	0.64046	0.85768	0.90974	-0.0077768	-0.026127	0.98099	0.99587	0.97916	1
Bpifb2	4	0.45037	1.9952	0.20376	0.51325	0.046023	0.15344	-0.0057427	-0.024954	0.96142	0.99109	0.98009	1
Bpifb3	4	0.39284	1.7933	0.31177	0.63374	0.07293	0.19312	0.11048	0.49498	0.16747	0.59201	0.62062	1
Bpifb4	4	0.12105	0.93279	0.80874	0.93854	0.35093	0.50047	-0.11898	-0.8984	0.21296	0.65219	0.36897	1
Bpifb6	4	0.061797	0.54854	0.61281	0.85262	0.58332	0.70788	-0.036045	-0.31402	0.75878	0.94384	0.75351	1
Bpifc	4	0.078165	0.82299	0.66379	0.87675	0.41051	0.55611	-0.096429	-0.9967	0.31903	0.74833	0.31891	1
Bpnt1	4	-0.055391	-0.51905	0.31314	0.63414	0.60373	0.72415	0.14253	1.3101	0.08183	0.44747	0.19016	1
Bptf	4	-0.97742	-4.7825	0	0	1.73e-06	2.86e-05	0.21826	1.0475	0.010673	0.14	0.29485	1
Braf	4	0.24241	1.4828	0.75522	0.91836	0.13813	0.27422	-0.061111	-0.36657	0.55187	0.87671	0.71394	1
Brap	4	-2.7417	-7.2971	0	0	2.94e-13	1.9e-11	0.10487	0.27002	0.18775	0.62199	0.78715	1
Brat1	4	0.37665	1.9355	0.3506	0.66702	0.052924	0.16435	-0.46927	-2.3653	5.08e-05	0.0025641	0.018013	1
Brca1	4	-0.84048	-3.4955	5.08e-05	0.00043011	0.00047316	0.0043059	0.020522	0.083591	0.72966	0.93781	0.93338	1
Brca2	4	-0.35355	-2.6726	0.029733	0.14345	0.0075258	0.047474	0.059646	0.4412	0.43131	0.82777	0.65907	1
Brcc3	4	0.2647	1.7938	0.68107	0.88508	0.072848	0.19296	0.076431	0.50839	0.32463	0.75419	0.61118	1
Brd2	4	-0.5218	-2.6285	0.0054384	0.034944	0.0085757	0.052612	-0.21014	-1.0399	0.027192	0.25806	0.29839	1
Brd3	4	-0.32469	-1.6273	0.038119	0.17309	0.10368	0.2327	8.99e-05	0.00043919	0.90806	0.98016	0.99965	1
Brd4	4	-1.4253	-4.8515	0	0	1.23e-06	2.11e-05	0.38302	1.2587	0.00010165	0.0036832	0.20814	1
Brd8	4	-0.34131	-1.7921	0.033291	0.15692	0.073116	0.19328	0.19224	0.98612	0.023837	0.23783	0.32408	1
Brd9	4	-0.98785	-4.4363	0	0	9.15e-06	0.00012591	0.29601	1.3044	0.00060991	0.015852	0.19211	1
Brdt	4	0.37885	1.4449	0.34536	0.66135	0.14849	0.28708	0.054715	0.2048	0.46445	0.8403	0.83773	1
Brf1	4	-2.6742	-5.957	0	0	2.57e-09	8.27e-08	-0.28771	-0.61265	0.0029479	0.056751	0.54011	1
Brf2	4	-1.6963	-3.9581	0	0	7.55e-05	0.0008455	0.3255	0.72557	0.0002033	0.0065147	0.4681	1
Bri3	4	-0.23384	-1.6944	0.081728	0.29488	0.090196	0.21657	0.0065706	0.046564	0.85022	0.96611	0.96286	1
Bri3bp	4	-0.44695	-1.8619	0.011487	0.06649	0.06262	0.17867	-0.26451	-1.06	0.0059466	0.094891	0.28914	1
Bricd5	4	-0.078973	-0.512	0.26699	0.58737	0.60865	0.72766	0.17921	1.1383	0.033698	0.28826	0.255	1
Brinp1	4	0.41123	2.1675	0.27339	0.59423	0.030195	0.12374	-0.13606	-0.70295	0.14856	0.56538	0.48209	1
Brinp2	4	0.20332	1.6669	0.8954	0.96931	0.095535	0.22269	0.014523	0.11685	0.7787	0.94857	0.90698	1
Brinp3	4	0.25014	2.0686	0.73027	0.90803	0.038583	0.14097	-0.082282	-0.66683	0.4061	0.81491	0.50488	1
Brip1	4	-0.022043	-0.20533	0.38419	0.69598	0.83731	0.89485	0.12286	1.1234	0.12879	0.53392	0.26125	1
Brix1	4	-3.51	-7.6825	0	0	1.56e-14	1.31e-12	0.25992	0.55717	0.0028463	0.055118	0.57741	1
Brk1	4	-1.5702	-4.6468	0	0	3.37e-06	5.2e-05	-0.13098	-0.37067	0.1661	0.59074	0.71088	1
Brms1	4	-0.19832	-1.5092	0.10933	0.35548	0.13124	0.26619	-0.11209	-0.83501	0.24188	0.68193	0.40371	1
Brms1l	4	0.37681	2.1308	0.35009	0.66641	0.033106	0.13022	-0.11773	-0.65285	0.21748	0.65473	0.51386	1
Brox	4	0.10432	0.80738	0.7505	0.91596	0.41945	0.56469	0.072452	0.55083	0.34811	0.76958	0.58175	1
Brpf1	4	0.26761	1.0347	0.67177	0.8809	0.30082	0.45187	0.39778	1.5085	0.00010165	0.0036832	0.13144	1
Brpf3	4	0.063731	0.47018	0.61769	0.85485	0.63823	0.74945	-0.017532	-0.12691	0.92661	0.98264	0.89901	1
Brs3	4	0.054916	0.51122	0.59227	0.83911	0.6092	0.72797	0.053734	0.49081	0.47192	0.84395	0.62356	1
Brsk1	4	-0.063897	-0.37613	0.29565	0.61771	0.70682	0.80131	0.1662	0.95836	0.046201	0.33981	0.33788	1
Brsk2	4	-0.073992	-0.4772	0.27741	0.5986	0.63322	0.74576	-0.090107	-0.56944	0.3568	0.77689	0.56905	1
Brwd1	4	-0.023097	-0.21509	0.38165	0.69402	0.82969	0.89014	-0.041713	-0.38125	0.70826	0.93208	0.70302	1
Brwd3	4	-0.042178	-0.28518	0.33936	0.6566	0.7755	0.85055	-0.18849	-1.2494	0.045286	0.33496	0.21151	1
Bscl2	4	-0.10617	-0.96288	0.22435	0.54206	0.33561	0.48552	0.1282	1.1397	0.11324	0.5035	0.25439	1
Bsdc1	4	-0.24959	-1.7674	0.071868	0.27057	0.077154	0.19902	-0.027549	-0.1916	0.83416	0.96224	0.84806	1
Bsg	4	-0.49064	-3.3768	0.0072681	0.044757	0.00073337	0.0063369	0.16986	1.1455	0.04244	0.32554	0.25201	1
Bsn	4	-0.2484	-1.6699	0.072681	0.27285	0.094935	0.22209	0.052666	0.34649	0.47944	0.84693	0.72898	1
Bsnd	4	-0.34269	-2.1071	0.032986	0.1559	0.035109	0.13396	0.050589	0.30512	0.49367	0.85294	0.76028	1
Bsph1	4	-0.04666	-0.44712	0.33057	0.64936	0.65479	0.76249	0.14182	1.3323	0.082643	0.44843	0.18277	1
Bspry	4	0.23296	1.9937	0.78856	0.93044	0.046182	0.15367	-0.057324	-0.4817	0.58231	0.88833	0.63002	1
Bst1	4	-0.30943	-2.1032	0.042948	0.18853	0.035448	0.13469	0.022489	0.14887	0.71278	0.93297	0.88166	1
Bst2	4	-0.017451	-0.30833	0.39675	0.70667	0.75783	0.83837	-0.019188	-0.33295	0.91141	0.98018	0.73917	1
Bsx	4	-0.033418	-0.22023	0.35858	0.67351	0.82569	0.88712	-0.078111	-0.50262	0.43278	0.82865	0.61523	1
Btaf1	4	-0.82794	-3.0591	5.08e-05	0.00043011	0.0022202	0.01684	-0.17852	-0.62339	0.058755	0.38418	0.53303	1
Btbd1	4	0.063115	0.43246	0.61621	0.85386	0.66541	0.77007	-0.024583	-0.16513	0.86074	0.97088	0.86884	1
Btbd10	4	0.61516	2.1145	0.045896	0.19881	0.034472	0.13272	-0.11512	-0.3885	0.22755	0.66508	0.69764	1
Btbd11	4	0.56985	1.7442	0.071055	0.26802	0.08112	0.20454	-0.15577	-0.46735	0.097687	0.47539	0.64025	1
Btbd16	4	0.12172	0.87789	0.81113	0.93926	0.38	0.5286	0.030736	0.21765	0.64544	0.91098	0.8277	1
Btbd17	4	-0.34002	-2.2878	0.033698	0.15816	0.02215	0.10349	-0.01678	-0.11087	0.93423	0.98447	0.91172	1
Btbd18	4	-0.11215	-0.9264	0.21454	0.52868	0.35424	0.504	0.058861	0.47721	0.437	0.82968	0.63321	1
Btbd2	4	0.16861	1.5038	0.98247	0.99516	0.13263	0.26762	-0.070273	-0.61468	0.48742	0.84997	0.53876	1
Btbd3	4	-0.71048	-3.9954	0.00055909	0.0043738	6.46e-05	0.00073292	0.012802	0.07047	0.79243	0.95177	0.94382	1
Btbd6	4	0.1384	0.88415	0.87278	0.96358	0.37662	0.52519	-0.023622	-0.14798	0.86943	0.97151	0.88236	1
Btbd7	4	-1.0191	-4.4541	0	0	8.42e-06	0.00011704	0.054193	0.23206	0.46836	0.84155	0.81649	1
Btbd8	4	0.28001	1.9467	0.63238	0.86128	0.051574	0.16273	0.052704	0.3594	0.47898	0.84693	0.71929	1
Btbd8	4	0.28001	1.9467	0.63238	0.86128	0.051574	0.16273	0.052704	0.3594	0.47898	0.84693	0.71929	1
Btbd9	4	0.033988	0.19903	0.53083	0.80413	0.84224	0.89875	0.089952	0.51664	0.25103	0.68841	0.60541	1
Btc	4	0.031019	0.3011	0.52269	0.79828	0.76334	0.84218	0.07909	0.75377	0.30882	0.73902	0.45099	1
Btd	4	0.37216	2.5709	0.36198	0.67648	0.010144	0.060353	-0.21393	-1.449	0.0246	0.24176	0.14734	1
Btf3	4	-2.9748	-7.9568	0	0	1.77e-15	1.69e-13	0.13235	0.34649	0.10277	0.48512	0.72897	1
Btf3l4	4	-0.62367	-2.0967	0.0014231	0.010279	0.036017	0.13591	-0.11695	-0.38005	0.22043	0.65613	0.70391	1
Btg1	4	-0.13727	-1.1023	0.17759	0.47371	0.27034	0.42031	0.013598	0.10725	0.78551	0.95029	0.91459	1
Btg2	4	0.020815	0.11897	0.49479	0.7808	0.9053	0.94	-0.12121	-0.67812	0.20417	0.64272	0.4977	1
Btg3	4	0.24053	0.9947	0.76203	0.92095	0.31988	0.46996	0.041686	0.16851	0.56025	0.87924	0.86618	1
Btk	4	0.07897	0.634	0.66618	0.87784	0.52608	0.66092	-0.038967	-0.30691	0.7325	0.93805	0.75891	1
Btla	4	0.36972	1.665	0.36834	0.68329	0.095914	0.22299	0.15668	0.69289	0.058704	0.38398	0.48838	1
Btn1a1	4	-0.12744	-1.0394	0.19136	0.49448	0.29861	0.44954	0.067911	0.54291	0.37652	0.79247	0.58719	1
Btn2a2	4	-0.096015	-0.88501	0.23883	0.55649	0.37615	0.5248	-0.072862	-0.65893	0.46892	0.8421	0.50994	1
Btnl2	4	-0.081086	-0.55287	0.26379	0.58525	0.58035	0.70547	0.060125	0.40191	0.4274	0.8266	0.68775	1
Btnl9	4	0.22589	1.3527	0.81515	0.94005	0.17615	0.31967	0.014985	0.087967	0.77515	0.94849	0.9299	1
Btrc	4	0.54418	1.8179	0.090064	0.31402	0.069074	0.18788	0.045427	0.14885	0.5321	0.86936	0.88167	1
Bub1	4	-1.0787	-3.7956	0	0	0.0001473	0.001531	-0.27519	-0.94225	0.0044727	0.076588	0.34607	1
Bub1b	4	-1.3476	-3.5769	0	0	0.00034764	0.0032883	-0.12993	-0.32004	0.16971	0.59413	0.74894	1
Bub3	4	-2.5016	-4.6827	0	0	2.83e-06	4.44e-05	-0.51486	-0.84769	0	0	0.39661	1
Bud13	4	-1.4398	-5.0192	0	0	5.19e-07	9.78e-06	-0.02684	-0.09159	0.8402	0.96352	0.92702	1
Bves	4	0.19513	1.295	0.92366	0.97752	0.19533	0.34092	0.14793	0.96283	0.072935	0.42527	0.33563	1
Bysl	4	-2.7088	-4.6761	0	0	2.92e-06	4.57e-05	-0.45172	-0.75847	5.08e-05	0.0025641	0.44817	1
Bzw1	4	0.68425	2.2813	0.021855	0.11409	0.022531	0.10472	-0.09457	-0.30953	0.33037	0.75775	0.75691	1
Bzw2	4	0.44706	2.058	0.20905	0.5207	0.03959	0.14287	-0.095378	-0.43072	0.32559	0.75462	0.66667	1
C130074G19Rik	4	0.048474	0.39193	0.57342	0.82884	0.69511	0.79263	-0.043613	-0.34589	0.6921	0.92694	0.72943	1
C1d	4	-1.2054	-3.1414	0	0	0.0016815	0.013212	-0.090958	-0.22419	0.35243	0.77436	0.82261	1
C1galt1	4	0.84866	1.7762	0.0031004	0.021151	0.075695	0.19689	-0.18651	-0.38625	0.047421	0.34428	0.69931	1
C1galt1c1	4	0.17796	1.1988	0.98287	0.99527	0.23059	0.37912	-0.17276	-1.1393	0.067954	0.41151	0.25458	1
C1qa	4	0.37832	2.2566	0.34638	0.66207	0.024035	0.10901	0.022826	0.1341	0.71055	0.93219	0.89332	1
C1qb	4	0.41136	2.0908	0.27324	0.59423	0.036547	0.13702	-0.058284	-0.29064	0.57454	0.88482	0.77132	1
C1qbp	4	-1.2368	-5.1528	0	0	2.57e-07	5.24e-06	0.23004	0.93014	0.0073698	0.11002	0.3523	1
C1qc	4	-0.0092305	-0.08698	0.41632	0.72174	0.93069	0.95658	0.018808	0.17392	0.74328	0.94047	0.86193	1
C1ql1	4	0.043551	0.32295	0.55939	0.82159	0.74673	0.83002	0.061769	0.44961	0.41682	0.81985	0.65299	1
C1ql2	4	0.3124	1.5313	0.52635	0.80107	0.1257	0.25979	-0.03058	-0.14689	0.80722	0.95581	0.88322	1
C1ql3	4	0.019239	0.18793	0.48996	0.77767	0.85093	0.9046	0.083774	0.802	0.28371	0.72272	0.42255	1
C1ql4	4	-0.1009	-0.69918	0.23121	0.54675	0.48444	0.62374	0.012934	0.087189	0.79131	0.95134	0.93052	1
C1qtnf1	4	-0.021816	-0.2871	0.38465	0.69614	0.77403	0.84966	0.033353	0.43079	0.6247	0.90504	0.66662	1
C1qtnf2	4	-0.10952	-1.3005	0.21886	0.53438	0.19342	0.33836	-0.02841	-0.33089	0.82607	0.96007	0.74073	1
C1qtnf3	4	0.50618	2.2958	0.12645	0.38875	0.021688	0.10209	-0.0699	-0.31137	0.48961	0.85077	0.75552	1
C1qtnf4	4	-0.19128	-1.2043	0.11553	0.36697	0.22846	0.37656	0.067064	0.41199	0.38165	0.79511	0.68035	1
C1qtnf5	4	0.14798	1.4223	0.90653	0.97206	0.15494	0.2945	-0.0038875	-0.03664	0.94404	0.98677	0.97077	1
C1qtnf6	4	0.084988	0.63192	0.6864	0.88849	0.52744	0.66216	0.10727	0.78222	0.17931	0.6107	0.43409	1
C1qtnf7	4	0.32853	2.0319	0.47812	0.76843	0.042169	0.14733	0.045363	0.27523	0.53235	0.86936	0.78314	1
C1qtnf9	4	-0.045012	-0.20395	0.33413	0.65328	0.8384	0.89571	-0.045837	-0.20335	0.67233	0.92002	0.83886	1
C1qtnf9	4	-0.045012	-0.20395	0.33413	0.65328	0.8384	0.89571	-0.045837	-0.20335	0.67233	0.92002	0.83886	1
C1rl	4	0.34359	1.5719	0.43568	0.73814	0.11597	0.24776	0.09568	0.43045	0.2247	0.66094	0.66687	1
C1s1	4	0.38679	1.4067	0.32503	0.64456	0.15952	0.3	0.10369	0.37009	0.19222	0.628	0.71131	1
C2	4	-0.083827	-0.82878	0.25977	0.58171	0.40723	0.55287	-0.076581	-0.74322	0.44356	0.83338	0.45735	1
C2cd2	4	0.25286	2.0181	0.7201	0.90305	0.043583	0.14939	0.014901	0.11669	0.77576	0.94849	0.9071	1
C2cd2l	4	0.11492	1.458	0.78836	0.93036	0.14483	0.28244	-0.066767	-0.82926	0.51192	0.86063	0.40696	1
C2cd4c	4	-0.098438	-1.2873	0.23537	0.55228	0.19798	0.34357	0.051562	0.66177	0.48752	0.84997	0.50812	1
C2cd4d	4	-0.045086	-0.45984	0.33408	0.65328	0.64563	0.75513	0.002604	0.026052	0.88691	0.97695	0.97922	1
C2cd5	4	0.15318	0.59687	0.9261	0.97862	0.5506	0.68042	0.0046575	0.017781	0.86765	0.97151	0.98581	1
C330018D20Rik	4	-0.03545	-0.13569	0.35436	0.66977	0.89207	0.9315	0.081783	0.30608	0.29443	0.73065	0.75954	1
C3ar1	4	0.53735	2.4057	0.096213	0.32819	0.016141	0.085301	-0.055238	-0.2425	0.59812	0.89355	0.80839	1
C4b	4	0.18296	1.1373	0.96554	0.98953	0.2554	0.4049	-0.010267	-0.062644	0.99578	0.99934	0.95005	1
C4b	4	0.18296	1.1373	0.96554	0.98953	0.2554	0.4049	-0.010267	-0.062644	0.99578	0.99934	0.95005	1
C4bp	4	0.28076	2.2945	0.62943	0.85934	0.021763	0.10221	-0.022791	-0.18286	0.87827	0.97401	0.85491	1
C5ar1	4	0.16809	1.1568	0.98053	0.99469	0.24734	0.39668	-0.095844	-0.6463	0.32259	0.75308	0.51809	1
C5ar2	4	0.002184	0.023991	0.446	0.74588	0.98086	0.98814	-0.089203	-0.95969	0.36249	0.78067	0.33721	1
C7	4	-0.023802	-0.19379	0.38028	0.6931	0.84634	0.90141	-0.079508	-0.63569	0.42348	0.8239	0.52498	1
C77080	4	-0.30694	-2.5105	0.043761	0.19112	0.012057	0.068742	0.082852	0.66429	0.28854	0.72568	0.5065	1
C87436	4	0.12271	0.85983	0.8152	0.94005	0.38988	0.53722	-0.043649	-0.30012	0.69179	0.92694	0.76409	1
C8a	4	0.11777	0.77066	0.79756	0.93321	0.44091	0.58421	-0.11754	-0.75442	0.2184	0.65514	0.4506	1
C8b	4	0.014315	0.13302	0.4767	0.76745	0.89418	0.93282	-0.0084653	-0.077097	0.9876	0.99795	0.93855	1
C8g	4	0.20209	1.5293	0.89992	0.97035	0.12619	0.26028	0.0097831	0.072633	0.82023	0.959	0.9421	1
C9	4	-0.085074	-0.60193	0.25809	0.58008	0.54722	0.67774	-0.17626	-1.219	0.062313	0.39504	0.22283	1
Caap1	4	0.031078	0.23339	0.52285	0.79828	0.81546	0.88026	-0.13853	-1.0208	0.14099	0.55268	0.30735	1
Cab39	4	0.31961	1.0362	0.50374	0.78659	0.30011	0.45115	0.025458	0.080893	0.68788	0.92625	0.93553	1
Cab39l	4	0.17805	0.92911	0.98231	0.99516	0.35283	0.50257	0.17005	0.8706	0.042135	0.32358	0.38397	1
Cabin1	4	0.036651	0.30032	0.53835	0.80818	0.76393	0.84227	0.18136	1.4572	0.031512	0.27531	0.14507	1
Cables1	4	0.36373	1.8854	0.38247	0.69438	0.059375	0.17377	0.098931	0.50308	0.21159	0.65149	0.61491	1
Cables2	4	0.20439	1.1984	0.89179	0.96849	0.23075	0.37922	-0.18576	-1.0649	0.048183	0.34738	0.28693	1
Cabp1	4	-0.10864	-0.61492	0.22008	0.53631	0.53861	0.67083	-0.11435	-0.63538	0.23085	0.66932	0.52518	1
Cabp2	4	-0.2794	-1.3994	0.055604	0.22599	0.1617	0.30242	-0.047694	-0.23373	0.65723	0.91565	0.8152	1
Cabp4	4	-0.054775	-0.67132	0.31431	0.63536	0.50202	0.6391	-0.0069319	-0.083374	0.97311	0.99372	0.93355	1
Cabp5	4	0.18312	1.1805	0.96524	0.98953	0.23781	0.38666	-0.038133	-0.24115	0.74048	0.93987	0.80944	1
Cabp7	4	0.25919	1.4986	0.69911	0.89463	0.13398	0.26916	-0.12312	-0.69821	0.19578	0.63199	0.48504	1
Cabs1	4	0.006423	0.056671	0.45626	0.75224	0.95481	0.97181	0.044092	0.38201	0.54186	0.87271	0.70245	1
Cabyr	4	-0.06876	-0.75123	0.28722	0.60829	0.45251	0.59426	0.070296	0.75439	0.36147	0.78	0.45062	1
Cacfd1	4	0.38096	2.0388	0.34064	0.65729	0.041474	0.14587	-0.16848	-0.88505	0.074358	0.42878	0.37613	1
Cachd1	4	0.218	1.5688	0.84132	0.95132	0.1167	0.24858	0.021018	0.1485	0.72615	0.93754	0.88195	1
Cacna1a	4	0.084724	0.70632	0.68595	0.88825	0.47999	0.6198	-0.069577	-0.56804	0.49164	0.85179	0.57001	1
Cacna1b	4	0.29356	1.9819	0.58572	0.83622	0.047491	0.1558	-0.05406	-0.35789	0.60813	0.89869	0.72042	1
Cacna1c	4	-0.044256	-0.33653	0.33555	0.65396	0.73647	0.82311	-0.0040918	-0.030545	0.94618	0.98775	0.97563	1
Cacna1d	4	0.015461	0.15877	0.47939	0.76902	0.87385	0.91966	0.019143	0.1929	0.74104	0.94029	0.84703	1
Cacna1e	4	-0.053623	-0.52609	0.31644	0.637	0.59882	0.72021	0.15441	1.4866	0.062516	0.39531	0.13712	1
Cacna1g	4	0.37636	1.8984	0.35151	0.6677	0.057641	0.17117	0.069077	0.34176	0.36864	0.78692	0.73253	1
Cacna1i	4	-0.0084939	-0.065753	0.41774	0.7229	0.94757	0.96782	0.023398	0.17771	0.70536	0.93073	0.85895	1
Cacna1s	4	0.098231	0.35784	0.73006	0.90796	0.72047	0.81159	-0.043539	-0.15471	0.6925	0.92694	0.87705	1
Cacna2d1	4	0.15961	0.75265	0.9507	0.98655	0.45166	0.59342	-0.013761	-0.063626	0.96234	0.99121	0.94927	1
Cacna2d2	4	0.30434	1.8871	0.55243	0.81772	0.059151	0.17337	-0.05258	-0.3199	0.62069	0.90406	0.74904	1
Cacna2d3	4	-0.013941	-0.1228	0.40452	0.71275	0.90227	0.93775	0.20013	1.7306	0.01845	0.20077	0.083518	1
Cacna2d4	4	0.33898	2.3786	0.44889	0.74879	0.01738	0.089236	-0.10775	-0.74162	0.26084	0.69975	0.45832	1
Cacnb1	4	0.30745	1.5696	0.54206	0.81086	0.11652	0.24836	0.024593	0.12316	0.6956	0.928	0.90198	1
Cacnb3	4	0.06535	0.49386	0.62272	0.85692	0.62141	0.73687	-0.026334	-0.19515	0.84457	0.96425	0.84528	1
Cacnb4	4	0.05021	0.52789	0.57809	0.8318	0.59758	0.71945	-0.093232	-0.96137	0.33753	0.76325	0.33637	1
Cacng1	4	0.10199	0.95309	0.74236	0.91282	0.34054	0.49079	0.037296	0.34191	0.5937	0.89149	0.73242	1
Cacng2	4	0.22889	1.8312	0.80463	0.9363	0.067067	0.18522	0.11871	0.9323	0.14089	0.55268	0.35118	1
Cacng3	4	0.019348	0.17201	0.49072	0.77837	0.86343	0.91372	-0.071483	-0.62261	0.47848	0.84688	0.53354	1
Cacng4	4	0.089824	0.83063	0.70216	0.89622	0.40618	0.55206	-0.199	-1.8009	0.035832	0.29697	0.071721	1
Cacng5	4	0.2999	2.5044	0.56625	0.82569	0.012268	0.069718	-0.098072	-0.80352	0.30938	0.73943	0.42168	1
Cacng6	4	-0.1852	-1.3117	0.12158	0.3789	0.18961	0.33412	0.068055	0.47188	0.37545	0.79141	0.63701	1
Cacng7	4	0.060614	0.62104	0.60879	0.85005	0.53457	0.66786	0.1361	1.3688	0.095705	0.47432	0.17108	1
Cacng8	4	0.20898	1.4599	0.87466	0.96393	0.14433	0.28168	0.033987	0.23268	0.61997	0.90362	0.81601	1
Cactin	4	-1.1233	-4.2605	0	0	2.04e-05	0.00025886	-0.12741	-0.47445	0.17962	0.61106	0.63518	1
Cacul1	4	-0.12355	-1.1186	0.19736	0.50363	0.26333	0.41329	-0.08095	-0.71955	0.41438	0.81759	0.4718	1
Cacybp	4	-0.19515	-1.5176	0.11227	0.36122	0.12911	0.26348	-0.051991	-0.39536	0.62435	0.90504	0.69258	1
Cad	4	-0.31381	-2.329	0.041271	0.18288	0.019858	0.09678	-0.037963	-0.27489	0.74221	0.94043	0.7834	1
Cadm1	4	0.18089	1.4587	0.9722	0.9916	0.14466	0.28221	0.035613	0.28161	0.60742	0.89857	0.77825	1
Cadm2	4	0.039575	0.33213	0.5477	0.81501	0.73979	0.82495	0.039018	0.32146	0.58018	0.88754	0.74786	1
Cadm3	4	0.42786	1.9522	0.24269	0.56143	0.05092	0.16159	-0.0010086	-0.0045143	0.91822	0.98041	0.9964	1
Cadm4	4	-0.14567	-1.2504	0.1661	0.45547	0.21114	0.35854	0.050901	0.42922	0.49164	0.85179	0.66776	1
Cadps2	4	-0.043984	-0.41075	0.33601	0.65428	0.68126	0.78242	-0.15908	-1.4581	0.091385	0.4646	0.1448	1
Cage1	4	0.13317	1.309	0.85225	0.95568	0.19054	0.33496	-0.057897	-0.55842	0.57764	0.88631	0.57656	1
Calb1	4	0.28517	1.1802	0.61423	0.85326	0.23792	0.38676	0.18421	0.74849	0.029479	0.26886	0.45417	1
Calb2	4	0.30197	1.7465	0.55959	0.82183	0.080726	0.20407	-0.081474	-0.46218	0.41103	0.81687	0.64396	1
Calca	4	0.49989	2.1803	0.13408	0.40287	0.029238	0.12164	-0.041022	-0.17552	0.71461	0.93346	0.86067	1
Calcb	4	-0.091896	-0.61569	0.24625	0.56521	0.5381	0.67065	0.02872	0.18774	0.66175	0.91645	0.85108	1
Calcoco1	4	-0.25667	-1.3605	0.067751	0.25883	0.17368	0.31697	0.080858	0.41719	0.29952	0.73449	0.67654	1
Calcoco2	4	-0.50976	-2.5634	0.0059975	0.037833	0.010364	0.061346	0.082457	0.40541	0.29093	0.72824	0.68518	1
Calcr	4	0.18035	1.5363	0.97372	0.99208	0.12446	0.2581	-0.10311	-0.86248	0.28305	0.72201	0.38842	1
Calcrl	4	0.03331	0.30492	0.52905	0.80273	0.76043	0.84042	-0.10123	-0.91003	0.29245	0.72909	0.36281	1
Cald1	4	0.62185	1.9044	0.04244	0.18709	0.056855	0.16995	0.072712	0.21837	0.34663	0.7694	0.82714	1
Calhm1	4	0.09052	0.71826	0.7048	0.89708	0.47259	0.61314	0.079227	0.61676	0.30836	0.73902	0.53739	1
Calhm2	4	-0.16381	-1.089	0.14475	0.42291	0.27615	0.42641	0.075298	0.49105	0.33139	0.75867	0.62339	1
Calm1	4	0.34718	1.7203	0.42689	0.73054	0.085384	0.21025	-0.036878	-0.1793	0.75126	0.9415	0.8577	1
Calm2	4	0.0078721	0.081585	0.46033	0.75519	0.93498	0.95936	0.12343	1.2539	0.12742	0.53227	0.20989	1
Calm4	4	0.36364	1.9164	0.38267	0.69456	0.055318	0.16789	-0.0020176	-0.010432	0.92742	0.98292	0.99168	1
Calml3	4	0.23638	1.4413	0.77687	0.92621	0.14949	0.28815	-0.013061	-0.078039	0.96945	0.99256	0.9378	1
Calml4	4	0.12159	0.91235	0.81052	0.9392	0.36158	0.51096	-0.085697	-0.62986	0.38318	0.79651	0.52879	1
Caln1	4	0.13798	0.98017	0.87105	0.96275	0.327	0.47721	0.053347	0.37176	0.47482	0.84543	0.71007	1
Calr	4	0.60516	2.2094	0.050368	0.21081	0.027147	0.11735	-0.082201	-0.29406	0.40651	0.81491	0.76871	1
Calr3	4	0.078387	0.43806	0.66445	0.87675	0.66134	0.76736	0.044542	0.24417	0.5385	0.87138	0.8071	1
Calu	4	-0.29722	-1.4012	0.047827	0.20408	0.16117	0.30179	0.10254	0.47137	0.19695	0.63323	0.63737	1
Caly	4	-0.071738	-0.65186	0.28224	0.60383	0.51449	0.65022	-0.073149	-0.65314	0.46689	0.84137	0.51367	1
Camk1	4	0.43577	1.6989	0.22861	0.54403	0.089342	0.21529	-4.22e-05	-0.00016145	0.90948	0.98018	0.99987	1
Camk1d	4	-0.17767	-1.438	0.12935	0.39415	0.15044	0.28919	-0.15579	-1.2385	0.097687	0.47539	0.21552	1
Camk1g	4	0.27831	1.846	0.63822	0.86399	0.064892	0.1822	-0.024427	-0.15912	0.86196	0.97137	0.87358	1
Camk2a	4	-0.12598	-0.87477	0.1938	0.49895	0.3817	0.52991	0.046051	0.31257	0.52762	0.8682	0.75461	1
Camk2b	4	0.034945	0.21381	0.53428	0.80627	0.83069	0.89082	-0.012829	-0.076744	0.97169	0.99319	0.93883	1
Camk2g	4	-0.093666	-0.59675	0.24315	0.5617	0.55067	0.68043	-0.13029	-0.81086	0.16818	0.59202	0.41745	1
Camk2n1	4	0.5122	2.233	0.11909	0.37394	0.02555	0.11295	-0.15709	-0.67198	0.095756	0.47432	0.50159	1
Camk2n2	4	-0.16771	-1.4302	0.14038	0.41403	0.15266	0.29161	0.09478	0.79271	0.22882	0.66681	0.42795	1
Camk4	4	0.25807	1.9544	0.70277	0.89635	0.050655	0.16116	0.014364	0.10667	0.78008	0.94893	0.91505	1
Camkk1	4	0.29873	1.7958	0.5695	0.82688	0.072522	0.19259	-0.17383	-1.0248	0.066582	0.40664	0.30545	1
Camkk2	4	-0.0012617	-0.013745	0.43741	0.73966	0.98903	0.99345	-0.13831	-1.4768	0.14165	0.55408	0.13972	1
Camkmt	4	0.17436	1.2115	0.99649	0.99857	0.22571	0.37373	-0.066198	-0.45133	0.51598	0.86301	0.65175	1
Camkv	4	0.16926	1.2869	0.9847	0.99548	0.19814	0.34378	0.039741	0.29635	0.57408	0.88482	0.76696	1
Caml	4	-0.56523	-1.6791	0.0032529	0.022084	0.093129	0.22012	-0.22379	-0.63533	0.01845	0.20077	0.52521	1
Camp	4	0.44777	2.1356	0.20828	0.51972	0.032715	0.12951	-0.056076	-0.26237	0.59197	0.89106	0.79303	1
Camsap1	4	-0.36765	-2.0395	0.026226	0.13057	0.041401	0.14582	-0.072402	-0.39364	0.47197	0.84395	0.69385	1
Camsap2	4	-0.27376	-2.1479	0.058196	0.23312	0.031723	0.12751	-0.099219	-0.76486	0.30297	0.73684	0.44435	1
Camsap3	4	-0.024156	-0.20339	0.37952	0.69254	0.83883	0.89606	0.097446	0.8051	0.21753	0.65473	0.42076	1
Camta1	4	-0.17933	-0.88567	0.12793	0.39187	0.3758	0.52438	0.07797	0.3774	0.31532	0.74558	0.70588	1
Camta2	4	-0.10749	-0.59639	0.2216	0.53821	0.55091	0.68064	-0.06332	-0.34356	0.53637	0.87071	0.73117	1
Cand1	4	-0.2773	-1.4455	0.056823	0.22976	0.14833	0.28693	-0.1507	-0.76969	0.10943	0.49666	0.44148	1
Cand2	4	0.38488	1.5701	0.33057	0.64936	0.11639	0.24816	-0.050642	-0.20257	0.63451	0.90866	0.83947	1
Cant1	4	-0.2431	-1.3196	0.075832	0.28109	0.18695	0.33126	-0.16498	-0.87797	0.081423	0.44711	0.37996	1
Canx	4	-0.2604	-1.7501	0.064854	0.25098	0.080097	0.20312	-0.010942	-0.07205	0.98989	0.9981	0.94256	1
Cap1	4	-1.7204	-3.908	0	0	9.31e-05	0.0010185	-0.15104	-0.31441	0.10856	0.49502	0.75321	1
Cap2	4	0.38481	0.88323	0.33078	0.6495	0.37711	0.52566	0.019977	0.044809	0.73408	0.93841	0.96426	1
Capg	4	0.00052593	0.0021282	0.44203	0.74295	0.9983	0.99911	0.004068	0.016105	0.87319	0.97232	0.98715	1
Capn1	4	0.52526	1.774	0.10673	0.35018	0.076063	0.19741	-0.085362	-0.28249	0.38557	0.79844	0.77757	1
Capn10	4	0.21851	1.1757	0.83975	0.95041	0.23971	0.38859	-0.020634	-0.10891	0.89693	0.97903	0.91328	1
Capn11	4	0.30904	1.7649	0.53703	0.80772	0.077573	0.19959	-0.039478	-0.22122	0.72778	0.93754	0.82492	1
Capn12	4	0.22504	1.158	0.81733	0.94013	0.24687	0.39627	-0.04041	-0.20399	0.71934	0.93555	0.83836	1
Capn13	4	0.43017	2.0578	0.23827	0.55603	0.039612	0.1429	-0.043564	-0.20445	0.6925	0.92694	0.838	1
Capn15	4	0.16165	0.91023	0.95797	0.98753	0.3627	0.51221	-0.13956	-0.76879	0.13794	0.54718	0.44202	1
Capn2	4	0.18503	1.3296	0.95807	0.98753	0.18366	0.32744	0.12042	0.84921	0.13555	0.54373	0.39576	1
Capn3	4	0.012866	0.094144	0.47253	0.76361	0.92499	0.95364	0.037388	0.26846	0.59288	0.89149	0.78834	1
Capn5	4	-0.19455	-1.5215	0.11283	0.36227	0.12813	0.2624	-0.021957	-0.16782	0.88529	0.97618	0.86673	1
Capn6	4	-0.35696	-1.703	0.028717	0.13958	0.088573	0.21451	-0.10693	-0.49874	0.26429	0.70263	0.61796	1
Capn7	4	0.2083	1.1767	0.87685	0.96445	0.2393	0.38821	0.10452	0.57943	0.18907	0.62312	0.5623	1
Capn8	4	0.30281	1.8238	0.55726	0.82059	0.068185	0.18663	-0.093912	-0.55468	0.33382	0.76088	0.57911	1
Capn9	4	-0.34024	-2.5548	0.033647	0.158	0.010625	0.062626	-0.015342	-0.11309	0.94785	0.9886	0.90996	1
Capns1	4	-0.28019	-2.817	0.055248	0.2251	0.0048473	0.032752	0.054201	0.53462	0.46831	0.84154	0.59291	1
Capns2	4	0.20268	1.6267	0.89759	0.96932	0.1038	0.23282	-0.084367	-0.66376	0.39141	0.80325	0.50684	1
Caprin1	4	0.36639	2.0471	0.37632	0.69001	0.040649	0.14451	-0.089162	-0.4887	0.36285	0.78107	0.62506	1
Caprin2	4	-0.21974	-1.5573	0.090928	0.3158	0.11939	0.25186	-0.087636	-0.6051	0.37225	0.79016	0.54511	1
Caps2	4	-0.36957	-2.5468	0.02587	0.12932	0.010872	0.063776	-0.0081994	-0.05539	0.98546	0.99758	0.95583	1
Capsl	4	-0.025618	-0.22181	0.37647	0.69001	0.82446	0.88626	0.086849	0.73747	0.26719	0.70511	0.46084	1
Capza2	4	0.45616	1.6869	0.19355	0.49843	0.091616	0.21832	0.084348	0.3061	0.28071	0.71908	0.75953	1
Capza3	4	0.55062	2.1125	0.084981	0.30246	0.034644	0.13305	-0.11392	-0.42846	0.23314	0.67268	0.66831	1
Capzb	4	-1.9707	-4.5701	0	0	4.87e-06	7.26e-05	0.54849	1.2161	0	0	0.22393	1
Car1	4	0.62774	2.2852	0.040254	0.17943	0.022299	0.10403	-0.11347	-0.40606	0.23543	0.67591	0.6847	1
Car10	4	0.37198	2.0151	0.36264	0.67727	0.043892	0.14985	0.07761	0.4124	0.31787	0.74791	0.68005	1
Car11	4	0.21755	1.5944	0.84305	0.95197	0.11084	0.24137	0.025591	0.18421	0.68681	0.92601	0.85385	1
Car12	4	0.017723	0.13503	0.486	0.774	0.89259	0.9318	-0.30214	-2.2573	0.0018806	0.040526	0.023987	1
Car13	4	0.28427	1.9077	0.61753	0.85485	0.056434	0.16945	0.044558	0.29363	0.53835	0.87138	0.76904	1
[truncated: 13,560 more rows]

## Sheet: CRISPR_DROP_OUT_9091_Phendione
Gene	sgRNA.x	K|beta	K|z	K|p-value	K|fdr	K|wald-p-value	K|wald-fdr	PDdeltabeta	PD|z	PD|p-value	PDfdr	PD|wald-p-value	PD|wald-fdr
[truncated: 15,378 more rows]

[truncated: 1 more sheets: Pathways_linked_to_screening]
