# Supplementary material for: The Protein Phosphatase Inhibitor LB100 Targets the Mesenchymal Lineage of Pancreatic Ductal Adenocarcinoma
Source: MedComm (2020). 2026 Jun 7;7(6):e70794. doi: 10.1002/mco2.70794 (PMC13243779; doi:10.1002/mco2.70794)
Supplement: Supplementary file 3 — Supporting file2: mco270794‐sup‐0003‐TableS2.xlsx [file MCO2-7-e70794-s004.xlsx]

## Sheet: 8248_mes_2h
GeneID	log2FoldChange	padj
Rlbp1	7.8723	8.71456e-17
Cd79b	7.64653	9.51922e-08
Gal	6.68294	3.50913e-05
Spib	6.08693	8.10558e-07
Tlx3	6.03423	0.000294555
Fos	6.02357	4.59421e-140
Slc4a5	5.95233	2.57883e-05
Tmed6	5.88838	0.00116324
Cidec	5.69235	0.00678437
Ptk6	5.67177	0.00146912
Tcfl5	5.66321	0.00128516
Nr1i2	5.65029	0.00202162
1700018B08Rik	5.54625	0.00360023
Nccrp1	5.51964	0.00365228
Lgi2	5.51424	5.23208e-05
Atf3	5.48849	9.60796e-102
Arc	5.48108	3.22382e-67
Srms	5.47221	0.024275
Apoa1	5.44994	3.18844e-05
Fosb	5.42612	1.19028e-99
Stmn4	5.36685	0.000191562
Abcc2	5.34894	0.0072094
Cyp21a1	5.33394	0.00804767
Gm26812	5.29785	3.56057e-25
Dll3	5.29202	9.68568e-07
Jsrp1	5.27108	2.70021e-15
Ssmem1	5.21287	0.00705834
Gm4869	5.19721	4.81142e-17
Dnah12	5.19311	0.0120023
Aoc3	5.02224	2.42055e-26
Egr2	4.82658	5.1065e-115
Cplx1	4.8194	0.00156394
1700019A02Rik	4.77348	0.032473
Bicdl2	4.61529	2.31415e-27
Tnfrsf13c	4.4183	0.000867282
Tbxa2r	4.40744	4.96852e-06
Chac1	4.37957	6.21833e-179
Apol8	4.36838	3.08781e-81
Dyrk4	4.36358	2.09334e-06
Parvg	4.29449	4.19124e-40
Rbm44	4.27846	5.01229e-05
Fgf17	4.26686	2.30295e-33
Slc27a5	4.26604	0.0150158
Egr1	4.25898	4.78736e-151
Fam186b	4.2238	0.00624211
Kif28	4.14948	0.0178907
Fscn2	4.13572	1.28238e-28
Nek5	4.12712	0.000493401
Adora2a	4.11827	1.43731e-05
Eya2	4.03751	0.0210617
Tgm1	3.97159	0.000850604
Pla2g4f	3.97115	9.94836e-05
Pipox	3.91531	5.78538e-08
Qrich2	3.90244	1.25408e-05
Lgals12	3.87409	0.0467268
Tex45	3.85244	0.000548877
Cspg5	3.72882	5.36197e-23
Cabp1	3.67598	0.00198877
Camta1	3.65427	1.01783e-39
B230217C12Rik	3.65055	1.98254e-29
Elavl3	3.63788	1.41548e-08
Capn11	3.55278	0.000462633
Nr4a1	3.52051	2.79388e-65
Slc8a2	3.51536	5.76085e-06
Ampd1	3.51033	2.12465e-18
Gna14	3.49	0.0106573
Slc29a4	3.48988	6.66382e-11
Jam3	3.37968	2.12186e-16
Dusp8	3.29357	2.8549e-79
Lag3	3.1748	2.04818e-33
4933413J09Rik	3.15936	0.0137184
Slc25a34	3.15627	5.65715e-08
2410004P03Rik	3.11291	1.85253e-09
Vwa5b2	3.08864	3.87885e-07
Susd2	3.07545	1.29396e-10
Slc5a11	3.03505	0.00261896
Dnah10	3.02701	2.39392e-10
Csrp3	3.02274	0.0153828
Misp	2.97968	1.19434e-07
Lrmp	2.97963	2.49273e-12
Cd74	2.97131	0.0321293
Slc16a14	2.96873	0.0378772
Slc17a7	2.96537	0.000268549
Mybpc3	2.92119	0.000258478
Rec8	2.91941	3.69794e-05
Trib3	2.88451	4.78453e-67
Ppfia4	2.84284	1.69773e-05
Slc5a5	2.82102	1.3057e-18
Cyp2c55	2.78423	4.65209e-08
Ier2	2.77898	1.75972e-22
Rasgrp2	2.72328	0.0101319
L3mbtl1	2.71968	4.56367e-08
Vil1	2.69382	0.00934287
Mmp25	2.67806	0.0255591
Rsph6a	2.66032	0.0149263
Cul9	2.64123	8.24173e-28
Gnat1	2.62804	4.07558e-06
Plin5	2.60751	4.77542e-05
Csrnp1	2.53179	1.0389e-26
Gm20219	2.5289	3.26362e-47
Mia	2.51155	2.13812e-05
Myo15b	2.48744	0.0319652
Rnf225	2.46572	1.35883e-25
Cyr61	2.46334	1.23931e-59
Derl3	2.45872	4.83868e-05
Slit1	2.45359	4.32196e-19
Tjp3	2.44646	0.000442027
Dusp1	2.4317	6.52774e-44
Sh2d4b	2.42612	6.16776e-16
Dnah1	2.40247	3.7764e-05
Ncf1	2.39593	0.00226522
Pip5kl1	2.39468	2.61667e-06
Crybb3	2.38482	2.33194e-06
Plch2	2.36334	0.0328867
Alpk3	2.36189	0.00365228
Kcnk7	2.33029	0.000553092
Car9	2.32953	8.70738e-20
Rhof	2.32065	9.98046e-14
Cyp27b1	2.31724	1.042e-07
Gm31479	2.30909	0.00223143
Ncf2	2.29106	1.1397e-05
P2rx2	2.2873	1.73218e-06
Noxred1	2.2791	1.2688e-10
Fam83e	2.26803	5.5942e-13
Col9a3	2.24933	6.74121e-20
Epha1	2.24728	1.92901e-38
Mroh6	2.23151	1.26592e-25
Zfp457	2.22514	6.22078e-10
Apoe	2.21975	5.49354e-34
Inpp5j	2.20493	0.0238899
Tmem95	2.19048	1.13299e-21
Foxj1	2.18445	2.43957e-12
Gdf9	2.17887	0.000301966
Sesn2	2.17	5.41835e-39
Cox4i2	2.16643	1.9368e-09
Arid5a	2.1508	1.32612e-39
Shd	2.14026	0.0400929
Pabpc1l	2.13619	2.94046e-29
Npm2	2.1183	5.6923e-33
Creb5	2.11209	3.21951e-06
Duox2	2.10667	0.00078485
Proca1	2.10572	4.35051e-16
Zfp811	2.08697	0.000322391
Ddit3	2.08538	8.8623e-14
Sfta2	2.08524	0.000142797
Slc7a11	2.08207	1.24325e-10
Plcd4	2.07959	3.57482e-23
Zdhhc23	2.07601	0.0107331
Tbr1	2.0742	5.83614e-06
Adm2	2.07024	7.56582e-18
Dok3	2.06326	1.17549e-31
Sema4a	2.04821	2.70792e-05
Mfap2	2.03649	3.54407e-05
Cpne9	2.01484	1.91761e-05
Abcg4	1.98239	2.24191e-10
Tbx6	1.97399	9.40607e-14
Tspan1	1.96566	0.00187978
Gpx3	1.94326	5.04082e-08
Pygm	1.93958	1.26172e-16
Gm3764	1.93108	0.0471963
Mmp23	1.92136	4.34159e-16
Necab3	1.89458	2.65468e-13
Ccdc13	1.88443	0.00156394
Gm26664	1.86846	5.00396e-10
Tmod4	1.85724	3.17263e-05
Scarf1	1.85233	7.9922e-07
Arg1	1.85064	0.0111182
Evpl	1.83412	4.56055e-12
Plk3	1.82992	3.34367e-36
Ak7	1.82669	0.0105261
Sytl1	1.82297	2.40988e-11
Megf11	1.82275	2.16139e-08
Cd79a	1.81931	0.00114652
Nppb	1.8155	0.00703986
Kcnj14	1.81231	0.0153527
Trim72	1.79901	0.00491292
Ttn	1.75606	0.00122548
Tmem82	1.74988	4.25213e-06
1700001P01Rik	1.74097	0.019223
Duox1	1.7372	0.000176747
Amhr2	1.73616	0.000717163
Sh3d21	1.72639	4.93451e-13
Grb7	1.70556	0.00649772
St14	1.70093	0.0170315
Fbxw10	1.69158	3.50707e-07
Pitpnm3	1.69034	9.72996e-14
Plekhg4	1.68726	3.02483e-16
Gpr68	1.68614	0.00606125
Asic3	1.68209	1.33203e-12
Reep2	1.67745	2.69269e-05
Paqr5	1.67146	7.57703e-06
Bnipl	1.66054	2.21288e-07
Casq1	1.64263	0.0202845
Pglyrp1	1.6405	2.74639e-11
Nkpd1	1.63592	0.00183363
Hkdc1	1.63424	0.00973528
Ubap1l	1.62723	3.3244e-13
Gzmm	1.6259	0.000616111
Dnaic2	1.61976	0.00161128
Tesmin	1.60788	0.000969958
Eqtn	1.60692	0.00116491
Kdm6b	1.59357	1.9368e-09
Gm26887	1.5905	0.00821889
Hbegf	1.55051	7.29956e-33
Srf	1.54978	2.0373e-42
AC154573.2	1.54686	7.07535e-15
Iffo1	1.5369	5.83614e-06
4933427D06Rik	1.52714	0.000325389
Pycr1	1.49569	3.5866e-17
AI854703	1.49209	0.00286768
Tmem179	1.49207	8.11491e-24
Gm13778	1.4907	0.031818
T2	1.49064	0.00251791
Sez6l2	1.4772	1.042e-07
Tnnt3	1.47209	4.20923e-08
Slc7a1	1.4712	2.66849e-09
Mslnl	1.45967	0.0108285
Lif	1.45533	1.03532e-18
1700102P08Rik	1.45432	0.0156966
Pvr	1.45115	1.77703e-27
Il11	1.4436	0.000518644
Per1	1.43578	4.14476e-30
Tmprss9	1.43493	0.042057
Lcat	1.42982	9.9219e-19
Herpud1	1.42469	1.87918e-38
Tnnc2	1.42331	0.000557078
Fosl2	1.42164	0.000676044
Dusp16	1.41964	7.88569e-16
Arl5b	1.41805	1.69275e-10
Atf4	1.41771	2.75786e-12
Mthfd2	1.41348	1.87598e-15
4933408B17Rik	1.40648	3.90603e-13
Tagln	1.38634	5.84702e-08
Neil2	1.38432	1.37106e-06
Ppp1r15a	1.35956	8.02714e-06
Plekhb1	1.35542	0.0379596
C2cd4c	1.35356	0.000247674
Adamts4	1.35305	6.04717e-08
Lrp2bp	1.34567	3.74749e-10
Synpo2l	1.33931	0.0433586
Ifrd1	1.3393	1.055e-25
Psd	1.33802	1.57096e-23
C4a	1.33631	0.0165429
Gm28039	1.32955	2.73882e-05
Sptbn2	1.32859	8.46335e-05
Prss56	1.31136	0.043209
Slc25a25	1.30519	1.15483e-21
Ptpn5	1.30447	4.80082e-05
Stk40	1.29808	7.05828e-29
Prr36	1.28088	0.00593694
Spock2	1.28034	0.00900975
Gnmt	1.27482	0.0119367
Egf	1.25672	0.00445528
Slc1a4	1.23635	1.47209e-09
Gm28592	1.23569	1.54811e-16
Serpine1	1.23199	2.11918e-14
Gm20518	1.22204	3.16595e-06
Sbsn	1.22069	0.00169371
Nr4a2	1.21925	6.62868e-06
Ngb	1.21874	0.0268977
Asb14	1.21708	0.00977584
Muc2	1.21457	0.0104165
Olfm2	1.21411	0.0167533
Soat2	1.20676	6.57773e-09
Myom1	1.20337	0.0027375
Tmem25	1.20004	1.34684e-05
Upk1a	1.19201	0.00441246
H2-DMa	1.1802	0.00374408
Pianp	1.1785	0.0486762
Spty2d1	1.17357	5.25459e-09
Ciart	1.16945	2.5338e-09
Chd5	1.16774	1.50811e-10
Tm6sf2	1.16696	3.21951e-06
9330102E08Rik	1.15891	0.0219948
Kif17	1.1578	9.33711e-08
Lgals2	1.15647	1.1148e-05
Zmynd10	1.15472	0.00425986
Zswim4	1.1476	4.89605e-15
Plaur	1.14312	5.75004e-14
Mast1	1.1404	5.21156e-08
Pram1	1.13846	0.04352
Nacad	1.12923	0.00510954
Nfe2l3	1.12208	0.0088942
Tnfrsf25	1.12102	3.15751e-06
Errfi1	1.11538	2.34696e-20
Star	1.1029	5.2307e-08
Flvcr2	1.09735	0.00629076
Fam169a	1.0928	0.00578173
Htr6	1.09068	2.69873e-05
Lsr	1.08794	0.000147961
Jdp2	1.07842	4.57666e-16
Bcl6	1.07497	7.23186e-28
Slc3a2	1.07397	1.2381e-11
Adam8	1.07367	1.22199e-18
Cxcl10	1.07164	0.0404783
Matk	1.06784	0.0016608
Gm19710	1.0591	1.95862e-08
Zbtb10	1.0571	8.78954e-06
Gm19325	1.05617	0.00116324
1520401A03Rik	1.05217	0.0163875
Pdzd7	1.05026	1.19803e-09
Cd68	1.04569	4.86471e-08
Gm16201	1.0436	0.0268807
Sdcbp2	1.04302	0.00250417
Fhl2	1.04286	1.74565e-08
Myo1a	1.04151	1.82307e-10
Zfp943	1.03642	0.000249856
Nat14	1.03271	9.6409e-05
Tekt2	1.02234	2.05237e-06
Gpt2	1.01755	5.3023e-15
Rsph10b	1.00833	0.00440416
Gm11944	0.999598	9.62028e-08
Trib1	0.998501	5.42019e-22
Dot1l	0.995631	0.00578173
Rem2	0.985624	0.00922822
Mfsd2b	0.977498	8.37846e-07
Hsd17b1	0.975758	0.0164028
Hmox1	0.975313	3.66794e-08
Rasl10a	0.973872	0.00817473
Cdkn1a	0.967233	6.09026e-09
Sema4g	0.967089	0.000987725
Nt5dc3	0.966822	0.000211202
Hapln4	0.964635	2.66319e-05
Cttnbp2nl	0.963421	2.0797e-06
Nupr1	0.958094	0.0033516
Asns	0.953173	1.03354e-05
Pcf11	0.950976	5.01861e-07
Plekhh3	0.945661	4.10797e-08
Rusc2	0.942793	2.11011e-16
Klf11	0.941893	1.2492e-05
Dlc1	0.936018	0.000898129
Gem	0.930736	2.3331e-07
Gm4189	0.925853	0.0455398
Syngr4	0.92221	0.00389668
Gm26518	0.92134	0.00628704
Efnb3	0.918071	1.24095e-10
Atp8b3	0.91457	0.0242095
Ovgp1	0.912389	1.22801e-14
Irak2	0.906932	4.22556e-25
Gm996	0.901186	0.00360023
Zfp473	0.896013	4.88416e-05
Helz2	0.895851	0.0107283
Stac3	0.894549	0.00132319
Gm20683	0.89126	1.39313e-08
Maff	0.890774	5.37286e-12
Il20rb	0.877743	1.51675e-09
Zyx	0.876327	2.12186e-16
Vgll4	0.874026	5.31169e-19
Zbtb21	0.869518	6.82317e-06
Adgrg5	0.861956	0.0496629
Gm42878	0.859573	8.03164e-05
Dbndd1	0.859496	0.0464991
N4bp2l1	0.845225	6.05895e-06
Msh5	0.839958	1.39158e-10
Maml1	0.833594	0.000161162
Guca1b	0.825847	0.00380315
Zswim6	0.824103	0.0215718
Cnih2	0.822961	0.00171023
Rgs2	0.819693	7.9922e-07
Mafk	0.819059	2.41671e-11
Plekhg2	0.814665	4.50642e-05
Chd2	0.808162	0.00521034
Plekhh1	0.804843	0.0169713
Serac1	0.804738	0.00124209
Elmo3	0.804362	1.3633e-07
Gm16576	0.803727	0.000557078
Coq10b	0.80181	3.41191e-13
Usp53	0.799028	0.047129
Fermt3	0.796858	0.00770231
Gm20547	0.792548	1.34854e-05
Klhl3	0.792505	0.0322757
9830144P21Rik	0.792294	0.00564801
Eaf1	0.789098	2.25455e-06
Dcdc2b	0.786922	7.4695e-05
Lat2	0.78589	0.000676884
Usp36	0.775604	0.000309658
Dhx58	0.769922	0.000305704
Slc16a11	0.768281	2.65207e-05
Lgals4	0.766701	0.0170315
Ankrd1	0.763712	1.6926e-09
Mef2a	0.761434	0.0114068
Pla2g4c	0.751671	0.000158917
Slc38a2	0.749059	1.76994e-05
Grasp	0.748359	2.60786e-06
Dqx1	0.743908	2.16139e-08
Iars	0.742038	0.000591698
Otub2	0.741933	5.01229e-05
Dido1	0.74123	0.0346738
Plekhg6	0.741093	4.70674e-06
Aldh18a1	0.740111	1.64402e-11
Nars	0.739266	3.43164e-13
Lima1	0.734132	5.09462e-05
Prr5l	0.731382	5.01277e-09
C2cd2l	0.727095	1.055e-25
Adnp2	0.726525	1.42501e-06
Zfand2a	0.725197	8.99684e-12
Gpd1	0.723168	0.00140253
Skil	0.722207	0.00801656
Cbs	0.720118	0.0459755
Rgs16	0.716794	0.00241874
Samd4b	0.716583	4.92911e-05
Mxd1	0.71638	1.78576e-10
Dusp4	0.715925	0.0442937
Dusp6	0.707184	7.83261e-21
Mtmr7	0.707016	0.0448968
Rhbdf2	0.705077	3.87047e-07
Slc2a1	0.702833	6.63796e-07
Mamdc4	0.702186	5.4022e-08
Socs7	0.697867	0.00114521
Mapkbp1	0.697731	0.00353153
Rel	0.692854	0.0435062
Cpxm1	0.691379	0.0198778
Unc13a	0.691225	3.19734e-11
Spred3	0.6894	0.00044696
Cpeb2	0.689056	0.014226
Bcat1	0.687298	7.79822e-05
Rnf44	0.683614	0.000258336
Vldlr	0.680426	0.00306436
Pdlim7	0.680094	7.27157e-11
Ints6	0.678322	0.0355806
Epha2	0.677018	6.3332e-10
Rapsn	0.676591	0.0324575
Myo10	0.672505	0.000245433
4921536K21Rik	0.670781	0.000622742
Mthfr	0.667205	8.89112e-07
D16Ertd472e	0.666511	0.0422212
Vps37b	0.665403	0.000167702
Arl14ep	0.663453	1.28799e-08
Fam60a	0.661937	9.61533e-09
Mnt	0.660963	1.68588e-08
Agt	0.660668	7.22282e-05
Syde2	0.658336	0.00206565
Trpc1	0.657155	0.00224424
Mafg	0.656746	0.0325254
Unc13d	0.656665	9.88316e-09
Cish	0.656094	5.39073e-05
Fam129c	0.655946	5.81943e-07
Rab30	0.654415	0.0218029
Mob3a	0.654103	3.28308e-09
Dnajb4	0.653131	1.1875e-05
Camsap3	0.65247	0.00286768
Eif5	0.651878	8.1448e-09
Cbx4	0.651791	1.74627e-10
Slc6a9	0.651042	4.64317e-11
Kbtbd2	0.650533	4.35719e-06
Cfap69	0.649167	0.00439966
Aars	0.645215	9.83746e-07
Slc27a3	0.644138	0.000249734
Nabp1	0.64332	3.00901e-06
Ddit4	0.641409	0.000502998
Ell2	0.637594	0.0016407
Atp6v0a1	0.637334	2.47438e-07
Gcnt4	0.635805	0.0254006
Fam53b	0.634831	0.0290771
Flt4	0.634404	0.0414841
Sde2	0.633911	0.000142797
Garnl3	0.63254	0.00130447
Dusp3	0.630531	8.70738e-20
Ppp1r18	0.625754	2.00743e-13
Ndel1	0.624844	2.40607e-08
Palld	0.624562	4.12877e-05
Sgms2	0.623445	0.0291477
Itga2b	0.620684	0.000468372
Slc35d1	0.618503	0.00195197
Zc3h12a	0.618342	2.96977e-09
Gpr19	0.613788	1.17245e-07
Cars	0.612999	0.00378547
Cfap43	0.612673	3.21742e-07
Sema4c	0.612113	1.64428e-11
Tgfb1i1	0.611189	1.11582e-10
Atxn7	0.60892	0.0262524
Zfp184	0.605131	8.01592e-06
Fam118a	0.603062	1.74565e-08
Lbh	0.601691	1.21783e-08
Sh2b3	0.601091	0.000211505
Heca	0.597322	0.00641137
Pck2	0.592419	0.0198778
Mllt11	0.592044	1.10818e-05
B4galnt2	0.591774	0.0015402
Irf9	0.590743	2.27895e-06
Micall1	0.590657	0.00381858
Creb3l4	0.590543	0.0148166
Ccdc74a	0.588979	3.90048e-08
Lonrf1	0.588548	0.00484368
Hk2	0.58671	0.00501396
Reep6	0.58644	0.0424127
Cnnm4	0.584746	2.28459e-07
Ccnd2	0.579642	0.00415966
E2f3	0.579375	0.00785094
Fbxo33	0.577963	0.00360023
Slc30a1	0.577758	0.00624211
Pim3	0.567843	7.22282e-05
Ubald1	0.565315	0.00237717
Sertad2	0.564863	0.0478727
Itga5	0.564415	8.0955e-09
Gmeb2	0.563721	0.00243034
1700001L05Rik	0.563232	0.00965883
Zfp959	0.561651	4.23566e-07
Brsk1	0.560945	0.000163538
Traf4	0.558247	0.000106858
Dnajb9	0.556356	7.32242e-11
Atf5	0.552195	0.0161127
Kdm3a	0.550823	0.0281457
Noct	0.549002	0.0001817
Lrif1	0.548087	4.39795e-07
Ptpn12	0.547349	0.000434524
Bsdc1	0.546078	2.74607e-11
Tbc1d9	0.545645	0.00670254
Nab2	0.544351	3.07255e-14
Tgif1	0.542843	0.000227573
Tnfsf9	0.538461	0.0383533
Mcam	0.536272	0.0098786
Crem	0.535109	5.85859e-05
Rbbp6	0.526331	0.0198784
Ubn1	0.524504	0.0447219
Rela	0.52442	7.9922e-07
Lzts3	0.524311	5.55989e-06
Plcxd1	0.523964	0.0146967
Csnk1e	0.523909	2.10599e-09
Baz1a	0.521892	0.0363995
Zbtb11	0.519701	0.0119376
Mcl1	0.518935	1.46983e-07
Jag2	0.515253	0.0379596
Hmgxb3	0.514055	0.00207784
Lrrc51	0.511858	0.00214265
Relt	0.51141	0.0172866
Lamc2	0.510425	2.5338e-09
Bcl10	0.507319	8.43851e-06
Prx	0.50431	6.1021e-06
Dcun1d3	0.499508	0.0135791
Gm21969	0.496826	0.00105152
Arid3b	0.494809	0.0209226
Ing5	0.491582	0.0113958
Atxn2l	0.491306	0.0399869
Ctdp1	0.490935	1.80529e-07
Mex3c	0.489987	0.00780456
Fermt2	0.489615	0.00114521
Enc1	0.486986	0.000176747
Qtrt2	0.486669	0.00459372
Sema6b	0.48658	0.031818
Patl2	0.482404	0.0214084
Slc26a11	0.481311	0.0268977
Smpd3	0.478969	0.0348181
Tdg	0.47854	0.00880203
Slc25a30	0.478241	0.0303545
Ypel1	0.476199	0.0411067
Il18bp	0.475893	0.0194485
Mapk6	0.475692	0.00143654
Pou6f1	0.475307	0.00446641
Lin7c	0.471985	0.0149692
Irgq	0.470738	0.00530626
Frk	0.469886	0.0101275
Fhl3	0.469027	0.00114652
Coro7	0.468674	1.01443e-07
Soat1	0.467799	0.0496629
Cln3	0.466237	1.81572e-06
Picalm	0.464107	0.0162203
2410131K14Rik	0.463809	0.00214257
AI480526	0.460671	0.029982
Zfp628	0.459669	0.000358201
Gosr1	0.45662	0.0268977
Zfp719	0.454657	0.00617126
Igsf9	0.448479	0.00131398
Stambpl1	0.448014	0.000110766
Cnksr3	0.447432	0.0130744
Yrdc	0.446574	0.00168207
Cstf3	0.445011	2.33194e-06
Arhgap23	0.444965	0.0402569
Ptprn	0.442685	7.64361e-06
Cbx8	0.442348	0.0218511
Ttc17	0.44188	0.0449433
Rgp1	0.440976	0.0205952
Plau	0.440699	4.62633e-06
Morn1	0.44057	0.0296904
Phf11d	0.43936	0.047129
Dgkd	0.436954	0.0384418
Ccdc114	0.43371	0.0118737
Tns4	0.433115	4.80082e-05
Stat3	0.432568	0.0202598
Zfp607b	0.432448	0.0300545
Abhd1	0.430944	0.00141118
Tigar	0.430528	0.000125472
Zfp689	0.430447	0.0404783
Tatdn2	0.429672	4.62239e-05
Slc39a14	0.42931	0.00984669
Wsb1	0.428753	0.0321411
Chic2	0.424482	0.00551909
Smim3	0.422022	0.0138111
Trp53inp2	0.420044	0.0325254
Cdr2	0.419831	9.03853e-05
Plekho2	0.418989	3.25455e-10
Mpv17l	0.418391	0.0206006
Taok3	0.416957	0.0142029
Bcar1	0.416861	3.04858e-05
Ndrg1	0.416321	0.000286977
Syde1	0.416284	7.17178e-09
Gramd1b	0.415724	0.00234866
Zfp948	0.414864	0.0072819
Wnk4	0.411879	0.0498614
Mtbp	0.411632	0.000229907
Has1	0.410048	0.00374408
Cdc42se1	0.407462	0.0252624
Psat1	0.402314	8.78954e-06
Tmem68	0.401349	0.0222139
Mttp	0.39911	0.038066
Adgre5	0.398568	0.000697493
Gmip	0.397588	2.91012e-06
Zbtb2	0.396925	0.000272367
Ccdc97	0.396254	3.47175e-06
Zfp646	0.395125	0.0101108
Gprc5a	0.39268	7.30754e-06
Erf	0.39236	0.0111176
BC024978	0.390924	0.00356437
Strn3	0.390616	0.0494867
Smtn	0.389985	6.07953e-08
Zfp747	0.389042	0.0364787
Fam53c	0.388739	0.0490383
Ptger4	0.388489	0.00290989
Wipi2	0.387759	0.0460469
Angpt2	0.385197	0.031895
Rmdn2	0.38452	0.0025445
Purb	0.384327	0.0439203
Tmem39a	0.384314	0.000146154
Tmem170b	0.384043	0.00172532
Zfp143	0.383745	0.0149692
Vegfa	0.383244	4.92911e-05
Acot2	0.379598	0.0126217
Gm26533	0.378987	0.0150799
Tlk2	0.376126	0.00180784
Ripor1	0.375677	0.000142797
Arntl	0.375482	0.02486
Serinc4	0.375043	0.0150039
Zfp7	0.373051	0.00703986
Zfp335	0.371066	0.0013338
Ttc7b	0.369724	0.00701052
Rbm18	0.367375	0.00197631
Map3k6	0.367062	0.0196678
Nckap5l	0.366242	0.00501396
Cbwd1	0.365726	0.0016407
Mat2a	0.365366	0.000393733
9130019O22Rik	0.360522	0.00338374
Dlgap4	0.360327	0.000104231
Tmem41b	0.360065	2.09895e-07
Utp4	0.35818	0.00118848
AU019823	0.358089	0.0348181
Rnf41	0.356846	4.81682e-07
Vasp	0.356811	7.85774e-05
Prc1	0.354712	0.0242095
Tars	0.353479	0.0109399
Lamb1	0.35341	0.00867642
Zdhhc13	0.352742	0.0153527
Gm45140	0.351612	0.000866273
Nes	0.350954	0.0433819
Snai2	0.35052	0.00291964
Ing3	0.350452	0.00442257
Ppard	0.34968	0.00391965
Spata5	0.349068	0.000971533
Cdkn2aip	0.348883	0.020646
Rhoj	0.346769	0.00132015
Aftph	0.34515	4.20235e-06
Nfe2l1	0.34434	0.00251804
Mtss1l	0.344325	0.00650575
Zfp672	0.344099	0.00682688
Zfp110	0.343149	0.0428865
Tnfaip2	0.343148	1.99483e-09
Zfp598	0.339852	6.46566e-05
Lars	0.338822	0.0018493
Etf1	0.338366	9.62654e-05
Akirin1	0.338333	0.00286768
Dnajb5	0.337413	0.0421307
Brd2	0.337378	0.00032493
St7l	0.337346	0.0153828
Zfp119a	0.33734	0.0240026
Gpsm1	0.337082	0.00241892
Myo1e	0.334707	0.00474144
Sema7a	0.332893	8.19859e-05
Pip4k2c	0.332796	1.10985e-05
Trmt44	0.330782	0.019223
Tnfaip1	0.329255	0.00374917
Mlx	0.328818	0.0264672
Rrp8	0.328383	0.00210687
Mark4	0.327698	9.89535e-06
Cdr2l	0.32597	0.0184377
Fbxo34	0.325524	0.00335545
Stk3	0.323872	0.00122548
Gtpbp4	0.323489	0.000851756
Chsy1	0.323048	0.000377782
Ppp4r3a	0.322141	0.0434931
Cbarp	0.321847	0.00512035
Ehd4	0.319163	1.81169e-05
Mdm2	0.318696	0.000211202
Arhgef28	0.314568	0.0292125
Ankrd11	0.314401	0.0159034
Actg1	0.314076	0.0385223
Cerk	0.312201	0.0056617
Pygo2	0.311497	0.0153828
Ppp1r13l	0.311262	0.000375912
Stxbp1	0.311211	0.02486
Dbf4	0.310239	0.000142797
Cbfb	0.309575	0.0160435
Spata2	0.309483	0.00546058
Tecpr1	0.308694	0.00252351
Tmcc2	0.307519	0.00114654
Retreg1	0.306426	0.0142858
Nt5c2	0.305511	0.00266001
Rabgef1	0.303023	0.0238891
Klhl2	0.302349	2.87734e-05
Sgo1	0.301891	0.0168909
Pafah1b1	0.301774	0.0268458
Cdh24	0.301279	0.0139809
Wdr1	0.299934	0.000974611
Il17ra	0.298285	0.000548017
Gabpb1	0.297469	0.00656334
Dcaf12	0.295931	0.00156394
Prepl	0.295052	0.0127795
Cables2	0.294108	0.0175153
Uaca	0.292008	0.024068
Tjap1	0.291492	0.000515268
Gpbp1	0.289753	0.0142853
Gcnt2	0.289739	0.00817473
Slc45a4	0.289337	0.00206565
Tnfrsf10b	0.287916	0.00501156
Ggnbp2	0.286731	4.0405e-05
Sf1	0.286224	0.00341424
Papd7	0.286171	0.000559227
Ampd2	0.284541	0.00233547
Actr3	0.282355	0.00442458
Sh3bp2	0.281675	0.0463292
Mars	0.279397	0.0300545
Zfp52	0.278256	0.0326129
Rnf19b	0.277831	0.0164334
Zfand5	0.277671	0.000125472
Arih2	0.275117	0.00112659
Rbm15b	0.274894	0.00306109
Trim35	0.274873	0.0422981
Bcar3	0.273925	0.0416198
Litaf	0.273416	0.0476781
Ube2w	0.272676	0.0129214
Nfe2l2	0.272236	0.000118072
Slc12a4	0.271416	0.00146338
Kdm1a	0.269429	0.00090144
Ankrd24	0.267854	0.031818
Ints13	0.266785	0.00940512
Rbpms2	0.266599	0.0165055
Ranbp9	0.26649	0.00393955
Yy1	0.266189	0.0406034
Midn	0.266068	0.0101432
Stxbp3	0.264839	0.0104711
Utp15	0.264506	0.0404301
Tollip	0.264224	0.0196678
Ist1	0.263164	0.000668167
Reps1	0.262861	0.000199468
Banp	0.262547	0.0241547
Wdr43	0.262032	0.00212863
Actr2	0.261249	0.0342741
Rad17	0.260365	0.0325254
Ddx21	0.259469	0.0162463
Tmem63b	0.259156	0.000985949
Sun2	0.258171	0.00196341
Hspa9	0.258148	0.0264897
Schip1	0.257599	0.00623478
Arhgef2	0.257509	0.0196678
Ppp4r1	0.257346	0.00623478
Map2k5	0.257022	0.0279405
Cx3cl1	0.2564	0.00539409
Prkab1	0.256206	0.00714833
Nedd4l	0.255933	0.00315489
Nop58	0.254007	0.0393316
Pcx	0.252718	0.000962662
Ppm1a	0.25034	0.000451682
Ddx5	0.247507	0.00698067
Tmem57	0.246487	0.00512714
Hdac5	0.244193	0.0360858
Stom	0.242923	0.00518603
Tmco4	0.242012	0.00375424
Kif23	0.240729	0.0361267
Eif1a	0.239067	0.00578502
Atf1	0.236843	0.0029334
Mak16	0.232214	0.0150039
Mark3	0.232183	0.0314906
Ccng2	0.231865	0.0197586
Plekha3	0.231243	0.00203197
Utp18	0.230721	0.0413489
Rab31	0.229473	0.0200819
Arhgef10l	0.224232	0.00347201
Inpp5a	0.222962	0.0429399
Axin1	0.222216	0.00678437
Ythdf1	0.220664	0.0338465
Dram2	0.220587	0.0244424
Rab21	0.219036	0.0399869
Rnf4	0.217379	0.01252
Flcn	0.217098	0.0160505
Swap70	0.216701	0.00228447
Usp16	0.211542	0.0486762
Ell	0.20799	0.0415042
Zfp408	0.204825	0.0495638
Git1	0.204054	0.00280654
Riok3	0.203524	0.00996358
Cyp51	0.202979	0.0283293
Limd1	0.197775	0.0376574
Prkg2	0.194831	0.0459381
Csnk2a2	0.194459	0.0440972
2310022B05Rik	0.194432	0.00513359
Rrn3	0.19298	0.0185363
Ube2q1	0.191707	0.0209391
Lamb2	0.190807	0.00681236
Elk3	0.186979	0.0221332
Kctd10	0.186428	0.0300545
Ghitm	0.186343	0.0244751
Frmd8	0.1821	0.0350182
Zkscan17	0.174043	0.027169
Tes	0.172128	0.0495557
Clip2	0.165083	0.0450031
Atp6v1b2	0.164396	0.0268324
Osbpl9	0.156742	0.0443619
Prkaca	-0.151624	0.0429832
Parp1	-0.156512	0.0384418
Gltp	-0.160229	0.049332
Aacs	-0.168114	0.0292825
Upf1	-0.17197	0.0172866
Ctc1	-0.178706	0.0184921
Eef2k	-0.187593	0.00922822
Msh2	-0.192277	0.0440972
Elp2	-0.193495	0.00645253
Rgmb	-0.200173	0.0296086
Kctd17	-0.205853	0.0211632
Kdelc1	-0.206762	0.0444517
Poglut1	-0.211546	0.0376574
Ankrd46	-0.211576	0.0435172
Il4ra	-0.212794	0.0396573
Clcc1	-0.216949	0.0115551
Xrcc3	-0.21772	0.0465097
Evc	-0.222497	0.0496629
Wrb	-0.225119	0.00703986
Rbm14	-0.225673	0.0051939
Dars2	-0.226041	0.0465097
Rbm45	-0.227715	0.0115728
Mmab	-0.228318	0.0149781
Agfg2	-0.232583	0.00560761
Insig1	-0.233307	0.00168462
Mapk7	-0.233961	0.00490585
Polrmt	-0.236614	0.0243964
Suox	-0.237886	0.00513359
Ift52	-0.240859	0.0416777
Recql5	-0.245122	0.0262524
Sugp2	-0.248802	0.0343812
Zfp282	-0.251704	0.00748178
St6galnac6	-0.25752	0.0378995
Tpra1	-0.258098	0.00884734
Chst1	-0.25922	0.0127196
Trmt5	-0.261161	0.0417769
Spout1	-0.261696	0.0108285
Dcaf4	-0.262608	0.030921
Srd5a1	-0.263786	0.00653324
Tmem175	-0.264875	0.0108102
Pced1a	-0.265299	0.00703986
Fastkd1	-0.268262	0.0368507
Spg20	-0.268493	0.0196768
Men1	-0.269654	0.0374802
Ralgds	-0.270156	0.0464633
Rab11fip3	-0.270391	0.0103008
Clasrp	-0.274903	0.0216391
Map6	-0.275242	0.0181582
Hnf1b	-0.276887	0.0196678
Micall2	-0.277548	0.0284984
Ankra2	-0.278337	0.0138186
Aars2	-0.27849	0.00596594
Ankrd16	-0.27947	0.00622068
Ddx51	-0.27958	0.0251315
Cuedc1	-0.281654	0.0146919
Gucd1	-0.282275	0.0170315
Dhcr24	-0.283197	0.00610236
Ninl	-0.283611	0.0319652
Vipas39	-0.283977	0.00688044
Fbxw4	-0.28404	0.00445825
Tmem231	-0.286457	0.0192936
Cnnm3	-0.286912	0.0058671
Rflnb	-0.292028	0.0203907
Pdk2	-0.293342	0.0423079
Glul	-0.294714	0.0368137
Hspa1b	-0.295695	0.0214181
Cln6	-0.295969	0.00707658
Zfp958	-0.297056	0.0252348
Dolpp1	-0.299859	0.0415042
Sigmar1	-0.300452	0.0115427
Arhgef19	-0.30491	0.00589836
Poli	-0.305207	0.0209662
Cdan1	-0.307866	0.0218898
Nicn1	-0.309898	0.0197984
Nprl3	-0.309954	0.000938496
Cbx2	-0.311547	0.00624211
Mtfmt	-0.313623	0.00363103
Sertad4	-0.314732	0.00501287
Efcab11	-0.31568	0.0319742
Gpx8	-0.31635	0.00419034
Pomk	-0.318089	0.00108466
Bhlhe41	-0.318641	0.0149692
Trmt1l	-0.318796	0.000769129
Anxa3	-0.319196	0.00621808
Itpripl1	-0.319222	0.015579
Ranbp6	-0.320286	0.00874473
Mitd1	-0.322248	0.0206793
Lmnb2	-0.322645	0.00321476
3110082I17Rik	-0.323989	0.0219523
Rbbp9	-0.324569	0.00822639
Tdp2	-0.327231	1.34055e-05
Gm14403	-0.327962	0.00286768
Dhcr7	-0.328723	0.000647873
Pmp22	-0.328973	0.00122073
Tedc1	-0.329268	0.00241063
Galnt12	-0.330984	0.00171445
Sfi1	-0.333957	0.0222997
Polr3k	-0.334257	0.0378772
Glt8d1	-0.335238	0.0440972
6720489N17Rik	-0.335461	0.0275152
Med22	-0.338533	0.0214181
Rab32	-0.338804	0.000794867
Zfp157	-0.339929	0.0471012
Gm26965	-0.342237	0.0479026
Mogs	-0.345347	0.0362391
1700030K09Rik	-0.345471	0.0406335
Trub1	-0.345851	0.0364195
Nrde2	-0.346468	0.00202162
Kctd1	-0.34705	0.0359176
Pced1b	-0.347303	0.0326129
1700020I14Rik	-0.348293	0.0169549
Gtpbp8	-0.349311	0.00661334
Adck2	-0.350457	0.0110899
Pard6b	-0.350997	0.038835
Epm2aip1	-0.353137	0.000684255
Zfp777	-0.356302	0.0399531
Tubb5	-0.357423	0.0153527
Cdc7	-0.359068	0.0264193
Rmnd1	-0.359225	0.0248549
Zfp87	-0.359793	0.00769461
Fam210b	-0.360277	0.00881303
Tbc1d2	-0.362214	0.000783331
Zfp346	-0.363128	0.00264678
Polr3g	-0.36342	0.00290968
Whamm	-0.36356	0.0161109
Ddx55	-0.36423	0.0275152
Dalrd3	-0.365418	0.00247939
Gm44790	-0.366005	0.00226283
Ccsap	-0.367658	8.23795e-05
Igfbp3	-0.368216	0.00202162
Hint3	-0.368217	0.040087
Neurl1b	-0.370331	0.0149781
Kctd7	-0.374531	0.0368137
Rad51d	-0.377225	0.000744791
Zdhhc24	-0.377402	0.0419771
Ephb6	-0.37744	4.15147e-07
Tchp	-0.378241	0.0209391
Gins3	-0.378906	0.0139396
Tfb1m	-0.379337	0.00861825
Eme1	-0.380373	1.69773e-05
Dus2	-0.381104	0.0281938
B4galt7	-0.382513	0.0246211
Trit1	-0.384705	0.0173849
Zfp30	-0.384851	0.0251609
Rpusd1	-0.384938	0.0350879
Mmp11	-0.387125	2.25648e-05
Mtg1	-0.389137	0.049332
Tmem18	-0.389657	0.000235447
Rnf215	-0.391291	0.0440566
Zfp13	-0.391808	0.0210617
Dennd6b	-0.392881	0.00977584
Rad51ap1	-0.393613	1.57235e-05
9430015G10Rik	-0.3949	0.00850735
Kpna4	-0.39581	0.0298239
Tgm2	-0.397056	0.00033214
Nudt13	-0.398911	0.00409461
Zfp870	-0.398912	0.00403516
Chrd	-0.398929	0.00207081
Hdhd5	-0.401074	0.000911148
Ap3m2	-0.403225	0.0449433
Tspan15	-0.403631	0.0166858
Zfp213	-0.403963	9.50127e-05
Rexo4	-0.408083	0.0142376
Tspan14	-0.408085	1.26908e-05
Zfp54	-0.408661	0.0125982
Vsir	-0.408722	0.019223
Rbm43	-0.41193	0.00817473
Asb8	-0.416089	0.0092443
Sesn1	-0.416658	0.000134035
Nrep	-0.41864	0.00787974
Sox4	-0.42048	1.41162e-07
Cbr4	-0.421846	0.012695
Slc31a2	-0.422314	0.000518388
Shisa4	-0.423854	0.0101029
Dtwd1	-0.424234	0.0026937
Asap3	-0.425803	0.00122548
Gpatch3	-0.42825	0.0298287
Nuak1	-0.434524	0.019223
Ap4s1	-0.435528	0.00878394
Lrrc45	-0.439176	0.0204246
Kank3	-0.441404	0.0318708
Podnl1	-0.441671	2.43777e-05
Nrm	-0.444101	0.0229572
Gm45871	-0.444213	0.00231409
Acat2	-0.445639	0.00403172
Hars2	-0.446678	6.71714e-08
Rnf167	-0.449176	0.0215718
Zfp109	-0.449324	0.00641137
Clk3	-0.449492	0.00128516
Tmem126b	-0.450265	0.00770923
Zfp235	-0.450607	0.00848821
Tmem80	-0.455519	2.61137e-05
Sh3bp5l	-0.457692	0.000548017
Zfyve21	-0.458634	0.00202551
Nr2f2	-0.45864	0.000210056
Mreg	-0.469613	0.0393216
Prag1	-0.470393	1.25717e-06
Kctd21	-0.470781	0.0232449
Tatdn3	-0.470796	0.0269308
Zfp825	-0.471493	0.0294472
1600014C10Rik	-0.477835	0.000616111
Tlcd1	-0.477847	0.0259033
Xkr8	-0.47864	0.00408052
Penk	-0.479018	0.025651
Foxo1	-0.479612	1.08441e-05
Tubb3	-0.481805	0.00115571
Lipe	-0.483789	0.00105966
AU020206	-0.484124	0.049411
Cars2	-0.485531	4.11683e-07
Cxcl12	-0.487171	6.29172e-05
Tmco6	-0.489051	0.00321476
Edem2	-0.490338	0.0190322
Mvd	-0.491006	0.0466197
Abhd14b	-0.492559	0.00596594
Gm16046	-0.493464	0.0254403
Dpysl2	-0.49419	0.00379819
Iqcc	-0.49706	9.83551e-05
Miip	-0.497569	0.047129
Bvht	-0.499068	0.0376368
Nemp2	-0.499431	9.31841e-07
Actr3b	-0.502116	0.0292215
Tcea2	-0.502606	0.0346738
Pcyt2	-0.502611	0.0256739
Pxmp2	-0.503495	0.0216719
Dffb	-0.505968	9.50127e-05
Adamts7	-0.512472	0.000520235
Lmcd1	-0.516411	0.0464019
Dhodh	-0.519442	0.0155332
Rnd3	-0.519479	0.000282242
Cacnb1	-0.520317	0.0453456
Zfp949	-0.520926	0.00401097
Atf7ip2	-0.526152	0.0469227
Setd6	-0.526314	0.015579
Dguok	-0.529813	0.0210617
Snai1	-0.532098	0.000189524
Zfp563	-0.533224	0.0096188
Gm15446	-0.533434	0.00936591
Gfod2	-0.535167	0.0102803
Ctu1	-0.536583	0.00081403
Tmem119	-0.53745	0.00128516
Clk2	-0.53764	4.70148e-06
Rassf7	-0.539275	0.0312378
Zfp53	-0.539741	0.000171777
Izumo4	-0.542953	0.033123
Tuba4a	-0.543618	0.0272777
Dffa	-0.543763	0.000231636
Lrr1	-0.543979	0.0438108
Zfp931	-0.54399	0.00463219
Tagap1	-0.546805	4.04077e-05
Zfp607a	-0.547283	0.00340985
Zbtb8a	-0.548256	0.00446641
Rapgef3	-0.548777	2.02095e-06
Ccne2	-0.550243	4.93351e-07
Alkbh4	-0.551762	0.00165488
Mapk1ip1	-0.558131	1.21554e-05
D330023K18Rik	-0.559775	0.00826335
Zbtb3	-0.563623	0.0435297
Clk4	-0.566819	4.5105e-12
Zfp658	-0.568248	0.0111477
Sirt4	-0.571646	1.57698e-06
Bpgm	-0.571728	0.029982
Id2	-0.572433	9.33355e-05
Tubb4b	-0.572786	0.022883
Ppcdc	-0.573036	0.0252241
Rgma	-0.579524	9.05086e-09
Camkk1	-0.5829	2.09895e-07
2010111I01Rik	-0.58412	0.000434524
Nme4	-0.584227	0.0275152
Tha1	-0.584902	0.0376368
Rab38	-0.585326	0.018087
Gm46430	-0.587295	0.019223
Pycr2	-0.589979	0.0371394
Mrpl44	-0.591596	0.00696069
Etfbkmt	-0.592689	2.29064e-05
Dbp	-0.595801	0.0180859
Tfap4	-0.599646	9.5381e-13
Rbak	-0.600801	5.49092e-06
Cbln1	-0.601269	0.00890218
Ngrn	-0.602864	0.0420452
Pik3ip1	-0.604523	1.23733e-07
Meis1	-0.606769	0.000780851
Mrpl36	-0.607348	0.0311046
Txnip	-0.610509	7.01808e-07
Tm7sf2	-0.611024	0.00156728
Stoml1	-0.611144	0.00156728
Cyp27a1	-0.611152	0.019223
Bola3	-0.612066	0.0489145
Tmem35b	-0.614107	0.0364195
Il15	-0.61416	0.00729851
Cers4	-0.617345	0.000416985
Mfsd9	-0.61982	0.00986436
Ccdc173	-0.62227	0.00317028
C230035I16Rik	-0.623304	0.0101108
Nuak2	-0.624347	1.07415e-07
Mxd3	-0.624527	0.0404146
Uck1	-0.627828	0.000102929
Zfp41	-0.633928	0.00432011
Irf1	-0.634455	4.47753e-09
Zkscan14	-0.634683	0.0101705
Fam193b	-0.637473	0.00128846
Id3	-0.637798	0.0316375
Rogdi	-0.639252	0.00261896
Snx32	-0.640131	7.59309e-05
Syt17	-0.640856	0.00670036
Zfp85	-0.642166	0.00278502
Clk1	-0.642339	5.59072e-13
Nudt16	-0.643623	0.0395822
Cyp2s1	-0.645831	0.00105993
Irs1	-0.64735	6.48515e-05
Bmp4	-0.654197	1.82116e-06
Nudt7	-0.655028	0.0204881
Sh2d4a	-0.662664	9.02127e-08
Zfp759	-0.665994	0.0483055
Pctp	-0.667484	0.0239888
Ajuba	-0.669987	2.08042e-08
Mirt1	-0.674149	0.00187703
Zbtb45	-0.677436	0.00326065
Eif1b	-0.677618	0.0327946
Klhl42	-0.677959	0.0204881
Eln	-0.678153	0.00623478
Zfp688	-0.678654	0.0416649
Atp6v1g2	-0.681925	0.00513359
Zfp707	-0.685777	0.0457309
Fndc4	-0.690236	0.0096188
Zfp703	-0.697983	2.12536e-10
Zfp354a	-0.698863	0.0321411
9330151L19Rik	-0.704732	3.74499e-06
Dhrs13	-0.705468	0.0210044
Rhebl1	-0.706456	0.000494366
Npy4r	-0.716255	7.98304e-12
Arrdc2	-0.716356	2.60559e-06
Zfp661	-0.725672	1.16052e-05
Zfp354c	-0.726639	0.0150158
AC133650.2	-0.736948	0.00579872
Prss36	-0.74271	0.000298982
Rnf145	-0.744243	1.06231e-10
Spaca6	-0.753752	6.41122e-07
Gm13421	-0.755049	4.99383e-07
Slc22a17	-0.756569	0.00545658
4930522L14Rik	-0.761526	0.000852882
D930048N14Rik	-0.76172	3.74181e-06
Syt8	-0.764204	0.00190748
Zfp637	-0.76978	0.0268797
Ackr3	-0.771139	4.32196e-19
Mlycd	-0.773912	0.000936975
Fam173a	-0.774936	0.0363772
Lefty1	-0.782434	0.012029
Arhgef15	-0.792886	0.0144777
Hes6	-0.794152	0.0194485
Dhrs3	-0.805531	5.2307e-08
Thap3	-0.812094	0.0167533
A430073D23Rik	-0.815079	0.000272367
Aqp5	-0.823407	0.000831129
Dact2	-0.824998	0.0206548
Gm28041	-0.833128	0.0022218
Lfng	-0.841057	2.67644e-10
Ephb3	-0.843322	8.70738e-20
Ripk4	-0.851754	4.88234e-06
Slc40a1	-0.858952	9.22599e-07
Gstt3	-0.859517	0.0292945
Wnt9a	-0.861488	1.55779e-05
Gm14443	-0.861703	1.67373e-06
Spry1	-0.86662	0.000211505
Slc25a35	-0.89236	0.00645253
Gadd45b	-0.902278	0.000401734
Zfp786	-0.909468	0.0160505
Nova2	-0.912466	0.000256247
Zfp61	-0.915149	7.89755e-07
Zfp940	-0.922967	5.12697e-09
Klf10	-0.933814	1.29174e-15
Ctgf	-0.941481	1.96331e-06
Ddit4l	-0.949194	0.00321476
Arf2	-0.963253	2.05159e-15
Axin2	-0.966635	0.00301575
Lysmd1	-0.970832	1.90893e-05
AC125328.1	-0.988931	0.0013826
Myb	-0.992887	6.59373e-11
Thpo	-0.99377	0.000578789
Zfp273	-1.00727	9.21993e-07
5430403G16Rik	-1.01907	1.87802e-06
Fam46a	-1.02484	6.59974e-05
Gjb3	-1.02917	0.00021654
Zc2hc1c	-1.03032	0.00131398
Rasl11b	-1.03615	0.0490798
Halr1	-1.04726	0.036512
9930012K11Rik	-1.0885	1.20654e-13
F730043M19Rik	-1.10919	7.78297e-16
Gadd45g	-1.13204	0.00195823
1700001G11Rik	-1.20089	0.0118795
Tcta	-1.2106	6.28028e-16
Lrrc32	-1.22638	1.05643e-06
2810410L24Rik	-1.28404	0.000252183
2900052L18Rik	-1.29144	4.98257e-10
Klf4	-1.31356	1.42575e-48
Faim2	-1.60069	0.00499406
Zkscan4	-1.65162	0.00572636
6720483E21Rik	-1.8418	0.00122548
1810019D21Rik	-1.87574	0.00113622
Tmem246	-1.9509	0.0432216
Pou4f1	-2.0233	0.0461194
Edn1	-2.21837	3.20652e-10
Dll1	-2.39265	1.07386e-05
Klf2	-3.31061	9.8014e-50
Gm11627	-4.26604	0.0121295

## Sheet: 8248_mes_6h
GeneID	log2FoldChange	padj
Cd79b	10.3554	3.7776e-16
Stmn4	9.01172	1.58756e-16
Dnah12	8.74598	1.19307e-11
Krt16	8.0014	1.00533e-37
Slc6a4	7.73584	4.40243e-08
Ptk6	7.58401	1.4901e-07
Myom2	7.52637	2.80141e-08
Spta1	7.42046	1.86514e-07
Tdrd9	7.21071	1.88801e-09
Aqp9	7.09173	6.78848e-10
Fgf21	7.06645	2.34079e-06
Tlx3	7.05555	1.06872e-06
Lgi2	6.92724	9.5572e-10
Cidec	6.85998	4.52642e-06
Nr1i2	6.83978	1.79641e-06
Slc7a8	6.66705	1.95748e-06
Fgf5	6.66167	6.69732e-128
Slc15a1	6.55842	1.0937e-06
Accsl	6.40192	1.85045e-05
Itgal	6.37581	2.00751e-05
Etnk2	6.34815	5.5034e-28
Npc1l1	6.34039	3.24628e-07
Cabp1	6.30586	6.32655e-06
Srms	6.29613	4.62057e-05
Gal	6.2441	0.000585392
Atf3	6.22285	0
Rlbp1	6.00019	9.63142e-10
Tcfl5	5.97097	3.08242e-05
Gm3336	5.86823	0.000777537
Kremen2	5.84429	0.000525555
Dppa2	5.84078	7.11665e-07
Spdye4a	5.83522	0.000313177
Ecel1	5.82316	3.3004e-06
4930539E08Rik	5.82275	0.000291463
Abcc2	5.80549	0.000162142
Adm2	5.6976	2.15119e-174
Creb5	5.66495	2.92367e-81
Slc7a11	5.65336	4.09261e-85
Dnmt3l	5.54274	0.002385
Car6	5.52797	6.88187e-106
Kif28	5.50967	3.40274e-05
Nccrp1	5.47246	0.00172883
Arhgap30	5.45027	2.80426e-05
Tnfaip6	5.4447	3.24196e-35
AC133183.1	5.37422	0.00182357
Abcc8	5.36515	0.00325925
Ddx25	5.36087	0.00214607
4931409K22Rik	5.35941	1.53449e-07
Npr3	5.31935	2.20896e-26
Tmem150c	5.31847	0.00696205
Lrcol1	5.29579	0.00697999
5330417C22Rik	5.26712	0.0479005
Chst8	5.25694	0.0454381
Syce1	5.22117	0.00235865
1700018B08Rik	5.22028	0.00543439
Cplx1	5.13752	0.000362813
Krt79	5.13684	4.03164e-05
Slc4a5	5.10248	3.56142e-05
Nppc	5.09353	0.00900798
Tmed6	5.06515	0.00340703
Kcp	5.05302	1.7167e-23
Plet1	5.0359	1.55252e-13
Sh2d6	5.03105	1.42348e-11
Apoa1	5.00677	0.000122597
A430093F15Rik	4.99894	9.83777e-05
Trib3	4.99874	0
Fam167a	4.98466	1.27927e-44
Gcgr	4.97706	0.0111029
Cftr	4.96854	0.00547881
Catsperd	4.9641	1.66703e-123
Slc19a3	4.9634	0.0101425
Slc30a10	4.94848	0.0213325
Cldn11	4.94681	0.0135497
Otop1	4.94576	0.000444348
Efcab3	4.94021	0.0139354
Camta1	4.8871	3.02497e-55
Mov10l1	4.8453	3.53005e-09
Cyp21a1	4.84296	0.0148494
Myom3	4.81345	1.21334e-26
Mei4	4.80789	0.00849614
Stra8	4.7874	0.014911
Gm26812	4.77634	6.3191e-30
Chac1	4.73827	0
Vwf	4.73816	2.88758e-05
Mmp25	4.73052	1.25362e-12
Tbxa2r	4.69605	4.79593e-09
Ssmem1	4.66252	0.035451
Kcnb1	4.64986	0.0214747
Krt20	4.63858	0.024424
Prss46	4.63235	6.39159e-17
Nptx2	4.61344	5.68265e-07
Muc19	4.58576	3.04512e-21
Gm4869	4.58557	3.41568e-13
Nek5	4.58153	7.3627e-06
Tmc7	4.57838	3.80565e-15
Aloxe3	4.559	6.40041e-34
Hmcn2	4.53579	8.78629e-37
Myom1	4.52995	6.75593e-76
Myo1g	4.50862	4.96594e-08
Slc16a14	4.48396	5.68259e-07
Slc8a2	4.48027	2.52576e-14
Parvg	4.47979	3.35734e-55
Plk5	4.47156	2.55041e-06
Trim66	4.45529	5.16293e-27
Ptpn18	4.42715	0.0347999
Mt4	4.42078	0.0391568
Bend7	4.40082	0.0262779
Aldh3b2	4.40082	0.0262779
Nckap1l	4.39746	8.5049e-14
Ascl2	4.375	0.0101044
Myo15b	4.34327	5.03984e-12
Elavl3	4.33913	2.21782e-16
Dnah10	4.32375	1.29707e-36
Aoc3	4.32317	1.55829e-22
Fos	4.32187	1.06971e-204
Spib	4.29381	0.00406905
Tnfrsf19	4.28773	0.00579955
Fscn2	4.28643	2.32812e-25
Fam186b	4.26969	7.75281e-05
Ryr1	4.2627	3.83255e-10
Dll3	4.25214	0.000510361
Myl3	4.24302	2.2888e-05
Rab15	4.243	4.09525e-42
Nnmt	4.23802	5.45745e-05
4930568A12Rik	4.21425	0.000236715
Tcam1	4.18382	2.30188e-62
Etv2	4.1796	0.00303764
1700023F06Rik	4.15535	0.00371405
Duox2	4.15528	5.59675e-22
Ampd1	4.15486	2.36579e-26
Tgm1	4.14647	6.4086e-05
Soat2	4.14182	4.0524e-234
Fgf17	4.12656	4.71399e-24
Sfrp4	4.12626	6.52879e-08
Tmem179	4.1142	2.98907e-135
Crhr2	4.08302	0.00522804
Adora2a	4.04951	5.68866e-07
Mst1	4.04231	3.00566e-14
Dnah1	4.02078	2.40898e-16
Vil1	4.00033	6.16582e-09
Slc30a3	3.99801	9.73606e-05
Nlrp6	3.98826	0.000802144
Hpcal4	3.98628	9.74458e-05
Myh3	3.98537	0.000556128
Rbm44	3.9779	9.29387e-05
Fbxo15	3.9736	0.00530059
Gucy2c	3.93237	0.0134212
Jsrp1	3.92949	1.09758e-09
Qrich2	3.91648	1.20072e-08
Calca	3.89426	0.0154268
Pde8b	3.87489	1.34905e-22
Aqp3	3.86268	4.91443e-14
Shisa7	3.86175	0.0123041
Nmu	3.81273	0.017383
Slc28a1	3.80753	1.45246e-06
Tek	3.79075	4.19168e-16
Slc17a7	3.77773	9.22748e-08
Csrp3	3.77601	3.10609e-06
Ppfia4	3.77284	3.03028e-12
Ptpn5	3.76678	1.22459e-57
Alpk3	3.75609	1.35747e-10
Ctrb1	3.74446	0.00104624
Pak6	3.73508	0.0161925
Inpp5j	3.71859	1.63533e-10
Crispld2	3.70464	0.00174402
Duox1	3.69849	7.10095e-43
Ndrg1	3.68325	1.13883e-292
Tnfrsf13c	3.68259	0.00252955
Fosb	3.67706	3.22969e-129
Serpinb9g	3.67589	0.0390356
Calcrl	3.66742	8.30138e-28
Sult4a1	3.66233	0.013313
Crybg2	3.64753	0.0208502
Extl1	3.64436	6.89414e-05
Rpl3l	3.61229	6.9389e-09
Adrb3	3.60192	0.0178044
Capn11	3.59921	8.02936e-05
Bicdl2	3.59748	1.3694e-20
Abca8b	3.58971	1.30233e-25
Mt3	3.58472	3.28778e-06
Gtf2a1l	3.57873	0.0195945
Tmprss11b	3.56913	2.76753e-07
Tub	3.55997	2.93415e-06
Ddit3	3.54039	1.54685e-47
Col6a4	3.53886	0.0279226
Prss56	3.53798	6.75963e-16
Bcat1	3.50519	1.15201e-218
Cpm	3.50159	6.72016e-13
Ccdc13	3.49441	7.59274e-15
Itgam	3.49363	7.14027e-06
Shd	3.48812	4.10303e-07
Srcin1	3.48769	2.52345e-12
4933413J09Rik	3.48661	4.66514e-05
Arg2	3.46603	6.01242e-21
Efhd1	3.46594	2.4041e-06
Gpt2	3.46495	1.40549e-271
Ankrd33b	3.46368	6.34743e-05
Dnajc6	3.45561	0.00490354
Chst3	3.44518	1.31237e-43
Ppef2	3.42989	1.05724e-22
Slc39a4	3.41413	0.00345229
Atp7b	3.41401	6.76815e-11
Slc6a9	3.40966	1.3637e-290
Dusp8	3.36465	3.48635e-199
Sh2d4b	3.35781	2.2031e-33
H2-DMa	3.35626	1.96745e-51
Cpa2	3.3433	0.0301424
Arid5a	3.33759	1.011e-187
Bspry	3.33427	0.00100086
Tjp3	3.31586	8.09933e-08
Kcnc3	3.3155	0.000273502
Cspg5	3.31073	1.50629e-18
Asns	3.3058	7.57314e-95
Lrtm2	3.29791	7.54761e-06
Plch2	3.25698	2.40671e-05
Rasl10a	3.25577	1.62032e-35
Nrip3	3.24975	1.32197e-13
Susd2	3.24165	2.24384e-09
Slc16a10	3.23628	8.07256e-92
Gdap1l1	3.23542	7.1325e-06
Ppm1n	3.23292	0.00036934
Mapk4	3.22742	9.23586e-23
Maats1	3.22556	0.000159242
Nrxn2	3.22313	5.57125e-07
L3mbtl1	3.21954	1.25064e-21
Aldh1l2	3.20094	2.39314e-77
Tex45	3.19243	0.0021175
Il11	3.18513	3.24145e-29
Zap70	3.16766	0.0486314
Dpys	3.15863	0.0018836
Slc5a10	3.1487	0.000261214
Fam229a	3.14849	0.0284738
Tbc1d30	3.14501	5.93624e-06
Dner	3.14029	1.05063e-26
Galnt16	3.1358	3.55784e-05
Tmem59l	3.12912	0.00107547
Piwil2	3.12504	0.001803
Ndufa4l2	3.12326	2.08095e-09
Chd5	3.11218	2.44561e-82
Hmox1	3.1024	2.73282e-105
Gm28177	3.09653	0.000494924
Ripor3	3.09167	0.000150591
Acot2	3.08813	1.5422e-259
Cd19	3.0573	0.0462228
Cth	3.05567	1.05402e-95
Pla2g4f	3.05219	0.00497674
Ankrd37	3.05066	6.68095e-29
Prdm1	3.02692	4.20921e-15
Mroh7	3.01744	0.000371396
Sema4a	3.01288	1.2444e-19
Gdf9	3.00318	1.81554e-13
Tmem54	2.99819	0.0151697
B230217C12Rik	2.98702	2.23148e-15
Cyp26a1	2.98517	1.2368e-10
Pvr	2.95255	7.22646e-185
Slc25a34	2.94679	9.89426e-08
Mthfd2	2.93997	4.45146e-88
Fam189a2	2.93702	6.92821e-20
Cfap53	2.93406	0.0179498
Camkv	2.92732	0.000551345
Pip5k1b	2.926	8.28363e-112
Rgcc	2.90525	9.14759e-21
Zfand2a	2.88994	6.91745e-162
Rec8	2.8891	3.43393e-06
Ak4	2.87235	2.59605e-97
Cd74	2.85982	0.0036148
Raver2	2.85889	0.000195757
Pde1b	2.84105	7.46917e-17
C3	2.84056	9.89417e-07
Fzd3	2.82893	2.87268e-12
Exoc3l2	2.81542	0.000632303
2410004P03Rik	2.80032	1.65606e-06
Vldlr	2.79531	7.5573e-52
Kcnt2	2.79176	0.00060986
Pgf	2.78394	2.40871e-16
Rab11fip4	2.7827	0.000831858
Hectd2	2.77943	1.93166e-20
Angptl6	2.76771	5.16077e-42
Sh3tc2	2.76664	0.00692519
Ndrg4	2.76396	2.85812e-162
Nupr1	2.75709	1.33473e-26
Atf5	2.75651	1.08325e-70
Lpar3	2.75239	0.000550821
Apol8	2.7371	3.88844e-30
Hkdc1	2.73378	6.76666e-12
Pycr1	2.72767	2.98848e-97
Vwa5b2	2.72715	2.9455e-05
Ppp1r15a	2.7231	1.50229e-26
Zfp811	2.71865	1.12062e-08
Adamts4	2.71433	2.42231e-39
Dusp2	2.71099	1.14484e-05
Shtn1	2.70827	7.65818e-20
Nefm	2.69734	0.015934
Cacna1g	2.69129	0.00841549
Dusp1	2.6893	1.13405e-92
Slc7a1	2.68704	4.94651e-32
Atp1a3	2.68297	7.16943e-08
Lrmp	2.67496	1.22098e-11
Slc29a4	2.67335	3.27636e-07
Serpine1	2.67003	2.08868e-58
Eqtn	2.66993	9.45298e-16
Agap2	2.66911	0.00066083
Hbb-bh1	2.6683	2.7656e-10
Wdr72	2.6641	2.35959e-28
Hpca	2.66292	0.000346264
Ak7	2.66236	7.42516e-06
9130230L23Rik	2.6569	4.4586e-12
Hsbp1l1	2.65185	0.0263369
Lix1	2.64242	0.0170582
Tdrd5	2.63533	2.82879e-12
1700001P01Rik	2.63183	1.06475e-06
Nlrc5	2.62144	1.91673e-14
Rhpn2	2.61702	1.5337e-95
Csrnp1	2.61331	1.10172e-61
2022-09-03	2.61299	0.0117409
Arc	2.61119	5.67666e-23
Dyrk4	2.60984	0.026077
Gm34653	2.60936	0.0268125
Lims2	2.60823	2.28346e-22
Platr16	2.60297	3.48658e-36
Pip5kl1	2.59798	1.60527e-08
Sh3gl3	2.58896	2.68368e-14
Cdkn1a	2.57982	8.33543e-91
Slc5a5	2.57802	5.40231e-15
Gucy2g	2.56673	0.000200886
Ciart	2.56619	3.74977e-95
Csn3	2.56148	1.83207e-11
Mybpc3	2.55735	0.00361149
Mgat5b	2.55711	0.0480121
Tcp11	2.55581	0.0210586
Gm26887	2.55525	6.04516e-08
Wdr66	2.5544	5.92247e-05
Lck	2.55131	2.31836e-15
Slc3a2	2.5501	2.42464e-73
Lag3	2.54787	9.47733e-23
Slc45a3	2.54701	3.43714e-53
Cd79a	2.54043	5.35263e-08
Rsph6a	2.53009	0.0234031
Paqr3	2.52823	2.90577e-24
Kcnab2	2.52133	1.69497e-05
Efr3b	2.51917	3.79513e-11
Smyd1	2.51701	0.00354215
Gm20662	2.51044	0.000241024
Cpeb2	2.50964	1.76672e-29
1110002J07Rik	2.50859	1.50286e-15
Cdr2l	2.49719	4.00492e-128
Rem2	2.49276	3.13344e-30
Ero1l	2.49097	1.0369e-38
Tsks	2.49048	4.57548e-06
Ttn	2.48834	3.96481e-08
Gm14221	2.48361	0.0363314
Kcnk6	2.47538	3.27636e-15
Smoc1	2.47457	4.16609e-26
F2	2.45532	0.0367366
Spint1	2.45214	1.02243e-09
Psph	2.44976	1.02563e-32
Slc5a11	2.44125	0.00390261
Dusp16	2.4318	4.33413e-52
Mmp23	2.43086	6.87572e-19
Mia	2.42812	0.000266075
Egr2	2.4163	1.42861e-91
Rhd	2.41286	4.35006e-16
Kdm7a	2.40942	7.61622e-14
Stx1b	2.40432	0.00368881
Cds1	2.39477	0.000302118
Baiap3	2.3904	0.0213325
Slco5a1	2.3792	3.56969e-22
Fads6	2.37578	0.00704378
Cd164l2	2.37539	7.4074e-05
Car12	2.37272	0.0141997
Syt7	2.36903	2.79635e-16
Procr	2.36539	6.38453e-38
Sfta2	2.36529	2.50522e-05
Slc2a5	2.35812	1.3519e-13
Fam83g	2.35493	0.00291204
Epcam	2.35492	5.34965e-06
Neil2	2.35071	3.28256e-21
Jam3	2.34162	2.41252e-06
Egr1	2.33935	5.00937e-103
Unc80	2.33087	0.0188692
Crybb3	2.3299	2.87109e-07
Cyp2c55	2.32828	3.84388e-07
Lbh	2.32813	1.08242e-125
Cpne9	2.3209	8.45061e-08
P2rx2	2.31869	3.15556e-12
Slc38a1	2.3182	0.000425295
Fam13c	2.31227	7.34147e-32
Tbc1d9	2.30564	2.04903e-63
Lama3	2.30171	0.0166221
Bmpr1b	2.30063	0.000808043
Plekhg6	2.29796	2.28683e-40
Nars	2.29537	2.9439e-127
She	2.28784	0.0412233
Plcd4	2.2836	9.02747e-30
Rnf225	2.28292	9.14513e-16
Kif5a	2.27821	1.871e-25
Arfgef3	2.27744	3.27542e-06
Atp1b2	2.27269	0.000356828
Plaur	2.27005	7.30548e-57
Cyth4	2.26892	7.86467e-20
Myo5b	2.2612	3.57914e-22
9830144P21Rik	2.25	2.45777e-21
Tmem163	2.24725	2.33823e-08
Mpz	2.23806	0.0166221
Prtn3	2.22184	0.00396578
Trpc1	2.22007	1.73913e-40
Kdm6b	2.21734	2.39637e-20
Spsb4	2.21249	1.49066e-29
Samd13	2.21007	0.000793753
Sesn2	2.20637	8.01009e-73
Igsf3	2.20616	6.66836e-20
Ifrd1	2.19847	1.59943e-109
Dtna	2.19647	4.97773e-26
Ldlrad3	2.19206	1.39056e-40
Glce	2.18977	8.35881e-32
Slc1a4	2.18418	4.70907e-32
Slc37a1	2.18007	3.37233e-11
Dok3	2.17752	4.9796e-35
Adm	2.17652	0.00182419
Noxred1	2.16212	2.41452e-08
Zfp819	2.15512	0.0348563
Slit1	2.15199	7.86093e-16
Prrg4	2.15183	1.08462e-13
Ccno	2.15093	1.1478e-10
Col9a3	2.14777	1.06427e-20
Wdr93	2.14139	0.000678434
Tnc	2.1369	3.59559e-17
Tmem95	2.13356	9.81546e-21
Ncf2	2.13112	0.000754398
Aldh18a1	2.12826	6.58146e-113
Tmprss9	2.12496	0.00023847
Mapt	2.12003	0.0472994
Tnik	2.1151	0.00284755
Tmem154	2.10943	3.22099e-23
Tdrp	2.099	1.97504e-10
Ncf1	2.09568	0.000514151
Prkch	2.08202	0.00618058
Map3k6	2.08184	2.25343e-63
Bnip3	2.08138	5.16281e-166
Lrp2bp	2.07603	4.45012e-26
Atf4	2.07273	2.42086e-30
Celf6	2.07156	0.0268047
Ret	2.05982	2.80484e-08
Kcnj14	2.05261	5.15461e-05
Tmem151a	2.05174	7.2089e-60
Trim36	2.04946	2.68632e-07
Fgd5	2.04878	0.022516
Slc16a3	2.04747	4.26551e-34
Jdp2	2.04685	1.04357e-60
Map3k9	2.04286	1.28208e-28
Rnd1	2.0422	2.46814e-17
Ptpn7	2.04021	0.0282769
Glipr2	2.03611	6.68846e-28
Efna3	2.03585	0.000109046
Cyp27b1	2.03559	0.000125753
Irf5	2.03441	6.65961e-06
Iars	2.03322	1.07524e-28
Pacrg	2.02901	9.44092e-08
Hsf2bp	2.02565	0.000443287
Angpt2	2.02481	7.54994e-60
Aatk	2.01865	2.7584e-10
Casq2	2.01782	5.40992e-06
Erbb3	2.01749	1.86717e-15
Eea1	2.01429	1.78999e-12
Rassf8	2.01326	5.17529e-08
Slc25a33	2.01097	5.96969e-40
Rasgrp3	2.00954	7.7296e-09
9130230N09Rik	2.00547	7.88746e-07
Foxj1	2.0037	7.01419e-12
Rgs2	2.00284	1.17061e-33
P2rx3	1.99957	3.55784e-05
Garem2	1.99921	6.24728e-19
Zdhhc23	1.99334	0.00753403
Blnk	1.99207	1.32459e-26
Klrg2	1.98687	7.51369e-14
Cnnm4	1.9816	2.64281e-112
Snai2	1.98107	5.06173e-66
Npm2	1.97768	2.30064e-14
Tmem56	1.97001	0.000208166
P4ha2	1.96534	1.8318e-69
Abca1	1.96064	1.69085e-08
Asic3	1.94882	2.55898e-13
Slc2a1	1.94659	4.29673e-70
Tbr1	1.94521	3.69014e-08
Mfap3l	1.92824	2.29957e-17
Zswim5	1.92747	0.00414481
Derl3	1.92392	0.00126578
Car9	1.92293	4.04645e-23
Kcnma1	1.91225	0.00259987
Jmjd1c	1.91209	6.67688e-10
Shmt2	1.91134	4.94693e-36
Snx30	1.91062	9.81546e-21
Glis1	1.90905	2.44818e-12
Fyn	1.90642	2.47769e-107
Efna1	1.90239	8.56774e-26
1700030J22Rik	1.90145	1.24127e-21
Ptprn	1.90108	1.66303e-82
Bnipl	1.8983	3.10902e-10
Mapk15	1.89812	0.00905612
Zbtb10	1.89528	7.43338e-28
Arl5c	1.89421	0.00198513
Sars	1.89299	1.56415e-20
Dennd4a	1.88897	2.36775e-18
Rnf152	1.88199	1.42844e-07
Plat	1.88107	2.79115e-49
Arl5b	1.87789	5.37664e-26
Apoe	1.87317	2.38775e-26
Upp1	1.86777	4.66221e-26
Zbtb21	1.8669	2.8517e-30
3110043O21Rik	1.8631	3.45854e-50
Fut2	1.85751	0.0132004
Synpo2	1.85604	0.000508623
Aars	1.85524	3.10703e-60
Slc5a2	1.85521	0.0147948
Glis3	1.84835	7.35661e-07
Cars	1.84549	9.10597e-28
Dot1l	1.84529	4.93825e-10
Psd	1.8452	3.57122e-76
Rgs17	1.84418	1.3076e-14
Wnt7b	1.84383	2.41929e-10
Tars	1.84227	2.82206e-53
Gramd1b	1.83967	4.31591e-55
Nt5dc3	1.83849	4.04147e-15
Gpr155	1.83236	8.17437e-15
Matk	1.83079	1.57308e-18
Trim46	1.82838	6.08393e-26
Adarb1	1.82545	3.81935e-15
Rasgrf2	1.81855	0.000758629
Gem	1.81262	6.12218e-27
Xpot	1.81128	2.01605e-25
Cmklr1	1.80487	1.4865e-05
Proca1	1.80405	5.38877e-10
Itga5	1.80321	2.3105e-81
Osbpl8	1.795	6.57931e-09
Abtb2	1.79277	7.69767e-74
Cachd1	1.79091	5.96346e-16
Eaf1	1.7865	1.24088e-26
Ccnd2	1.78458	4.63269e-25
Cln8	1.78376	1.65708e-89
1520401A03Rik	1.78366	2.97369e-08
Tspan1	1.7815	1.15284e-05
Dnaic2	1.77728	5.7816e-06
Fbxw10	1.77477	5.5017e-12
Atp8a2	1.77463	7.86921e-05
Tanc2	1.76981	3.04317e-08
Mgarp	1.76817	6.7681e-13
Synpo2l	1.76137	0.00102516
Ralgps1	1.76046	4.71116e-08
Smad1	1.75913	3.29385e-89
Sgtb	1.75904	1.66449e-09
Gm45785	1.75802	2.41006e-07
Mroh6	1.75618	1.43161e-13
Arhgap9	1.75433	0.0134272
Greb1	1.75285	1.08419e-13
Gm26664	1.75278	1.88485e-13
Slc30a1	1.75208	5.99411e-27
Pck2	1.75115	4.8629e-21
Gzmm	1.75046	4.94528e-06
Rhof	1.7493	1.87393e-07
Prokr2	1.74427	0.00708377
Lrrc8e	1.74372	8.8022e-07
Mitf	1.74091	9.14665e-16
Ngef	1.73626	5.29232e-68
Ovgp1	1.72867	2.52769e-45
Plek	1.72853	0.000814827
Plk3	1.72795	1.00664e-56
Phlda2	1.72428	0.0396412
Lhx6	1.71505	3.85366e-37
Gm9530	1.71144	0.00792857
Plekhh1	1.71126	1.55635e-11
Adamts1	1.70862	9.00181e-15
Slc41a2	1.70756	8.41474e-28
Mycbpap	1.70582	6.51738e-06
Celsr3	1.70258	5.21258e-29
Pkp3	1.70066	2.44405e-26
Acsbg1	1.69796	1.08989e-99
Flvcr1	1.69305	2.25905e-17
Bcl6	1.69058	3.13836e-79
Olfm1	1.68975	1.49581e-30
Fam102a	1.68809	1.32059e-39
Dmxl2	1.68117	8.93632e-06
Fam105a	1.67767	0.0194233
Ism1	1.67543	5.28446e-08
C2cd4c	1.67028	2.30095e-08
Qpct	1.66745	1.32986e-47
Otub2	1.66697	1.01028e-48
Noxo1	1.66605	1.7433e-14
Prrt4	1.66498	0.00911384
Tm6sf1	1.66369	0.0246146
Ralgapa2	1.65966	2.8505e-07
Fxyd4	1.65868	0.00669877
Gm20219	1.65765	3.65323e-17
Prr36	1.65631	1.72464e-05
Gtpbp2	1.65332	3.43223e-69
Aaed1	1.65284	8.25877e-106
Cep85l	1.65026	2.58336e-06
Nt5e	1.64597	9.48697e-05
Zswim4	1.64531	1.47038e-28
Zbtb18	1.64214	4.1475e-12
Rin1	1.64121	6.78066e-34
Kif17	1.64046	4.52053e-12
H2-M5	1.63914	5.37055e-09
Gars	1.62323	4.54243e-31
Nkpd1	1.62231	0.00130942
Map7	1.62056	0.0225451
Fam184b	1.61959	0.00438942
Pag1	1.61892	0.00193033
Pdlim7	1.6176	1.26482e-67
Sytl1	1.611	7.71725e-06
Cabyr	1.607	9.02719e-05
Dgkh	1.60693	0.000605239
Homer1	1.60522	9.05089e-09
Neurl1a	1.60371	3.30406e-27
Rgs3	1.60338	2.0876e-32
Bmp2	1.60095	1.32254e-23
Arap2	1.60042	6.74783e-05
Vps37b	1.5951	9.70042e-28
Kdm3a	1.59393	3.13969e-16
Arl14ep	1.59286	1.06763e-49
Usp53	1.59249	1.15953e-07
Fam129a	1.59087	3.45197e-09
Tec	1.5907	3.52049e-26
Tbx6	1.59059	4.62288e-09
Nat8l	1.58961	0.00713623
Hid1	1.58735	1.96445e-67
Csf1r	1.58454	0.011046
Sqstm1	1.58109	1.47773e-29
Pabpc1l	1.58107	4.67834e-17
Ints13	1.58006	5.81076e-55
Celsr2	1.56585	1.28496e-07
Zfp943	1.56532	9.23421e-10
Atp2b4	1.56275	1.53915e-08
Coro2b	1.55745	6.35247e-12
Pfkp	1.55468	4.11137e-40
Lamc2	1.55352	1.00133e-46
Plxdc1	1.55212	2.07398e-06
Gadd45a	1.55065	3.00138e-10
Herpud1	1.54967	1.81207e-48
Tns4	1.54766	1.16487e-48
Grb7	1.54432	0.00494453
Akap13	1.54296	1.0917e-06
Tmem130	1.54283	0.0216588
Gpat3	1.54267	9.39215e-21
Zfp457	1.53963	0.000497727
Ccdc162	1.53874	1.89257e-07
Clic5	1.53694	0.0016912
Arhgap44	1.5362	4.776e-07
Ddit4	1.53407	2.51279e-33
Clcn3	1.53364	3.50731e-12
Proser2	1.53117	1.61124e-13
Tex14	1.5291	0.0382091
Tmem82	1.52862	0.000101012
Chd2	1.5276	1.2777e-10
Efhb	1.5258	0.00760097
Whrn	1.52492	3.06229e-27
Sh3bp2	1.51892	2.02151e-86
Reep6	1.51452	2.64455e-16
Foxa1	1.51206	8.2808e-09
Dusp4	1.50726	2.55287e-08
Ier2	1.50491	1.60029e-08
Camk2b	1.50091	1.23831e-23
Cnih2	1.49931	8.71175e-11
Hspa9	1.49549	1.12755e-63
Vav3	1.49481	0.000404509
Tor3a	1.49287	1.18153e-45
Klhl21	1.49277	1.24158e-43
Herc3	1.49171	5.92777e-08
Tnfsf9	1.49166	1.89857e-16
Abcc4	1.49082	3.22146e-10
Cpne7	1.48543	0.00254336
Card9	1.48516	0.00703376
Rbm38	1.47801	3.42291e-19
Creb3l3	1.4752	0.00155615
Gm20518	1.47079	1.17298e-10
Heca	1.47002	1.75818e-16
Hlf	1.46875	0.000285602
Fam53c	1.46739	1.92293e-21
Nacad	1.46565	7.10381e-06
Osbpl6	1.46556	9.51047e-13
Ahrr	1.46376	1.41229e-05
Fam214b	1.46277	4.93053e-43
Dgat2	1.46199	1.13832e-08
Klf11	1.46071	5.0887e-16
Mbnl2	1.45851	1.26428e-09
Hbegf	1.45834	4.27141e-46
Tmem100	1.45827	0.00164063
Chst11	1.45566	0.000276223
Eif5	1.45516	9.004e-39
Ripk2	1.45427	1.18516e-25
Rhoq	1.44976	5.74349e-12
Cldn6	1.44835	0.00322607
Cnnm2	1.44769	1.98868e-36
Ryr3	1.4463	0.00441806
Lysmd3	1.44372	0.000157343
Igfbp6	1.4417	5.75138e-17
Ap1s3	1.44068	5.39917e-14
Nfe2l3	1.43853	0.000182654
P2ry2	1.43841	3.02891e-10
Dusp3	1.43776	1.28539e-77
Aff1	1.4373	1.3864e-08
Nos3	1.43346	0.000191615
Mast1	1.42825	5.01407e-13
Iffo1	1.42685	1.80967e-05
Vash2	1.41785	2.43349e-52
Mgat4a	1.41454	2.15037e-16
Zeb2	1.41352	8.14204e-06
Prss22	1.41266	3.25766e-14
Adgrv1	1.41054	0.00082285
Elavl2	1.41019	0.00711255
Eif4ebp1	1.40997	2.36055e-11
Grasp	1.40956	5.026e-17
Smim3	1.40956	2.83248e-25
Megf11	1.40855	4.62587e-06
Rusc2	1.4082	3.52771e-36
Tgoln1	1.40743	4.90438e-17
Ell2	1.40218	4.04128e-16
Garem1	1.40021	3.68635e-05
Gm26518	1.40014	1.45598e-05
Itpk1	1.39866	3.94753e-49
Arhgef2	1.39812	8.65079e-54
Micall1	1.39613	1.96396e-16
Rsbn1	1.39558	6.1279e-09
Cttnbp2nl	1.39467	2.44519e-14
Fbxo33	1.3934	5.38701e-16
Gprc5b	1.39167	5.94937e-28
Stam	1.39152	2.2511e-19
Hsd11b2	1.39018	0.0338666
Fabp3	1.38887	2.28913e-07
Slc20a1	1.38694	3.77924e-28
Gm39929	1.38651	0.0103885
Pxdc1	1.38547	3.54812e-18
Maff	1.38327	6.19202e-31
2022-03-03	1.38287	1.02359e-05
Tekt2	1.38228	3.82492e-10
Abcb1a	1.38138	8.88272e-16
Rbpms2	1.38085	9.94012e-44
Stom	1.38044	1.27573e-52
9430069I07Rik	1.37239	1.79573e-08
Gm42047	1.36973	7.81813e-11
Mafg	1.36937	8.02834e-09
Nmnat2	1.36893	1.7234e-45
Atp2b1	1.36291	6.6756e-09
Ttc9	1.3624	1.94216e-38
Dusp10	1.36176	2.19597e-58
Anpep	1.36105	5.11859e-25
Mapkbp1	1.35829	2.96119e-11
Rhbdf2	1.35714	6.01606e-23
Rps6kl1	1.35592	0.00102252
Elovl4	1.35251	1.25455e-08
Epg5	1.35071	6.26303e-05
Gm28039	1.35029	4.80469e-06
Tnfrsf9	1.34802	7.31406e-57
Igsf11	1.34765	2.30535e-08
Zmynd10	1.3463	2.70316e-05
Gbe1	1.34487	2.84644e-31
Fam46a	1.34425	1.76551e-10
Aff4	1.34368	2.39977e-05
Mdm2	1.34318	5.03736e-39
4933430I17Rik	1.34187	0.000338887
Chic2	1.34165	6.14053e-22
Unc13a	1.34123	8.25988e-42
Cacna2d3	1.34122	8.41515e-07
Rnf44	1.34027	1.1516e-15
Crem	1.33957	2.37877e-39
Eomes	1.33408	0.000138834
Slc16a11	1.33239	2.36895e-24
Tcp11l2	1.3317	3.6485e-34
Kcnu1	1.33132	1.98726e-20
Nectin4	1.33023	0.0498975
Slc30a4	1.32951	9.07304e-09
Mapk6	1.32948	7.71206e-27
Atf6	1.32683	0.000113551
Usp13	1.32654	0.000151082
Hspa4l	1.32563	2.30119e-09
L3mbtl3	1.32432	2.8951e-17
Mctp2	1.32413	0.00116725
Lonp1	1.32411	1.09184e-18
Acvr1	1.32271	4.27357e-22
Slc38a2	1.32212	4.67648e-17
Mcam	1.32115	8.64072e-16
Wisp1	1.31792	3.06008e-09
Gm39090	1.31677	0.000213189
Mxi1	1.31668	1.3575e-77
Lat	1.30855	0.037983
Dnajb9	1.30771	4.21667e-32
Ern1	1.30765	0.00203759
Arhgef3	1.30748	4.7344e-21
Slc18a1	1.30568	0.00025455
Lars	1.30442	4.47637e-77
Helz2	1.30349	4.93663e-06
Foxc2	1.30272	7.42516e-06
Lzts3	1.30268	2.3351e-33
Zbtb20	1.30223	0.0304155
Pde4dip	1.30199	0.000542525
Npc1	1.3018	1.07963e-06
Sprr1a	1.29998	8.1819e-10
Fam169a	1.29931	0.000276505
Atg9b	1.29828	1.14405e-37
Ets1	1.29613	1.01257e-29
Rnf19b	1.29233	8.43191e-24
Jag1	1.29113	3.50668e-09
Stk40	1.29072	1.38615e-25
Tbc1d1	1.28917	6.00119e-19
Rcan1	1.28889	3.17736e-14
Psat1	1.28624	1.60899e-65
Slc23a2	1.28528	1.56828e-05
Ushbp1	1.28455	0.0377437
Wipf1	1.28287	9.20223e-12
Nov	1.28258	4.54986e-28
Eif2s2	1.27714	1.00287e-17
Stac2	1.27366	0.00608253
Ampd3	1.27354	3.0851e-10
Man1a	1.27352	6.20948e-11
Tet3	1.27217	5.0969e-05
Col2a1	1.2704	0.0317533
Rela	1.26967	1.66893e-36
Ppm1h	1.26965	9.87226e-11
Plekho1	1.26898	4.35535e-07
Pou6f1	1.26634	2.26815e-17
Irf6	1.26514	1.31272e-05
Pfkfb3	1.26324	2.9594e-12
Akna	1.26284	7.47068e-12
Nedd4l	1.26174	2.24376e-32
Osbpl10	1.26113	1.17843e-09
Lrp12	1.26004	2.96708e-07
Gas7	1.25839	3.40905e-07
Cdyl2	1.2571	1.7599e-09
Trp53inp1	1.25673	2.92325e-06
Alkbh5	1.25622	7.27249e-21
Nfe2l1	1.25524	2.85907e-32
Socs7	1.25492	6.77711e-12
Msh5	1.25454	2.32213e-14
T2	1.25313	0.00263031
Flrt3	1.25189	4.17436e-16
Ak8	1.25085	4.23384e-05
Zfp365	1.24952	1.06065e-12
Bmf	1.24437	7.52123e-31
Sarm1	1.24254	0.0318616
Rasl12	1.24241	0.00682464
Sntb2	1.24107	0.000809999
Ghitm	1.24105	8.76858e-50
Scarf1	1.2401	0.000128856
Nat14	1.23911	4.66516e-07
Pde2a	1.23861	0.000150746
Has1	1.23843	2.18627e-14
Tecpr1	1.23766	2.41126e-38
Ttc17	1.23672	7.82342e-14
Wipi2	1.23435	5.77132e-15
AI854703	1.23315	0.00490009
Trib1	1.23297	8.63403e-23
Shc2	1.23189	3.89222e-28
Rassf6	1.23088	0.000735622
Pianp	1.22834	0.011157
Ankrd24	1.22745	8.91714e-37
Lig4	1.22711	2.37455e-37
Slc45a4	1.22592	8.71788e-38
Reep2	1.22505	0.00242944
Pdzd7	1.22218	4.09998e-14
Nrip1	1.22123	0.00012458
Eif2ak3	1.21938	6.43325e-11
Ppp1r12a	1.21783	0.0010577
Ypel5	1.21748	7.85631e-15
Tspan12	1.21729	9.53885e-28
Fam83e	1.21609	0.0107217
Kdm5b	1.21527	9.51981e-08
Cyb5r1	1.21137	8.38482e-21
Lrrc27	1.2112	3.68266e-22
Ssfa2	1.21104	4.52615e-10
Eepd1	1.21002	1.98978e-09
Dyrk3	1.20923	9.28578e-36
Cmtm3	1.20776	1.12115e-17
Oasl1	1.20663	1.39831e-07
Ngf	1.20659	6.45114e-14
Fndc3a	1.20638	1.32417e-05
Eml5	1.20631	0.00083444
Apaf1	1.20441	0.000394575
Spty2d1	1.2017	7.2926e-11
Slc4a11	1.20156	5.40427e-19
Rapgef4	1.20056	9.29867e-06
Nhlrc2	1.19839	3.16304e-05
Zswim6	1.19525	3.45363e-05
Atxn7	1.19421	2.73302e-08
Rragd	1.19369	1.36498e-10
Atp6v1b2	1.19368	4.34837e-32
Dgkd	1.19324	1.80141e-13
9130019O22Rik	1.19	1.46867e-20
Asb14	1.18993	0.00148164
Tmc8	1.18948	1.06402e-05
Klhl24	1.1893	0.00104661
Eprs	1.18881	3.83437e-44
Csnk1e	1.18562	1.61853e-47
Mdfic	1.18199	8.93621e-23
Nes	1.17936	3.37513e-21
Traf6	1.17669	0.00127467
Reep3	1.17658	0.00103505
Chrna7	1.17509	8.1246e-08
Tcaf2	1.17442	0.00377975
D16Ertd472e	1.17436	6.71936e-06
Zfp747	1.17339	1.51082e-20
Rftn2	1.17111	0.0361193
Rmnd5a	1.16925	1.8577e-12
Zbtb44	1.1676	3.7627e-08
Samd4b	1.16643	2.73644e-13
Gdpd1	1.16494	2.97725e-32
Fam13b	1.16427	4.32733e-07
Uhrf1bp1l	1.16421	1.94623e-07
Usp31	1.16339	0.034821
Rad54l2	1.16263	0.000193613
Srgap1	1.16237	1.3755e-05
Hipk1	1.16138	4.8616e-05
Slc39a8	1.16022	1.84487e-26
Sgk2	1.15965	0.000735491
Mttp	1.15953	5.81085e-14
Zfp558	1.15881	5.52153e-09
Flt1	1.1587	7.01497e-08
Nos1ap	1.1585	1.33137e-09
Mcf2l	1.15712	6.81343e-12
Sp4	1.15646	0.0010333
Mcur1	1.15625	4.0455e-05
Dcun1d3	1.15529	1.50762e-13
Ndel1	1.15412	1.33542e-22
Ctage5	1.15276	1.52335e-12
Retreg1	1.15091	1.53781e-27
AC125350.2	1.1503	0.000427082
Phf10	1.14999	1.27646e-16
Nrcam	1.14894	2.68916e-07
Map2k1	1.14875	8.02327e-46
Syt5	1.1478	0.0380547
Krt14	1.14676	0.00101486
Mthfr	1.14497	6.0933e-18
Rhbdd1	1.14444	2.87973e-09
Gpx3	1.14443	0.00718728
Tfap2a	1.14355	1.27705e-18
Cyth2	1.14265	4.60809e-12
Angptl2	1.1423	3.67874e-06
Trps1	1.14225	0.000287511
Gk5	1.14184	0.0180083
Dlgap4	1.14111	1.71959e-36
Gramd3	1.14097	2.04093e-18
Cd1d1	1.13946	3.62537e-10
Ntn1	1.13698	1.34463e-07
Rell2	1.13267	0.000235918
Tmod4	1.13223	0.0183621
Eno2	1.13213	1.97832e-46
Ing3	1.13097	1.55118e-31
Tnfrsf12a	1.13045	4.76281e-08
Sipa1l2	1.12975	1.65415e-08
Pdk1	1.12913	2.20742e-23
Bfsp1	1.12896	0.0139121
Hivep2	1.12848	6.97776e-05
Vegfa	1.12783	1.17999e-42
Sema4c	1.12658	1.89524e-35
Lsr	1.12606	7.42277e-06
Socs2	1.12456	1.80519e-10
Pla1a	1.12306	0.000298056
Malt1	1.12265	0.002699
Cnppd1	1.1226	6.80498e-18
Btg3	1.12237	4.66013e-14
Golph3	1.12012	1.54499e-12
Brd2	1.11885	2.35289e-28
Slc1a5	1.11849	4.32246e-14
Phgdh	1.118	3.97664e-08
Itgb8	1.11668	0.00286138
Sh3bgrl2	1.11603	7.12007e-07
Avl9	1.11532	0.000386728
Tubb4a	1.11496	0.0162216
Mex3c	1.1137	8.49314e-13
Fam214a	1.1134	5.06279e-07
Zfp516	1.11291	0.00069162
Nt5c2	1.11205	3.48313e-41
Igf2bp2	1.11204	9.43123e-22
Lcat	1.11074	8.51857e-12
Dusp14	1.11026	4.06896e-08
Pygm	1.11017	4.97145e-07
Rybp	1.10993	0.0022479
Tacc2	1.10769	5.96655e-51
Amn	1.10484	0.00100111
Id4	1.10353	3.66332e-06
Olfm2	1.10256	0.0112306
Tbpl1	1.10209	2.01748e-24
Slc39a6	1.10128	1.28276e-17
Sirt1	1.10032	1.28056e-09
Abl2	1.0993	0.000357857
Pigf	1.09802	2.65061e-14
Dst	1.09734	0.00247766
Ccdc88b	1.09724	0.000163166
Serac1	1.09667	2.98395e-07
Bsn	1.09504	5.0237e-16
Ets2	1.09347	1.59868e-19
Cdc42bpa	1.09274	0.000342393
Slc27a1	1.0927	1.63639e-23
Dnmt3a	1.09236	0.00361907
3110002H16Rik	1.08923	1.15379e-24
Kmt5b	1.08845	7.73541e-08
Sertad2	1.08729	9.01752e-07
Eps8	1.08654	1.6211e-15
Rab11fip1	1.08506	0.000217448
Epc2	1.08197	5.38378e-09
Mafk	1.08025	5.2387e-14
Cry1	1.07971	5.36518e-19
Rasa1	1.078	3.18555e-06
Gm26799	1.07757	0.022516
Mthfd1l	1.07685	2.3693e-33
Phtf2	1.07455	9.80905e-08
Col27a1	1.07334	0.0337665
Mtbp	1.07157	1.55492e-39
Ston2	1.07116	0.000232491
Atp8b3	1.07069	0.000668156
Syngr4	1.06951	2.15005e-05
Zfp945	1.06912	1.28019e-15
Slc40a1	1.06844	4.03073e-13
Plekhm3	1.06704	2.06662e-05
Slc25a25	1.06692	9.95701e-16
Hspb8	1.06451	7.42516e-06
Yars	1.06033	1.57696e-07
Tbc1d31	1.06026	1.54233e-15
Sh2b2	1.05961	8.67176e-06
Kif1a	1.05913	0.000543037
Samd4	1.05902	1.30167e-05
Zyx	1.05878	1.88224e-27
Oaz2	1.05668	3.47419e-12
Dennd2c	1.05515	1.27301e-06
Hax1	1.05478	5.3078e-08
Rasa2	1.05129	2.50186e-05
C4a	1.05016	0.0446552
Rnf24	1.04868	0.000353945
Cers6	1.04858	1.50584e-18
Rab30	1.04786	5.87042e-17
Taf4b	1.04737	2.66865e-06
Atp8b1	1.04667	0.0028164
Zfp184	1.04655	1.14215e-18
Epb41l1	1.04555	1.11166e-10
Gm13270	1.04464	0.00599792
Myl4	1.04374	0.0170519
Serinc5	1.0431	5.09468e-05
Rnf11	1.04276	5.3381e-06
Coro2a	1.04184	5.39445e-13
Cbx4	1.04181	3.26034e-23
Lmbrd1	1.04132	2.00673e-36
P4ha1	1.03962	3.4316e-40
Sema4f	1.03922	8.86586e-05
Gfra1	1.03877	4.69283e-22
Gna13	1.0387	0.00302979
Micu3	1.03805	1.21983e-14
Spsb1	1.03802	2.23494e-30
Hk2	1.03684	7.69163e-10
Ttc39c	1.03599	6.2891e-24
Rgs20	1.03597	2.01146e-13
Relt	1.0359	5.69677e-16
Sec14l2	1.03471	0.000227949
Arhgap42	1.03183	3.59287e-06
Tet2	1.03076	0.000928814
Zfand5	1.03054	6.77956e-36
Muc2	1.03041	0.00159982
Atp6v1h	1.03005	3.18602e-20
Samd8	1.02974	1.71014e-06
Riok3	1.02957	2.51397e-43
Gm29811	1.02936	0.0171655
Zfp800	1.02915	0.00669694
Bsdc1	1.02822	3.99163e-52
Kctd6	1.02579	5.47415e-17
Per2	1.02489	4.53218e-06
Pcgf3	1.0248	0.00623063
Sbds	1.02447	6.26948e-10
Arhgef37	1.0229	0.000934532
Med13	1.02255	0.00344389
Col5a3	1.02164	9.56588e-05
Psmd8	1.02093	4.55158e-07
Ccnj	1.02075	1.93487e-10
Tbc1d16	1.02034	8.98603e-06
2410131K14Rik	1.01997	3.44643e-13
Tgif1	1.0194	4.73171e-18
Fbln5	1.01274	5.4288e-23
Palld	1.01225	1.66848e-14
Wars	1.01075	2.81345e-44
Atp2a3	1.01035	1.53418e-07
Mslnl	1.00961	0.028463
Golga4	1.0091	3.65643e-07
Spef1	1.00894	1.74488e-05
Zbp1	1.0063	0.0374696
Fam60a	1.00529	2.97268e-19
8030462N17Rik	1.00444	2.76893e-06
Hecw2	1.00389	0.000322859
Lins1	1.00251	3.51792e-23
Bmp2k	1.00188	0.0171709
Pcnx	1.00128	0.000830989
Hspb1	1.00043	7.90014e-06
Ccng2	0.999051	2.85838e-35
Gm4189	0.998714	0.00440045
Bcl6b	0.997923	1.22848e-06
Plekhh2	0.996222	1.89043e-05
Noct	0.995349	6.1721e-15
Pkia	0.994474	1.19205e-09
Grtp1	0.992596	6.66746e-06
Bach1	0.991878	4.35766e-05
Zfp646	0.990096	1.24709e-14
Mob1b	0.989168	0.017357
C77080	0.988645	1.41309e-13
Jmy	0.988302	0.00014424
Galnt3	0.987195	3.5639e-09
Utp4	0.986875	1.7686e-15
Rab3gap2	0.986223	9.08511e-10
Pdzd8	0.985402	7.41405e-06
Ggct	0.985218	8.84362e-05
Pdgfa	0.985166	6.47825e-11
Lrrfip2	0.985035	6.90588e-10
Mrc1	0.985002	0.00369555
Cdk20	0.984801	2.7637e-08
Ercc6	0.981963	2.21775e-05
Mllt11	0.981855	1.50205e-16
Erbin	0.980133	0.000387074
Arntl	0.979735	1.6215e-13
Soat1	0.979635	5.24129e-08
Pgap3	0.978655	1.37207e-13
Add3	0.978396	4.08228e-08
Ankrd11	0.977457	1.44386e-17
Plin2	0.977309	1.66196e-15
Bbc3	0.975808	1.40297e-07
Zfp628	0.974941	3.12002e-18
Slc25a30	0.974508	2.64611e-08
Hdac5	0.974424	8.20188e-31
Lif	0.974408	8.79481e-10
Sos1	0.974123	0.0107997
Tlr2	0.973598	2.39513e-12
Pcdh1	0.972638	2.96796e-07
Btbd3	0.972475	0.000145132
Plekhg4	0.972369	2.36636e-06
Usp36	0.971897	5.36523e-07
F11r	0.971356	1.20274e-20
Spata2	0.970555	3.75386e-25
Fosl2	0.970208	0.0085412
Fam222b	0.96855	0.0253117
Picalm	0.968418	5.19192e-10
Lhfpl2	0.968315	3.04243e-11
Kdm4b	0.966717	1.45742e-30
Fam19a5	0.966438	1.17056e-05
Parp16	0.965797	8.92037e-18
Atp2a1	0.964568	0.0479813
Tor1aip2	0.96438	1.51085e-05
Uhrf1bp1	0.96436	9.37684e-05
Ints12	0.964224	1.70958e-22
Tmem151b	0.96345	0.0173582
Fam84b	0.963078	2.81468e-09
Stac3	0.960457	3.31926e-05
Fstl3	0.960036	4.25832e-12
Mmp2	0.959293	1.27268e-07
Arl4a	0.957252	1.04524e-07
Cep120	0.956811	5.32711e-11
Fgfr3	0.956613	0.0417993
Arhgef11	0.955648	6.15676e-06
Gan	0.954589	0.0361193
Sh2d3c	0.954172	1.17215e-09
Mars	0.953327	1.12971e-21
Cdyl	0.952927	2.10209e-06
Jph1	0.951934	7.06009e-07
Elf1	0.951832	2.24271e-06
Ust	0.950303	7.58814e-06
Znrf2	0.949525	9.08832e-11
Tbcel	0.94848	4.79091e-07
Ypel2	0.947899	3.44019e-07
Tagln	0.947841	0.000108281
Sorbs1	0.945645	0.00192403
Smurf1	0.94481	1.079e-09
Zyg11b	0.944311	0.00132137
Usp6nl	0.942518	0.00101746
AC154573.2	0.942154	8.60827e-05
Arhgef26	0.942115	0.015709
Strip2	0.942018	0.026961
Casz1	0.94196	4.16085e-05
Parvb	0.941556	0.000489455
Brsk1	0.940898	1.62571e-11
Cul3	0.94026	7.41366e-16
Coro7	0.939878	4.10784e-23
Pex11a	0.93853	3.88961e-09
Flt4	0.934581	0.001176
Begain	0.934037	2.0127e-06
Inppl1	0.933373	5.29604e-18
Neurl3	0.932826	0.0368254
Plekha1	0.932574	1.79297e-07
Prkca	0.932513	0.000594166
Tmem131l	0.932021	3.07998e-17
Apbb2	0.931601	1.09981e-06
Trp53inp2	0.931453	2.77572e-09
Jmjd6	0.931137	2.61261e-07
Hif1a	0.930894	0.0332193
Mbtd1	0.928457	0.0135497
Rundc3b	0.928418	0.0173674
Btaf1	0.927953	0.00870539
Zfp655	0.927293	4.46069e-07
Rnf217	0.92717	1.08423e-12
Ahcyl2	0.92633	2.79061e-06
Zbtb2	0.925595	1.19301e-22
Lifr	0.925577	0.00808201
Zfp959	0.92306	1.96102e-20
Ubap1	0.922667	1.14174e-23
Ascc2	0.922082	9.31599e-09
Ccdc186	0.920012	0.0379754
Slc15a4	0.91999	3.91184e-16
Leprotl1	0.919523	1.45604e-15
Rab6a	0.918513	4.35519e-12
Slc41a1	0.918126	1.24437e-08
Csnk1g3	0.917795	6.14083e-25
Star	0.917146	7.11577e-06
1700102P08Rik	0.917077	0.0189436
Prkaa2	0.915703	0.0254913
Avil	0.91493	1.0462e-12
Cast	0.913789	1.34184e-06
Higd1a	0.912139	0.00367565
Ppm1j	0.910538	0.00046006
Slc26a10	0.909341	9.44356e-05
Cacul1	0.909294	1.70618e-08
Mxd1	0.908642	2.75191e-16
Fbxo11	0.908626	2.41259e-07
Etv5	0.908034	1.03417e-12
Rlf	0.907951	9.36385e-05
Pik3r3	0.907855	6.39102e-07
Antxr2	0.907204	9.49159e-09
Ric8a	0.904631	1.27737e-16
Ncs1	0.903062	9.53546e-15
Hao1	0.902969	7.95609e-16
Fgd4	0.902757	0.00917207
Skil	0.901544	5.63245e-05
Mbd5	0.901177	0.0157915
Fnbp1	0.899926	1.24303e-10
Psd3	0.899912	0.00594379
Rhoj	0.899004	9.11534e-25
Cd68	0.89889	7.74719e-08
Gm20683	0.897775	3.01193e-09
Slpi	0.897375	0.0190134
Eif3c	0.897267	6.09785e-32
Pdgfc	0.896806	2.62447e-28
H60b	0.896702	4.00555e-14
Camk1d	0.894681	1.89287e-06
Ube2w	0.892513	9.1928e-21
Efna2	0.892254	1.32289e-12
Fam131c	0.89189	0.00433849
Gab2	0.89084	5.09932e-06
Ripor1	0.890816	8.39011e-23
Slc22a21	0.890272	0.00416008
Lrrk2	0.890016	0.00572608
Lpin2	0.889887	9.19786e-06
Tlk2	0.88943	5.56552e-17
Lrig2	0.888808	0.00425761
Mras	0.888607	5.9131e-30
Erf	0.887623	6.59911e-17
Ppm1a	0.886994	5.42175e-33
Cdk14	0.886831	0.000125233
Lgals4	0.886632	0.00109652
Rasal2	0.886122	0.00693594
Lpxn	0.884299	0.018248
Tmod1	0.883902	1.33659e-08
Rbms1	0.883645	0.00427079
Abca5	0.883174	0.000419028
Cacnb1	0.88302	4.16879e-06
Ank2	0.882864	0.0039719
Tph2	0.878431	0.0188418
Hic2	0.878149	0.0266228
Papd5	0.877803	5.95884e-05
Cep170	0.877459	0.00672656
Ddhd1	0.875856	1.00066e-05
Trim35	0.874889	1.04697e-15
Cd37	0.872706	0.0349389
Clic4	0.872334	1.07511e-07
Numb	0.872178	3.03632e-08
Klc3	0.871767	5.05919e-07
Zfp653	0.871021	5.75633e-09
Rc3h1	0.870233	0.00420341
Ebf4	0.869985	0.0143239
Abcg4	0.867732	0.0122371
Hspa1b	0.867298	6.4168e-14
Sult2b1	0.866794	6.00144e-07
Plekhm2	0.866678	1.62422e-22
Rtkn	0.866501	9.70929e-11
Kansl1l	0.866365	1.77183e-08
Kdm4a	0.865927	4.93999e-11
Rcc2	0.865913	4.15281e-09
Ptpn22	0.864887	0.0174731
Plod2	0.864672	1.5846e-06
Pkp2	0.864029	1.55829e-22
Inpp5a	0.863234	3.82864e-23
Larp4b	0.861554	0.028352
Mef2a	0.86149	0.000576875
Steap3	0.860845	5.73992e-36
Il1rap	0.859772	0.00275499
E430018J23Rik	0.859331	7.12353e-10
Sgpl1	0.859155	8.7809e-08
Gpr161	0.858921	0.0412492
Ankrd6	0.858161	0.0470393
Dlg1	0.857315	8.05856e-05
Golim4	0.856795	0.000108267
Shf	0.856255	4.728e-05
Myo1d	0.855776	7.02149e-06
Ubr2	0.855625	0.000882125
Mical3	0.854857	0.000533604
Nptx1	0.852279	8.22185e-07
Fermt2	0.852245	1.50829e-10
Etv3	0.85157	6.30321e-06
Ankrd13b	0.851125	4.2471e-25
Fbxw11	0.849046	1.38408e-06
Baz1a	0.848884	3.24619e-05
Fam53b	0.848364	0.000227703
Il17ra	0.848117	4.0093e-19
Rars	0.847898	8.2501e-13
Ctsw	0.847312	0.00421799
Kcnab3	0.84725	7.36127e-06
Daam1	0.846754	1.92274e-06
Dclk2	0.846725	2.30869e-08
Il12rb1	0.845936	6.55872e-08
Efr3a	0.845881	0.0427143
Gls	0.845688	0.012969
Ubald2	0.845575	3.49055e-05
Oser1	0.845491	1.50911e-12
Dubr	0.844266	4.77602e-08
Cep295nl	0.843935	5.4452e-06
9330102E08Rik	0.843543	0.0402359
Paqr5	0.842904	0.0132938
Chrnb2	0.842777	0.00345131
Spire1	0.841697	0.001843
Zfp52	0.841076	1.26927e-12
Zbtb7a	0.840694	2.74525e-05
Iqgap1	0.840153	7.7708e-05
Dnajb6	0.839854	3.6556e-25
Flvcr2	0.839645	0.0309821
Irgq	0.839458	4.54863e-09
Il1r1	0.83843	0.000504779
BC024978	0.838292	9.55089e-11
Sptbn4	0.837667	0.00934291
Zc3hav1	0.835368	0.000112534
Atp13a3	0.834291	0.0018813
Cdk5r1	0.834189	0.000808043
Csgalnact1	0.833846	2.27227e-07
Dclre1c	0.83249	0.0167195
Fnip1	0.83244	0.00654158
Tmem87b	0.831037	0.000211874
Tmem68	0.830347	9.62171e-09
Slain2	0.830149	0.000343456
Slc26a11	0.829943	6.36077e-07
Ric1	0.829851	0.0152021
Otud4	0.829684	0.00238522
Tmeff1	0.829618	1.04642e-08
Atp1b1	0.829042	2.77942e-22
Zfp142	0.829004	0.00205527
Phldb3	0.828362	2.69934e-07
Zfp110	0.827669	1.92182e-11
Ep300	0.82498	0.0163739
2022-03-07	0.824888	0.0118578
Mst1r	0.823729	0.0462325
Lonrf1	0.823331	1.10923e-06
Fndc3b	0.821937	0.0112626
Ptpn4	0.821079	0.0223963
Pfkl	0.82082	5.84935e-06
Stx11	0.8207	5.57458e-10
B3galnt2	0.818951	0.00434634
Ggps1	0.818512	1.55156e-06
Ncdn	0.816638	3.12002e-23
Prn	0.816068	1.50629e-18
Tnfrsf23	0.815958	5.2791e-10
Myo1b	0.815269	5.2791e-10
Pdpn	0.814885	0.00677182
Nckap5l	0.814449	3.29286e-09
Spred3	0.814064	4.8566e-06
Csgalnact2	0.813721	2.93177e-06
Insr	0.81362	0.00540492
Gfpt2	0.813486	3.42787e-06
Klhl2	0.812936	3.15692e-23
Angel1	0.812247	8.86498e-08
Fam219a	0.811524	1.38948e-06
Tdg	0.811508	8.02723e-08
Adamts7	0.811238	5.51384e-13
Rc3h2	0.810718	0.00125618
Csrnp2	0.808799	2.08468e-16
Rb1cc1	0.808469	0.000230122
Fyttd1	0.808406	7.01288e-18
Tm6sf2	0.8083	0.0118116
Mfsd2a	0.808072	0.017101
A930037H05Rik	0.807906	0.0173654
Kcnn1	0.8079	0.0426792
3110001I22Rik	0.807601	5.86535e-10
BC022687	0.807595	7.00072e-05
Krt13	0.807579	0.000440264
Gata3	0.80598	1.98448e-09
Brwd1	0.805837	0.0137491
Ipo7	0.804954	0.0014291
Rfx3	0.804757	0.0219421
Traf3	0.804613	0.00048636
Tmem150b	0.804243	0.00082285
Ngb	0.804041	0.0414918
Sos2	0.803716	0.000639056
Akirin1	0.803007	2.1758e-18
Hgs	0.800626	1.2029e-21
Dnajb4	0.800038	2.77882e-09
Pqlc1	0.799435	2.29407e-07
Brdt	0.79924	0.000461601
Cdk19	0.798747	0.000227307
Ptpn12	0.798318	6.86853e-08
Galnt7	0.798234	0.000286981
Dtwd2	0.79818	2.39977e-05
Syngr3	0.79809	0.0442904
Kif2a	0.797981	9.1415e-20
Ccser2	0.79678	0.00191206
Trio	0.79672	0.0234464
Rpusd3	0.796119	3.45373e-07
Cdkn2aip	0.795929	1.37812e-10
Camsap1	0.794999	5.64958e-06
Zbtb43	0.794882	3.67088e-05
Acrbp	0.794599	0.00684703
Ormdl3	0.794019	1.17248e-05
Igf2r	0.793862	0.00240167
Atf7	0.793687	0.0287652
Mast2	0.792735	8.35463e-13
Baz2b	0.792194	0.0104636
Rasgef1a	0.792179	1.42233e-08
Slk	0.791387	0.000393273
Elmod2	0.791281	0.00364107
Tnnc2	0.790797	0.0352713
Frrs1	0.790157	6.77663e-05
Dmxl1	0.789572	0.049301
Tmem63b	0.788941	2.41498e-29
Tead4	0.788459	2.50582e-06
Bbx	0.78827	0.00612869
Lsm14b	0.788222	3.55711e-17
Mtdh	0.787298	1.01916e-05
Zfp715	0.786744	0.0301955
Gm42878	0.786178	6.71751e-05
Tes	0.785469	3.97944e-33
Zfyve27	0.785291	2.74828e-21
Fgd6	0.78527	0.0454601
Fam206a	0.785081	4.16147e-06
Rnf130	0.784724	0.0283102
Ppard	0.784636	4.92148e-19
Etf1	0.784473	6.71753e-17
Larp6	0.782563	0.000818629
Insig2	0.782186	5.47713e-12
1190002N15Rik	0.782159	0.00017943
Nsmf	0.782068	1.18934e-21
Rab5a	0.781631	1.09626e-08
Gnpnat1	0.781421	5.05016e-11
Pard3b	0.781007	0.00418283
Csnk1a1	0.78097	3.1011e-06
Prickle2	0.78033	0.0271775
Napepld	0.780325	0.0310858
Tiparp	0.780182	3.02782e-07
Ptprk	0.780156	0.000116736
Pmaip1	0.779964	1.23456e-08
Rnf41	0.779872	1.09002e-24
Pogk	0.779694	0.022426
Map4k5	0.778686	0.000483877
Zfp592	0.778594	4.84579e-07
Dach1	0.778428	0.00114074
Atp2a2	0.778402	0.00261485
Zfp821	0.777793	2.9673e-08
Tcf12	0.777445	0.00420454
Kctd3	0.777201	3.97837e-16
Cd109	0.77682	0.00402386
Smox	0.776548	1.80485e-06
Ndrg2	0.776398	2.92479e-06
Ranbp9	0.776264	3.33404e-28
Mast4	0.775911	0.0245241
Tmem43	0.775812	3.60009e-27
Tfcp2l1	0.775687	0.00578846
Ptpn3	0.775541	0.0123659
Uvrag	0.775353	1.09108e-09
Zfc3h1	0.774547	0.0125071
Stk38l	0.774287	2.11753e-12
Prune1	0.773728	1.0375e-13
Rbm33	0.773221	0.0101044
Slc19a2	0.772972	2.10592e-09
Clcn4	0.772414	2.38073e-05
Rcor2	0.772175	6.45244e-09
Zfp292	0.772092	0.029853
Cbx8	0.771807	3.17072e-14
Rchy1	0.771648	7.17452e-11
Mpp5	0.771404	0.000562433
Pnrc2	0.77121	7.25421e-13
Cacna2d1	0.768721	0.0159181
Inpp4a	0.76859	6.49502e-10
Rreb1	0.768209	0.0130551
Lats1	0.768148	0.0114465
Dmtf1	0.767311	0.000469373
Nf1	0.766757	0.00507056
Acvr2a	0.766269	0.00136184
Ppp4r1	0.76621	1.55604e-20
Mapk8ip1	0.76572	1.89527e-07
Trim33	0.764419	0.00643125
Zfp119a	0.764259	1.04246e-13
Gadd45b	0.763932	0.000471987
Dtx2	0.762782	2.79599e-08
Cln3	0.762637	8.42166e-30
Fgfr1	0.761545	8.13945e-13
Msantd3	0.760809	2.06453e-05
Gas2	0.760124	1.19117e-17
Kbtbd2	0.759933	3.51535e-08
Rmdn2	0.759905	9.85332e-12
Tmem65	0.758651	1.59044e-12
Map3k8	0.75828	2.34758e-09
Rap1b	0.758049	1.79228e-20
Zfp758	0.757979	2.06353e-05
Lamb3	0.756122	0.0158988
Zfp24	0.756087	0.0160946
Kcmf1	0.756056	2.59235e-09
Atg2b	0.75587	0.00121639
Fam124a	0.755526	0.0274839
Gtf2ird1	0.755303	3.96186e-12
Sltm	0.755214	4.73037e-17
Ppm1b	0.755017	2.61642e-05
Irak3	0.754266	0.000547989
Ptprm	0.754165	0.00105781
Serinc3	0.753944	3.44643e-13
Slc39a14	0.753677	2.87699e-07
Paqr8	0.75297	0.000848063
Ndst2	0.752629	3.98528e-07
Ppp1r13b	0.752254	3.44281e-05
Sema4g	0.752164	0.0068988
Hapln4	0.751641	0.00192525
Mtss1l	0.751469	2.85693e-12
Pip4k2c	0.751239	2.85307e-22
Mkl2	0.750639	0.00124992
2310022A10Rik	0.750004	1.20274e-20
Atp2c1	0.749987	0.000138237
Gm19325	0.749564	0.022265
Mtmr7	0.749147	0.00915978
Wdfy1	0.748352	0.000228472
Gm19710	0.746643	8.96818e-05
Wipf2	0.746506	0.00219455
Mkl1	0.74626	3.67524e-08
C2cd2l	0.745894	4.24646e-24
Proser1	0.744334	0.000551188
Rab22a	0.744305	2.39514e-13
Fnip2	0.743736	0.00295661
Kif3c	0.743534	1.77183e-08
Sh3d21	0.742749	0.000956282
Tnfaip2	0.742733	2.93052e-19
Hhex	0.742606	9.29326e-10
Zmym2	0.742119	0.00358163
Fitm2	0.74189	2.11504e-11
Evpl	0.740056	0.0194929
Nrros	0.739858	0.0140365
Tacc1	0.739831	0.00168131
Tmf1	0.738706	0.000100908
Arid2	0.738244	0.0393894
Dtx4	0.738185	6.48939e-08
Crtc3	0.737524	1.14319e-07
Akap2	0.737375	0.0010271
Ccl25	0.736625	2.64241e-07
Brd3os	0.736297	0.00203728
Setd4	0.735825	0.000629989
Cul9	0.734864	0.00594379
Neto2	0.734752	0.00428555
Bicd1	0.734365	0.00743564
Tmed5	0.733331	3.9276e-06
Rabep1	0.733064	0.00340718
Wasl	0.732992	0.000339381
Dyrk2	0.732924	0.000200106
Kif21a	0.732495	0.048646
Mgea5	0.732308	3.42084e-09
Ppp2r5a	0.731789	4.37292e-18
Stxbp3	0.731723	8.36737e-12
Traf1	0.731413	5.10884e-07
Necab3	0.730889	0.0185146
Zeb1	0.730804	0.00336274
Blzf1	0.730529	2.2804e-07
Pxdn	0.7305	0.00100038
Tmem132a	0.730369	4.73489e-07
Rab31	0.730311	1.50629e-18
Gsk3b	0.730109	0.00194452
Itpr2	0.729414	0.000259651
Tle4	0.729296	0.0102894
Nup210	0.729163	0.0020709
Arhgap12	0.728824	4.89718e-05
Zfp598	0.727784	4.69026e-24
Camsap2	0.727632	0.0155106
Rfx5	0.727371	0.00035764
Adam8	0.726799	7.30133e-08
Ndfip2	0.726793	8.24951e-11
Pi4k2b	0.726689	4.19838e-08
Zscan12	0.725608	5.88009e-08
Mapkapk3	0.724733	1.38334e-17
Rnf103	0.72336	6.80498e-18
Rhou	0.723347	3.53204e-23
Nfkbiz	0.723345	0.000197245
Myo10	0.722113	1.52763e-05
St7l	0.721472	1.59048e-11
Bmt2	0.720606	1.63963e-05
Scyl2	0.719763	0.000631151
Zbtb41	0.719446	0.017088
Vamp1	0.718102	0.000409136
Atxn2l	0.718092	0.000137853
Rapgef2	0.717976	0.00568144
Mark3	0.717891	7.41752e-15
Shroom1	0.717699	0.000505726
Snhg6	0.717618	0.0138373
Pgm1	0.716171	7.05713e-07
Zfp760	0.715731	0.00191571
Atp6v1c1	0.714736	1.26943e-09
Pmel	0.714397	0.0190547
Frmd8	0.713439	6.59332e-30
Rab33b	0.71331	2.06556e-09
Mreg	0.713106	7.52074e-08
Zdhhc20	0.71302	3.08213e-05
Bud31	0.712769	0.00419214
Pnpla8	0.712537	1.91916e-08
Azin1	0.712356	7.42516e-06
Bptf	0.711466	0.0319931
Furin	0.711434	2.06066e-08
Apba3	0.709589	4.59517e-05
Dr1	0.707462	3.21336e-06
Qk	0.707344	0.0145639
Lrif1	0.706977	8.12534e-10
Prdm15	0.706372	0.00424846
Rtn4	0.706227	1.8044e-17
Alas1	0.706139	7.22735e-09
Vcpip1	0.706033	0.0103259
Pllp	0.705955	0.00722628
Krt19	0.705939	0.00579467
Arih1	0.705871	0.00109534
Wac	0.704287	2.59261e-05
Cnksr3	0.703875	4.16147e-06
Maml1	0.703328	0.000607339
Ric8b	0.70303	5.52739e-11
Cd44	0.702826	1.82319e-05
Tssc4	0.701965	0.00930357
Ccdc92	0.701834	1.33659e-08
AI504432	0.701776	0.000285602
Arhgap5	0.701585	0.0415443
Sik3	0.701326	0.00198729
Arnt2	0.701208	0.0118548
Herpud2	0.701174	3.37755e-06
Ddr2	0.700637	0.00489466
Grsf1	0.700176	9.05288e-20
Homer3	0.70005	1.76697e-08
Lmbr1l	0.699593	3.16982e-12
Tollip	0.699035	1.80883e-11
Clock	0.69845	0.0122358
Kif5b	0.698347	0.0324577
Myd88	0.698047	9.06181e-07
Polb	0.697993	4.95518e-06
Tmcc2	0.697574	5.91037e-18
Mfhas1	0.697217	0.000676527
Patl2	0.697047	4.16623e-05
Kansl1	0.696965	0.00111518
Akr1b8	0.695657	2.6229e-06
Recql4	0.695155	1.86287e-12
Glb1l	0.694968	0.00022315
Arhgap24	0.694864	2.05192e-12
Gga2	0.693745	2.14882e-27
Hmgxb3	0.69374	3.51073e-06
Ippk	0.693658	2.43984e-07
Yrdc	0.692621	6.43356e-09
Usp22	0.692516	0.000213045
Prkar1b	0.690867	0.00526597
Pik3cb	0.690865	5.80568e-05
Wdr59	0.69073	1.48279e-05
Brd4	0.689623	0.000876726
Ccdc9	0.688877	0.000955376
Gdf11	0.68758	5.9547e-08
Eif5a2	0.687488	0.0482982
Peli2	0.687006	0.000324348
Tnks2	0.686148	0.00402087
Acap2	0.686136	0.0120763
Gata2	0.685895	7.50441e-14
Gtpbp4	0.685436	1.62833e-13
Kdm2a	0.685264	0.00848371
Trak2	0.685154	0.0026572
Cotl1	0.684737	0.0103575
Dlc1	0.684534	0.00607796
Mtss1	0.684453	0.000600146
Kansl3	0.684433	7.26561e-06
Hspa5	0.684369	2.29243e-07
Arih2	0.684117	1.35756e-17
Il17rd	0.683953	0.0259526
Tbc1d10c	0.683593	0.00506795
Esyt1	0.683454	2.31232e-19
Cyp46a1	0.683439	0.0297677
Ulk1	0.6833	0.000421636
Pak2	0.682348	0.00193327
Stat3	0.681664	9.74246e-06
Gm26533	0.681545	1.81977e-08
Braf	0.681511	0.0179474
Sestd1	0.681354	0.00494149
Armc5	0.680699	1.76222e-09
Sox4	0.680677	1.80642e-18
Ppfibp1	0.679959	0.0043168
Rptor	0.679872	1.1924e-06
Ttc7b	0.679329	3.36643e-09
Dennd5a	0.679287	1.30145e-05
Rnf19a	0.67874	0.00111239
Ubap1l	0.678315	0.0112956
Dnajb5	0.678098	1.14661e-07
Atxn7l2	0.678075	4.35868e-09
Carhsp1	0.676916	2.02858e-10
Map4k4	0.676127	3.01326e-06
Sytl2	0.675667	0.00257564
Htatip2	0.675173	0.000763597
Garnl3	0.674458	0.00055699
Ints6	0.672464	0.0103359
Tmem57	0.67237	3.31105e-16
Elovl7	0.671981	1.07622e-10
Adnp2	0.671851	2.29835e-06
Agfg1	0.671411	0.000321138
Csnk2a2	0.671283	1.15808e-10
Tada3	0.671085	1.16298e-05
Esam	0.6709	0.0401546
Derl1	0.670218	2.71789e-12
Dact2	0.670141	0.0010512
Vgll4	0.669945	2.5747e-10
Tjp2	0.669749	6.7378e-08
Esd	0.66944	0.00420341
Ccdc97	0.669417	7.88553e-21
Cobll1	0.66889	0.008989
Nop14	0.668679	1.33312e-10
Clmn	0.667773	0.00429339
Xpr1	0.667311	0.0195119
Dnaja4	0.666254	5.17255e-09
Nr1d2	0.665234	0.00156422
Traf4	0.665118	6.84639e-08
Kdm5a	0.665046	0.0483376
Piezo1	0.665032	0.000570865
Tapt1	0.664869	0.000313968
Gata4	0.664785	1.12687e-06
Cela1	0.664726	0.0163358
Esyt3	0.664647	0.00392228
Large1	0.664343	2.06347e-09
Kcnn4	0.663967	0.00146349
Srgap3	0.663793	0.0120841
Eif4g2	0.661057	0.00524224
Atxn1	0.660354	0.0170212
Akap9	0.65996	0.04125
Cystm1	0.658933	0.00203707
Plekha5	0.658546	0.000114808
Ephb2	0.658286	0.00351894
Hsph1	0.657567	1.36441e-09
Ctsl	0.657562	0.000134139
Tmem206	0.657012	6.35907e-10
Fchsd1	0.656741	1.2957e-11
Cdk13	0.656378	0.00238522
Tmcc3	0.656247	0.00275074
Ddias	0.656033	4.35535e-07
Evi5	0.655014	0.0116432
Gm20547	0.654751	0.00027969
Zzz3	0.654492	0.00116725
Pias2	0.654294	6.22112e-05
Chmp4c	0.654122	0.00796945
Atg14	0.654083	2.09072e-11
Aig1	0.653508	9.22554e-10
Sptbn2	0.652684	0.0412019
Gsta4	0.652273	0.0124289
Rell1	0.652213	2.79685e-14
Mphosph6	0.651688	8.82899e-06
Crebbp	0.651525	0.0362369
Bcar3	0.65116	2.66619e-10
Efnb3	0.650156	6.80287e-05
Ccdc137	0.648838	7.28516e-12
Ubald1	0.64856	3.68635e-05
Adar	0.648312	6.76599e-08
Pard3	0.648194	0.00209474
Tank	0.647699	3.60544e-05
B4galt5	0.647623	3.87674e-08
Pgam1	0.647116	2.11476e-14
Tsc22d1	0.647059	1.6807e-06
Rbbp6	0.646742	0.000575575
Tbc1d20	0.646394	0.0132574
Cltc	0.646315	0.00412437
Iba57	0.646078	0.000185257
Gm36445	0.645701	0.00851596
Sde2	0.645012	1.59474e-05
Ndfip1	0.643962	7.65303e-17
Papola	0.643618	0.00206463
Acsl1	0.6429	2.07326e-05
Sphk1	0.642565	0.00293815
4921536K21Rik	0.642046	0.00127131
Fry	0.641965	8.45167e-06
Ubash3b	0.641879	0.00286074
Lpar1	0.641654	1.30757e-14
Psme4	0.641315	0.00237952
Ilvbl	0.640854	1.52211e-09
Cbll1	0.640533	0.00147053
Trmt10a	0.640352	2.50231e-10
Fbxo34	0.640326	1.72411e-15
Tnfrsf11a	0.638984	0.000635972
Plxnd1	0.637596	4.52932e-07
Osbpl11	0.637587	1.10594e-06
Dhx34	0.636732	4.76479e-09
Wdtc1	0.636055	1.36134e-12
Rbm18	0.635124	8.10716e-10
Kif3a	0.634266	8.16763e-07
Afap1	0.634125	0.0187857
Cyp27a1	0.633383	3.27043e-05
Abhd5	0.633348	2.10598e-13
Zfp654	0.633118	0.00089145
Ist1	0.633034	7.94839e-12
1700028J19Rik	0.633024	0.0464173
Sptan1	0.632818	3.37456e-05
Ctdp1	0.632768	4.88098e-10
Lamc1	0.63262	0.0177595
Ptpn2	0.632594	9.30229e-08
Ctns	0.632453	4.49844e-05
Gpbp1	0.631886	7.47618e-10
Spats2	0.631664	4.35349e-06
Nudt18	0.630872	0.00430433
Shoc2	0.630848	0.00440022
Neo1	0.630614	0.0030955
Hacd1	0.629978	0.00302719
Dync1li2	0.629622	3.28188e-06
Sun2	0.629462	3.06495e-17
Mtfr1	0.628907	1.0614e-09
Oplah	0.628811	1.52721e-06
Sdcbp2	0.628292	0.0225451
5031439G07Rik	0.628221	7.79734e-12
Ralgapa1	0.627877	0.0434773
Tlk1	0.627578	0.000333697
Tmem131	0.627432	0.00485891
Slc8b1	0.626932	1.32034e-08
Ppp4r2	0.626384	0.000327303
Ap5m1	0.625596	0.00604976
Btbd11	0.625396	0.00144248
Rapgef6	0.625037	0.0471943
E130308A19Rik	0.624864	0.0231337
Chn1	0.624853	0.0166028
Scamp2	0.62434	1.54161e-21
Smad4	0.624169	6.91507e-06
Serpinf1	0.623902	0.0112076
Pi4kb	0.623772	1.17837e-15
Qtrt2	0.622859	0.000384795
Trim39	0.622788	1.2777e-10
Gm21970	0.622708	0.00880467
Arap1	0.622413	4.78721e-15
Uchl1	0.622204	0.0244381
Rnmt	0.622061	7.77298e-12
Dcun1d4	0.622025	0.00151706
Rnf111	0.621301	0.00397799
Rheb	0.620553	3.28243e-05
Gli3	0.620444	0.0375908
Plcg2	0.620099	9.73744e-09
Dock6	0.61969	2.77112e-10
Plekhn1	0.618879	2.7646e-07
Togaram1	0.618616	0.00202547
Lamb1	0.618454	8.29628e-08
Vav2	0.616974	1.44996e-06
Plcxd1	0.616508	0.0138879
Cbfb	0.615999	3.36232e-09
Rfx1	0.615706	4.24394e-06
Zfp770	0.615638	0.000112425
Mfsd2b	0.615194	0.0024086
Dyrk1b	0.614463	6.59056e-14
Prcp	0.613835	4.1579e-08
Naaa	0.613781	1.88535e-05
Map4k1	0.613645	0.000719472
Mknk2	0.613062	2.29536e-12
Hsd17b11	0.612556	9.67907e-07
Sh3pxd2b	0.612169	0.0329055
Ube2e2	0.612044	3.46214e-10
Sec24b	0.611916	0.000334138
Zbtb40	0.611815	2.39977e-05
Narf	0.611744	0.000357784
Akt1s1	0.611611	0.00241186
Gpcpd1	0.61159	0.00423705
Gramd1c	0.611113	0.0215666
Arl8a	0.611097	2.50274e-10
Tirap	0.610875	0.00224986
Zfp68	0.610686	8.01001e-14
Zfp46	0.610385	0.00217931
Oxr1	0.610029	0.0166043
Msi2	0.610011	0.00386429
Cpox	0.609641	0.000923647
Gtf2a1	0.609185	3.32393e-06
Aebp2	0.608637	2.71061e-07
Tnfaip1	0.607365	1.20237e-10
Ptpn23	0.606788	1.22255e-05
Nlgn2	0.606578	1.45966e-06
Acbd3	0.605689	0.000369084
Zfp385a	0.60467	2.61461e-07
Chd1	0.604635	0.0400863
Mindy1	0.604073	6.50885e-20
Zfp334	0.603847	0.0163971
Gnl2	0.603791	7.9493e-06
Taf15	0.603309	3.70338e-18
Mpzl1	0.603075	1.41199e-20
Osgin2	0.602546	7.55711e-07
Dnajb12	0.602474	7.8516e-07
Orc4	0.602442	1.41588e-06
Ermp1	0.602246	0.0301591
Impact	0.601903	2.35009e-05
Zdhhc13	0.601826	8.65888e-08
1300002E11Rik	0.601599	0.00174231
Pafah1b1	0.601385	4.93931e-08
Rnh1	0.599791	0.00487564
Gabpa	0.599108	0.000769013
Sybu	0.598861	0.00590559
Knop1	0.598674	3.09143e-08
Mysm1	0.598535	0.048667
Smtn	0.598249	5.02834e-17
Gpsm1	0.597894	5.25483e-11
Ripk1	0.597711	2.02764e-05
Per1	0.597618	1.14159e-07
Myzap	0.597121	2.21383e-16
Cry2	0.596687	1.19066e-06
Tymp	0.595556	2.62844e-06
Dram2	0.594826	5.39445e-13
Tcea1	0.594499	0.00835761
Zfp7	0.594397	8.1401e-06
Actr3	0.594194	6.08817e-11
Tatdn2	0.594106	1.10796e-12
Irx2	0.594007	1.56474e-07
Plk2	0.593884	1.03915e-06
Got1	0.593685	1.49102e-08
Trp53bp2	0.593479	9.73289e-05
Taok3	0.59275	2.13327e-05
Prkg2	0.592587	1.62441e-14
Mfsd11	0.592554	1.17868e-15
BC030336	0.591608	0.00256468
St7	0.590711	2.81368e-08
Cdc42se1	0.58957	1.64464e-05
Zcchc9	0.58918	1.2957e-11
Heatr5a	0.589049	0.0447236
Sh3yl1	0.589019	5.80004e-06
Kdm1a	0.588949	1.64748e-16
Atg16l1	0.588324	3.6839e-08
Scpep1	0.588169	1.6871e-12
Cab39	0.587228	2.62115e-06
Zfp317	0.587172	3.85275e-05
Chkb	0.587093	9.49811e-06
Ranbp10	0.586416	1.19784e-05
Vps37a	0.585955	0.0242259
Zbtb46	0.585065	0.0269589
Dram1	0.585024	1.17781e-05
Ptpre	0.584473	0.000539694
Sh3pxd2a	0.583722	0.0290088
Plekho2	0.583308	1.1273e-12
Strn	0.58311	0.0476369
Gm45808	0.583106	5.10884e-07
Tfrc	0.582884	0.00132704
Ece1	0.5827	0.000687209
Slc16a1	0.581556	1.52335e-12
Zfat	0.579393	2.15005e-05
Cmtm4	0.578989	0.00741133
Itga2b	0.578754	0.000197805
Trip12	0.578701	0.0197701
Hsf2	0.578184	7.17958e-10
Ano6	0.578014	0.0252733
Foxn3	0.577502	0.016586
Trim62	0.577204	0.00100172
Gm7160	0.576869	0.00167793
Dhx58	0.576808	0.00329719
Mcl1	0.576394	1.5257e-10
E330009J07Rik	0.576298	0.0079783
Ssc4d	0.576192	0.00934189
Lap3	0.576031	9.06181e-07
Ifih1	0.575611	0.00436094
Trpm7	0.57535	0.0492799
Fubp3	0.574545	0.000755061
Trrap	0.57429	0.0420459
Cblb	0.573368	0.0369676
Rbm47	0.572523	0.00755769
Pptc7	0.572217	0.00528814
Ccdc50	0.572143	0.0246603
Baiap2l1	0.571939	0.00202395
Epc1	0.571823	7.2058e-06
Brpf3	0.570878	0.00640968
Spag1	0.570815	0.0453962
Ankrd42	0.570037	0.019084
Cr1l	0.569967	5.17877e-10
Hspa2	0.569877	1.91521e-07
Plekha3	0.569511	5.15435e-14
Coq10b	0.569249	1.42342e-09
Csf2ra	0.569209	3.05483e-08
Rin2	0.568976	2.40575e-06
Esf1	0.568919	1.06537e-07
Aldoa	0.568882	0.00125614
Shank3	0.568815	0.00106132
Srf	0.568589	1.0721e-12
Txndc16	0.568526	0.00282532
Cables2	0.567978	4.22069e-08
1810013L24Rik	0.56787	2.17482e-05
Tnip2	0.566679	4.07866e-08
Metrnl	0.566678	0.00563971
Znrf3	0.566168	0.0390015
Tab2	0.565714	0.000647842
Pdxk	0.565688	0.000218091
Abhd13	0.565028	0.00139115
Trim8	0.564392	1.17437e-05
Mier1	0.56394	0.00296559
Stxbp1	0.563766	1.56693e-06
D17Wsu92e	0.563334	2.68524e-12
Frk	0.563157	0.000315704
Trak1	0.562757	8.7132e-05
Gm27042	0.562306	0.0261328
Cadm4	0.561634	0.0485053
Dync1h1	0.561203	0.014506
Pan3	0.561099	0.000101238
Crls1	0.560889	0.000415432
Atp6v0c	0.560737	6.22864e-07
Snx16	0.560626	5.30643e-05
Serinc1	0.560168	3.34836e-08
Lmo4	0.559958	0.0005591
Fam118a	0.559886	3.32392e-08
Nfxl1	0.559458	2.05169e-05
Nabp1	0.559448	9.72804e-05
Rnpc3	0.558712	0.00932071
Stam2	0.558162	4.61303e-05
[truncated: 3,709 more rows]

## Sheet: 9591_epi_2h
GeneID	log2FoldChange	padj
Cd79b	6.51019	3.79961e-05
Tnfaip6	5.21594	0.0111209
Capn11	5.1298	0.0139814
Kcnab2	4.82582	0.036307
Wisp1	4.75195	0.0421268
Pla2g4f	4.50572	0.00293426
Pipox	3.47984	0.0221713
Rlbp1	3.31762	1.93738e-09
Fgf17	3.18333	8.61283e-08
Aoc3	3.11182	1.11951e-24
Egr2	3.10837	1.56778e-07
Slc43a1	3.06387	0.0244301
Egr1	2.99331	1.14623e-56
Vwa5b2	2.82719	0.000909493
Slc8a2	2.70663	0.00628313
Cyp2c55	2.70443	9.65107e-05
Parvg	2.67893	1.88421e-25
Dlx2	2.6572	0.0416519
Gdf9	2.4952	6.8221e-08
B230217C12Rik	2.47067	6.54005e-31
Fos	2.4705	1.43215e-35
Jsrp1	2.38726	0.000137407
Ngb	2.38411	9.89059e-08
Atf3	2.34251	5.43224e-27
Asgr1	2.31445	0.00837957
Gm20219	2.29504	7.49039e-16
Ryr1	2.23844	0.0140059
Dusp8	2.1983	2.38619e-34
Bicdl2	2.19696	1.28038e-28
Crybb3	2.17898	1.19197e-09
Gm39929	2.16723	0.0261392
Susd2	2.14779	9.52635e-05
Rsph6a	2.11402	0.00467356
Ncf2	2.09743	0.00020279
Ncf1	2.09313	0.00810699
Dok3	2.08336	3.79123e-20
Apol8	2.01114	3.62132e-15
Spib	1.8945	0.0182217
Clec4a1	1.86615	0.0322754
Abcg4	1.8007	0.000197477
Dnah10	1.79602	0.0159141
Cspg5	1.75173	0.00582249
Tnfrsf25	1.69916	0.000418102
Pip5kl1	1.62923	0.04877
Lag3	1.60887	9.7947e-08
Nos3	1.60281	1.45681e-36
Nat14	1.58714	1.11255e-08
Noxred1	1.5669	0.00452253
Fosb	1.54499	6.8464e-22
Apoe	1.49418	1.93894e-26
Ubxn11	1.48747	0.0262737
Syne4	1.46508	0.00878998
Amn	1.4588	0.00276895
Cdk5r1	1.44414	0.000322658
Mmp23	1.43946	1.88801e-05
Chac1	1.42625	6.90549e-53
T2	1.36734	0.0168756
Cul9	1.33901	0.00148968
Dusp1	1.32801	2.4223e-10
Atp8b3	1.32745	0.00389376
Reep2	1.31715	0.000251503
Cyr61	1.2866	1.9993e-21
Tmprss9	1.27411	0.00552888
Plk3	1.25813	6.89483e-92
Spock2	1.2562	0.0436941
Camta1	1.24898	2.91298e-06
Sh3bgr	1.22029	0.0176425
Csrnp1	1.21493	1.32367e-57
Sez6l2	1.20648	4.8419e-05
Plekhg4	1.20223	2.51177e-22
Cox4i2	1.17609	0.0133422
Fscn2	1.17608	0.0472581
Pygm	1.15386	5.64665e-08
Myh10	1.14864	2.50167e-24
Npm2	1.14676	2.33692e-06
Gabrd	1.1337	0.0305223
Gm20518	1.11885	6.52171e-09
Eqtn	1.09488	0.0289173
Il11	1.09446	0.0228285
Rnf225	1.09342	0.000206239
Jam3	1.07432	2.95863e-05
Gm26887	1.07062	0.0475056
Fermt3	1.07017	0.000277476
Flvcr2	1.06754	0.00036031
Ppfia4	1.05365	0.0179325
Mdk	1.05244	0.000176126
Nr4a1	1.04873	4.28187e-19
Yjefn3	1.04272	0.000683919
Sh2d4b	1.03954	1.26376e-17
Kcnj14	1.02876	0.0121927
Ier2	1.0283	4.12667e-26
Arid5a	1.01853	9.5556e-22
Slc5a5	1.01644	0.00242953
Ubap1l	1.00205	1.15204e-05
Cabp1	0.993488	0.0283851
Prrt2	0.988505	7.66576e-07
Necab3	0.985085	0.000873725
Piwil2	0.98345	0.0431603
Tmem95	0.97172	3.34589e-07
Lat2	0.959087	1.6316e-08
Pabpc1l	0.946424	8.51872e-06
Lrp2bp	0.942018	0.00025175
Bnipl	0.939643	0.00954149
Rhof	0.939322	3.79301e-06
Gpr153	0.938588	0.0194154
Slc25a25	0.93775	2.56284e-49
Lcat	0.937255	2.44504e-07
Sytl1	0.928301	0.00312506
Trib3	0.924484	1.43868e-27
Ccdc74a	0.914835	1.0287e-11
Psd	0.903375	1.2988e-26
Zfp457	0.900199	0.0319436
Gpx3	0.883278	0.00749722
Gm42878	0.876786	3.2032e-06
Ppp1r15a	0.870578	2.76548e-29
Stac3	0.865791	0.00036031
Ddit3	0.857552	2.5599e-60
Scarf1	0.85637	0.0103207
Efnb3	0.847272	7.03744e-13
Plcd4	0.840233	0.00684093
Ddah2	0.828707	2.05842e-10
Pdzd7	0.81122	1.40443e-10
Per1	0.799172	2.79491e-28
Zbtb10	0.796439	1.6443e-19
Nacad	0.794083	0.00804557
Fam129c	0.792465	1.78079e-06
N4bp2l1	0.792161	0.00211404
Dhx58	0.791895	0.00582621
Sh2b2	0.790345	0.00650263
Slc5a10	0.787109	2.2461e-16
Gzmm	0.785908	0.00563843
9130230L23Rik	0.781208	0.023214
Glis1	0.781042	0.011744
Cnih2	0.776752	0.0291071
Upk1a	0.767594	0.027205
Mroh6	0.756421	2.6019e-06
Tagln	0.754346	4.34616e-09
Tgm1	0.753999	0.0443273
Ciart	0.745925	6.73128e-11
Dmpk	0.743852	4.2166e-18
Derl3	0.743621	0.012504
Pvr	0.73829	1.47123e-84
Sptbn2	0.737438	7.15495e-07
Epha1	0.730838	0.00552381
Pram1	0.724831	0.00795861
Stk40	0.718634	3.16443e-49
AC154573.2	0.70556	8.01823e-11
Mapk15	0.703923	0.0365147
Jdp2	0.702908	8.52636e-44
Adm2	0.697498	5.71017e-09
Itga2b	0.69574	0.000706217
Otub2	0.680313	1.42916e-05
Slc27a3	0.678685	1.71731e-10
Megf11	0.675423	1.33803e-09
Cbfa2t3	0.674266	0.00544164
Tagln3	0.658822	0.0466196
Dbndd1	0.652362	0.0202098
Klf11	0.65066	8.29572e-16
Cdo1	0.650341	0.0408598
Pla2g4c	0.646555	3.86792e-05
Kcnab3	0.64333	0.0338661
Dusp16	0.633541	6.14671e-39
Gm20683	0.62941	8.793e-10
Pycr1	0.628509	3.49329e-07
Spx	0.625509	0.036493
Unc13a	0.624801	5.23235e-12
Kdm6b	0.621301	2.28404e-47
Plekhh3	0.621024	7.35467e-57
Ttn	0.618035	0.000477201
Myo1a	0.614869	0.00165055
Nab2	0.612076	5.31787e-32
Nabp1	0.602588	1.61513e-27
Has1	0.600654	0.0153112
Sesn2	0.599307	2.226e-40
Lipg	0.597618	1.01789e-09
Atf4	0.592823	2.14022e-85
Rnd1	0.590441	7.79435e-13
Plaur	0.588503	4.81307e-92
4933412E12Rik	0.583588	0.0386946
Mthfr	0.578541	3.30507e-21
Chd5	0.578173	0.000986961
Arl5b	0.573544	1.98115e-13
Mafk	0.556329	9.73801e-34
Lonrf1	0.555501	2.25596e-13
Gm11944	0.552204	9.8229e-06
Tnni2	0.55053	9.36595e-19
Spef1	0.547066	6.27338e-12
Ccl20	0.543963	5.47932e-05
Zfp612	0.538406	0.0245981
Gm19710	0.53684	0.00188944
Casz1	0.534526	0.00602466
9830144P21Rik	0.533865	1.88591e-26
Tgfb1i1	0.532299	0.0403751
Zfp532	0.529763	0.0106169
Lif	0.523636	1.15703e-27
Vegfa	0.520014	2.56557e-51
Ifrd1	0.517039	4.99116e-15
Creb5	0.515691	4.10721e-05
Cd68	0.514498	0.00188853
Gm14023	0.514374	0.00310689
Zbtb21	0.510068	6.26024e-17
Ankrd1	0.509315	3.44928e-46
Tppp3	0.508739	0.0311225
Ankrd13d	0.507848	0.0109495
Plcd1	0.506654	0.0129176
Usp36	0.500507	6.07459e-39
Banp	0.493592	1.86755e-13
Rapgef2	0.492043	4.92371e-50
Maff	0.48657	3.16756e-32
Agt	0.484166	0.00148644
Helz2	0.483922	3.45777e-22
Adam8	0.483239	4.06034e-07
Itga10	0.483081	0.00261669
Mthfd2	0.480459	2.49783e-51
4933408B17Rik	0.479394	0.027597
Gpt2	0.475412	9.95769e-18
Erfe	0.475208	0.00156118
Nupr1	0.474347	1.75654e-26
Ccdc73	0.472633	0.000104629
Stc1	0.472309	5.34486e-27
Plekhg6	0.47104	0.0309554
Mslnl	0.470065	0.023595
Hmox1	0.46983	2.13849e-16
Mamdc4	0.46966	0.000569519
Epha2	0.463497	1.82419e-80
Pim3	0.460848	9.34963e-52
Star	0.459776	0.000321926
Herpud1	0.459711	7.87809e-48
Ints6	0.456987	1.07566e-22
Rel	0.456285	2.99758e-19
Acrbp	0.455218	0.0237705
Gm527	0.451766	0.00674578
Patl2	0.448754	0.0451401
Tnfsf9	0.447711	3.87032e-10
Fes	0.438514	1.9101e-07
Mfsd2a	0.43559	1.39454e-09
Ddit4	0.432438	5.19795e-34
Errfi1	0.430021	2.18457e-63
Slc7a11	0.429524	3.67729e-30
Il18bp	0.429444	0.0307694
Sfta2	0.427652	0.00342923
Zfp69	0.426265	0.0492577
Rusc2	0.424304	2.57514e-35
Slc3a2	0.424218	5.70783e-11
Gnrh1	0.423727	0.0144387
Skil	0.418619	1.4354e-41
Cdr2l	0.416828	6.06862e-16
Irf9	0.412334	2.95156e-11
Zc3h12a	0.4115	2.0232e-08
Snai2	0.408378	0.00102461
Mllt11	0.408353	6.0262e-09
Dido1	0.406636	1.88636e-62
Cfap69	0.406163	1.13544e-11
Catsperd	0.405514	0.0458044
Mnt	0.404475	1.4525e-40
Slc1a4	0.404435	1.12634e-25
Coq10b	0.403165	1.83719e-24
Vps37b	0.403126	3.21116e-27
Spty2d1	0.40089	1.70496e-28
Mfsd2b	0.40001	0.0284697
Mpp2	0.39968	1.06568e-05
F3	0.396968	4.54219e-07
Vldlr	0.395584	1.41535e-19
Phlda2	0.395372	3.69715e-07
Ovgp1	0.392591	0.0111926
Hbegf	0.392286	8.35516e-55
Sfi1	0.392284	0.0119479
1700001L05Rik	0.39086	0.00253438
Elmo3	0.389871	0.00791502
Arl14ep	0.387202	2.27795e-17
Rhbdf2	0.386981	3.6483e-33
Zyx	0.383143	8.11599e-23
Fosl2	0.382098	5.7741e-17
Sertad2	0.381927	2.19894e-16
Rac3	0.380094	0.00372421
C1qtnf12	0.379009	0.0499576
Gramd1b	0.378802	4.90547e-29
Abhd1	0.371878	8.18344e-12
Pcgf1	0.371177	0.00294483
Plekhg2	0.371061	4.84406e-21
Arhgap23	0.368728	2.53927e-21
Dusp3	0.365377	1.26917e-22
Pdlim7	0.364629	1.71413e-34
Hsd17b7	0.362218	3.02436e-29
Thoc6	0.361146	9.53271e-08
Chd2	0.36027	4.11181e-31
Tmem179	0.355731	0.0181267
Ccl25	0.354972	0.0449704
Lzts3	0.354289	0.00650213
Zfp672	0.351426	1.71009e-05
Dnajb5	0.35049	0.00163345
Fam83h	0.349403	4.37455e-18
Sgsm1	0.348917	6.18618e-07
Grasp	0.347899	8.32422e-25
Gm16973	0.347516	0.00290772
Zfp747	0.343002	0.000436566
Slc25a33	0.342585	4.4611e-07
Irx3	0.34252	1.80458e-15
Pck2	0.341924	7.04337e-07
Smim3	0.341556	3.04084e-14
Pcf11	0.34073	2.21577e-15
Zswim9	0.339568	0.00776968
AI480526	0.33711	2.0812e-05
Dnajb9	0.336939	1.78657e-09
E2f3	0.33671	1.0069e-10
Zfp943	0.334426	0.0190838
Srf	0.334132	4.50695e-12
Hmgcr	0.33389	4.13095e-37
Urb1	0.333176	2.06874e-16
Hk2	0.332264	2.66628e-20
Pard6b	0.332261	1.67329e-15
Cdh24	0.331817	2.98401e-05
Stambpl1	0.330954	8.26567e-08
Ldlr	0.327216	1.10416e-58
Wsb1	0.32624	3.93931e-33
Zswim6	0.325436	1.39454e-09
Heca	0.322315	0.00539393
Akna	0.321705	0.0297408
Relb	0.321525	4.19365e-09
Gm21970	0.320887	0.00505024
Eif5	0.31972	3.90929e-58
Srfbp1	0.319619	6.767e-05
Cdkn1a	0.318342	5.60299e-34
Zfp653	0.317316	0.0003022
Gmip	0.314418	4.25637e-11
Nt5dc3	0.312899	1.47247e-32
Zfp959	0.311229	0.00241544
Gm28592	0.306626	9.91603e-13
Gprc5a	0.30444	4.63115e-33
Jmjd6	0.304108	4.64504e-18
Slit1	0.303722	0.018463
Atf5	0.303589	2.83293e-20
Mphosph6	0.303543	1.90793e-06
Acot2	0.302722	0.00650263
Csnk1e	0.302566	2.90571e-23
Prss22	0.301992	1.48307e-05
Spata5	0.30134	1.65691e-08
Slc25a47	0.301319	0.0227629
Ero1l	0.300525	3.6712e-23
Serac1	0.300107	2.93909e-07
Cplx2	0.299937	0.0263637
Soat2	0.29691	0.00524095
Fam84b	0.296287	2.80659e-21
Kif17	0.296153	0.00709432
Slc7a1	0.293917	1.16895e-26
Erf	0.29365	7.7528e-17
Dmtf1	0.291774	1.6883e-15
Vash2	0.291595	9.68637e-05
Mex3c	0.291583	3.5694e-20
Tti2	0.289609	0.00550324
Ndel1	0.28945	1.00014e-17
Rela	0.288851	6.1206e-17
Sde2	0.287515	1.17076e-14
Ptpn12	0.286642	6.7845e-23
Polr3d	0.286502	2.08967e-11
Pxdc1	0.286307	1.96971e-08
Rbm18	0.285762	6.33175e-08
Syde1	0.285683	4.21182e-13
Traf4	0.285532	2.07921e-21
Zfand2a	0.283708	0.000111392
Etv3	0.280998	7.71818e-11
Dennd4a	0.277462	0.000152004
Zfp628	0.277154	5.84054e-06
Map3k14	0.276617	2.29679e-05
Polb	0.275971	7.26008e-05
Gpsm1	0.27595	1.53851e-05
Atxn7	0.275857	2.09549e-06
Wipi2	0.275483	7.03744e-13
Zfp598	0.275092	1.30248e-18
Maml1	0.275082	2.91118e-15
Slc38a2	0.273928	1.08488e-44
Kbtbd2	0.273918	5.21688e-17
Cxcl16	0.273227	1.42388e-10
Cbx4	0.272712	8.5392e-06
Asns	0.27271	8.32212e-16
Micall1	0.272118	3.41986e-17
2022-03-07	0.271852	1.11674e-14
Il17ra	0.271687	3.47732e-05
Tmem39a	0.271371	9.51036e-08
Suco	0.270353	4.33382e-14
Cars	0.270257	4.43061e-23
Eaf1	0.268964	5.05601e-28
Socs7	0.268755	1.05573e-08
Arid3b	0.268591	0.00115993
Gem	0.268513	2.60893e-09
Zdhhc18	0.267074	1.03733e-05
Ubald1	0.266567	5.1454e-10
Yrdc	0.265076	4.33382e-14
Aars	0.264035	1.87012e-16
Bhlhe40	0.264017	0.000853988
Pogz	0.263733	6.96602e-11
B4galt3	0.263419	5.85039e-08
Mcl1	0.262816	1.39132e-27
Syne3	0.262276	5.71783e-05
Dot1l	0.262145	1.26394e-17
Pla2g4b	0.261024	0.0448189
C2cd2l	0.260298	2.19846e-07
Sh2b3	0.260066	3.57719e-10
Akirin1	0.257271	1.03242e-12
Med31	0.257078	0.0214266
1810055G02Rik	0.2563	4.52926e-08
Zfp655	0.255484	3.19728e-09
Rin1	0.254663	4.07427e-25
Dusp14	0.254097	0.028297
Zeb2	0.253529	0.00184909
B4galt5	0.252964	4.6775e-07
Zc3h10	0.252226	6.24056e-06
Mob3a	0.252164	6.31203e-10
Cdc42ep1	0.251788	7.2975e-09
4931428F04Rik	0.251711	0.00286546
Sbno2	0.251421	6.22938e-16
Gm45808	0.251246	0.0105915
Mark4	0.248554	8.68327e-08
Sema4c	0.248463	0.000263192
2410131K14Rik	0.247934	0.026475
Lins1	0.246189	0.00559772
Bbc3	0.245919	0.0014397
Mob3c	0.245737	0.0130923
Kif23	0.245717	3.21164e-22
Spred3	0.243605	7.09391e-06
BC024978	0.242718	0.0225516
Zfp7	0.242476	2.65148e-08
Cfap43	0.242439	1.79082e-10
Mast1	0.241979	0.0429498
D16Ertd472e	0.241707	0.0434232
Itpkc	0.241632	0.0120781
Dock6	0.241046	0.00562981
Atg4d	0.240711	0.000725368
3110043O21Rik	0.240649	0.000478268
Asb1	0.240131	0.000132554
Qtrt2	0.240048	1.15303e-08
Dcp1b	0.239446	0.0161099
Zfp719	0.238736	0.00052707
Serinc4	0.238646	3.73005e-06
Midn	0.238471	1.52263e-15
Ccnd2	0.238185	7.68539e-27
Baz1a	0.237987	8.73342e-14
Adnp2	0.23768	1.84168e-08
Armc5	0.237514	3.01646e-07
Tlk2	0.237132	1.10443e-10
Amotl2	0.23644	1.07397e-10
Ep300	0.23592	7.27405e-15
Slc35d1	0.235515	1.74474e-12
Bsdc1	0.23501	8.93297e-06
Btaf1	0.234228	3.50466e-14
Krt80	0.232977	1.15867e-09
Ptpn23	0.232685	2.96931e-23
2810021J22Rik	0.23223	0.0339084
Cdca4	0.231652	2.43859e-11
Lysmd3	0.231582	3.87954e-06
Cbx8	0.231379	0.0302589
Mbtd1	0.230949	0.000493815
Pqlc1	0.230141	0.00475032
Blzf1	0.229029	0.0013707
Ndrg1	0.228588	1.63987e-06
Atp6v0a1	0.228313	2.5982e-27
Irx5	0.228313	0.0214266
Nars	0.227319	3.07251e-20
Nfkbie	0.227244	0.0335838
Gtpbp2	0.226248	1.42906e-10
Fam83g	0.225998	9.79221e-05
Ints13	0.225896	2.64295e-07
Nfkb2	0.225507	5.2772e-11
Atxn2l	0.225305	1.00062e-22
Pkp3	0.225219	0.00116837
Fuz	0.224992	0.00810658
Foxn2	0.224723	9.20194e-08
Fbxo11	0.224552	8.85849e-12
Lrp12	0.224491	0.00294796
Zfp110	0.224341	7.88503e-07
Rnf44	0.224117	2.30617e-20
Stil	0.223503	4.41143e-08
Aldh18a1	0.223353	2.33414e-10
Cwf19l1	0.223169	0.000469508
Kcmf1	0.223076	1.35292e-10
Kctd3	0.222957	1.31524e-11
Tsc22d2	0.222543	2.32368e-05
Clcn6	0.221817	9.88471e-07
Nmd3	0.221675	1.74813e-09
Btg3	0.221483	2.99899e-05
Sc5d	0.22108	1.19784e-19
Slc1a5	0.221064	2.56442e-10
Tnfrsf10b	0.219865	1.38943e-20
Nectin2	0.219396	9.37384e-09
8030462N17Rik	0.219017	7.88503e-07
Sh3bp2	0.218344	0.014306
Hid1	0.217338	1.51913e-10
Gpn2	0.217301	0.00165256
Mafg	0.217044	9.4603e-09
Cln3	0.216966	1.63987e-06
Nfe2l1	0.216841	1.68755e-17
Rnf41	0.216602	1.89231e-07
Gm26533	0.216575	0.00365775
Gtpbp4	0.216125	6.15328e-08
2310057M21Rik	0.215574	0.0119706
Mtbp	0.21487	1.59972e-06
Tnfrsf12a	0.214058	2.0614e-23
Ttpal	0.214054	2.58187e-05
Terf2	0.21317	1.62232e-06
Ercc6	0.212714	9.91501e-07
Fam206a	0.212454	0.00115153
Smtn	0.212436	3.74212e-07
Zswim4	0.21233	0.000388884
Zbtb7b	0.211683	8.37517e-11
Phf10	0.21133	1.7474e-08
Psph	0.211215	5.98175e-05
Bcar1	0.211184	7.45527e-11
Litaf	0.210313	2.27747e-18
Fam53c	0.210272	1.25712e-07
Ptpn2	0.209294	0.00148193
Pmvk	0.208407	3.18237e-05
Cttnbp2nl	0.207856	3.42079e-12
Dlgap4	0.207088	6.7895e-08
Pygo2	0.206871	8.59366e-11
Cyth2	0.206843	6.79488e-13
Smndc1	0.206757	2.62276e-07
Fhdc1	0.206498	0.00271593
Gpatch2l	0.206274	0.000102972
Fam60a	0.206113	4.74443e-12
Tmem2	0.205745	2.71334e-05
Mxd1	0.205467	0.0041254
Zfp623	0.20546	0.0235015
Plcxd2	0.204756	0.0133422
Gmeb2	0.204296	2.67877e-05
Zbtb2	0.204282	0.00463175
Ccdc86	0.204173	0.000203482
Lin9	0.203644	0.000202948
Pdcd7	0.203183	0.00208974
Zbtb7a	0.203112	2.83928e-08
Mical3	0.202815	6.76192e-08
Mir17hg	0.202625	0.0181267
Shmt2	0.202599	1.82207e-15
Qsox2	0.202116	0.00737471
Esf1	0.201945	1.31717e-07
Zfp800	0.200848	0.00036031
Rbm15b	0.200763	3.75911e-09
Senp5	0.200253	3.49058e-09
Ppp1r13l	0.200131	1.49385e-06
Adora2a	0.199715	0.0478946
Gnpnat1	0.199457	6.33265e-07
Zfp330	0.199336	0.000266905
Ppard	0.199213	3.31241e-10
Strn3	0.198855	8.67805e-13
Mtus2	0.1988	0.0182789
Rnf111	0.19795	1.25783e-08
Chd1	0.197565	3.09464e-10
Rgs3	0.197417	0.00156152
1810032O08Rik	0.197212	0.023214
Usp31	0.196756	6.23182e-06
Taf1b	0.196716	0.0226286
Ric8a	0.196494	2.6872e-08
Sh3pxd2a	0.196116	5.40485e-15
4931406P16Rik	0.195973	6.04731e-09
Ticrr	0.195562	8.70274e-07
Gpr85	0.195343	0.000520937
AI987944	0.194769	0.0275216
Dnttip2	0.19472	0.000389444
Ankrd11	0.194146	3.34589e-07
Cdr2	0.194122	0.00108661
Fam13b	0.193605	1.24088e-11
Bcl10	0.193414	5.21287e-06
Rabep1	0.193133	4.89652e-05
Hmgxb3	0.193092	3.63472e-09
Trip6	0.192845	2.42219e-08
Slc6a9	0.192613	1.40323e-06
Pias4	0.192018	0.000455536
Map1b	0.191736	7.16844e-10
Tead3	0.190566	0.0160588
Aldh1l2	0.190417	0.00109599
Ercc1	0.189993	8.9697e-06
Golph3	0.189612	4.57987e-17
Chic2	0.189199	3.2003e-07
Tbc1d10a	0.189082	0.0047869
Hinfp	0.188946	5.00008e-05
F2rl1	0.188705	6.06604e-17
Dnah17	0.188681	0.0224678
Gtf2ird2	0.188319	0.0343739
Twistnb	0.188124	0.00955322
Ehbp1l1	0.187455	7.56288e-12
Tnks1bp1	0.187399	2.66035e-15
Usp53	0.187189	1.43032e-05
Kif5c	0.187014	3.79188e-09
Hivep2	0.186758	2.74806e-05
Fbrsl1	0.185935	0.000291867
Brd1	0.185918	7.08304e-13
Chka	0.185752	1.74474e-12
Capn10	0.185582	0.00440163
Plat	0.185309	3.73899e-19
Mat2a	0.185248	4.72002e-19
Papd7	0.184639	7.69253e-09
Kctd6	0.184238	0.0248052
Scaf4	0.18405	2.46846e-08
Spata2	0.18342	0.00104849
Kif14	0.182745	0.000646714
Adgra2	0.182489	0.0144264
Sqstm1	0.182371	0.00113968
Irgq	0.182338	0.000103142
Rcor3	0.182148	0.000121606
Rara	0.181777	7.52831e-05
Map3k6	0.181717	0.0309239
Ggps1	0.181314	0.0058111
Stxbp1	0.18073	6.3909e-06
Cnnm4	0.180423	5.65931e-05
Lmbr1l	0.180254	0.000604839
Zfp142	0.18002	5.77589e-05
Zfp955a	0.179881	0.000905568
Ing5	0.179622	5.31142e-05
Lats1	0.179372	9.05689e-11
Ehbp1	0.179305	0.0161432
Trim8	0.179167	6.5849e-08
Chkb	0.179001	0.00023444
Ampd2	0.177995	1.26495e-08
Plekhh1	0.177855	0.0002942
Toe1	0.177368	0.00565881
Crls1	0.177204	0.00379277
Dcaf1	0.176573	3.63472e-09
Cenpn	0.176347	0.0233434
Arhgap39	0.176231	0.0138336
Cep63	0.176164	0.0123335
Dgkd	0.176152	1.22622e-08
Camsap1	0.175968	7.51272e-05
Nop58	0.175789	5.32175e-13
Fhl2	0.175492	1.41832e-08
S100pbp	0.175357	0.00100651
Ist1	0.175209	6.72776e-07
Eif2b3	0.175025	0.0121867
Abl2	0.174708	4.39374e-12
Cth	0.174632	0.0192359
Mib2	0.174128	0.00559946
Sec16a	0.174032	1.37343e-09
Rybp	0.173945	0.0491976
Pprc1	0.173785	1.65452e-10
Cbl	0.173738	0.000659803
Dnajb1	0.173373	0.000131859
Arid1a	0.173352	5.3243e-08
Ppp4r3a	0.173286	3.42079e-12
Wnt7a	0.173231	0.00286802
Flnc	0.173209	0.00326639
Ccdc59	0.172766	0.00369114
Brd2	0.172449	2.77635e-18
Kirrel	0.172334	4.31231e-12
Cachd1	0.172298	0.0434086
Zfp426	0.171741	0.00348479
Wdr62	0.171629	0.000742272
Nlrc4	0.171362	0.0182789
Arntl	0.171125	0.00084113
Dusp10	0.171098	0.00293823
Gab2	0.171031	0.0132648
Zfp51	0.171024	0.0103867
Chsy1	0.170981	6.57497e-06
Hps4	0.170972	0.0295788
Mlx	0.170818	0.000474659
Rarg	0.170782	5.38366e-06
Eif1a	0.169222	4.04396e-11
Zfp646	0.168888	3.46261e-06
Larp4	0.168863	6.00073e-11
Cnot4	0.168763	0.00480805
Stk3	0.168493	0.00139596
Daam1	0.168451	8.10521e-06
Tars	0.168405	9.61702e-10
Zfp592	0.168001	0.000226555
Sars	0.167953	1.37892e-10
Uhrf1bp1	0.167809	2.58035e-05
Kbtbd4	0.16775	0.0354289
AU019823	0.167597	0.00559558
Aim2	0.167383	2.12045e-06
Tnfaip2	0.167258	7.15402e-18
Bdp1	0.167251	4.3613e-06
Atxn2	0.166923	1.27255e-07
Slc25a30	0.166902	1.38086e-08
Fastkd3	0.166684	0.0154329
Sos2	0.166543	0.000142357
Gcnt2	0.166291	0.0011209
Thap1	0.166003	0.0453235
Trim35	0.165882	6.52868e-09
Snhg12	0.165841	0.0409053
Polr1e	0.16576	0.0378431
Idi1	0.165662	1.44013e-05
Brd4	0.164885	6.237e-10
Utp15	0.164504	4.14232e-06
Elmsan1	0.164481	0.00428442
Dnajb12	0.164126	0.00215842
Tjap1	0.163979	3.86832e-05
Kctd13	0.163932	0.0234035
Pla2g6	0.163742	0.00137967
Ceacam1	0.163652	0.0473543
Zfp516	0.163627	0.000173846
Arid4a	0.163115	0.000173602
Lrig2	0.162975	0.0150201
Cep104	0.162917	0.00015095
Wac	0.162872	1.41403e-06
Atat1	0.162865	0.0431532
Ddx31	0.162241	0.0130053
Mtmr12	0.162075	5.28062e-05
Tfb2m	0.161823	0.00921478
Slc20a1	0.161378	4.98542e-07
Yif1b	0.161366	0.026475
Arih2	0.161349	4.77892e-06
Ints12	0.161181	0.00927016
Mtf1	0.161168	0.0390172
Kdm3a	0.160938	8.51019e-07
E130309D02Rik	0.160787	0.00225423
Bclaf1	0.160498	1.66379e-11
Zbtb11	0.160369	0.000602005
Map3k10	0.160288	0.0458466
Gnl2	0.160268	1.65541e-05
Cep170	0.160228	4.06034e-07
Lrch3	0.160189	2.26482e-05
Samd4b	0.160114	1.48575e-10
Dclre1b	0.159894	0.0303394
Lrif1	0.159723	0.00351214
Cyp51	0.159416	2.13849e-16
Prc1	0.159102	5.24392e-08
Stat3	0.158998	4.15458e-05
Sbds	0.158904	3.36321e-05
Zbtb41	0.158899	2.4468e-05
Ythdf1	0.158837	4.33573e-05
Arhgef28	0.158749	2.40538e-06
Eif4ebp1	0.158732	0.000104948
Tnfrsf1a	0.158693	3.87112e-05
Dhh	0.158686	1.88251e-06
Etf1	0.158172	4.50088e-08
Ccdc137	0.158126	0.0491421
Ggnbp2	0.15798	5.0668e-07
Prr5	0.157578	0.0409049
Gpbp1	0.157083	1.76285e-07
Unc45a	0.156899	4.89652e-05
Zdhhc13	0.156804	0.00132183
Arap2	0.15674	0.0219224
Klhl26	0.156729	0.0187967
Tigar	0.156535	0.0100589
Atrip	0.156163	0.0252211
Cdc42se1	0.155936	4.18051e-08
Oser1	0.155798	0.0269228
Ppp1r18	0.155596	3.85268e-08
Arhgap5	0.15557	0.00064682
Utp4	0.155368	2.15664e-05
Avl9	0.155099	4.67052e-05
Rhpn2	0.155043	3.46267e-05
Ppp2r5b	0.154739	2.13132e-06
Dgke	0.154447	0.0468465
Csnk2a2	0.154434	0.000160953
Fbrs	0.154283	1.41403e-06
Msantd2	0.15422	0.0200593
Trp53inp2	0.154145	0.0013707
Alkbh5	0.154047	2.24166e-09
Ptp4a1	0.153591	2.17764e-07
Rbbp6	0.153447	1.21106e-06
Phc2	0.153127	2.6236e-07
Nes	0.152379	9.40931e-05
Tmem87b	0.152108	0.000874872
Psat1	0.152076	7.71818e-11
Sf1	0.152068	1.05173e-09
Sdad1	0.152041	4.65079e-06
Tbcel	0.151822	0.00211404
Recql4	0.151526	0.0265454
Mak16	0.150839	0.00125987
Slc45a4	0.150668	0.00778687
Plekhm2	0.150363	0.0109955
Bscl2	0.150343	0.00737471
Slk	0.15023	1.2758e-13
Tnks2	0.150124	3.11392e-10
Usp22	0.149961	4.40589e-05
Eif3a	0.149899	4.67704e-08
Snhg15	0.149753	0.0198458
Lars	0.149317	1.15271e-08
Slc35e2	0.149111	0.00566979
Tnrc6c	0.149019	0.000111585
Socs5	0.148911	4.0938e-06
Tcf20	0.148891	3.0606e-07
Nt5c2	0.148629	0.000154081
Atxn7l3	0.148594	2.11616e-07
Shf	0.148362	0.0307066
Lemd3	0.148178	0.0067311
Zfp410	0.148024	0.0145162
Sp2	0.14796	0.00303116
Ppp2r3a	0.147764	0.0394123
Shb	0.14774	0.000399973
Rab21	0.147474	0.000193946
Hspa5	0.147397	8.51501e-08
Cep295	0.147107	0.000308269
Tmem199	0.147089	0.00964898
Mapk6	0.146918	2.14356e-12
Gm21969	0.146906	2.60158e-07
Cdk18	0.146737	1.60792e-06
Dr1	0.146692	0.00036031
Tada3	0.146527	0.0114895
Wdr43	0.146348	2.28463e-05
Ppp1r12a	0.146202	2.01555e-06
Yars	0.146176	0.000174105
Tgoln1	0.145715	2.53379e-09
Fhl3	0.144786	0.000677794
Slc12a4	0.144624	7.46838e-08
Cmip	0.144562	4.77212e-07
Fam208b	0.14421	0.00131346
Ubap1	0.144203	0.00172421
Dcp1a	0.144068	0.00100256
Nhlrc2	0.143843	0.00870303
Srsf3	0.143779	1.03637e-08
Tatdn2	0.143753	8.34514e-05
Rfx1	0.143678	0.00163861
Phf1	0.143666	0.0113813
Rad17	0.143649	0.0338317
Gabpb1	0.143476	0.0219224
Trim39	0.143471	0.00209588
Wee1	0.143447	0.0041681
Ddx42	0.143215	2.31163e-07
Mark2	0.143063	6.56213e-07
Fiz1	0.143051	0.0190539
Tgif1	0.14291	5.63994e-06
Sec24a	0.142656	1.52422e-05
Gtf2e2	0.142551	0.00516673
Napa	0.142396	1.9171e-06
Nab1	0.142286	1.18603e-06
Ppp2cb	0.142282	0.000261167
Kdm5b	0.142241	0.000336997
Msmo1	0.142102	7.06715e-10
Arhgef2	0.142093	5.08041e-05
Nr1d2	0.141922	4.89671e-05
Tns2	0.141576	0.00125177
Dcaf12	0.14144	0.000579296
Trnt1	0.141281	0.000132554
Gosr1	0.141103	0.000174021
Atp13a3	0.140754	2.92973e-06
Sik3	0.140619	1.84168e-08
Eif2s2	0.140519	3.13821e-06
Eya2	0.140493	0.000829327
C77080	0.140491	6.74716e-12
Rprd1a	0.140368	0.0199009
Ripk1	0.140275	0.000296997
Pdcd11	0.140016	6.30393e-06
Aftph	0.139999	0.000274366
Cables2	0.139927	0.000488833
Ugcg	0.139923	1.99815e-07
Sox17	0.139894	0.00335191
Ska2	0.139884	0.0299537
Patl1	0.139727	5.88137e-05
Camta2	0.13971	0.00624412
Gabbr1	0.139549	8.98607e-06
Noc3l	0.139368	0.0202707
Eea1	0.139263	9.42952e-06
Acbd3	0.139079	9.98023e-05
Retreg1	0.138907	0.00257638
Aff4	0.138777	4.60171e-09
Cstf3	0.138722	0.00064782
Tecpr2	0.138596	0.00992042
Rrp12	0.138413	0.000961839
Taok3	0.138105	0.000144855
Scyl2	0.137991	1.58431e-05
Osbpl11	0.137863	0.00275679
Flvcr1	0.137755	0.0084915
Ccdc186	0.137694	0.0286451
Kdm7a	0.137684	0.0147978
Gtf2f2	0.137495	0.00816003
Foxp4	0.137331	0.000174021
Pdcd2	0.137269	0.0118058
Lrrc47	0.137263	0.000211589
Jmjd1c	0.136684	0.000779074
Tra2b	0.136497	1.17417e-06
Apba3	0.13628	0.0241653
Dda1	0.136165	0.00178165
Asxl2	0.135818	0.00144212
Thap2	0.135536	0.0471097
Zfp948	0.13548	0.0349503
Ube2o	0.134861	0.00184335
Ube2w	0.134538	0.0283624
Nup98	0.13435	6.93056e-05
Rabgef1	0.134307	0.0451401
Syvn1	0.13406	0.00133892
Ccnt1	0.134048	0.000163059
Mcm10	0.133967	0.0137208
Nop14	0.133831	4.04525e-05
Zscan26	0.133669	0.000593231
Orc4	0.133287	0.00880763
Usp16	0.133176	0.00265374
Kri1	0.133016	0.00121417
Zfp57	0.132978	0.000808526
Stc2	0.132942	0.000609071
Ccnl1	0.132731	6.12625e-05
Otud7b	0.132654	2.04527e-06
Dcaf10	0.132596	0.0154255
Morc3	0.132169	0.0008836
Kctd9	0.132092	0.000167311
Hax1	0.131948	0.000498584
Arl8a	0.131822	0.00010332
F11r	0.131808	2.62235e-06
Sphk2	0.131779	0.0114848
Zfp62	0.131742	0.0406085
Ptp4a2	0.131509	9.60038e-07
Crtc2	0.131421	0.00175664
Ctdp1	0.131325	0.00321917
Nol8	0.131152	0.0105606
Ino80	0.131077	0.000368768
Slf1	0.131075	0.0469058
Atn1	0.130957	1.9873e-06
Wdr3	0.130866	0.000475561
Tnfaip1	0.130633	4.62194e-07
Ccnk	0.130536	0.0026945
Ncdn	0.130413	0.00100461
Tmem41b	0.130287	0.000296997
Foxj3	0.130269	0.000654889
Appbp2	0.130073	1.51463e-05
Znfx1	0.129995	0.0210399
Clic4	0.129879	9.85443e-05
Ube2j2	0.129673	0.000199643
Fip1l1	0.129477	0.000392814
Pcx	0.129412	0.0104792
Ikzf5	0.128793	0.0196728
Rbbp8	0.128722	0.0418632
Cep170b	0.128671	2.5958e-08
Ddx5	0.1286	2.75905e-11
Gmeb1	0.128284	0.0325578
Pik3cb	0.128239	0.0387973
Tmem214	0.128088	0.000169761
Akap9	0.127802	1.58431e-05
Nfx1	0.127693	6.98634e-06
Ttc9c	0.127528	0.00393056
Trpv4	0.127441	0.0471097
Ddx20	0.127207	0.0129176
Supt6	0.12714	0.00012877
Axin1	0.126988	0.00036031
Zfp629	0.126967	0.0488732
Lsm12	0.126762	0.00374142
Iws1	0.126701	0.000604839
Tollip	0.126325	0.000270859
Ppp2r2a	0.126281	6.77553e-05
Vrk3	0.12584	0.0425952
Pmaip1	0.125783	0.00870303
Gse1	0.125699	0.000121832
Tbl3	0.125513	0.000716401
Pik3ca	0.125221	0.00150752
Slc2a1	0.125076	3.08217e-07
Nfe2l2	0.125057	3.42552e-10
Pafah1b1	0.124619	5.58627e-07
Josd1	0.124539	0.00562181
Nif3l1	0.124532	0.0435262
Sh3tc1	0.123816	0.00822087
Sdccag3	0.123744	0.0014261
Nop2	0.123523	6.48738e-05
Cul3	0.123499	2.05094e-05
Crkl	0.123424	0.00102461
Fem1c	0.123408	0.0202645
Pogk	0.123284	0.00388365
Myd88	0.123224	0.0293767
Cenpe	0.123137	3.4503e-05
Ascc2	0.123004	0.0010755
Rnmt	0.122998	0.00758421
Iars	0.122844	2.4317e-08
Gm20716	0.12283	5.15691e-05
Top1	0.122726	5.38473e-05
Srsf7	0.122616	5.79635e-05
Ddx19b	0.122353	0.00524095
Pwp2	0.12234	0.0179382
Bcar3	0.122301	0.000115021
Fam193a	0.122228	0.0109545
Stam	0.122161	0.000493018
Wdr75	0.122152	0.000480185
Ddias	0.12214	0.0310106
Tmem168	0.122041	0.0097863
Zfp568	0.121927	0.00101758
Map2k5	0.121923	0.0165213
Rlf	0.121897	0.00621203
Trip11	0.121599	0.000520006
Grsf1	0.121591	0.00955109
BC030336	0.120999	0.0185297
Gatad2a	0.120988	0.000541679
Triobp	0.120866	0.000337667
Vasp	0.120843	1.47658e-07
Slc16a3	0.120813	0.00557684
Ube2q1	0.120774	0.0011572
Slain2	0.120516	4.22078e-05
Pde4dip	0.120499	0.000121677
Spred1	0.120402	0.0162622
Ppp2r5a	0.120339	0.00329588
Rars	0.120332	7.54207e-06
Nup153	0.119865	2.40887e-05
Utp18	0.119812	0.0127471
Kdm4a	0.119742	0.00259625
Mtfr1	0.1193	0.000973918
Camsap2	0.119101	0.000334497
Rcc1	0.119079	0.000322658
Ankhd1	0.118998	6.765e-05
Tiam2	0.118878	0.00487889
Grpel2	0.118762	0.0133422
Ssfa2	0.118595	0.00271286
Mlkl	0.118568	0.004595
Fbxo34	0.118258	0.0331323
Dusp7	0.118177	0.0176425
Cic	0.118049	3.86066e-05
Yy1	0.117884	0.000548286
Taf1d	0.117773	0.000279577
Crebbp	0.117234	0.00137295
Rgp1	0.116743	0.00411877
Trib1	0.116621	0.00810343
Rnf4	0.116504	0.000736446
Rnf123	0.116357	0.0113147
Rrn3	0.116351	0.000450479
Eloa	0.116312	0.0139973
Nfxl1	0.116093	0.0108263
Ccdc9	0.1159	0.0334221
Ahctf1	0.115856	0.000193052
Odf2	0.115744	0.000872248
Tpp2	0.115584	2.37833e-05
Synj1	0.115516	0.0182386
Rab6a	0.11546	0.000333389
Tanc1	0.11543	5.15691e-05
Prdm4	0.115377	0.0148328
Ripor1	0.115171	0.0144387
Palld	0.115158	0.0147859
Rasa2	0.114943	0.00547005
Ttc17	0.1147	0.0158917
Plagl2	0.114414	0.0170627
Nolc1	0.114334	0.000106271
Snhg1	0.114207	0.00293823
Nhsl1	0.114078	0.00104154
Ddx52	0.114035	0.00608599
Fbxo33	0.114002	0.039326
Sdc4	0.113936	0.000142313
Tacc2	0.113679	0.000884998
Sos1	0.113405	0.00600192
Snrnp48	0.113379	0.017054
Mphosph10	0.113191	0.0125167
Heatr1	0.113166	0.00111391
Ubn1	0.112873	0.00103896
Cdv3	0.112762	1.66214e-05
Zfp384	0.112564	0.000677419
Pawr	0.112511	0.0414252
Nsmf	0.112377	0.0274373
Eef1e1	0.11237	0.0132709
Sfswap	0.112199	0.00948512
Prpf38b	0.112011	9.33131e-05
Elavl1	0.111399	0.000862823
Sgms2	0.111382	6.84551e-09
Lrrfip2	0.111246	0.0128912
2410089E03Rik	0.111207	0.0244582
Tapt1	0.111065	0.0119318
Map1s	0.110186	0.0107432
Rsl1d1	0.110129	5.04497e-06
Foxk2	0.10993	0.000179751
Esrp2	0.109763	0.00247884
Mef2a	0.10975	0.0012406
Eif1	0.109669	5.21287e-06
Mdm2	0.109509	0.000539999
Zmym2	0.109429	0.00266287
Ptprn	0.10931	0.0173136
Polr3e	0.109096	0.014243
Itch	0.108772	0.00172942
Procr	0.108754	0.0100851
Dnaja2	0.108403	3.08815e-05
Xpot	0.108383	9.32126e-06
Bptf	0.108367	0.000860396
Ppfibp1	0.108334	4.8612e-05
Psmc6	0.108179	0.000145571
Rdh11	0.108177	0.00257771
Cflar	0.108117	2.33452e-05
Dbf4	0.107846	0.00393065
Atf6	0.107801	0.0042116
Shoc2	0.10774	0.00194412
Trim47	0.107632	0.0144013
Arhgef17	0.107591	0.0127679
Wwc2	0.107432	0.0011627
Pptc7	0.107406	0.0394016
P4ha2	0.10727	0.0458466
Pdzd8	0.107199	0.0050123
Ap3d1	0.107107	9.21019e-05
Gtf2ird1	0.106841	0.0166712
Sash1	0.106367	0.00402212
Cdk13	0.106101	0.00255241
Samd8	0.106015	0.0178439
Ints3	0.105969	0.000568646
Pdpk1	0.105939	0.000270859
Rbm39	0.105643	4.42733e-06
Rif1	0.105636	0.0251711
Pcsk7	0.105622	0.0337577
Kmt5b	0.10559	0.00719496
Paqr8	0.105166	0.0296663
Sqle	0.105132	0.000236152
Picalm	0.104872	6.89485e-06
Grwd1	0.104851	0.015725
Phgdh	0.10485	2.90381e-06
Pitpnc1	0.104807	0.0227629
Coro2a	0.104335	0.000224593
Setx	0.104311	1.97322e-05
Akt3	0.104292	0.0438008
Gapvd1	0.104277	0.000199461
Isg20l2	0.104219	0.0196641
Rnf214	0.104089	0.0429498
Dnajc5	0.104084	0.00023729
Clcn4	0.103988	0.0240617
Leo1	0.103813	0.0160933
Phf3	0.10377	0.000159619
Sh3pxd2b	0.103717	2.33204e-06
Ppan	0.103664	0.00454417
U2af1	0.103539	0.00163345
Gys1	0.103465	0.00409611
Ptpn21	0.103259	0.0123102
Uso1	0.103234	0.00312297
Smad4	0.103233	0.00598021
Ipo7	0.10323	4.95359e-06
Ythdf2	0.102761	0.00882869
Tmem57	0.102748	0.0136493
Pi4k2b	0.102646	0.000158349
Dctn4	0.10254	0.0204881
Aurka	0.102445	0.0302904
Scamp2	0.102429	0.00633549
Ranbp2	0.102357	1.14806e-05
Pip4k2c	0.102329	0.00582249
Rcc2	0.102241	0.00895728
Slc25a37	0.102222	0.000102972
Ppp4r2	0.102196	0.000326939
Pom121	0.101992	0.00156416
Lsg1	0.101689	0.0268532
Lrrc41	0.101645	0.026029
Myo19	0.101634	0.0141308
Wapl	0.101615	5.4304e-05
Reps1	0.101544	0.00919781
Dyrk1a	0.101403	0.0082804
Cdk7	0.1014	0.0431872
Pnpla8	0.10136	0.0483418
Tra2a	0.101329	0.00141235
Ccdc97	0.101304	0.0412736
Ddx21	0.101227	6.1892e-05
Plcd3	0.101202	0.00439783
Reep4	0.100798	0.00619324
Taf5l	0.100669	0.0258962
Fcho2	0.100608	0.0071422
Faf2	0.100489	0.00388229
Mllt6	0.100254	0.0138972
Zc3h7a	0.100219	0.00348479
Cebpz	0.10014	0.0121334
Arih1	0.100061	0.000199461
Neu1	0.0998853	0.000904507
Rnf40	0.0996927	0.00219093
Rb1cc1	0.099659	0.026029
Pank3	0.0995999	0.000128163
Nub1	0.0992903	0.0189812
Cdk2	0.0992754	0.0254496
Tmem97	0.0991739	0.0418523
Dhx33	0.0991158	0.0163322
Pxn	0.0990253	0.000763553
Arid2	0.0989385	0.00955846
Rragc	0.0988662	0.00120498
Sox13	0.098839	0.0061079
Epc2	0.098785	0.0394123
Kpna2	0.0986773	2.73381e-05
Ano8	0.098547	0.017783
Sfpq	0.0984143	0.00036031
Crk	0.0982126	6.20025e-05
Ubr5	0.0980586	0.000206239
Dvl1	0.0979348	0.00230604
Dusp6	0.0978414	2.6556e-05
Nup188	0.0978329	0.000436566
Cggbp1	0.0978131	0.000277416
Tfg	0.0977885	0.0171591
Mmadhc	0.0977557	0.0192437
Ube3a	0.0977419	0.01803
Atxn1l	0.0976004	0.00929248
Dock5	0.097575	0.000343429
Map4k4	0.0973419	0.000157686
Rhou	0.0973353	0.027597
Rock1	0.0972293	0.00282912
Senp1	0.0970201	0.0034597
Fyttd1	0.0969368	0.0488732
Gars	0.0969186	0.000678124
Csnk1a1	0.0967097	6.53072e-05
Kif18b	0.096637	0.042374
Naa15	0.096613	0.00100575
Polr1b	0.096602	0.00897417
Qrich1	0.0963681	0.00265282
Odf2l	0.096059	0.0235572
Kdm1a	0.0960133	0.00257638
Srsf6	0.0959887	0.000122856
Rab5a	0.0959574	0.0337036
Klf3	0.0957941	0.00672247
Ccng2	0.0956403	0.0108565
Eprs	0.0955086	0.00097879
Rreb1	0.0955046	0.0310106
Azin1	0.0952104	0.00331086
Arap3	0.0952006	0.000711767
Mpp5	0.0951571	0.0458596
Zfp609	0.0949138	0.00307353
Cbfb	0.0946859	0.0011209
Casp8	0.0945541	0.0395811
Map4k5	0.0945301	0.0139973
Trim33	0.0944192	0.00737471
Plin2	0.0943609	0.000412345
Fxr2	0.0943601	0.00287407
Sec24b	0.0941263	0.00533349
Tet3	0.0940727	0.00676501
Pcsk9	0.0937317	3.03389e-05
Jade1	0.093655	0.0398694
Ubxn4	0.0936406	0.0110959
Hif1a	0.0935755	0.00591853
Purb	0.0933273	0.00283414
Atl2	0.0931825	0.0227477
Sec14l1	0.0930216	0.00212629
Pnrc2	0.092907	0.0182217
Tcof1	0.0927837	0.0302904
Hspa4	0.0927721	4.44505e-06
Plce1	0.0927439	0.0355874
Larp1	0.0925994	0.000614132
Mtmr10	0.0925529	0.00934587
Med13	0.0923532	0.00168716
Tcerg1	0.0920354	0.00310689
Ptprk	0.0918939	0.0102684
Cramp1l	0.091793	0.0342384
Sav1	0.0911342	0.00700246
Hipk3	0.0910698	0.0204396
Mier1	0.0909246	0.0145914
Bod1l	0.0908896	0.033639
Scpep1	0.0908092	0.00399721
Sfr1	0.0907537	0.00201962
Trabd	0.0905868	0.0116455
Gtf2h1	0.0905721	0.0205309
Abcf2	0.0903947	0.00417587
Setd5	0.0902847	0.00508401
Rrp1b	0.0902259	0.0298932
Zc3h18	0.0902251	0.00958826
Myo1c	0.0902139	3.3251e-06
Ncoa6	0.0901127	0.0132792
Taok1	0.0900546	0.000265473
Fdft1	0.0899897	0.000801386
Ppig	0.0899738	0.00861804
Mark3	0.0899288	0.0157568
Dpf2	0.0898794	0.0130845
Nemf	0.0898027	0.0210627
Tmem65	0.0897772	0.0199432
Fam160b1	0.089558	0.0476483
Kat7	0.0895427	0.00704282
Kmt5a	0.0893203	0.000293437
Mybbp1a	0.0892429	1.74912e-05
Osbp	0.089125	0.00721283
Rsf1	0.0890752	0.0395604
Zfp335	0.0890693	0.0352681
Setd2	0.0887486	0.00327015
Txlna	0.0886912	0.00458319
Srsf4	0.0886155	0.0417962
Ppp4r3b	0.0883065	0.0145859
Pak4	0.0881627	0.00934587
Map2k3	0.0879906	0.00335786
Kmt2a	0.0878206	0.00318736
Sun1	0.0877079	0.0285828
Rock2	0.0875503	9.97266e-05
Cyld	0.0875052	0.0403706
Itga3	0.0874408	0.000110265
Fgfr1op	0.087374	0.0269653
Dhx15	0.0872236	0.000450627
Baz2a	0.0870383	0.00150211
Akirin2	0.087022	0.0431972
Srsf5	0.0864869	0.000513468
Fndc3b	0.0863819	0.0034638
Trim27	0.0863745	0.0373564
Hnrnpdl	0.0863081	0.00150435
Fbxw11	0.0862731	0.00628151
Riok3	0.0859583	0.0174403
Ldlrap1	0.0858506	0.0386538
Ppp1r2	0.0855628	0.0130923
Cldn12	0.0853712	0.0327146
Krt23	0.0853606	0.00107243
Fnip1	0.0851407	0.0385923
Ythdf3	0.0847173	0.00202179
Derl1	0.0845982	0.00842235
Usp4	0.0845155	0.0207215
Ip6k2	0.0843992	0.0480658
Cnn3	0.084375	0.0153251
Uba3	0.0843555	0.00705424
Chpf	0.0843422	0.0463507
Cab39	0.0841479	0.00322379
Akap8	0.0840652	0.00247884
Fam107b	0.0840321	0.000527421
Thrap3	0.0839985	0.00229435
Prkca	0.0839726	0.0209082
Ppm1a	0.0838889	0.0110653
Nup160	0.083867	0.0199766
Dis3	0.083793	0.0238302
Zyg11b	0.0836647	0.0430593
Rfwd2	0.0836064	0.0261064
R3hdm2	0.0835488	0.0200593
Fbxo38	0.0831273	0.0310461
Sp1	0.0830954	0.0498976
Rbms1	0.0829154	0.00239271
Khdrbs1	0.0829121	0.0180627
Usp33	0.0827612	0.0308081
Ppp4r1	0.0827413	0.00542591
Cdc5l	0.082706	0.0265209
Atf1	0.0825365	0.0437957
Pafah1b2	0.0824879	0.00543376
Bag3	0.0823642	0.0252617
Dpp9	0.0823379	0.0104682
Clock	0.0822217	0.0108345
Chd4	0.0821689	0.0142148
Hspa9	0.0821323	0.00106943
Rbm6	0.0820101	0.0403998
Por	0.0820089	0.00467356
Zbtb38	0.0817311	0.0274373
Alyref	0.0816873	0.0478946
Ikbkb	0.081557	0.0133164
Gpc1	0.0814804	0.0144699
Ube2s	0.0813794	0.0111386
Arhgap21	0.0811987	0.0115124
Usp34	0.08099	0.0194837
Zc3h4	0.0809678	0.00993843
Hgs	0.0805609	0.021128
Tab2	0.0805033	0.00792687
Elf1	0.0801955	0.0196973
Sart3	0.0799124	0.0486723
Kif5b	0.0798502	0.00525299
Anln	0.0798446	0.0016277
Elovl5	0.079807	0.00424918
Mapk1ip1l	0.0796655	0.00317653
Mta2	0.0796419	0.00871903
Srrm1	0.0794003	0.00271199
Lonp1	0.0792626	0.00310042
Rsrc2	0.0790794	0.026486
Sec23ip	0.0790351	0.0420957
Ankrd17	0.0790048	0.0142148
Fndc3a	0.0785817	0.0078786
Cdc42bpa	0.0782394	0.0368128
Fxr1	0.0779731	0.0221184
Hjurp	0.0772841	0.00136985
Zdhhc5	0.077215	0.0061079
Hipk1	0.0771603	0.00544972
Sh3gl1	0.0771107	0.0240535
Agfg1	0.0769633	0.0142148
Parvb	0.07682	0.0403639
Abi1	0.076608	0.00633549
Serp1	0.0764733	0.0130923
Plekha2	0.076428	0.0088936
U2surp	0.0763706	0.0202098
Ubr4	0.076202	0.00565616
Shc1	0.0760763	0.00322044
Gcom1	0.0759781	0.0467485
Pmepa1	0.0759114	0.00984775
Eif4e2	0.0757251	0.0296221
Rap1b	0.0754193	0.00724805
Ckap5	0.0751348	0.00795861
Stat6	0.0749365	0.0172837
Psme3	0.0747182	0.00771347
Larp4b	0.0743063	0.0407889
Rbm47	0.0740908	0.0188883
Ctbp2	0.0738555	0.0203022
Wdr26	0.073819	0.0037994
Atp2a2	0.0737829	5.94306e-05
Tecpr1	0.0736401	0.000846366
Nfatc3	0.0735923	0.0229196
Trio	0.0735359	0.0466196
Ube2d3	0.0730888	0.00713574
Tmed5	0.0730827	0.0435262
Usp6nl	0.072626	0.0294884
Cherp	0.0724776	0.0161582
Tbrg4	0.0721964	0.0431872
Eif4g2	0.071764	8.58877e-05
Pds5a	0.0716561	0.0173395
Stom	0.0713161	0.0162441
Jup	0.0712323	0.0056336
Esyt1	0.0711918	0.0354124
Wdr36	0.0711891	0.0420506
Csnk2a1	0.0709708	0.0190838
Lama5	0.0708623	0.00100515
Kat6a	0.0706772	0.0204741
Git1	0.0706472	0.0225883
Srm	0.070184	0.038871
Smim15	0.0700866	0.0377012
Mki67	0.0699185	0.00553559
Tpr	0.0694836	0.0117154
Kcnn4	0.069458	0.0126117
Crybg1	0.0692311	0.0127679
Dusp4	0.0691233	0.0431872
Scaf11	0.06873	0.00955291
Srebf2	0.0686815	0.00770131
Slc39a14	0.0686632	0.0455026
Plscr1	0.0685892	0.0144013
Ptges3	0.0684241	0.0126105
Akt1	0.0683299	0.0297877
Xrn2	0.0682404	0.0204706
Galnt3	0.0681939	0.0360833
Myo18a	0.0681468	0.0154208
Pak2	0.0675233	0.0114307
Hdlbp	0.0674465	0.000454018
Ahcyl2	0.0674286	0.0398694
Sptan1	0.0672461	0.000728039
Morc2a	0.0660208	0.0471849
Ppp1cb	0.0657285	0.0282537
Top2a	0.0657232	0.00422373
Srp68	0.0656763	0.0469732
Actg1	0.0655665	0.00202946
Usp7	0.065122	0.0169212
Pabpc4	0.0650682	0.0316286
Soat1	0.0649306	0.0425421
Flnb	0.0641591	5.23763e-05
Dlg1	0.0640735	0.026252
Sympk	0.0640374	0.0373564
Stard4	0.0639272	0.0223487
Suz12	0.0636212	0.0289488
Mta1	0.0630855	0.0321933
Csde1	0.0620238	0.0128504
Hyou1	0.0619321	0.0141705
Senp6	0.0616101	0.0261064
Tinagl1	0.060566	0.00368208
Lin7c	0.0605652	0.042281
Gm28635	0.0601712	0.0247353
Trip12	0.0599102	0.0321376
Ncor2	0.0598896	0.0142351
Trp53	0.0594942	0.0445941
Tcf25	0.0589475	0.0362361
Eif4a1	0.0589172	0.0130763
Tln1	0.0588372	0.0312737
Rrbp1	0.0585611	0.0184263
Xpo1	0.0581892	0.0458014
Nup205	0.0578785	0.0426753
Cdc42bpb	0.0572078	0.0136613
Caprin1	0.0568283	0.0108345
Fam91a1	0.0562179	0.0266098
Psmd8	0.0554148	0.0438472
Dlst	0.0548007	0.0474754
Afdn	0.0506988	0.0454369
Copa	0.0497461	0.0278433
Otud4	0.0477044	0.0446777
Hsp90aa1	0.0475142	0.0489596
Unc5b	0.0470082	0.034552
Calu	0.045493	0.0282464
Vcl	0.0452701	0.0488732
Gapdh	-0.0428955	0.0190148
Rpl3	-0.0435773	0.0359004
Slc6a6	-0.0435787	0.0451401
Ldha	-0.044017	0.0230897
Arhgdia	-0.0450953	0.0283624
Tpi1	-0.0461501	0.0221184
Anxa2	-0.0483773	0.00691473
Dstn	-0.0510901	0.0431972
Rpl23a	-0.0517806	0.0310683
Ctnnb1	-0.052017	0.00542591
Prelid1	-0.0528091	0.0211741
Dag1	-0.0528143	0.0431872
Tmbim1	-0.0532252	0.046687
Glud1	-0.0533584	0.0241922
Pdia6	-0.056109	0.0218762
Rps5	-0.0563362	0.00541611
Net1	-0.0565363	0.0476719
Lad1	-0.05701	0.0385911
Rpl17	-0.0573119	0.0220158
Rab2a	-0.0574201	0.0349851
Arpc1b	-0.0574423	0.0420981
Ppp1ca	-0.0576795	0.0119479
Rplp0	-0.0580004	0.0247517
Anxa4	-0.0580467	0.00966749
Msln	-0.058381	0.00651192
Fth1	-0.0585722	0.0247687
Aco2	-0.0589292	0.0292555
Psmc1	-0.0593971	0.0295186
Laptm4a	-0.0602225	0.0180613
Psap	-0.0607594	0.0368592
Paics	-0.0608926	0.0141221
Rpl7	-0.0614593	0.0169056
Rpl26	-0.0615266	0.0185297
Epn1	-0.0618988	0.0197452
Sulf2	-0.062115	0.029487
Slc12a2	-0.062155	0.00310085
Rpl12	-0.0622128	0.00737471
Snrpb	-0.0623093	0.0178749
Bsg	-0.0630484	0.00178165
Rps3a1	-0.0631277	0.000871528
Eef1d	-0.0641195	0.0488732
Hp1bp3	-0.0643026	0.0086886
Eif3h	-0.0643116	0.0245093
Krt20	-0.0644735	0.0285821
Anapc5	-0.0644916	0.0149156
Eef1b2	-0.0647431	0.00486755
Cystm1	-0.0651785	0.00392873
Hnf4a	-0.0652216	0.00305834
Dhcr24	-0.0654429	0.00795861
Hnrnpul2	-0.0654648	0.0192881
Usp48	-0.0657441	0.0383945
Sh3bgrl2	-0.066095	0.0245981
Vapb	-0.0661048	0.0359512
Npnt	-0.0661113	0.0032743
Tspan8	-0.066306	0.00166767
Golim4	-0.0664608	0.0294982
Fkbp1a	-0.0667784	0.0120039
Pebp1	-0.0668657	0.0075379
Ykt6	-0.0669113	0.0429485
Topbp1	-0.0671054	0.0138079
Rpl19	-0.067248	0.00199414
Wfdc2	-0.0674403	0.0176425
Ubb	-0.0676279	0.0061079
Tmed10	-0.0683175	0.0127471
Itm2b	-0.0685166	0.000830323
Rpl15	-0.0685612	0.0182789
Nbeal2	-0.068929	0.0234124
Ptpa	-0.068946	0.0129265
Pml	-0.0689788	0.0395999
Lgals4	-0.0690144	0.0215392
Suclg2	-0.069856	0.044939
Ano1	-0.0701509	0.00608218
Rps3	-0.0702876	0.00443644
Erh	-0.0703183	0.0162244
Grn	-0.0704009	0.0279801
Psmc5	-0.0704397	0.0375472
Tnpo2	-0.0705078	0.0217381
Cotl1	-0.0705829	0.0255648
Mbd3	-0.0706026	0.043033
Uqcrc1	-0.0706794	0.0125951
Ly6a	-0.0708843	0.0254956
Arfgef2	-0.0711787	0.0424096
Dap	-0.0715843	0.0022967
Add1	-0.0716478	0.00537956
Rab5c	-0.0719984	0.0139929
Ahcyl1	-0.072016	0.0182217
Rtcb	-0.0721622	0.0308165
Tspo	-0.0724012	0.00624271
Ttll12	-0.0725005	0.0469058
Golm1	-0.0727894	0.000255372
Lta4h	-0.0728341	0.0269202
Esd	-0.0728772	0.00120498
Setd7	-0.0729987	0.0259983
Tsn	-0.0732318	0.0234035
Chmp1a	-0.0733432	0.0268194
Rpl8	-0.0734885	0.00231449
Rpl14	-0.0735504	0.000151615
Nol7	-0.0737358	0.0477762
Pten	-0.0751147	0.0303405
Rnf187	-0.0751165	0.0104761
Grina	-0.0754656	0.0112084
Chmp2b	-0.0755388	0.0234869
St6gal1	-0.0756683	0.00505199
Gm45713	-0.0758916	0.00439603
Ak3	-0.0759367	0.0350507
Rps10	-0.0761235	0.00171835
Aplp2	-0.0763694	0.00681007
Sdhc	-0.076435	0.0290719
Plxna1	-0.0766731	0.0243407
Ftl1	-0.0766997	7.08503e-06
Gabarap	-0.0768559	0.00590951
Rpl13	-0.0772328	0.00025298
Rps24	-0.0773071	0.00151237
Rps25	-0.0773627	0.0018712
Smad3	-0.0774378	0.0204396
Fam213a	-0.077517	0.00704282
Pls1	-0.0776557	0.0213832
Ddx17	-0.0777039	0.00226671
Aldh2	-0.0777096	0.00156966
Fhod1	-0.0778841	0.0345254
H3f3a	-0.0780046	0.00154962
Hspe1	-0.0780425	0.0067118
Krtcap2	-0.0782194	0.0293192
Ccar1	-0.0784167	0.0082804
Rps13	-0.0785179	0.000368585
Btf3	-0.0789934	0.000505609
Ndufa10	-0.0790318	0.023595
Cat	-0.0790448	0.0262565
Rps7	-0.0792503	0.000638454
Glg1	-0.0794602	0.00154371
Ptk2b	-0.0797244	0.0451413
Bak1	-0.0798133	0.0407889
Cpt1a	-0.080104	0.0158917
Atp5g2	-0.0801512	0.0276114
Ssbp3	-0.0802982	0.0401195
Igfbp7	-0.0803677	0.0148256
Rnf181	-0.0804342	0.00915335
Map1lc3b	-0.0806019	0.00748151
Arhgap45	-0.0807457	0.00481549
S100a16	-0.0810144	0.00106752
Cav2	-0.0810626	0.00402212
Rpl18	-0.0811454	0.00964898
Ephx1	-0.0813178	0.0218517
Col4a3bp	-0.0813371	0.0267117
Rpl9	-0.0815117	0.000792736
Samm50	-0.08159	0.0161568
Car8	-0.0816757	0.0227256
Zmat3	-0.0818041	0.00705004
H2afx	-0.0819351	0.0327146
Sec61g	-0.0819757	0.0429498
Dnajc9	-0.0820901	0.0464045
Cbx5	-0.0824306	0.00310689
Rps2	-0.0824735	8.37943e-06
Dtx4	-0.082558	0.044702
Pola2	-0.0825615	0.0451401
Gm20390	-0.0825993	0.000384079
Ripk4	-0.0827398	0.023214
Trappc11	-0.0827921	0.0484419
Srp9	-0.0828589	0.0425952
Fau	-0.0830799	0.00859081
Qsox1	-0.0830839	0.00728923
Sh3glb2	-0.0831088	0.0145855
Prdx5	-0.0831151	0.00177929
Mboat7	-0.0831471	0.0308557
Smg5	-0.0834206	0.00205202
Pomp	-0.083448	0.0368554
Npdc1	-0.0835254	0.0414551
Chmp6	-0.0835367	0.0220739
Rere	-0.0835536	0.00468001
Nsmaf	-0.0835977	0.0443273
Idh1	-0.0836024	0.00374142
Arl2bp	-0.0837176	0.0109086
Stmn1	-0.0841112	0.0178749
Ndufv2	-0.0843424	0.0377699
Cdc123	-0.0843972	0.0327146
Prdx2	-0.0845413	0.000550725
Cep164	-0.0847746	0.0240846
Fam32a	-0.084775	0.0210027
Rps11	-0.0847887	0.000127903
Pxdn	-0.0849672	0.0324547
Esco2	-0.0849704	0.0308062
Slc4a7	-0.0851338	0.00314456
Mrpl18	-0.0853748	0.0331371
Slc25a4	-0.08547	0.00188853
Pdap1	-0.0855497	0.0471623
Hmgn1	-0.0856803	0.000695311
Rpl27a	-0.0857047	0.0042195
Dad1	-0.0863654	0.0289122
Mrpl12	-0.0864554	0.0199432
Rexo2	-0.0868351	0.0265209
Rps8	-0.0872242	0.000134897
Cdc42bpg	-0.0874504	0.0287195
Cox7a2	-0.0874701	0.0387355
Sri	-0.0878594	0.00178947
Fam149a	-0.0879594	0.00685962
Cops6	-0.0882574	0.0204821
Igfbp4	-0.0890441	0.00227089
Thoc7	-0.0890532	0.0349309
Mdh1	-0.0892274	0.0086036
Rps20	-0.089538	0.00127238
Rps15a	-0.0896776	0.00595056
Tubgcp2	-0.089713	0.0314958
Ski	-0.0898181	0.000890662
Taf10	-0.0904605	0.0276894
Abhd4	-0.0907227	0.00293426
Wdr18	-0.0909126	0.0278804
Selenof	-0.0910819	0.000126524
Stard10	-0.0911377	0.000475561
Mrpl30	-0.091305	0.0460732
Adpgk	-0.0913117	0.0205525
Vps29	-0.0915699	0.0351641
Gldc	-0.0917769	0.00922573
Cep350	-0.0918032	0.0246148
Arhgef18	-0.0918341	0.0451401
Mthfd1	-0.0921287	0.00235552
Fez2	-0.0921555	0.0434316
Gm28037	-0.0921629	0.00020806
Vps25	-0.0922123	0.0291071
Chmp3	-0.0925488	0.00220725
Ppp5c	-0.0925688	0.00859507
Ctsa	-0.0927083	0.0190838
Arid5b	-0.0927491	0.0314958
Ncoa4	-0.0929581	0.00205517
Cox4i1	-0.0930057	0.000477201
Cdk2ap2	-0.0930656	0.0269194
Pygb	-0.0934307	0.00784294
Dtymk	-0.0934341	0.0363129
Gipc2	-0.0934595	0.00345285
Xpo7	-0.0936138	0.00657539
Itpripl2	-0.0936504	0.00125234
Calm3	-0.0940229	0.000488833
Stk35	-0.0940234	0.0359004
Emp1	-0.0940305	8.9697e-06
S100a1	-0.0941031	0.0347583
Cacnb3	-0.0943605	0.0355062
Tns3	-0.0944362	0.00245741
Spns1	-0.0945031	0.0397944
Gsto1	-0.0945573	1.22196e-05
Rps16	-0.0947452	0.00102221
Abcc3	-0.0949235	0.0248052
Nmt2	-0.0949688	0.0269883
Rnf220	-0.0952114	0.0458044
1110004F10Rik	-0.0952514	0.00575077
Smo	-0.095272	0.0263855
Cox7a2l	-0.0954153	0.00309843
Slf2	-0.095423	0.0110316
Enpp1	-0.0956188	0.011402
Atp8a1	-0.0959259	0.0485972
Dut	-0.0960051	0.00759732
Cabin1	-0.0960824	0.00939127
Ddx6	-0.0963357	2.04534e-05
Mrpl51	-0.0963564	0.0297353
Phb	-0.0965297	0.0174403
Atp5g3	-0.0966502	0.00379277
Taldo1	-0.0968806	0.00184909
Cdc42ep5	-0.0968953	0.00899361
Rpl11	-0.0969363	7.68165e-05
Camk2g	-0.0969565	0.0401761
Rpl18a	-0.0972216	0.000404502
Agfg2	-0.0972353	0.0477431
Rps27a	-0.0972703	0.00200135
Tmem43	-0.0973144	0.000755192
Il6st	-0.0973962	0.0458596
Tle3	-0.0976639	0.000157749
Mapk14	-0.0977386	0.00847419
Kat2a	-0.0977582	0.00506214
2410006H16Rik	-0.0977806	0.0124525
Dynll2	-0.0978567	0.0431972
Men1	-0.0978664	0.0194762
Cep250	-0.098018	0.00036031
Leng8	-0.098293	0.000156019
Rassf6	-0.0987915	0.0431972
Rpl21	-0.0988191	0.000130824
Brk1	-0.099039	0.00657621
Yeats2	-0.0992492	0.0150148
Padi2	-0.0993911	0.0150776
Anapc2	-0.0994064	0.000812589
Ank	-0.099502	0.000623971
Atrnl1	-0.0995595	0.0144628
Polr2e	-0.0996011	0.00263821
Utp11	-0.0996025	0.0275381
Atpif1	-0.0997928	0.0276114
Prkag1	-0.100362	0.0186773
Tsc1	-0.100551	0.0144199
Srp14	-0.100781	0.0280598
Gmnn	-0.100811	0.0390238
Clk3	-0.100916	0.00762179
Scara3	-0.100922	7.03041e-06
Rps17	-0.101078	5.10958e-05
Pttg1ip	-0.10109	0.000682245
Nudt4	-0.101488	0.00434904
Parl	-0.10162	0.0394642
Drap1	-0.101813	0.0154329
Acad9	-0.101814	0.0139991
Psme2	-0.102	0.0449704
Pspc1	-0.102059	0.0138336
Rps26	-0.102307	6.61708e-06
Slc26a2	-0.102378	2.21479e-06
2200002D01Rik	-0.10247	0.00634761
Nhp2	-0.102585	0.00508805
Plac8	-0.102717	7.66007e-06
Mesd	-0.102918	0.0125373
Gm45717	-0.102992	0.0163648
Cd63	-0.103245	1.49222e-06
Nt5c	-0.103252	0.00815896
Rps9	-0.103424	0.000237184
Ndufa2	-0.10375	0.0264496
Keap1	-0.103793	0.00871784
Naxd	-0.104026	0.0319242
Oxa1l	-0.104033	0.0142847
Ssna1	-0.10408	0.0245885
Ddx39b	-0.104215	1.64748e-06
Anxa3	-0.104347	1.69487e-05
Cc2d1b	-0.104664	0.00436547
Rps18	-0.105182	1.90803e-06
Cst3	-0.105259	0.00302898
Synj2bp	-0.105467	0.00236874
Rasa3	-0.10554	0.000148355
Zfp706	-0.105603	0.00036863
Tma7	-0.105676	0.0061476
Dynlrb1	-0.105775	0.0489596
Anp32a	-0.105776	0.00324752
S100a10	-0.105782	1.48434e-05
Atl3	-0.106092	2.29836e-05
Hypk	-0.106155	0.010151
Ivd	-0.106262	0.0220011
Nrip1	-0.106504	0.000173884
Mrps26	-0.106656	0.0289671
Tpm2	-0.107432	0.0113259
Slfn9	-0.107809	0.0110491
Mtmr4	-0.108274	0.0176425
Maml2	-0.108327	0.0128912
Acaa1a	-0.108369	0.00265582
Cyba	-0.108376	0.0216256
Map3k1	-0.10842	0.00550324
Rpl32	-0.108471	0.000653725
Rpl23	-0.108635	8.30317e-05
Nr3c1	-0.108645	0.037486
Lgals3	-0.108919	2.92701e-08
Kifc3	-0.108977	0.00745688
Aarsd1	-0.109357	0.0352405
Fbxl18	-0.109972	0.0433108
Pfdn1	-0.109996	0.00426286
Ccnl2	-0.110103	0.00108661
Klhl21	-0.110196	0.0223929
Mrps5	-0.110257	0.0429489
Vav2	-0.110477	0.0330755
Dgcr8	-0.110501	0.00808642
Ccnd1	-0.110512	2.43859e-11
Sumo3	-0.110738	0.000242777
Park7	-0.110739	0.000347771
Tspan15	-0.111166	0.000670987
Lgals1	-0.111402	7.08503e-06
Wdhd1	-0.111777	0.0193241
Auts2	-0.111889	0.0435262
Gtf2h5	-0.111959	0.0443273
Csrp2	-0.112197	0.0410821
Mrpl52	-0.112227	0.0251121
Atp6v0d1	-0.112559	0.0099368
Galnt10	-0.112584	0.00177795
Rpl34	-0.112903	8.26058e-07
Tjp3	-0.11291	0.00789614
Wdr61	-0.11324	0.0138442
Cdkn2aipnl	-0.11334	0.00348447
Slc35a1	-0.113376	0.0345594
Gtse1	-0.113512	0.0056866
Nutf2	-0.113525	0.0139155
Limd2	-0.113556	0.0400417
Timm13	-0.113568	0.0109695
Stk38	-0.113997	0.00016101
Ctdsp2	-0.11408	0.000466097
Tsen34	-0.114271	0.000142313
Cd47	-0.114449	0.00899361
Rad9a	-0.114467	0.0344409
Rpl27	-0.11463	5.4149e-05
Arpp19	-0.114681	0.00339596
Dbi	-0.114698	0.00131346
Ufc1	-0.114719	0.00870694
Ifngr2	-0.114908	0.00550091
Rbm14	-0.115075	0.00730104
Marf1	-0.115075	0.00536828
Sugp2	-0.115222	0.0296467
Abcd4	-0.115669	0.0100215
Mrpl28	-0.115845	0.00685962
BC031181	-0.115873	0.0150395
Igsf3	-0.11588	0.023611
Commd1	-0.11602	0.0394123
Washc1	-0.116271	0.0377699
Rplp1	-0.116501	3.50474e-08
Thyn1	-0.116559	0.0311123
Nek9	-0.116663	0.000100488
Tspan12	-0.116769	0.0345594
Akr7a5	-0.116815	0.042374
Gas5	-0.117063	4.08867e-06
Ociad2	-0.117108	0.0193241
Gtf2a2	-0.117456	0.0399797
Arl6ip1	-0.117596	9.1723e-05
Cox6a1	-0.117688	0.000333389
Ppm1f	-0.117724	0.0127679
Lig1	-0.117832	0.00141235
Tnrc6a	-0.117853	0.000664488
Gcat	-0.117891	0.0261745
Cbx6	-0.117984	6.62852e-05
Nme1	-0.118317	0.00252406
Mrpl36	-0.118413	0.0488445
Zfp282	-0.118624	0.0443273
Amdhd2	-0.11884	0.00624412
Csnk1g1	-0.118974	0.0362523
Bckdk	-0.118992	0.0170102
Mtss1	-0.11921	0.0118262
Cdadc1	-0.119222	0.0199432
Elof1	-0.119272	0.0131502
Pex7	-0.119467	0.0439145
P3h4	-0.119474	0.020785
Tmtc4	-0.119518	0.00324026
Atp5d	-0.119565	1.557e-05
Aqp5	-0.11985	0.0099368
Pink1	-0.119874	0.0250176
S100a11	-0.120139	2.33047e-09
Snrpf	-0.120154	0.00650263
Uxs1	-0.120248	0.00622751
Fbxo5	-0.120647	0.00821373
Ube2g2	-0.120838	0.00379277
Mvd	-0.120891	0.00465875
Ppil1	-0.120903	0.00331086
Dcun1d4	-0.121148	0.0403998
Hsbp1	-0.121517	0.00953595
Pex6	-0.121985	0.00663968
Mrpl4	-0.121994	0.0214739
Edf1	-0.122161	0.000244648
Ankrd16	-0.122249	0.0261659
Hnf1b	-0.122309	0.0142225
Cep85	-0.122371	1.48857e-12
Ndufa12	-0.122554	0.00747846
Mcoln1	-0.122884	0.00593082
Pdcd5	-0.123018	0.0139192
Ccndbp1	-0.123522	0.0349309
Eef2k	-0.123545	0.0154255
Hs1bp3	-0.123591	0.0183195
Tuba1a	-0.123816	1.92458e-05
Gpaa1	-0.123828	0.00049906
Fkbp2	-0.124012	0.0205312
Rpl22	-0.124074	1.98092e-06
Gcnt1	-0.124189	0.00156118
Ndufb8	-0.124265	0.000792736
Ercc5	-0.124317	0.0327146
Minos1	-0.124374	0.000540609
2022-03-02	-0.124515	0.00102919
Hcfc1r1	-0.124689	0.0113259
Leprot	-0.124769	0.0144199
Ndufb7	-0.124929	0.0304466
Tfcp2l1	-0.125023	0.0223929
Txn1	-0.125028	2.40096e-07
Nfkbiz	-0.125191	0.00177577
Lpin2	-0.125431	0.000960727
Tk1	-0.125466	0.000817401
Tmem94	-0.125607	0.00393065
Rps27l	-0.125667	0.00168706
Decr1	-0.12572	0.0355062
Gramd4	-0.125806	3.90101e-05
Dyrk3	-0.12594	0.0160588
Ndufb5	-0.126163	0.0105827
Phlda3	-0.12629	0.0034597
Mysm1	-0.126511	0.00182321
Gtf3a	-0.126627	0.00398322
Mink1	-0.126722	4.06247e-05
Atp1b1	-0.127215	0.000196699
Tab1	-0.127358	0.0410059
Agtpbp1	-0.127859	0.00151744
Rab34	-0.127958	0.0168014
Parp3	-0.12812	0.00280135
Qdpr	-0.128173	0.00205202
Sdhd	-0.128256	7.16238e-06
Rpa2	-0.12829	0.00882811
Commd3	-0.128382	0.000394535
Fuca2	-0.128742	0.0468208
Kifap3	-0.128783	0.017679
Tomm5	-0.128884	0.000936326
4833420G17Rik	-0.129178	0.00633549
Tnfaip3	-0.129279	0.00998765
Haus4	-0.129597	0.00476167
Ctc1	-0.129661	0.00193821
Tmem234	-0.130215	0.00245279
Klhl22	-0.130543	0.0436941
Rnf169	-0.130547	0.00409887
Kdsr	-0.130636	0.00868526
Unc50	-0.130668	0.0149156
Vopp1	-0.130768	0.0047755
Twsg1	-0.130874	3.79535e-05
Ankrd54	-0.131106	0.0115124
Tmem63a	-0.131164	5.32948e-05
S100a13	-0.131219	0.00559946
Lpin1	-0.131251	0.00318736
Mgat3	-0.131405	2.61539e-05
Def8	-0.131476	0.0214266
Zzef1	-0.131529	0.000218085
Cav1	-0.131777	6.12822e-07
Lsm4	-0.131835	6.52621e-05
Gnpda1	-0.131862	0.0421268
Clcc1	-0.131964	0.0134625
Psmb6	-0.132015	0.000366652
Hsd3b7	-0.132037	0.000711075
S100a6	-0.132061	2.30051e-11
Psenen	-0.132199	0.00283147
Arhgef40	-0.132219	6.78122e-06
Uimc1	-0.132237	0.0217252
Tmem161a	-0.132543	0.0190838
Akr1b3	-0.132601	0.000360988
Ccpg1	-0.132718	0.0474739
Ets1	-0.133374	0.0140838
Ost4	-0.133426	0.000465263
Sec11c	-0.133442	0.000766518
Urm1	-0.133547	0.0181655
Uqcrh	-0.133671	0.000233479
Il4ra	-0.133719	4.20474e-07
Gigyf1	-0.133774	0.00143944
Tmem14c	-0.13398	0.000107589
Ndufa8	-0.134469	0.0104543
Ndufb10	-0.134503	0.00734702
Gpr107	-0.134551	0.0050506
Sdf2l1	-0.134677	0.0139929
Tmem127	-0.134819	3.03389e-05
Rpl30	-0.135021	1.5597e-07
Elob	-0.135032	6.27597e-06
Hectd3	-0.135326	0.0199432
Maf1	-0.135383	0.00129794
Paxbp1	-0.135412	0.0016761
Siva1	-0.135503	0.00235902
Tm7sf2	-0.135518	0.00377092
Per3	-0.135563	0.0311225
Rbm45	-0.135645	0.00584198
Ndufa4	-0.135921	1.10604e-05
Ubl5	-0.135928	0.00920025
2022-03-08	-0.13607	6.05532e-05
Prim1	-0.136323	0.00268079
Grb7	-0.136495	0.00129597
Ankrd46	-0.136632	0.0316109
Mmp15	-0.136922	0.0194638
Gm43809	-0.137085	0.0246148
Tonsl	-0.137387	2.95863e-05
Ift52	-0.137502	0.0155895
Camkk2	-0.137626	0.00303116
Rbl2	-0.137874	0.00605695
Zfp395	-0.138098	0.000477724
Usmg5	-0.138292	0.00795861
Appl2	-0.138749	0.000485029
Sqor	-0.139577	0.00274947
Nagk	-0.140056	0.0210584
Nedd8	-0.140279	1.83357e-05
Tbca	-0.140288	0.000273297
Slc48a1	-0.140366	0.00230355
Luc7l	-0.140898	0.000550037
Setd6	-0.141135	0.0182926
Atp5g1	-0.141192	0.00015095
Hint1	-0.141244	6.16526e-09
Crot	-0.141481	0.0172391
Narf	-0.141525	0.0276634
Abcc5	-0.142041	8.37943e-06
Spc25	-0.142118	0.0287357
Vnn1	-0.142952	0.000161228
Ndst2	-0.143109	0.00815123
Gm20695	-0.143149	0.00156695
6030458C11Rik	-0.143311	0.0278105
Mrpl40	-0.143363	0.00511518
Atad5	-0.143396	0.00451296
Tmem167	-0.143439	0.00271199
Polr2f	-0.143592	0.00167526
Pole3	-0.143718	0.00967482
Rad51ap1	-0.143899	0.0476095
Phc3	-0.144066	0.000389444
Mlh1	-0.144073	0.0340517
Smpd3	-0.144551	1.90212e-05
Cox6c	-0.145164	0.000285791
Rsad1	-0.145203	0.0113259
Mrpl21	-0.145206	0.00693075
Rp9	-0.145294	0.00271199
Mgst3	-0.145533	7.34248e-07
[truncated: 531 more rows]

## Sheet: 9591_epi_6h
GeneID	log2FoldChange	padj
Cd79b	7.63381	8.13927e-09
Tnfaip6	6.90632	6.48199e-07
Cplx1	6.27367	2.62644e-05
Capn11	6.20363	3.27235e-05
Slc16a14	5.9573	0.000128626
4931409K22Rik	5.66664	0.000509431
Cyp2c44	5.4254	0.00141978
Kcnab2	5.32607	0.00251697
Gm20662	5.26154	0.0030189
Pdgfrb	5.1936	0.00305979
Ptk6	5.04606	0.00705552
Nnmt	4.95242	0.00785958
Apoc4	4.94154	0.00866346
Cldn11	4.77785	2.34648e-07
Themis2	4.77685	0.0136093
Gbp4	4.76403	0.0135092
Best1	4.69175	0.00338
Aldh3b2	4.63468	0.00417212
Pla2g4f	4.57796	0.00110498
Ceacam20	4.54985	0.024235
Pde4b	4.54014	0.0247629
Vax2	4.54014	0.0247629
Kcnma1	4.51444	0.0408035
Mmp25	4.49621	0.000719715
Srcin1	4.48656	0.000892068
Klf12	4.42142	0.0329536
Mfng	4.41154	0.00162755
Slc8a2	4.40583	5.47988e-14
Hmcn2	4.38098	2.48148e-08
Ryr1	4.28573	7.79e-20
Col9a2	4.26877	0.0493141
Syt3	4.26877	0.0493141
Kcnmb4	4.22899	0.0203324
Mov10l1	4.21399	0.00341429
Camkv	4.1878	5.05961e-05
Gm28177	4.1706	0.00324089
Rpl3l	4.03298	0.00010056
Crispld2	3.99261	0.00740825
Prtn3	3.98106	1.31606e-06
Caps2	3.97411	0.031828
Slpi	3.94764	0.000155118
Npc1l1	3.90913	2.13444e-06
Spink2	3.87746	0.0123268
Dysf	3.87609	2.15144e-05
Myl3	3.82149	0.0148505
Hpca	3.75424	1.29515e-06
Rgs9	3.66022	0.00132498
Myh3	3.63001	6.42712e-05
Ripor3	3.62324	3.18773e-10
Stx1b	3.58821	0.023143
Slc7a9	3.46275	0.00012096
Aloxe3	3.42563	9.37785e-12
Mfap2	3.38517	0.00933102
Wt1	3.3413	0.00764956
Asgr1	3.34008	2.48105e-07
Slc4a5	3.32089	0.00580642
Afap1l2	3.30464	1.68741e-05
Robo3	3.30136	0.040421
Tbxa2r	3.26852	0.00108115
Plk5	3.21594	1.61702e-07
Slc19a3	3.18918	0.00346146
L3mbtl1	3.16064	8.27783e-09
Gdf9	3.1448	1.04818e-16
Fgf17	3.1346	2.56155e-08
Itgam	3.11787	5.76885e-05
Egr2	3.09224	1.17383e-25
Dnah10	3.08918	1.58874e-11
Necab2	3.08371	0.000776988
Dlx2	3.07446	0.00124009
Pygl	3.06394	8.17943e-08
Ccdc13	3.03039	0.000837181
Otop1	3.03011	0.00113136
Myom1	2.97778	6.06762e-31
Rlbp1	2.9735	5.1981e-09
Cd164l2	2.9439	0.00223749
Dnah12	2.92702	1.33144e-14
Dnah1	2.90922	1.78825e-08
Rgs7	2.88306	0.0175155
Extl1	2.85373	5.8697e-09
Krt16	2.85125	3.11066e-16
Plch2	2.84802	0.000495829
Slc17a7	2.82864	5.79212e-08
Sh3gl3	2.81321	0.000304399
Rab15	2.80121	0.000199492
2022-09-04	2.79591	0.00395897
Lgi3	2.79569	0.0166553
Trim29	2.76873	1.29918e-08
Tmem154	2.74709	0.00733036
Stac2	2.69851	0.0442772
A4galt	2.67363	3.90993e-05
Ccdc151	2.67154	0.00344602
Unc13a	2.66843	3.35515e-118
Slfn4	2.66097	2.4601e-06
Aqp9	2.64823	5.76822e-77
Best2	2.57267	0.0176888
Ptprv	2.563	0.0489315
Tub	2.56141	0.0236107
Cd79a	2.55076	2.19626e-07
Tbc1d9	2.54426	4.00128e-24
Aoc3	2.51136	3.10079e-15
Crybb3	2.5111	2.00141e-18
Tph2	2.50718	0.00660066
Cyp2c55	2.49358	0.000157868
Zfp811	2.49106	7.74967e-07
Cidea	2.49006	7.94212e-59
Glipr2	2.48383	0.000118014
Sh2d6	2.45799	0.0496718
Sult4a1	2.4534	1.23486e-14
Cmklr1	2.44136	0.0120014
Cabp1	2.44066	2.28619e-17
Anpep	2.38228	6.45041e-09
Adm	2.38085	1.66999e-19
Cpne9	2.35528	5.22789e-08
Vwa5b2	2.33033	0.0023388
Dok3	2.32801	2.33452e-28
Nov	2.32525	1.37453e-12
Shd	2.28838	0.00553772
Arhgap30	2.28594	0.00995024
Calcrl	2.28211	1.29598e-82
Catip	2.26865	0.000505332
Neurl1a	2.25704	2.54033e-09
Nkpd1	2.25166	0.0289897
Slc2a4	2.24192	0.00261718
Gm4869	2.23064	0.000340406
Chd5	2.22708	9.73116e-107
Prune2	2.22461	0.0352301
Efna2	2.20103	6.21841e-24
Duox1	2.18701	0.0147883
Car6	2.18208	1.32229e-12
Crybg2	2.17847	9.23357e-05
Cds1	2.17358	5.16204e-12
D5Ertd605e	2.13514	0.00197416
Slc7a8	2.13375	1.36552e-14
Fam131a	2.12928	0.0269297
Tmc7	2.11948	5.95269e-19
Mgarp	2.11189	4.97547e-16
Gata2	2.10603	0.0013965
Parvg	2.09521	1.7216e-21
Ankrd37	2.07522	7.86886e-92
Ampd1	2.07404	2.86023e-06
Tnfrsf25	2.0636	5.95598e-07
Ddx4	2.06341	0.0295891
Barx2	2.06008	0.0295623
Ppfia4	2.04903	1.85207e-09
Trps1	2.04734	3.26028e-31
Fos	2.0372	2.65049e-130
Blnk	2.03403	9.31321e-07
Myo1g	2.03293	0.00562327
Qrich2	2.01333	0.000258805
Egr1	2.00839	0
Aqp3	1.99468	0.000397949
Myom2	1.99198	0.0452958
Rhof	1.99103	8.97286e-43
Eno2	1.98632	7.41739e-29
Ptpn7	1.96447	0.0345757
Prss56	1.95901	0.0015091
Nos3	1.9517	2.70997e-60
Slc29a4	1.95132	0.0037325
Rsph6a	1.94886	0.0101766
Cyth4	1.94586	5.26984e-09
Dclk2	1.93764	0.014454
Ptpn5	1.9308	4.88376e-18
H2-DMa	1.92774	1.67714e-16
Galnt16	1.92663	0.00792513
Ndufa4l2	1.92193	0.0183565
Tek	1.91652	0.0026385
Aatk	1.90795	0.00377267
Jsrp1	1.8914	0.00136163
Dcdc2a	1.88844	0.0037639
Camta1	1.88303	4.07752e-20
Dusp1	1.88182	2.56244e-126
Raver2	1.88127	0.00206599
Ddr2	1.88016	2.72981e-07
Pla2g1b	1.86234	0.0053299
Nlrp6	1.85715	5.58601e-05
Catsperd	1.84829	1.56581e-47
Fgfr1	1.84807	7.54787e-07
Gdap1l1	1.84558	0.00519198
Tmem63c	1.83199	0.00209091
Matn4	1.82611	0.0470045
Rasgrp2	1.82116	0.0135605
Gm11992	1.82114	3.50554e-07
Smoc1	1.81974	0.00263901
Pip5kl1	1.81719	0.00636649
Efhb	1.80987	3.98485e-11
Cacna2d3	1.80984	1.407e-27
Nlrc5	1.80157	3.01077e-13
B230217C12Rik	1.80119	1.99069e-18
Cpm	1.78606	1.01496e-08
Celsr3	1.78325	5.32413e-21
Rnf182	1.77779	3.48798e-05
Lgi2	1.77747	0.00239257
Coro2b	1.77658	0.00756286
Dpp4	1.77454	1.88606e-05
Rasl10a	1.76826	2.29255e-07
Slc25a34	1.76048	0.00747648
Rimkla	1.75831	4.34296e-09
Dact3	1.75826	2.19013e-05
Atp2c2	1.75137	5.97189e-18
Serf2	1.74956	0.035589
Padi1	1.74247	0.0150973
Tex14	1.73122	0.0245161
Coch	1.72833	0.0249772
Ndrg1	1.72707	0
Peli3	1.72498	6.92775e-05
Kcnb1	1.72315	0.00525942
Spsb4	1.71896	1.43634e-06
Ttc25	1.70868	0.0277657
Ubxn11	1.70737	0.00159839
Mamstr	1.7022	0.000194909
Gm9530	1.7007	7.30565e-06
Tcp11	1.69924	0.0481116
Pde2a	1.69546	3.63197e-10
Tmem179	1.69123	1.68215e-22
Abca8b	1.68303	1.08736e-15
Hes7	1.67675	0.00950495
Gpr162	1.6714	1.0306e-05
Col6a2	1.66947	0.000167065
Il12rb1	1.66918	1.23757e-07
Sema7a	1.65578	1.49684e-56
Lrtm2	1.64722	9.61959e-06
Pag1	1.63829	4.23709e-13
Zswim5	1.63726	1.08235e-11
Gucy2c	1.62988	0.0374441
Tppp	1.62844	1.91327e-53
Mmp23	1.62727	6.37464e-10
Rab3il1	1.62541	0.000436567
Tmem221	1.62191	1.62789e-05
Il11	1.61923	1.4412e-06
Adm2	1.61614	9.65971e-57
Atp1b2	1.61469	0.0116119
Nrxn2	1.6126	0.00448699
Stc1	1.61135	9.78713e-76
Sh2d4b	1.60223	2.00556e-55
Fbln5	1.60174	1.87173e-27
Moxd1	1.60105	0.0467929
Alpk3	1.5931	0.035295
Nat14	1.5916	7.24949e-13
Atf3	1.59087	3.11563e-89
Tcam1	1.58674	8.01774e-15
AC133183.1	1.58311	7.49611e-05
Platr16	1.57831	5.95162e-11
Nrip3	1.57753	1.83984e-05
Tmprss9	1.57306	4.13173e-05
Bnip3	1.57254	0
Gm26887	1.57235	0.000107786
Pla1a	1.57106	0.00175788
Etnk2	1.56093	2.27604e-13
Apoa1	1.55066	0.0455983
Cul9	1.54932	8.13891e-05
Casq1	1.54895	0.00197782
Abtb2	1.53412	1.79935e-32
Itgb8	1.53407	0.00523806
Lims2	1.53324	1.19965e-63
Lck	1.52536	3.6655e-07
Glis1	1.52282	1.14437e-11
Fscn2	1.51133	0.000757784
Arg2	1.5095	0.00145726
Tmprss4	1.50601	0.0183565
Bnipl	1.49406	1.66469e-07
Lhfpl2	1.48173	1.06836e-65
Lsp1	1.47991	0.000269473
Baiap3	1.47778	0.0419201
Abca1	1.46207	4.66943e-16
Spag8	1.45986	0.00569635
Tnik	1.45975	2.88269e-05
Vldlr	1.45445	0
Gm20219	1.45211	5.02209e-07
Reck	1.45054	0.000113135
Arfgef3	1.45045	2.12208e-87
Vsir	1.44954	3.00573e-06
Rragd	1.44726	3.17604e-12
Cspg5	1.4456	0.0169198
Gpat3	1.44381	3.58242e-46
Tnc	1.44083	2.4734e-35
Gm14412	1.43904	0.00131705
Gstt2	1.43799	0.0230828
Asb14	1.43772	0.000194771
Tnnc2	1.42693	0.00897379
Stard9	1.42013	3.59609e-48
Col9a3	1.41667	0.00343301
Olfm1	1.41044	2.39468e-15
Npy	1.40819	9.14212e-12
Noxred1	1.40725	0.00607205
Esam	1.40209	0.000113999
Lrrc27	1.39803	1.97168e-25
Klhl3	1.39797	0.000127939
Zmynd10	1.39283	0.000226244
Ngb	1.38631	0.007662
Tcaf2	1.38349	0.00199593
1700030J22Rik	1.37822	4.35987e-07
4933430I17Rik	1.37785	0.00830625
Slc41a2	1.37691	4.28858e-20
Crb2	1.37303	0.00938545
Inpp5j	1.37054	5.88515e-108
Rcor2	1.36993	4.112e-37
Gm29243	1.36746	0.0452102
Slc16a3	1.36383	0
Atf5	1.36276	0
Erfe	1.36214	6.36968e-33
Abca4	1.36151	0.00122282
Cd1d1	1.35806	3.83861e-12
Tbx6	1.35679	1.62116e-05
Lrp2bp	1.35501	3.98896e-11
Dner	1.35172	0.00461852
Susd2	1.34812	0.0283481
Tmem163	1.3455	6.80881e-06
Fosb	1.34271	8.28804e-82
Igfbp6	1.33378	0.0479849
Pycard	1.33238	0.0315078
P2rx3	1.32763	1.12364e-05
Scn1b	1.3266	0.000320374
Slc7a11	1.32642	0
Hectd2	1.3262	1.29284e-15
Pycr1	1.32608	3.30892e-58
2410004P03Rik	1.3251	0.0244273
Synpo2l	1.31628	0.00852277
1520401A03Rik	1.31564	4.18753e-05
Gm45785	1.3131	0.00508864
Tppp3	1.31144	1.24374e-15
Bcat1	1.3106	1.68563e-80
Efr3b	1.30817	0.00925983
Dnm1	1.30812	1.1575e-29
Plet1	1.30695	7.65343e-07
Fam184b	1.30631	0.00043626
Parp16	1.29953	9.27626e-48
Kif27	1.29908	0.026017
Lrmp	1.29853	0.0330141
Ecel1	1.29631	0.00738184
Maats1	1.2957	0.0097582
Hmox1	1.28829	1.97051e-168
Tbc1d30	1.28594	6.14841e-17
Ak4	1.28036	8.99034e-196
Atp8b3	1.27718	0.00232119
Lag3	1.27639	2.23976e-06
Cnih2	1.27215	1.68148e-07
Crabp2	1.26995	0.0158498
Wdr66	1.26775	0.00625087
Zfp612	1.26118	1.35541e-13
Ldlrad3	1.25809	1.17978e-40
Mitf	1.25357	0.0237609
Efcab3	1.24787	0.0095606
Notch3	1.24742	0.00766015
Smtnl2	1.24439	3.33495e-27
Plxnd1	1.2435	1.68934e-55
Adamts1	1.24343	3.59466e-08
Mxra8	1.24277	0.00956005
Rem2	1.24136	1.48555e-18
Cidec	1.24019	5.07745e-47
Pik3cd	1.24002	0.000892763
1700029I15Rik	1.23976	0.0222353
Gpt2	1.23649	3.94892e-159
Ankrd24	1.23586	6.33934e-60
Hvcn1	1.23583	0.0124267
Gprin1	1.23369	1.16084e-07
Fam13a	1.23366	0.0027051
Gm19325	1.23082	0.000890666
Cacna1g	1.22572	0.0457415
Acot2	1.22421	5.08498e-68
Eqtn	1.21977	0.00746747
Fam167a	1.21599	1.00527e-42
Nacad	1.21506	4.26669e-06
Kif9	1.21262	5.35901e-05
Bicdl2	1.21172	9.6277e-07
Ntn1	1.20295	0.00224977
Asns	1.19921	0
Nod1	1.19365	0.00251711
Creb5	1.19343	5.29086e-32
Espn	1.18751	5.21703e-06
P2rx2	1.18247	0.028422
Rec8	1.18186	0.0355008
Tmem95	1.18115	2.27329e-12
Kif5a	1.18035	5.75514e-08
Cbs	1.17915	0.00322781
Drc3	1.17349	0.00896291
Arhgef37	1.17247	0.0137778
Spon2	1.17243	1.49216e-25
Ankrd6	1.17149	0.000221449
Plin5	1.1672	0.00288062
Slc2a5	1.1666	2.68612e-06
Tlr2	1.16614	4.60002e-09
Ppfia3	1.16334	3.95018e-26
Plekhg6	1.16306	6.5545e-14
Gzmm	1.15925	1.98917e-07
Dusp8	1.15471	2.3637e-36
Plod2	1.15056	6.35863e-138
Ero1l	1.14766	0
Apol8	1.14537	0.000199243
Prrt2	1.14336	3.97405e-10
Hexim2	1.14251	2.32703e-06
Gm26812	1.13947	0.000445234
H2-M5	1.13421	0.000432599
Cdr2l	1.13044	8.49295e-131
Plcd4	1.129	1.54847e-07
Abcc2	1.12726	2.12525e-05
Fabp3	1.12623	0.0229507
Mab21l3	1.12047	5.72715e-11
Upp1	1.11739	1.77709e-61
Brdt	1.11649	0.0061263
Pygm	1.11638	1.79066e-08
Efcab12	1.11383	0.0293652
Nupr1	1.11207	7.10118e-147
Zc2hc1c	1.11206	0.0038899
Plekhg4	1.11097	2.42017e-21
Trnp1	1.1098	7.11485e-09
Trib3	1.10574	6.5454e-140
Ndrg4	1.10181	2.47102e-18
Pfkp	1.10078	0
Ggt7	1.1006	0.000101007
Pip5k1b	1.09925	6.30558e-75
1110002J07Rik	1.09801	0.00466302
Abcg4	1.0973	0.0192742
Tas1r1	1.09327	0.00683521
Actr3b	1.0925	0.00466872
Dzank1	1.09174	0.0276501
9130230L23Rik	1.08971	0.000174121
Tmem44	1.08681	0.000552552
R3hdml	1.08654	2.59862e-12
Jdp2	1.08606	7.73477e-111
P4ha2	1.08234	9.18179e-234
Prokr2	1.08034	1.38805e-10
Sytl1	1.07902	1.86501e-05
Gm20518	1.07696	8.60571e-08
Lrp1	1.07657	1.96574e-130
Id4	1.07589	6.21825e-05
Sh2b2	1.07437	2.59811e-06
Ppil6	1.07369	5.97695e-06
Abcb9	1.0728	0.000453042
Sec16b	1.0698	1.02049e-90
Tesmin	1.06795	0.0394883
Kif1a	1.06639	1.42605e-07
Map3k6	1.06498	1.77324e-105
Pax8	1.06385	0.0201159
Noxo1	1.0638	3.80982e-10
Tmem56	1.06335	7.56409e-05
Matk	1.06331	2.08303e-07
Sqstm1	1.06168	0
Car7	1.06016	0.0227589
Cdh5	1.05578	0.0238697
Fyn	1.05433	6.82917e-113
Dtna	1.05229	2.22025e-61
C3	1.0502	0.0253486
Rhoq	1.0488	4.24584e-29
D930028M14Rik	1.04539	0.000888544
Jam3	1.04258	5.77077e-06
Atp2a1	1.03762	0.0221669
Cnnm2	1.0365	7.22033e-40
2810408A11Rik	1.0354	4.05833e-16
Ybx2	1.03515	0.0325692
Mok	1.03349	3.83951e-07
Ppara	1.02781	3.89317e-05
Psd	1.02471	7.25045e-63
Ddit3	1.02356	5.86986e-102
Itgb7	1.01547	3.93012e-06
Dock6	1.00631	1.54613e-58
Krt79	1.00485	1.9422e-07
Plk3	1.00058	2.96302e-99
Mapk15	0.999579	1.9067e-05
Spats2l	0.997798	8.04348e-26
Angptl6	0.996956	1.77037e-12
Plcd1	0.994159	5.1559e-11
Wdr54	0.992985	5.75959e-24
Trp53inp2	0.99139	2.80094e-165
Slc5a5	0.991125	0.00143765
Hid1	0.990756	3.62119e-228
Kcnab3	0.987204	1.89044e-05
Casq2	0.984347	0.0381727
Prelid2	0.983788	4.11203e-24
9130230N09Rik	0.982473	0.0150867
Rps6kl1	0.982372	0.000323357
Ccdc162	0.979526	0.0178208
Itga2b	0.975312	1.17945e-08
Irf8	0.973026	0.00167893
Ldb3	0.972151	0.01225
Kcnh2	0.968391	7.90691e-16
Egln3	0.96813	4.2007e-161
Arrb1	0.964482	8.0587e-45
3110043O21Rik	0.959897	1.91846e-78
Ikzf4	0.959316	0.0378519
Gsto2	0.957551	3.42123e-15
Notch4	0.957293	0.0151728
Casz1	0.954507	8.33292e-09
Fetub	0.953211	0.0188387
Pcbp3	0.952758	2.76729e-07
Ddah2	0.950964	7.10392e-15
Fam214b	0.945496	8.97222e-74
Arc	0.945262	0.0247629
Ddx60	0.944821	0.046854
Col6a1	0.943347	0.00129163
Ptprc	0.942929	0.0253043
Psph	0.942846	1.27248e-96
Csn3	0.941457	1.92213e-51
Fam221a	0.9413	0.00574754
Bcl2l14	0.938443	0.0318644
Rell2	0.936878	0.00132784
Pck2	0.93654	5.18548e-224
Hal	0.932775	3.87423e-05
Mapk8ip1	0.931974	2.48056e-09
Acan	0.92871	1.05557e-35
Sprr1a	0.928534	0
Bmf	0.927664	5.14508e-34
Hspa2	0.924492	6.01178e-23
1700029J07Rik	0.923679	0.0220997
Fam169a	0.923281	0.0134106
Amhr2	0.920947	0.014159
Klc3	0.920005	4.38458e-12
Aldh1l2	0.915807	2.54518e-90
Cd34	0.913018	0.0251894
Trpc1	0.911968	2.10126e-28
Zfp607b	0.911225	1.42881e-05
Akna	0.910698	3.88487e-16
Atp8a2	0.909406	0.0277899
Nrcam	0.907836	1.28e-05
AC125350.2	0.90709	0.0388901
Apc2	0.904964	0.0359025
Pdzd7	0.901397	2.5538e-15
Lat	0.897719	0.00647804
Bend5	0.896896	0.0210754
Dubr	0.896045	1.98308e-27
Mxi1	0.89407	4.07873e-103
Slc39a8	0.893192	2.17832e-06
Tnfrsf9	0.890407	1.27667e-11
Clic5	0.890241	3.19147e-06
Proca1	0.889742	0.00987939
Atp1a2	0.889101	0.00452129
Usp35	0.88568	2.31549e-24
Zfand2a	0.885164	3.29905e-282
Sfxn4	0.885122	2.69722e-06
Plekhh2	0.88152	1.82219e-37
Tnnt1	0.880043	0.002306
Wnt9a	0.88004	0.0113072
Mthfd2	0.876359	5.77594e-216
Qpct	0.876141	0.000527856
Dlx4	0.874493	0.00111476
Dzip1	0.874374	4.81974e-06
Spint1	0.871896	4.94188e-10
Scarf1	0.871171	0.000840016
Lgals7	0.870459	0.00231488
Plekhm3	0.866369	5.36435e-28
Rgs14	0.865342	0.0129948
Kdr	0.864595	0.04066
Nrros	0.862876	0.0246867
Pou6f1	0.862459	4.63856e-19
Helz2	0.857803	2.77387e-117
Paqr3	0.855815	2.89373e-09
Lrrc8e	0.850624	2.23182e-07
Rasip1	0.848525	1.19546e-08
Gm39090	0.847442	0.0450546
Oplah	0.843374	1.90979e-37
Ptprn	0.842077	4.24844e-39
Gpr85	0.83963	7.72259e-68
Pkia	0.839381	2.37524e-10
9330159F19Rik	0.838889	0.0234379
Cth	0.838794	9.63957e-53
Nyap1	0.838485	5.46446e-16
Acap1	0.838313	0.00735369
Efhc1	0.83737	0.000402442
Slc6a9	0.836594	4.35299e-177
Sec14l2	0.835486	1.79256e-11
Rgs17	0.834733	3.28382e-08
Dyrk1b	0.8335	5.57249e-31
Ido2	0.832571	1.15283e-08
Bmp8b	0.831029	0.000164004
CT010498.2	0.830864	0.00812741
Erbb3	0.829797	1.03475e-50
Zfp558	0.829784	7.0841e-08
Celf5	0.829484	3.60635e-06
Ppef2	0.828461	0.0317323
Hapln4	0.82736	5.08798e-10
Ppm1h	0.827127	1.33e-30
Sars	0.824891	3.32996e-254
Soat2	0.822982	8.32959e-35
Naip1	0.819511	0.0155225
Cpeb3	0.81837	1.61357e-08
Creb3l1	0.81673	1.11613e-05
Otub2	0.812199	1.14738e-10
Ppp1r9a	0.811744	0.00425714
Angpt2	0.811571	1.49397e-12
Crisp1	0.810454	7.6472e-09
Hpcal4	0.809609	5.66176e-15
Akr1c19	0.808448	1.10893e-19
Tbc1d10c	0.807602	0.0042917
Spef1	0.804411	1.03503e-31
Arhgap29	0.803587	2.10748e-09
Iffo1	0.80014	3.87844e-07
Apoe	0.797393	2.6915e-08
Ckb	0.795654	3.74574e-26
Letm2	0.794971	4.70974e-06
Creb3l3	0.794603	5.50838e-08
Ubap1l	0.793336	0.000632368
Nars	0.791796	0
Pkp3	0.7913	4.64606e-40
Stac3	0.791229	0.000202942
Retreg1	0.790396	2.22022e-118
Stk36	0.787822	6.72253e-09
Traf1	0.787765	2.568e-10
Mdk	0.786191	0.00840205
Aars	0.783225	0
Prph	0.782989	0.00935416
Nlrc4	0.78291	2.92039e-46
Nab2	0.782893	1.58054e-76
Rnf152	0.781018	1.40999e-56
Tc2n	0.778768	1.4013e-17
Myo7a	0.77761	1.48793e-41
Bsn	0.777515	0.000334194
Rasgef1a	0.776821	4.55961e-07
Zfp943	0.776695	8.77042e-13
Ntf5	0.77634	0.0305255
Enkur	0.77332	0.00142199
Grin2d	0.773082	9.32076e-09
Gm527	0.771654	6.8742e-09
Eps8l1	0.770562	1.88192e-39
Glb1l	0.769364	3.26893e-13
Ttbk2	0.769026	3.45452e-97
Adamts4	0.768269	0.0171762
Cars	0.767222	3.07475e-193
Sh2d3c	0.766477	3.37601e-12
Zfp667	0.765367	0.00697145
Epas1	0.763542	1.47047e-29
Fam129a	0.76224	2.51512e-126
Map1lc3a	0.762159	1.35424e-14
Tfap2a	0.762003	5.51137e-59
Ido1	0.761259	0.00734254
Spata2l	0.761232	2.45977e-06
Gnpda1	0.760211	5.67244e-73
Spred3	0.759248	5.65502e-59
Zbtb10	0.758067	1.83199e-19
Kdelr3	0.757751	2.45298e-29
Mapkbp1	0.756151	1.38229e-27
Rfx5	0.755007	4.90026e-27
Pxdc1	0.755	1.85189e-64
Csf2ra	0.754273	3.43565e-30
Dact2	0.753054	0.0137545
Zfr2	0.751354	0.017513
Nipal2	0.751139	0.00115371
Ptges	0.749851	0.000505157
Arid5a	0.749801	2.3368e-65
Pvr	0.747353	5.30678e-130
Brsk1	0.742852	0.0343952
Slc12a5	0.739126	0.00226827
Gtpbp2	0.738453	6.71517e-114
Mroh6	0.737953	8.74851e-07
Slc2a1	0.736594	9.13431e-264
Mrc1	0.735621	5.22791e-44
Cdo1	0.735361	0.0047634
Mturn	0.734404	1.04866e-13
Iba57	0.73212	1.27467e-16
Sgk2	0.731697	5.25904e-05
Plekha4	0.731221	0.0223992
Ccl27a	0.72972	3.75912e-07
Smox	0.72948	1.65905e-35
Kdm3a	0.728445	1.21687e-162
Rhoj	0.728058	0.0176337
Ndrg2	0.727885	1.55549e-12
Kifc2	0.726695	4.68178e-05
Syt7	0.726334	6.87774e-45
Aph1b	0.724491	0.000785317
Dmxl2	0.722866	1.1031e-19
Gprc5b	0.722625	2.58063e-93
Ago4	0.719699	1.50927e-07
Fam117a	0.718895	9.92118e-12
Fzd3	0.718245	0.00125173
Pdk1	0.71802	2.4524e-138
Mindy4	0.717384	3.39927e-08
P4ha1	0.715553	3.02623e-149
Tnfsf9	0.715497	6.26324e-33
Kcnk6	0.71511	8.01896e-12
Ccdc92	0.714067	1.14165e-16
Tada3	0.710303	2.90104e-57
Mzf1	0.708196	0.000563246
Ints13	0.707192	4.55223e-90
Dgat2	0.707014	1.7403e-29
Ttc12	0.705147	2.6572e-07
Tanc2	0.704758	7.25294e-08
Kazald1	0.703805	0.00142299
Tmem125	0.702334	3.86628e-07
Slc3a2	0.699242	4.55648e-150
Zeb2	0.698856	1.65202e-30
Metrnl	0.69831	1.34733e-08
Wdtc1	0.698016	9.18191e-104
Chsy3	0.697706	0.000586914
Dusp16	0.6974	5.33138e-56
Epb41l1	0.697116	2.19363e-68
Irak1bp1	0.696318	0.000667629
Padi4	0.694086	0.0208686
Ralgds	0.691754	4.9284e-58
Kcnk2	0.691515	7.9341e-06
Arhgef19	0.691488	1.82977e-09
Zyx	0.691137	1.05365e-102
Kdm7a	0.690298	9.35133e-64
Cand2	0.688246	0.0382878
4931428F04Rik	0.687539	5.22229e-28
Npm2	0.685089	0.00279408
Kdm6b	0.683587	1.04809e-112
Ccdc136	0.682719	3.72774e-08
Nsmf	0.682664	1.48631e-67
Ccng2	0.681713	2.5286e-102
Unc5a	0.681647	0.0026795
Mxd1	0.678238	3.0544e-34
Rbpms2	0.677091	9.30518e-10
Slc27a3	0.67682	3.66117e-11
Crem	0.675916	4.55125e-16
Rasgrp3	0.67554	1.36009e-57
Ppp1r15a	0.675371	4.68544e-22
Nt5c2	0.67492	5.74659e-124
Urah	0.67433	0.000212194
Eif4ebp1	0.674277	2.64686e-112
Ypel2	0.67395	3.36204e-21
Pdlim7	0.673853	2.03702e-109
Hsf4	0.673775	0.00132259
Gstt1	0.672848	0.0461026
Syngr4	0.671457	0.0173836
Rarg	0.671175	1.62993e-71
Atp7b	0.670296	1.93222e-12
Soga3	0.668206	0.000300816
C2cd4c	0.667713	5.92162e-16
Oaf	0.66434	7.07992e-41
Mogat2	0.662032	6.82628e-06
Shmt2	0.661431	9.9697e-169
Irf6	0.660902	1.53847e-20
Eea1	0.660565	8.03733e-184
Ccdc65	0.659815	0.0367217
Fchsd1	0.657289	5.34558e-16
Ctns	0.656772	9.50952e-29
Rassf4	0.656679	0.0247268
Ddit4	0.655962	2.26055e-78
Gdpd1	0.653928	9.12592e-20
Igsf23	0.653395	8.44316e-19
Efna1	0.652496	5.56713e-51
Stam	0.652261	1.6703e-127
Ankrd13d	0.652053	7.54304e-05
Tor3a	0.651086	2.49538e-38
Hao1	0.651041	0.00872058
Sfi1	0.648304	4.80088e-08
Bicdl1	0.64827	3.67338e-36
Kcnc3	0.647174	2.29279e-10
Trim36	0.646834	0.0177893
Ctsw	0.645963	0.0390035
Irx3	0.643719	5.8899e-80
Tgfb3	0.642818	1.60359e-17
Zfp653	0.642245	7.87135e-16
Kdm4b	0.639703	7.31621e-52
Slc45a3	0.638528	4.81506e-16
Gys1	0.635584	2.96831e-105
Tmem151a	0.635338	6.00795e-22
Ahrr	0.634331	0.0236063
Pgbd1	0.633395	0.00985241
Pik3r3	0.632251	1.0958e-07
Asap3	0.631144	0.00700819
Zcwpw1	0.63059	0.00464428
Rgs11	0.629687	2.70254e-26
Dennd4a	0.628277	6.13928e-26
Numbl	0.627731	1.43379e-18
Bnip3l	0.625948	3.55368e-131
Mpp2	0.625229	3.04093e-15
Gm14023	0.624331	3.11164e-05
Icosl	0.623635	4.69145e-05
Tmem144	0.623552	7.51491e-14
Mreg	0.623411	0.015825
Fbxl15	0.622824	6.54423e-11
Creld1	0.620937	4.29255e-34
Arsa	0.619248	5.71211e-35
Tmc8	0.619231	9.88418e-07
Acsbg1	0.617204	3.82083e-76
Dnaaf3	0.615872	3.5243e-05
Slit1	0.614296	9.29149e-10
Synpo	0.613823	3.5993e-05
Plppr2	0.612564	3.27555e-05
Serac1	0.611655	7.96716e-36
Arap2	0.610991	6.22858e-31
Myh10	0.6103	9.21737e-08
Cln3	0.608885	7.35151e-62
Sfmbt2	0.608332	0.011144
Akr1c13	0.608161	5.88409e-38
Cln5	0.606222	1.61538e-53
Pacrg	0.605997	2.72486e-05
Tet2	0.605269	3.7558e-51
Aig1	0.604702	7.14323e-19
Snx30	0.604318	5.17003e-32
Cradd	0.603438	2.59574e-12
Aaed1	0.602669	6.50228e-75
Cyp4v3	0.602576	0.00256613
Bhlhe40	0.601818	1.13399e-123
Arl5b	0.601498	6.73324e-17
Mthfd1l	0.599586	1.03907e-116
Srgap1	0.599128	6.24701e-75
Sytl2	0.598776	9.9787e-68
Atxn1	0.598728	4.94571e-27
Adarb1	0.59851	1.1567e-30
Aldh18a1	0.59768	2.22991e-123
Rhou	0.597223	1.0977e-47
Nipal3	0.597119	4.31745e-27
Lcat	0.59604	0.000330659
Ripor1	0.595231	1.39821e-62
Efnb3	0.594727	2.4815e-07
Rab17	0.594274	1.61499e-10
Mttp	0.594108	4.25344e-05
Slc1a4	0.593121	1.12168e-65
Car9	0.59311	5.77126e-07
Nes	0.592598	5.83013e-88
Fam83e	0.59246	2.41413e-08
Rhoc	0.590157	3.60094e-117
Iah1	0.590121	1.19568e-35
Kif17	0.589798	4.45973e-10
Apba3	0.589688	7.52198e-39
Fbxo10	0.589628	8.40293e-13
Csrnp1	0.588924	5.90563e-15
Selenbp1	0.587637	2.93151e-07
Klhl24	0.587171	1.43608e-36
Syk	0.587137	6.46275e-15
Flt4	0.585802	5.00806e-13
Iars	0.584897	1.30586e-227
Klhl36	0.584715	3.23318e-07
Tcp11l2	0.583994	2.63245e-08
Tbc1d16	0.583933	2.06082e-08
Slc5a10	0.582688	2.3513e-08
Akap2	0.582558	1.76392e-76
Emilin1	0.582075	0.00790228
Tapbpl	0.581812	3.17825e-15
Plin3	0.581516	9.86661e-76
Gpr157	0.578245	0.00932245
Camk1	0.57778	3.72389e-49
Gas2	0.577367	1.05506e-13
Rgl3	0.57712	7.23389e-26
Tars	0.576752	1.296e-134
Lzts3	0.575992	1.69506e-09
Hif1a	0.575885	1.52313e-69
Fam219a	0.574189	2.53919e-11
Phospho1	0.574084	0.00172151
Snai2	0.573099	9.44422e-10
Slc25a33	0.572935	1.01184e-22
Oasl1	0.571985	2.39446e-46
Sh3bp2	0.571586	7.79475e-12
Rbm43	0.570377	9.75586e-14
Olfml2b	0.569833	0.00281185
Kansl1l	0.568652	1.11051e-16
Gramd3	0.567364	1.83786e-08
Ostm1	0.567075	3.64847e-31
Rfx1	0.567007	3.84993e-47
Trp53inp1	0.566817	7.73477e-111
Mical3	0.566424	7.59541e-70
Phf10	0.56621	8.11668e-74
Trim62	0.565821	0.000362081
Wdr81	0.564995	3.31088e-31
Per1	0.564488	5.08554e-18
Hax1	0.563772	5.26666e-81
Cbarp	0.563144	1.07292e-34
Il17rd	0.563023	3.54987e-08
Igdcc4	0.56248	0.000414076
Napepld	0.561245	8.85741e-07
Gaa	0.559537	1.08791e-69
Irf9	0.559488	2.15402e-21
Ephb3	0.558989	4.19449e-36
Mcub	0.558107	5.94325e-13
Acrbp	0.557976	0.000570527
Slc22a21	0.557077	7.28848e-07
Mknk2	0.55699	4.21098e-103
Naaa	0.556326	2.68119e-15
Micall1	0.556142	4.0953e-80
Il7	0.556051	0.0414563
Trim12a	0.554026	0.000193907
Acot11	0.553886	8.69385e-08
Cln8	0.553705	1.34101e-29
Tcf7l1	0.553271	0.00103282
Egln1	0.552775	5.6222e-52
Sgtb	0.552185	0.000225899
Plekho1	0.55062	2.33178e-08
Phgdh	0.550232	4.04115e-129
Aplp1	0.550183	1.10569e-06
Scpep1	0.549359	5.69273e-134
Rnasel	0.549212	1.68216e-15
Dusp22	0.548552	0.0277298
Serinc5	0.546827	6.1399e-22
Cyp27a1	0.546132	0.00038224
Paqr8	0.545381	1.6447e-62
Sh3yl1	0.545127	4.44643e-09
Nudt18	0.544472	8.03672e-14
Vegfa	0.544051	1.10681e-19
Gars	0.54399	5.5293e-111
2022-03-03	0.543266	0.0138436
Palld	0.543201	1.09822e-49
Dmpk	0.543063	2.15454e-10
Golph3	0.541981	9.16294e-144
C4a	0.540736	0.00778899
Hspa1b	0.539928	6.68112e-17
Nabp1	0.539864	1.2287e-24
Sema3f	0.539486	3.96702e-05
Plekhg5	0.538812	3.08716e-11
Wdr25	0.538441	5.96419e-05
Zswim4	0.538054	1.11344e-28
Mlf1	0.537981	0.000302542
Bmt2	0.537273	1.53068e-36
Mycbpap	0.536917	0.0267478
Stom	0.536035	5.2127e-143
Sfta2	0.535675	2.6022e-05
Hpse	0.535462	1.18814e-17
Krba1	0.53514	0.000401125
Gk5	0.53504	7.03641e-07
Hdac5	0.533758	9.12662e-66
Slc27a1	0.533731	6.73662e-16
Zfp677	0.533388	4.5295e-05
Avil	0.533085	4.50634e-112
Anks6	0.532525	9.89151e-07
Eif4e3	0.531971	5.58996e-06
Plekhh3	0.531772	2.32275e-44
Dusp3	0.530916	2.6086e-53
Ndnf	0.530133	0.0290129
Ttc7b	0.529862	1.51096e-10
Slc18a1	0.529613	0.0362158
Ddc	0.529576	0.00764956
Lrfn3	0.529384	2.9057e-14
Grb14	0.52868	0.0117656
Irgq	0.528513	1.52812e-45
Epha1	0.528486	0.0328899
Dusp10	0.527036	5.28313e-30
Tnfsf13	0.526708	0.0225502
Adora2a	0.526243	2.6517e-11
Atxn7l2	0.525589	2.84142e-10
Nol3	0.525557	0.00546803
Fam227a	0.52519	0.0206548
Rangrf	0.52438	0.035372
Zfp518b	0.524243	1.65624e-15
Higd1a	0.522929	2.56958e-51
Trafd1	0.522623	2.07276e-19
Frmd8	0.52254	3.12309e-62
Tmcc2	0.521834	0.000226375
Prss22	0.521737	2.36858e-21
Agl	0.520373	4.17282e-38
Phldb3	0.520351	9.8499e-11
Ttll1	0.519865	5.08546e-17
Ssc4d	0.518834	0.00315604
Serpine1	0.518482	1.98075e-20
Tec	0.518335	1.53634e-11
Zfp334	0.517898	0.00757445
Pgap3	0.517367	2.443e-08
Nmrk1	0.517059	0.00212896
Bbs2	0.515859	7.57248e-07
Prss16	0.515609	3.37053e-05
Vamp1	0.515553	0.000273138
Ppm1j	0.513484	0.0148505
Spty2d1	0.513201	2.70997e-60
Slc26a11	0.513139	1.87645e-11
Stk17b	0.513071	1.60662e-24
Psmd8	0.512751	1.24088e-102
Cbx4	0.510346	4.8228e-27
Aldoc	0.510033	2.34626e-14
Per2	0.509852	5.21028e-10
Kif5c	0.509574	1.31162e-53
Clmn	0.508453	0.000299123
Samd14	0.508398	1.62407e-17
Fam161b	0.507724	0.0429095
Syt17	0.505539	0.00125173
Adcy7	0.505465	8.44349e-05
Sun2	0.505334	1.65231e-52
Tgfb1i1	0.503783	0.027753
Ciart	0.503696	2.01097e-07
Pfkl	0.502606	5.80218e-127
Rnf167	0.501531	1.14799e-13
Mkks	0.501288	8.40518e-06
Als2	0.500954	5.57628e-33
Eif5a2	0.5004	0.00354564
Pqlc2	0.500374	8.11713e-12
Loxl2	0.500165	4.93706e-07
Zfp446	0.498908	9.86671e-07
Grn	0.497746	4.96457e-105
Lrrc56	0.49749	0.00171791
Grhpr	0.49737	3.94167e-25
Slc26a10	0.497059	0.0216098
Steap3	0.4966	9.03839e-13
Grtp1	0.49629	6.03107e-14
Nr4a1	0.494984	4.00869e-13
Reep6	0.494834	1.05743e-11
Pld2	0.494041	1.06791e-47
Atf4	0.493057	1.88115e-84
Ampd3	0.492311	1.31863e-19
Ceacam16	0.491674	6.20431e-05
Lars	0.491156	7.31092e-108
Zfp438	0.491023	0.000678116
Zc3h12a	0.489713	1.09158e-13
Cadm4	0.489343	0.00423198
Ocel1	0.489024	0.00246193
Foxred2	0.488187	2.91242e-06
Garnl3	0.487086	0.000132196
Bfsp1	0.486786	0.00261864
Atp6v0a1	0.485362	1.6097e-129
Map4k1	0.485198	0.0227926
Sema4f	0.484125	2.70237e-05
Samd9l	0.483898	7.47689e-35
Cep19	0.483695	3.0685e-07
Kcnu1	0.483013	0.00417359
Pnpla8	0.482932	3.93015e-34
Cdkn1a	0.48278	3.02361e-92
Acot1	0.482604	0.012801
Spag4	0.482137	0.0277494
Dnase2a	0.481345	1.1047e-16
Pkp2	0.481187	7.49238e-26
Stn1	0.48072	1.0825e-31
Nab1	0.480578	1.56454e-78
Clcn3	0.480312	3.51335e-83
Osbpl6	0.480136	1.98481e-21
Rasef	0.480086	6.09929e-46
Sema4a	0.479038	8.00677e-27
Lmbrd1	0.478435	1.34939e-32
Dnajb9	0.478333	6.00051e-28
Rac3	0.478226	2.10073e-05
Gpc1	0.478183	1.25392e-74
Glyctk	0.477777	0.00545828
Nudt7	0.477504	3.54837e-06
Inpp1	0.477411	4.76137e-08
Cpeb2	0.476923	9.50524e-29
Tcn2	0.476601	2.97587e-27
Inpp4a	0.476481	9.996e-16
Alkbh5	0.476055	1.5067e-91
Sult2b1	0.475935	1.42776e-16
Intu	0.475662	4.11243e-06
Kdm4a	0.47532	5.79489e-57
Irx5	0.474508	2.21441e-12
Ttn	0.474477	0.00385764
Proser2	0.473571	2.19943e-15
Pitpnc1	0.4715	4.13098e-41
Evi5l	0.471101	3.20576e-11
Taf1b	0.470516	1.69036e-11
2610008E11Rik	0.46998	5.39478e-07
Ecm1	0.468	1.20465e-44
Atp6v1b2	0.46704	3.70588e-68
Med31	0.466828	1.8396e-06
Gramd1c	0.466623	5.80193e-06
Plekha5	0.466428	1.70055e-34
Kbtbd11	0.466041	3.05323e-06
Emp2	0.46566	7.68337e-40
Zfyve26	0.465593	1.11988e-34
Cep120	0.464985	9.47421e-29
Wdr47	0.464877	2.48653e-12
Rfxank	0.464559	0.000150254
Pex11a	0.463872	9.2515e-06
Mkl2	0.462199	2.86036e-28
Tle2	0.462098	1.93848e-09
Ripk3	0.462093	1.28387e-32
P2rx4	0.461199	1.30312e-27
Itpr2	0.460752	3.27003e-17
Plekhn1	0.460673	2.28838e-29
Cnppd1	0.460091	1.38877e-38
Crlf2	0.459942	1.12873e-08
Tgoln1	0.459806	1.08036e-100
Tmco4	0.459756	1.75736e-11
Elf3	0.459078	6.05131e-41
Eya2	0.457994	8.41366e-56
Nlrx1	0.457841	0.00025668
Prss36	0.457788	0.00627223
Chkb	0.457785	1.59745e-26
Flt1	0.4575	2.13519e-09
Hebp2	0.457349	0.0016573
Atxn7	0.452294	2.69745e-18
Natd1	0.451562	1.50193e-14
Adh7	0.450838	4.97695e-13
Ift81	0.450733	1.10126e-09
Psat1	0.449982	9.80445e-104
Ttc26	0.449454	1.44026e-05
Vps18	0.449161	4.29098e-32
Gpi1	0.448987	3.04344e-140
Flrt3	0.44882	6.26243e-37
2810021J22Rik	0.448479	2.4815e-07
Zscan12	0.448384	1.94008e-08
Pld3	0.448019	1.71665e-15
1600002K03Rik	0.447937	2.99121e-06
Slc45a4	0.447132	1.89042e-23
Wdr72	0.446672	0.00854301
Fhdc1	0.446335	2.21147e-18
Dennd1c	0.446332	0.00229543
Gm42878	0.445472	0.0239358
Hgs	0.445282	1.91363e-64
Gm29253	0.445127	3.55125e-15
Crot	0.444625	3.39235e-23
Ypel3	0.444144	4.13058e-11
Plcg2	0.443534	1.53135e-14
Atg4d	0.443242	1.78677e-14
Nfe2l1	0.442567	1.31112e-105
Wipi2	0.442396	9.19656e-32
Atf7ip	0.442141	4.51178e-31
Cltc	0.442027	2.34003e-18
Tspan17	0.441209	1.05238e-06
Tle6	0.441185	0.000447551
Cyp39a1	0.441142	2.40823e-07
Zfyve1	0.440714	2.85312e-20
Fndc3a	0.440479	1.49038e-71
Epcam	0.440223	0.00163022
Tdrp	0.440004	0.000250136
Elmod3	0.439874	1.90418e-08
Klhdc8b	0.439586	4.94913e-05
Entpd7	0.439332	1.68615e-11
Slc22a23	0.43892	1.08424e-40
Sirt3	0.438916	1.99346e-08
Cdyl2	0.438232	3.96683e-14
Nhlrc2	0.438198	5.43231e-33
Mthfr	0.438015	4.54701e-13
Nfkbid	0.438007	0.00688836
Map2k1	0.437426	4.97762e-79
Slc52a3	0.437112	0.000449124
Rusc2	0.436847	3.56904e-48
Mast1	0.436634	1.49339e-06
Lipg	0.436459	5.17531e-06
Oaz2	0.43627	9.60137e-23
Zfp69	0.436134	0.0127048
Stxbp1	0.43464	2.36323e-34
Pnrc2	0.434464	1.66475e-41
Zfp945	0.433425	0.000179359
Arrdc2	0.431943	2.14175e-07
Msh5	0.431369	0.000423931
Pabpc1l	0.43087	0.0394448
Gpsm2	0.430855	3.75445e-41
Krt23	0.430282	1.25376e-77
Itgb3	0.430083	7.5114e-28
Megf11	0.43005	6.31161e-05
Rilpl1	0.429361	2.25359e-05
EPPK1	0.428973	0.00287781
Grasp	0.428321	1.87735e-33
Cbx8	0.428308	1.21552e-06
Arl8a	0.427543	5.66027e-49
Man1a	0.427294	6.7173e-61
Gtf2a1	0.427216	6.43685e-31
Lonp1	0.426135	1.17682e-96
Snx33	0.426112	5.31062e-09
Cyth2	0.425793	4.63689e-53
Bsdc1	0.425519	8.98911e-20
C330018D20Rik	0.425061	3.49098e-05
Gramd1b	0.42481	2.00224e-46
Sp4	0.424643	2.7898e-07
Armc5	0.423952	6.02661e-25
Zfp39	0.423659	0.0323274
Pla2g7	0.423568	3.63216e-11
Phf21a	0.42313	1.74101e-20
Prex1	0.422832	6.03842e-14
L3mbtl3	0.422197	1.71623e-17
Msantd4	0.422011	9.50017e-32
Plekhm2	0.421497	9.21605e-18
Klhl8	0.421419	0.000841151
Zfp532	0.421234	0.0196769
Trp53i13	0.420654	2.9289e-06
Fam162a	0.420527	1.30605e-46
Fam102a	0.420355	1.31057e-23
Bbc3	0.419889	7.37426e-16
Nucb2	0.419183	3.50181e-14
Cyb561d2	0.419172	6.55411e-07
Spsb1	0.41846	3.27298e-09
Angel1	0.418234	3.74685e-05
Eif2ak3	0.417678	1.88204e-31
Ankrd42	0.417024	0.00660066
Spata7	0.41688	0.000358849
Esyt1	0.416849	7.16883e-60
Nlgn2	0.416258	7.43389e-26
Rassf8	0.415868	1.76747e-12
Atp6v1d	0.415857	1.77971e-31
Slc35f5	0.41584	5.26279e-23
Arfgap3	0.415595	1.11467e-31
Unc13d	0.415317	3.32779e-41
Tmem86b	0.415001	0.0262254
Fcgrt	0.414553	0.00268976
Notch1	0.414533	8.15929e-33
Srgap3	0.414047	4.69576e-13
Swap70	0.41393	1.56304e-21
Il17ra	0.413357	8.36808e-13
Dclre1c	0.412588	3.33961e-06
4933408B17Rik	0.411948	0.0197476
Ubald2	0.411921	4.11417e-23
Wdfy1	0.411888	5.24449e-11
Gm12258	0.411843	0.00132498
Ppme1	0.410828	3.19117e-29
Cep89	0.410538	4.71185e-22
Stox2	0.410295	0.00259681
Kif7	0.410002	0.00100744
Vav3	0.40992	0.0130294
Plekhg2	0.409209	1.99062e-24
Rbpms	0.409135	1.72495e-30
Hivep2	0.409104	9.17327e-28
Il18bp	0.408984	0.0117583
Cmtm3	0.408902	6.97491e-12
Sertad2	0.408138	9.39622e-32
Jak3	0.407804	1.20214e-23
Ankzf1	0.407626	5.32191e-11
Gm35339	0.407616	0.000268287
Fstl3	0.407062	0.000643472
Tnfrsf1b	0.406953	4.20147e-28
Kctd6	0.406705	2.63021e-10
Trib1	0.406662	1.16997e-37
Mboat2	0.4063	9.0642e-07
Sec24d	0.406293	1.81263e-40
Rapgef4	0.406013	0.000278825
Klc4	0.405726	5.09308e-21
Homer3	0.405309	1.59535e-18
Shc2	0.404936	1.38307e-15
Chd2	0.40442	1.84686e-54
Sel1l3	0.404181	1.62678e-39
Them4	0.404094	1.36702e-05
Ric8a	0.403708	8.16721e-39
Slc25a45	0.403576	3.35003e-08
Prpsap2	0.403205	1.4643e-15
Phf21b	0.402981	0.0087945
Inpp5a	0.402891	1.99165e-20
Rreb1	0.40278	2.5131e-33
Ahcyl2	0.402332	7.82297e-55
Nbl1	0.402131	4.64759e-44
Neo1	0.401931	4.00617e-95
Lpin2	0.4019	1.8523e-38
Lpin3	0.401113	0.000150271
Cyth1	0.400935	3.9703e-11
Ngef	0.400337	6.18234e-21
Pgm2	0.400041	5.57531e-32
Map1b	0.399091	1.43756e-10
Chac1	0.398628	6.24714e-15
Npr2	0.398157	0.00918417
Ccdc28a	0.397718	0.00010622
Map3k9	0.397516	3.10058e-06
Pgf	0.397241	0.00469877
Zfp992	0.397105	0.000906973
Rmnd5a	0.396274	1.6906e-30
Cacna2d1	0.396152	3.91371e-11
H60b	0.396057	2.08019e-10
Rnh1	0.39596	2.47237e-50
Glce	0.395774	4.98208e-26
Ctsl	0.394653	1.02508e-68
Dedd2	0.394602	3.81127e-12
Syngap1	0.394536	0.00214719
B4galt5	0.394444	1.13462e-18
Rbp4	0.393969	1.396e-09
Rrad	0.393708	0.00492868
Tmem198b	0.393103	9.54379e-11
Clic4	0.393089	9.57959e-67
Nrbp2	0.393072	3.73349e-05
Klhl18	0.392986	1.20967e-11
Selenok	0.392764	9.18655e-40
Hkdc1	0.392733	0.0142249
Hsdl2	0.392476	9.83743e-12
Mzt2	0.392457	1.49103e-05
Ap3d1	0.391827	2.07977e-79
Eif5	0.391815	5.51436e-134
Zfand5	0.39149	2.26789e-42
Eif2s2	0.390968	6.99061e-53
Rab2b	0.390724	4.48323e-08
Dtx2	0.390455	1.67938e-10
Fam241b	0.390283	7.20508e-05
Tap1	0.390219	0.00175314
Dnajb4	0.389789	9.12351e-17
Shroom1	0.389646	3.88733e-14
Meis3	0.389314	1.00021e-06
Cast	0.389295	2.48842e-74
Cntrob	0.388565	7.44819e-13
C2cd2l	0.388539	6.49713e-18
Add3	0.388328	1.794e-36
5033406O09Rik	0.388	0.00284767
Ralgps1	0.387342	3.27758e-05
Prcp	0.387106	6.00762e-05
Arhgap32	0.387093	0.030144
Zfhx2	0.387031	2.5143e-10
Cep63	0.386924	4.24641e-12
Zc3hav1	0.386831	5.20518e-54
Cep126	0.386344	0.00268276
Grik5	0.385689	0.00651755
Ccdc126	0.385628	0.00133481
Jup	0.385398	1.93359e-82
Gtf2ird1	0.384852	4.28511e-30
Tbc1d31	0.384707	2.18966e-15
Mus81	0.384187	3.08426e-10
Kdm5b	0.384044	4.92408e-27
Fnip1	0.383058	7.14718e-34
Gm11110	0.383027	0.000124023
Rnf185	0.383	1.26827e-16
Rnf217	0.382963	3.33109e-11
Coq8b	0.382455	9.31075e-12
Myo1d	0.382399	3.89147e-33
Tdrkh	0.381889	0.01695
Pcgf1	0.381309	0.000483939
Dsc2	0.381234	0.0132293
Tnfrsf23	0.381092	7.4407e-46
Pmaip1	0.380919	6.50031e-25
Zbtb18	0.380431	4.49497e-25
Spata6	0.380427	2.3155e-24
Cstb	0.3801	1.55709e-37
Antxr1	0.380005	1.39815e-06
Zfat	0.379535	3.89641e-05
Rad51c	0.37892	0.00256753
Zfp516	0.37887	2.18617e-23
Dcaf11	0.3787	2.90246e-30
Tsc22d1	0.378607	6.22598e-88
Ndel1	0.378589	1.90423e-29
Eprs	0.37833	3.73487e-69
Samd4b	0.37814	3.65039e-58
Adamtsl4	0.378103	5.59194e-06
Ap3m2	0.378044	4.51541e-07
Tmub1	0.377957	9.71457e-06
Coq10a	0.377579	1.15506e-05
Mgat4a	0.377527	7.97551e-19
Slc16a10	0.377165	7.12388e-15
Cxxc5	0.376856	6.78199e-05
Inpp5b	0.37663	4.81752e-19
Bche	0.376355	0.0276607
Ap3b1	0.376354	3.47402e-36
Arhgap44	0.376353	0.000601384
Optn	0.375938	8.76819e-25
Ghitm	0.37511	9.3765e-72
Rfx3	0.374822	1.22611e-08
Fbxo11	0.374631	1.22126e-36
Exoc3l	0.374452	0.0241535
Wwtr1	0.374224	3.1067e-39
Tom1	0.373906	1.01443e-09
Cd55	0.373844	1.12924e-07
Mphosph6	0.373662	7.79413e-11
St7	0.373654	1.25421e-07
Trim12c	0.373157	0.0103559
Arid3a	0.373094	1.22496e-05
Pfkfb4	0.372323	0.000145223
Pip4k2c	0.372225	4.6028e-34
Ier2	0.372047	7.65764e-17
Phf1	0.37165	1.57289e-12
Rgs3	0.370648	3.32941e-11
Grpel2	0.37056	1.74397e-22
Aldoa	0.369855	7.25932e-85
Ahi1	0.369808	6.85749e-07
Pak1	0.369426	9.70787e-19
Adgre5	0.369394	2.52241e-47
Mark4	0.369312	1.09834e-15
Dennd2c	0.369251	1.2812e-11
Rgs10	0.368683	0.0161993
Arhgap12	0.368626	1.83586e-16
Fut8	0.368298	4.2507e-33
Slc38a1	0.368197	1.49408e-09
Tex2	0.368045	6.22743e-35
Nckap5l	0.367718	0.0100235
Ascc2	0.367309	4.87476e-32
Nmi	0.367095	2.27218e-05
Cdkl2	0.366756	3.67211e-10
Tmem67	0.366176	3.50298e-05
Cdon	0.365856	1.28686e-08
Qsox2	0.365606	4.25221e-11
Gch1	0.365184	1.58404e-14
Il34	0.365064	2.66699e-08
Rprd1a	0.364538	1.21854e-10
Tmc6	0.364515	2.06331e-20
Arhgef11	0.364385	5.8131e-33
Igsf8	0.364378	3.30222e-36
Ints6	0.364338	5.82987e-20
Rin1	0.363536	4.60517e-52
Tmem87b	0.362712	5.48287e-22
Slc38a6	0.362711	0.00018334
Atp6v0b	0.362496	2.52853e-39
Zfp821	0.362432	2.17621e-06
Myd88	0.362349	2.92937e-14
Mib2	0.362304	2.59825e-13
Sirt2	0.361828	1.33e-30
Sh3d19	0.361814	5.14644e-71
Arl14ep	0.361196	4.61616e-16
Ints3	0.361148	4.86567e-47
B4galt3	0.360972	4.39768e-16
Usp32	0.360513	6.55754e-30
H2-M3	0.360354	0.000472705
Dusp4	0.360302	3.68084e-44
Nbr1	0.359391	1.00667e-47
Mettl27	0.359115	0.00321357
Lrp12	0.358676	8.92581e-09
Naga	0.358457	2.39309e-12
Ep300	0.358411	7.13452e-36
Gm26518	0.358179	0.0208828
Hspa4l	0.358176	1.94608e-28
Lonrf1	0.357632	2.09929e-07
Pde5a	0.357612	6.86583e-09
Tnrc6b	0.357499	2.71593e-15
Plekhh1	0.357404	3.85623e-20
Hexb	0.356738	4.36832e-14
2310030G06Rik	0.356217	4.87153e-06
Mllt3	0.35611	1.42242e-09
Rrbp1	0.356019	7.27906e-64
Il33	0.355451	3.51894e-20
Smim14	0.354844	1.53428e-30
Nectin2	0.354526	1.4181e-27
Fam53c	0.354068	3.63238e-22
Crat	0.35398	1.87559e-21
Entpd5	0.353772	3.06435e-07
Atp6v0c	0.35375	8.85244e-45
Ppp2r5a	0.353294	1.19999e-36
Ovgp1	0.353098	0.00774542
Ctage5	0.352689	4.16815e-61
Map2k6	0.352458	6.73834e-13
Anxa1	0.352291	4.02062e-49
Glmp	0.35217	6.0275e-38
Zbtb7b	0.352076	8.04261e-33
Syt11	0.352032	0.00541388
Vps37b	0.351763	1.14867e-26
Washc5	0.35156	8.0801e-42
Pde4dip	0.349869	1.00524e-49
Raph1	0.34948	7.1086e-18
Mxd4	0.348758	6.43565e-06
Heg1	0.348736	0.00896594
Cenpe	0.348715	1.19588e-37
Eml5	0.348652	2.0412e-09
Crb3	0.348608	5.90695e-07
Dennd5a	0.348184	2.75866e-31
Bbs1	0.347925	0.0297248
Gas2l3	0.34789	1.64867e-11
Bbx	0.346931	2.53076e-29
Zhx2	0.346725	2.52932e-11
Ptrh1	0.346335	7.5465e-19
Jmjd6	0.346085	6.32423e-24
Akap13	0.345845	6.34375e-24
Baz2b	0.345692	2.13804e-21
Atp6v1h	0.345388	8.8412e-37
AI480526	0.345327	4.53724e-07
Bud31	0.345175	1.59898e-17
Tnfsf12	0.345024	0.00333425
Dnajb5	0.344968	0.00130776
Cdc25c	0.344898	8.10177e-12
Stxbp3	0.344372	4.44064e-20
Slc37a4	0.344312	5.1949e-14
Ptprk	0.34415	1.15743e-32
Camta2	0.344123	1.35423e-18
Gbe1	0.343874	3.15638e-08
Apaf1	0.343406	1.01822e-21
Gata6	0.343318	3.10326e-14
Por	0.343305	3.62285e-62
Pmm1	0.3431	1.4905e-06
Mfsd11	0.342643	6.70248e-20
Gatsl2	0.3426	5.0066e-05
Myo15b	0.342539	4.16641e-08
Dhrs7	0.341951	2.37616e-14
Dst	0.341498	1.65216e-37
Tecpr1	0.341319	8.04895e-73
Mdfic	0.341096	5.10356e-17
Ptpn23	0.340841	1.39236e-49
Prn	0.340619	2.22609e-10
Reep4	0.34008	1.74583e-32
Osbpl9	0.340053	2.11983e-21
Spsb2	0.339931	0.00203683
Dpp9	0.339743	1.02359e-39
Rnf41	0.339494	5.93276e-18
Tmem63b	0.339158	6.81469e-30
Evpl	0.338931	0.000143528
AC154573.2	0.338672	0.00424746
Dsg2	0.338595	4.19645e-17
Myo1b	0.338558	2.94129e-10
Gss	0.338315	1.09533e-32
Tlr3	0.337974	8.0616e-05
Zmynd8	0.337954	2.64759e-13
Ncoa4	0.337761	8.04675e-46
Fam20c	0.337672	2.32528e-12
2410089E03Rik	0.337268	5.87511e-16
Flcn	0.337148	6.66256e-16
Sipa1l1	0.337094	5.81276e-28
Lgals9	0.337012	1.9474e-34
Tspan31	0.336891	3.80311e-25
Atp6v1c1	0.336823	8.07872e-23
Arid2	0.336192	4.63852e-28
Ankrd12	0.336004	3.74427e-13
Klrg2	0.335979	4.72164e-06
Tpi1	0.335856	3.3513e-67
Fam160a1	0.335851	4.19783e-05
Atg9b	0.335695	3.06553e-42
Zfp28	0.335349	0.0190673
Sdcbp	0.335217	2.80977e-53
Pgam1	0.334831	4.04331e-44
H2-Q4	0.33477	7.32766e-06
Zfyve16	0.33436	4.96294e-16
Napa	0.334166	3.7842e-30
Stk38l	0.333936	1.09958e-12
Klf11	0.333872	9.00253e-05
Igf2r	0.333674	9.4081e-33
Bcl6	0.333641	1.17064e-11
Hk1	0.333417	2.37625e-51
Tnrc6c	0.33335	1.72813e-22
Cdk20	0.333206	8.40773e-07
2410131K14Rik	0.333161	0.00013452
1300002E11Rik	0.332553	0.00587656
Unc45a	0.332057	3.30977e-21
Yars	0.331944	1.51608e-25
Polb	0.331691	6.13057e-08
Trpm4	0.331681	1.1025e-10
Clcn4	0.331591	1.33492e-21
Kiss1	0.331531	0.000197051
Ubap1	0.331463	1.65254e-16
Rela	0.331265	1.97156e-30
Hacd1	0.331213	9.75215e-11
Rnf103	0.330619	5.79434e-16
Dusp14	0.330449	0.00312746
Rnf11	0.330363	1.01865e-19
Dusp18	0.330186	1.34391e-17
Stk11ip	0.330166	4.0685e-13
Anxa7	0.329548	8.24919e-62
Arhgap23	0.329475	2.092e-19
0610040J01Rik	0.329327	2.58977e-08
Derl1	0.328877	1.55037e-36
Cmas	0.328568	3.93891e-18
Stk10	0.327762	3.20125e-09
Pdcd4	0.32771	2.27045e-05
Slc26a6	0.327294	0.00231816
Ercc1	0.327278	4.46017e-12
Dnmt3a	0.327171	2.32346e-08
Serinc3	0.32705	3.20537e-44
Wdr62	0.326855	4.52279e-14
Rtn2	0.32681	0.00322086
Arhgap22	0.326679	6.01213e-26
Ell2	0.326658	1.29928e-15
Hspa9	0.326629	1.49301e-72
Sgsm1	0.326383	1.70536e-07
Casp6	0.326333	1.32882e-07
Angptl2	0.326257	0.00038352
Arhgef39	0.325641	0.000139041
Fermt2	0.32553	9.95596e-12
Ifngr2	0.325422	4.50811e-25
Syvn1	0.325274	2.04768e-26
Lipo3	0.324617	0.00515741
Mfsd9	0.324543	0.0181696
Fosl2	0.324106	1.3637e-10
Tbc1d1	0.323736	1.30286e-25
Wdr59	0.323264	6.03926e-15
Slc30a4	0.323218	4.82047e-29
Slc8b1	0.322639	6.21355e-08
Large1	0.322518	1.53185e-15
Kmt2e	0.322471	4.06712e-31
Golgb1	0.322276	1.14459e-38
Diablo	0.322014	6.78895e-11
Slc16a13	0.321928	4.49241e-14
Kmt5c	0.321663	2.00579e-10
Jmjd1c	0.321595	2.38523e-20
Rhpn2	0.3215	5.12451e-26
Plod1	0.320844	1.64377e-12
Rab6a	0.320688	7.38739e-41
Gabbr1	0.320545	2.68323e-28
Npc1	0.320505	7.27115e-49
Tollip	0.320162	4.10175e-31
Gpcpd1	0.320082	5.51582e-06
Atp6v1a	0.31975	6.00433e-41
Cyp4f13	0.318997	0.000116115
Cachd1	0.318208	4.08342e-07
Ctsb	0.318064	4.60235e-64
BC017643	0.317967	4.40375e-14
Aspscr1	0.317796	3.5073e-18
Tctn3	0.317522	0.00121499
Serpinb5	0.316692	0.000829468
Lmtk3	0.316648	0.00334309
Ppp2r5b	0.316531	4.39538e-24
Ap5z1	0.316357	2.17697e-08
Msrb1	0.316279	3.35876e-08
Sbds	0.315999	2.37279e-20
Fam160b2	0.31595	1.2036e-14
Ccdc130	0.315842	0.000371588
Rnft2	0.315276	0.0356055
Mad2l1bp	0.315011	4.85503e-06
Dll1	0.31487	3.18755e-06
Itpk1	0.314595	4.92931e-13
Picalm	0.314022	5.19244e-53
Ubr2	0.313881	4.33468e-34
Maff	0.313872	1.44024e-14
Rab11fip1	0.31302	6.7555e-14
Cul3	0.312535	3.82516e-37
Golph3l	0.312384	9.67207e-19
Lrrfip2	0.312299	2.19245e-19
Il1r1	0.312291	5.00873e-17
Unc13b	0.312247	4.32853e-18
Rnd1	0.312083	0.00023888
Eml6	0.31201	0.0248772
Tiparp	0.311556	6.10596e-10
Ccdc186	0.311107	5.84056e-10
Tert	0.311091	0.00289422
Cnnm4	0.310893	1.86907e-17
Meis1	0.310652	0.000217608
Prr13	0.3106	2.44917e-37
Sptan1	0.310417	1.76916e-64
Gdf11	0.310402	0.000558091
Mtmr12	0.31027	3.41935e-18
Arhgef25	0.309971	0.00165129
Ranbp10	0.309844	5.70609e-13
Herpud1	0.30969	3.41335e-33
Atp13a3	0.309686	1.83561e-26
Uvrag	0.309411	2.70716e-11
Csnk1a1	0.309177	1.60535e-55
Borcs7	0.309116	0.00493673
Mafk	0.308889	2.74053e-14
Kank1	0.308476	1.63101e-09
Psd3	0.30832	5.82888e-12
Lrrc57	0.308284	8.51895e-05
Gcnt2	0.306925	3.16436e-12
Stam2	0.306435	7.44793e-24
Eif1b	0.306413	8.16856e-10
Tpp1	0.306385	1.46608e-35
Ets1	0.306075	2.25961e-14
Dcaf5	0.305737	2.37014e-17
Pomgnt2	0.305615	0.00225796
Bmp2k	0.305602	0.000149046
Zfp937	0.305572	0.0171278
B9d2	0.305471	0.000269255
Afap1	0.304883	1.56786e-12
Fn1	0.304542	1.19216e-07
Mypop	0.304025	0.000826092
Coro7	0.303996	5.68828e-20
Il6ra	0.303543	4.51967e-05
Cdkn3	0.303479	1.26621e-06
Plau	0.303472	4.61103e-06
Clybl	0.303449	0.0412276
Washc2	0.303387	7.62963e-35
Pon2	0.303287	1.47322e-14
Mfsd8	0.303198	0.000101103
Socs7	0.303172	1.59755e-12
Acaa1b	0.30316	0.0479336
Rtkn	0.303133	1.27418e-11
Sik3	0.30313	2.68147e-38
Ubxn6	0.302668	3.48318e-15
Ccni	0.301808	3.59386e-37
Zfp385a	0.301797	6.13287e-05
Lrif1	0.301794	1.47995e-10
Tspan12	0.301536	5.67657e-13
Trim8	0.30102	1.03005e-22
Cdkn1b	0.300865	5.21919e-29
Zfp30	0.300782	0.0217192
Zfp764	0.300754	1.34311e-05
Cdc42bpa	0.300604	6.44774e-25
Cerk	0.300345	3.61524e-11
Dbn1	0.300283	8.75728e-07
Fkbp14	0.300241	0.000252188
Stat6	0.29995	1.12575e-28
Slc43a3	0.299743	1.84181e-09
Eif3c	0.299516	7.01604e-46
Akt1s1	0.299311	6.96804e-25
Selenom	0.299131	0.00238491
Sik1	0.29907	0.000315267
Shf	0.299006	1.15887e-08
Hexa	0.298959	1.38402e-10
Abhd5	0.298222	7.16836e-12
Zbtb21	0.298157	3.22969e-08
Amacr	0.297664	0.00016704
Elmod2	0.296887	1.01889e-07
Aff4	0.29609	7.07511e-41
Hemk1	0.296085	0.00662364
Bcl2l11	0.296053	1.46091e-10
Cpeb1	0.295731	1.38782e-05
Tbpl1	0.295617	9.77418e-12
Yipf5	0.295504	5.04159e-15
Fam214a	0.295502	0.0113589
Sall2	0.2955	0.0286841
Arid3b	0.295341	0.000147369
Hbp1	0.294986	5.96683e-18
Nfkb2	0.294967	3.60154e-21
Gpr137b	0.294906	1.75994e-12
Fam83h	0.294868	5.19888e-17
Tacc1	0.294833	1.8951e-06
Soga1	0.294588	5.89264e-10
Paip2	0.294361	3.377e-20
Trim41	0.29432	1.10334e-10
Six5	0.294237	0.000177587
Susd6	0.294169	9.79137e-19
Slc2a8	0.29411	0.000541617
Gfpt1	0.293914	1.21732e-28
Tyk2	0.293858	7.38002e-17
Serpinb6a	0.293728	1.08452e-38
Pfkfb3	0.293398	9.21367e-13
Pdxk	0.292917	5.17239e-21
Dlgap5	0.292834	2.06344e-24
Fuca2	0.292777	1.97863e-09
Mst1r	0.29265	1.9952e-19
2022-03-09	0.292294	1.48639e-06
Tctn1	0.291896	0.000150049
Leprotl1	0.291686	8.63875e-10
Zfp655	0.291554	6.08291e-13
Dcaf6	0.290979	3.1301e-08
Dse	0.290854	1.40422e-18
9830144P21Rik	0.290679	2.40171e-08
Kif3a	0.290526	3.9703e-11
Dok4	0.290488	3.96573e-14
Ube2o	0.290406	5.61746e-15
Paqr4	0.290405	5.65098e-09
Cblb	0.290144	9.2456e-07
Mafg	0.289982	9.99109e-18
Sesn2	0.289976	1.92086e-15
Vrk3	0.289519	1.99309e-09
Hps1	0.289167	1.22023e-11
Pgpep1	0.289143	1.31383e-20
Rabl2	0.28904	0.000661314
Zfp260	0.288815	0.000218583
Sphk2	0.288688	2.34001e-12
Afg1l	0.288227	0.000170982
Suco	0.288126	4.3096e-19
Tacc2	0.287881	5.48555e-31
Mapkapk3	0.287871	8.17056e-12
Whrn	0.287784	0.00164159
Nedd4l	0.287338	7.96902e-11
Mbd5	0.287202	4.75227e-08
Hagh	0.287132	1.59531e-10
Parp4	0.28687	1.65695e-15
Bahd1	0.286846	2.30337e-09
Rit1	0.286392	2.93438e-05
Rab3a	0.285881	0.0244476
Prkaa2	0.285671	0.00972811
Nsun4	0.285266	2.62448e-05
Prrc1	0.285255	1.00725e-12
Abi2	0.28522	4.86814e-08
Pi4k2b	0.285147	6.54571e-32
Tcf4	0.284905	3.11453e-09
Ifnlr1	0.284695	2.9617e-07
Frrs1	0.284602	2.37319e-23
Nt5e	0.284495	4.37272e-34
Prrg4	0.284057	4.12747e-22
Spg21	0.283456	1.0835e-17
Pdlim1	0.283356	2.70504e-34
Rnf213	0.282415	1.21878e-18
Gclm	0.282177	1.39879e-16
Tubb2a	0.281824	1.6541e-06
Iqgap1	0.281399	1.21899e-59
Hip1r	0.281334	1.99677e-14
Ube2e3	0.281217	4.39137e-12
Cfap69	0.280726	2.23381e-06
Apbb1	0.280664	0.000231485
Ypel5	0.280345	3.27516e-09
Nqo2	0.2799	1.40578e-09
Tmem131l	0.279686	9.5801e-10
Pdhb	0.279023	8.99934e-15
Odf2	0.278814	1.4282e-23
Rnf6	0.278696	1.83365e-24
Smim3	0.278525	9.62926e-10
Dopey2	0.278376	1.66132e-08
Stat5a	0.277811	0.000216821
Ubtd1	0.277778	0.00405594
Tnks1bp1	0.277638	1.93269e-43
Rapgef2	0.277525	1.53835e-13
Ets2	0.277461	1.6453e-29
Aldh3a2	0.276761	3.76426e-19
Kcmf1	0.276519	9.99109e-18
Dhx40	0.276347	6.7421e-13
Arhgap27	0.276323	2.30118e-16
Eci2	0.276316	1.43807e-06
Ghdc	0.276171	4.9396e-05
Dynll1	0.276159	2.61912e-30
Evi5	0.275851	7.82524e-18
Tcf25	0.275774	6.60536e-43
Zscan26	0.275407	1.24135e-16
Ccsap	0.275391	0.00391744
Rlf	0.275311	9.45367e-16
Hs1bp3	0.275188	7.93509e-13
Pigf	0.274907	5.47522e-06
Blzf1	0.274858	5.44631e-06
Riok3	0.274806	1.10591e-20
2810474O19Rik	0.274478	1.02326e-16
Fam206a	0.274335	1.48215e-06
Ccdc88b	0.274112	0.0357174
3110002H16Rik	0.273992	1.88841e-08
Gtf2e2	0.273841	4.97239e-10
Gm21970	0.273528	0.00826834
Arhgap31	0.273431	4.99681e-07
Cxcl16	0.273395	1.74949e-09
Eomes	0.273315	4.21652e-05
Nek3	0.273216	0.00627813
Fbxo32	0.27303	0.00376076
Atg2a	0.272988	4.65625e-16
Appl2	0.272831	6.84676e-19
Aspm	0.272824	4.38908e-19
Phyh	0.272815	0.00306453
Fads6	0.272614	0.033306
Cic	0.272561	4.23136e-27
Psmg4	0.272541	0.00212348
Myh14	0.2725	0.0147959
Sesn3	0.272236	0.00092639
Cep72	0.27219	0.0103284
Samd8	0.272066	5.93358e-13
Ppp1r12a	0.272032	4.39595e-23
Sqor	0.271927	5.85068e-14
Scamp2	0.271915	1.11058e-17
Dram2	0.271455	3.24934e-09
Abhd18	0.271393	8.33932e-06
Tmem102	0.271302	0.0129075
Etv3	0.271133	7.4799e-12
Tbrg1	0.270561	1.09197e-20
Khnyn	0.270367	2.07208e-08
Slc46a1	0.27029	0.00064773
Cwc25	0.270211	4.83294e-06
Tmem253	0.269901	0.00340407
Erich1	0.269707	0.000237505
Kat6b	0.269694	6.0355e-13
Tmod2	0.26925	0.0352686
Tldc1	0.269164	2.94615e-05
Xpot	0.268894	1.28632e-34
Narf	0.268857	2.06333e-09
Abhd1	0.268762	7.98555e-06
Casp9	0.268244	2.20946e-08
Atp6v1e1	0.268175	2.68889e-18
Prkce	0.268105	0.000359688
Fam13b	0.267274	1.1209e-26
Arhgef10	0.267058	1.70004e-07
Dqx1	0.266458	0.000530622
Tnfrsf1a	0.26642	2.66189e-17
Ccser2	0.266154	2.31831e-16
Fdxr	0.266127	4.62809e-06
Gnpnat1	0.265911	2.70245e-12
Cdc14a	0.265868	2.62325e-09
Rom1	0.265714	0.0016755
Dmtf1	0.265629	1.50105e-13
Mdm2	0.265443	9.70787e-19
Slc7a4	0.265428	0.00135749
Ccdc157	0.265166	0.00176712
Numb	0.265085	1.23262e-10
Mcur1	0.264942	1.89078e-05
Epc2	0.264911	6.72779e-13
Mtss1	0.264884	8.80418e-14
Igsf11	0.2647	1.60026e-07
Nat2	0.26448	0.00332599
Top1mt	0.264302	0.00144429
Myo5c	0.264069	5.07298e-22
Gm20559	0.263892	0.0374675
Fbrs	0.2636	4.47092e-19
Cnn3	0.26357	8.46088e-23
Ranbp9	0.263335	1.68565e-15
Arnt2	0.263133	0.033284
Dpp7	0.263032	3.32001e-05
Gba	0.263018	5.91568e-12
Peli2	0.262569	0.00190776
Plpp2	0.262528	4.82016e-25
Cd9	0.262465	5.1953e-28
Rybp	0.262084	0.000164886
Rab1a	0.262018	6.04676e-28
Elf1	0.261659	1.07903e-16
Dhdds	0.261554	5.60073e-07
Pacsin3	0.261415	3.25299e-08
Fam83g	0.261348	1.23733e-06
Map4k5	0.261274	8.96564e-17
Bag3	0.261204	1.32688e-17
Gas2l1	0.260837	1.10377e-15
Kif21b	0.260649	3.05522e-08
Procr	0.260531	3.07534e-14
Mif	0.260484	8.23428e-26
Ctif	0.259517	5.73347e-05
Trip12	0.25943	2.87064e-29
Rragc	0.259326	6.42565e-22
Asxl2	0.259095	1.7161e-12
Tmco3	0.259019	2.00156e-09
Gata3	0.258872	0.00163403
Rere	0.258579	4.27215e-30
Ube2h	0.258171	1.34622e-16
Capn10	0.258089	7.93364e-07
Mlkl	0.257935	6.15557e-14
Tmem8	0.257253	0.000833779
Ptprs	0.257087	2.64017e-26
Zfp950	0.256492	0.000237505
Impact	0.25619	5.01858e-14
Rpgrip1l	0.256068	0.000156566
Fkbp11	0.255778	1.47747e-05
Pla2g12a	0.25564	0.0004881
Itga5	0.255495	5.20019e-15
Mt2	0.254923	4.89309e-16
Glul	0.25469	9.95714e-05
Rpusd3	0.25469	0.0142612
Xpr1	0.253927	1.21153e-11
Nthl1	0.253916	0.00728115
Parvb	0.2537	1.99886e-15
Sema4c	0.25359	0.000147582
Rufy2	0.253585	0.000164712
Ankrd11	0.253481	8.7386e-15
Ube2e2	0.25323	9.32077e-05
Adam8	0.253059	0.00520472
A130010J15Rik	0.252967	0.00483417
Atp6v0d1	0.252519	1.84053e-14
Eif1	0.252382	2.72695e-26
Ccdc91	0.252362	1.35981e-06
Zbtb7a	0.252342	4.79402e-16
Nipsnap3b	0.252164	8.74798e-07
Dcaf12	0.2513	4.67214e-13
Ppp1r11	0.250989	3.97854e-11
Gmppa	0.250754	1.14505e-10
Zfyve27	0.250674	1.19969e-08
Dennd3	0.250588	7.45768e-06
Dapk1	0.250555	0.0135605
Micu3	0.250549	0.000147582
Adgra2	0.24977	0.000561892
Camk2n1	0.249376	2.6842e-05
Lysmd3	0.249333	9.69888e-07
Mdm1	0.249125	5.0172e-05
Trip6	0.248863	1.68297e-14
Gm45808	0.248853	0.00264326
Btbd9	0.248656	8.79183e-08
Tbccd1	0.248226	7.78462e-05
Ttyh2	0.248082	1.63469e-09
Zfp110	0.247993	1.27881e-10
Slc39a4	0.247741	3.11856e-14
Tlk1	0.247692	4.02117e-14
Mterf2	0.247478	0.0399235
Sh3pxd2a	0.247451	1.56478e-22
Nt5dc3	0.24718	1.3642e-17
Ostf1	0.247076	3.04618e-09
Crtc1	0.247074	7.14652e-06
Rb1cc1	0.247053	8.15449e-12
Tmem214	0.247028	3.52307e-16
Edc3	0.246953	1.27627e-06
Ethe1	0.24695	1.0216e-07
Ubn1	0.246932	3.99461e-16
Ric1	0.246829	5.22216e-07
2022-09-11	0.246777	1.67438e-25
Wasl	0.246716	1.60471e-23
Fam118a	0.246541	0.00053513
Zfand3	0.246477	1.0298e-08
Fuz	0.246451	0.000666346
Mpp5	0.24638	1.68045e-12
Mad1l1	0.246184	2.22064e-10
Mllt11	0.245956	8.77293e-05
Cyp4f16	0.24583	1.08642e-06
Spag1	0.245809	0.00863053
Tmem65	0.245687	1.0381e-17
Alas1	0.245633	4.47371e-10
Gabpa	0.245331	7.30971e-10
Dync1h1	0.24529	1.10041e-06
Hsd17b11	0.245267	1.28139e-12
Braf	0.24522	6.36279e-09
Ang	0.244895	0.00354873
Nf1	0.244663	6.25829e-13
Zdhhc18	0.244472	2.1091e-06
5031439G07Rik	0.244262	2.50552e-18
Tmem104	0.244225	1.97057e-05
Zxdc	0.24385	2.05435e-05
Fbxl8	0.243805	0.00246625
Cyb5r1	0.243795	1.16869e-19
Ctr9	0.243722	6.08396e-12
Ric8b	0.243584	6.71469e-06
Sipa1l2	0.24354	0.000146691
Rpain	0.243443	0.00366837
Pex16	0.243208	0.000411446
Ing3	0.243141	0.000212116
Rnft1	0.243099	1.70664e-07
Decr2	0.243038	0.000464428
Smpd1	0.243035	5.11968e-08
Mfge8	0.243031	8.7655e-37
Kdm2a	0.243006	2.85498e-25
Dtx3	0.242977	5.34533e-07
Selenop	0.242569	1.77574e-31
Brd2	0.242525	7.93076e-37
Lgals8	0.24223	5.4085e-11
Trim45	0.242165	0.0409379
Map3k5	0.242135	1.45152e-13
Sapcd2	0.242037	3.07648e-05
Trerf1	0.241883	7.1137e-05
Saraf	0.241812	2.57697e-18
Heca	0.241453	0.00410227
Wbp1l	0.240961	9.04468e-17
Tepsin	0.240894	1.38402e-06
Xylb	0.240639	1.22583e-05
Arrdc3	0.240426	4.25383e-10
Zfp949	0.240221	0.0360038
Nek2	0.239734	1.62913e-14
Pi4kb	0.239713	1.02653e-11
1810026B05Rik	0.23968	0.0153475
Itga7	0.23947	0.00483684
Spns1	0.239456	1.25319e-10
Gmpr2	0.239306	1.68128e-09
Nf2	0.239171	1.92628e-16
Zfp142	0.239155	1.51152e-08
F11r	0.238562	1.82904e-22
Camsap3	0.238531	6.64607e-05
Lrp10	0.238238	2.80543e-21
Ankrd44	0.238139	4.83416e-07
C1galt1	0.237692	5.63643e-08
Dlgap4	0.237552	4.19546e-10
Acap2	0.237157	3.10079e-15
Pxn	0.236476	1.17374e-27
Stk40	0.236088	4.51541e-07
Etv4	0.236074	3.64268e-18
Diaph3	0.235801	1.25895e-16
Osbpl8	0.235741	1.12161e-09
Hlx	0.23571	0.0018748
R3hdm4	0.235675	1.84488e-14
Parp14	0.235621	0.00524573
Mark3	0.235547	1.0078e-15
Dstyk	0.235346	1.59216e-06
Herc2	0.235057	1.7033e-13
Mars	0.234652	2.49078e-24
Eif4g3	0.234258	1.63707e-20
Avl9	0.233671	3.52094e-11
Zfp654	0.233605	0.000169313
Sema6b	0.233553	1.33942e-08
Ccdc97	0.232989	1.19281e-10
Midn	0.232988	5.43191e-24
Uhrf1bp1l	0.232961	9.43873e-24
Klhl28	0.232897	1.75553e-06
Ssfa2	0.232817	5.15774e-12
Gpt	0.232702	0.0175758
Ube2q1	0.232531	9.78777e-13
Mras	0.232524	0.0155592
Depdc1a	0.232505	8.58297e-05
Ldha	0.232313	9.18316e-43
Cry2	0.232309	0.00206599
Tpx2	0.232013	2.89784e-18
Lif	0.231726	1.75604e-09
Kmt5b	0.231605	1.13698e-13
Aifm2	0.231604	0.000154243
Atg9a	0.231357	8.43097e-12
Pla2g6	0.231253	1.09082e-07
Tfg	0.231164	1.30229e-17
Zfp935	0.231081	0.0108727
Zufsp	0.230943	0.00904597
Hdlbp	0.230854	3.06231e-38
Clic1	0.230537	1.00444e-30
Pold4	0.230453	7.50218e-10
Ubn2	0.230374	5.68827e-14
Sgk3	0.230278	0.0334071
Mccc1	0.230148	2.88269e-05
Taok3	0.230138	5.8863e-15
Parp11	0.230068	0.00793147
Vps26a	0.22995	6.35706e-19
Tnip1	0.229716	4.83956e-09
[truncated: 4,775 more rows]

## Sheet: 8248_mes_6h_KEGG
	KEGG Signature	Enrichment score	q-value
enriched	MAPK signaling pathway	196658	9.18e-07			depleted in LB100 treated mesenchymal cells
depleted	Metabolic pathways	-390260	9.97e-07			enriched in LB100 treated mesenchymal cells
depleted	DNA replication	-89388	9.97e-07
depleted	Fanconi anemia pathway	-91145	5.9e-06
enriched	Ras signaling pathway	141843	1.15e-05
enriched	PI3K-Akt signaling pathway	164550	0.000134
depleted	Mismatch repair	-58027	0.00026
depleted	Ribosome	-55613	0.000784
depleted	Homologous recombination	-69342	0.0014
depleted	Valine, leucine and isoleucine degradation	-67119	0.0018
depleted	Peroxisome	-78252	0.0024
enriched	Phosphatidylinositol signaling system	77675	0.0035
enriched	cGMP-PKG signaling pathway	85278	0.0076
depleted	Propanoate metabolism	-50382	0.0082
enriched	Neuroactive ligand-receptor interaction	69414	0.0082
enriched	HIF-1 signaling pathway	88416	0.0082
enriched	Transcriptional misregulation in cancer	90632	0.0082
depleted	Fatty acid metabolism	-70600	0.0093
depleted	Cell cycle	-94208	0.0094
enriched	Rap1 signaling pathway	101937	0.0108
depleted	Nucleotide excision repair	-59423	0.0113
depleted	Spliceosome	-75592	0.0151
depleted	Base excision repair	-50847	0.0199
enriched	Renal cell carcinoma	61500	0.0199
enriched	Phospholipase D signaling pathway	84290	0.0199
enriched	Endocytosis	113305	0.0199
enriched	Protein digestion and absorption	59798	0.0206
enriched	B cell receptor signaling pathway	60930	0.0206
enriched	Focal adhesion	96421	0.0332
enriched	Autophagy - animal	84977	0.0343
enriched	Regulation of actin cytoskeleton	91436	0.0381
enriched	Insulin secretion	50523	0.0386
depleted	Pyrimidine metabolism	-56753	0.0398
enriched	EGFR tyrosine kinase inhibitor resistance	58437	0.0404
enriched	Protein processing in endoplasmic reticulum	85857	0.0404
enriched	Estrogen signaling pathway	64715	0.0407
enriched	Lysosome	69298	0.0434
enriched	Mitophagy - animal	55593	0.0467
enriched	Adrenergic signaling in cardiomyocytes	70709	0.0498

## Sheet: 9591_epi_6h_KEGG
	KEGG Signature	Enrichment score	q-value
depleted	Ribosome	-278275	7.05e-16			depleted in LB100 treated epithelial cells
depleted	DNA replication	-128211	1.89e-11			enriched in LB100 treated epithelial cells
depleted	RNA transport	-212593	3.56e-08
depleted	Ribosome biogenesis in eukaryotes	-144857	3.2e-07
depleted	Parkinson disease	-167422	9.83e-07
depleted	Spliceosome	-186209	1.27e-06
depleted	Fanconi anemia pathway	-96810	1.43e-05
depleted	Huntington disease	-180998	2.16e-05
enriched	MAPK signaling pathway	186141	0.000337
enriched	Lysosome	143662	0.000518
depleted	Oxidative phosphorylation	-134351	0.000721
enriched	HIF-1 signaling pathway	123268	0.000837
enriched	Primary immunodeficiency	48152	0.000837
depleted	Mismatch repair	-65936	0.0011
depleted	Thermogenesis	-163323	0.0016
enriched	Central carbon metabolism in cancer	83125	0.0016
depleted	Cell cycle	-131960	0.0019
enriched	Endocytosis	180959	0.0019
depleted	Nucleotide excision repair	-84644	0.002
depleted	Homologous recombination	-78146	0.0021
enriched	Human papillomavirus infection	183868	0.0021
enriched	Rheumatoid arthritis	77989	0.0021
enriched	Synaptic vesicle cycle	87109	0.0021
depleted	RNA polymerase	-62822	0.0038
enriched	Autophagy - animal	126747	0.0042
depleted	Alzheimer disease	-127762	0.0058
enriched	Cell adhesion molecules (CAMs)	82304	0.0117
enriched	Neuroactive ligand-receptor interaction	58606	0.0126
enriched	Sphingolipid signaling pathway	97564	0.0126
enriched	Protein processing in endoplasmic reticulum	128716	0.0158
enriched	Autophagy - other	53989	0.0171
depleted	Ubiquitin mediated proteolysis	-114961	0.0238
enriched	Cytokine-cytokine receptor interaction	89756	0.0263
enriched	Jak-STAT signaling pathway	91491	0.0306
depleted	Retrograde endocannabinoid signaling	-88684	0.034
enriched	Renal cell carcinoma	71404	0.034
enriched	Phospholipase D signaling pathway	95038	0.0421
enriched	Hematopoietic cell lineage	55706	0.0478
enriched	Starch and sucrose metabolism	49917	0.0478
enriched	Calcium signaling pathway	90286	0.0483
