# Supplementary material for: The Protein Phosphatase Inhibitor LB100 Targets the Mesenchymal Lineage of Pancreatic Ductal Adenocarcinoma
Source: MedComm (2020). 2026 Jun 7;7(6):e70794. doi: 10.1002/mco2.70794 (PMC13243779; doi:10.1002/mco2.70794)
Supplement: Supplementary file 4 — Supporting file3: mco270794‐sup‐0004‐TableS3.xlsx [file MCO2-7-e70794-s003.xlsx]

## Sheet: 8248_mes_ctr_2h_intron.txt_ORD
RefSeq	Log2_FC	logCPM	LR	Pval	Padj	Chr	Strand	Start	End	Symbol	txLength	countLength	8248_Ctr_1.bam	8248_Ctr_2.bam	8248_Ctr_3.bam	8248_2h_1.bam	8248_2h_2.bam	8248_2h_3.bam	delabel
NM_029598	4.94047	3.55935	145.32	1.83e-33	1.04e-30	chr8	+	3470861	3487178	1700019B03Rik	16317	14704	0.213374	0.349945	-0.99342	4.30659	4.79261	4.19603	1700019B03Rik
NM_030192	4.26499	6.58312	160.33	9.58e-37	7.05e-34	chr16	+	4835415	4867691	4930562C15Rik	32276	25204	3.33402	3.21558	3.11057	6.97322	8.03476	7.29478	4930562C15Rik
NM_001009819	5.0227	6.29569	264.912	1.46e-59	6.43e-56	chr4	+	128759257	128769298	A3galt2	10041	6651	1.9655	2.57747	2.25201	7.03728	7.48095	7.17195	A3galt2
NM_009630	4.51509	4.32278	155.68	9.94e-36	6.5e-33	chr10	+	75316876	75334792	Adora2a	17916	15312	1.34053	0.885185	0.491771	5.02265	5.55786	5.02595	Adora2a
NM_001033303	5.0278	3.98235	167.088	3.2e-38	2.69e-35	chr3	+	103074013	103099720	Ampd1	25707	21699	-0.103836	0.349945	0.199019	4.6126	5.41217	4.47774	Ampd1
NM_001081970	5.12531	5.12084	226.227	3.96e-51	7.77e-48	chr15	-	77748612	77755229	Apol8	6617	4779	1.05294	1.13126	1.12494	5.8068	6.22067	6.11829	Apol8
NM_012055	3.7298	7.50943	185.894	2.5e-42	2.21e-39	chr6	-	7675170	7693182	Asns	18012	16085	4.75587	4.64904	4.63099	8.31671	8.58892	8.27649	Asns
NM_007498	7.8547	7.66075	451.57	3.28e-100	5.79e-96	chr1	-	191170296	191183333	Atf3	13037	11061	0.473254	1.34141	0.943115	8.36539	9.00353	8.50198	Atf3
NM_007570	6.86956	4.86663	261.353	8.7e-59	3.07e-55	chr1	-	134074864	134079155	Btg2	4291	1208	-0.511044	-0.510408	-0.394907	5.5689	6.14802	5.70328	Btg2
NM_153784	4.75351	6.65085	196.544	1.19e-44	1.16e-41	chr17	+	23660522	23668619	Ccdc64b	8097	6175	2.68319	2.73463	3.11057	7.17528	8.04245	7.41406	Ccdc64b
NM_026929	5.604	4.55374	213.871	1.97e-48	2.89e-45	chr2	+	119351241	119354327	Chac1	3086	1516	-0.511044	0.474057	0.352808	5.27693	5.70515	5.46982	Chac1
NM_013884	5.71631	4.58358	214.305	1.58e-48	2.53e-45	chr9	+	110243782	110262576	Cspg5	18794	6814	0.213374	0.214143	0.026858	5.24882	6.0053	5.16729	Cspg5
NM_008748	4.4115	5.97599	202.246	6.76e-46	7.45e-43	chr7	-	142079486	142095284	Dusp8	15798	10975	2.33619	2.54953	2.68753	6.74448	7.18238	6.71971	Dusp8
NM_007913	5.93076	6.57199	283.961	1.03e-63	6.05e-60	chr18	+	34861206	34864956	Egr1	3750	678	1.5802	1.46623	2.04188	7.44366	7.72159	7.43618	Egr1
NM_010118	6.8349	4.5143	212.54	3.84e-48	5.21e-45	chr10	+	67537868	67542188	Egr2	4320	1355	-2.03485	-1.08	0.026858	5.49304	5.56772	5.33933	Egr2
NM_018781	4.38452	5.63567	160.772	7.67e-37	5.89e-34	chr14	+	70077444	70082613	Egr3	5169	1006	1.05294	2.52103	2.77177	6.24241	6.70921	6.65774	Egr3
NM_023580	4.58325	6.20197	215.375	9.23e-49	1.63e-45	chr6	-	42358486	42373268	Epha1	14782	7367	2.04765	2.80723	2.7988	6.70494	7.56543	6.99362	Epha1
NM_008004	4.31416	4.0311	144.037	3.49e-33	1.92e-30	chr14	-	70636204	70642268	Fgf17	6064	4377	1.05294	0.474057	0.943115	4.59596	4.94165	5.16729	Fgf17
NM_010234	8.01283	5.4151	203.514	3.57e-46	4.2e-43	chr12	+	85473900	85477270	Fos	3370	1276	-2.03485	-2.03485	0.199019	6.34555	6.59488	6.20516	Fos
NM_008036	7.52625	5.97192	296.942	1.53e-66	1.35e-62	chr7	-	19302695	19310045	Fosb	7350	1118	-0.511044	-0.510408	0.352808	6.62245	7.36223	6.75853	Fosb
NM_001190978	3.97581	5.04549	137.312	1.03e-31	5.2e-29	chr4	+	138262250	138301973	Kif17	39723	32632	2.04765	1.73789	2.2906	5.57457	6.26379	5.88676	Kif17
NM_001281981	4.32558	3.68193	132.861	9.7e-31	4.62e-28	chr6	+	145115635	145174928	Lrmp	59293	50719	-0.511044	0.694217	0.842817	4.20051	4.87436	4.53848	Lrmp
NM_010444	4.46752	9.39549	246.169	1.78e-55	4.48e-52	chr15	+	101266845	101274794	Nr4a1	7949	5473	5.95492	5.75031	5.88571	10.2213	10.5069	10.2461	Nr4a1
NM_015743	7.08473	4.53726	235.964	2.98e-53	6.58e-50	chr4	+	48045304	48086446	Nr4a3	41142	35312	-2.03485	-0.767275	-0.394907	5.13441	5.93845	5.28275	Nr4a3
NM_022321	4.92036	5.30466	197.313	8.06e-45	8.36e-42	chr15	+	84324719	84342978	Parvg	18259	15447	0.693389	2.20005	1.12494	5.8092	6.59327	6.20516	Parvg
NM_008952	5.42259	3.52953	148.656	3.41e-34	2.01e-31	chr11	-	77880614	77893872	Pipox	13258	8057	0.213374	-0.510408	-0.99342	4.10966	5.00594	3.96107	Pipox
NM_001144855	4.38898	3.80478	136.83	1.31e-31	6.44e-29	chr1	-	134296782	134332928	Ppfia4	36146	29580	0.693389	0.885185	0.026858	4.27209	4.98156	4.73295	Ppfia4
NM_011102	3.99544	8.14013	151.957	6.47e-35	4.08e-32	chr7	+	3303531	3331097	Prkcg	27566	24451	5.24803	5.00335	4.80767	8.66201	9.52259	8.81903	Prkcg
NM_011198	3.21118	5.81723	138.335	6.16e-32	3.19e-29	chr1	+	150100123	150108012	Ptgs2	7889	3744	3.16027	3.72053	3.48797	6.32213	6.86133	6.73601	Ptgs2
NM_001033267	4.79109	4.39775	156.379	6.99e-36	4.75e-33	chr11	-	116441324	116454347	Qrich2	13023	10861	0.213374	0.885185	0.842817	4.50382	6.07151	4.88687	Qrich2
NM_001173483	11.1277	4.08279	246.784	1.3e-55	3.84e-52	chr7	-	79374869	79387027	Rlbp1	12158	9955	-2.03485	-2.03485	-2.03485	4.72909	5.40485	4.89851	Rlbp1
NM_133199	6.19528	3.24297	150.133	1.62e-34	9.86e-32	chr11	-	106318592	106349390	Scn4a	30798	24200	-0.511044	-0.767275	-2.03485	3.23395	4.6389	4.26954	Scn4a
NM_001163489	4.88355	3.61151	143.857	3.82e-33	2.04e-30	chr3	-	88435961	88461182	Sema4a	25221	21624	-2.03485	0.588332	0.199019	3.82554	5.03941	4.42241	Sema4a
NM_194333	4.39099	4.27292	162.388	3.4e-37	2.73e-34	chr1	-	75125541	75133890	Slc23a3	8349	6291	0.473254	1.13126	1.12494	4.92389	5.38267	5.17209	Slc23a3
NM_031379	4.84128	5.62669	210.94	8.57e-48	1.08e-44	chrX	+	74177258	74208498	Tktl1	31240	28769	1.78568	2.30406	1.20793	6.03585	7.1223	6.29372	Tktl1
NM_175093	4.92322	6.80502	190.996	1.93e-43	1.79e-40	chr2	-	152337424	152344060	Trib3	6636	4585	2.7825	2.4623	3.31158	7.56261	8.00965	7.63876	Trib3
NM_029430	7.1914	3.02743	157.663	3.67e-36	2.59e-33	chr15	-	10503946	10558668	Ttc23l	54722	52791	-2.03485	-2.03485	-0.99342	3.31752	4.31113	4.03672	Ttc23l
NM_001081399	2.3849	-1.81489	1.96479	0.161002	0.402619	chr17	-	23833360	23835767	Prss33	2407	924	-2.03485	-2.03485	-2.03485	-1.56684	-2.03485	-1.45879
NM_009514	2.39477	-1.81617	1.97827	0.159573	0.399797	chr10	+	75948311	75949646	Vpreb3	1335	733	-2.03485	-2.03485	-2.03485	-1.56684	-1.50732	-2.03485
NM_001033362	2.34452	-1.72124	1.97972	0.15942	0.399727	chrX	-	101261376	101263992	Gm614	2616	1843	-2.03485	-2.03485	-2.03485	-0.93078	-2.03485	-2.03485
NM_001103365	2.34452	-1.72124	1.97972	0.15942	0.399727	chr10	-	130446198	130455894	Vmn2r86	9696	7149	-2.03485	-2.03485	-2.03485	-0.93078	-2.03485	-2.03485
NM_009627	2.34452	-1.72124	1.97972	0.15942	0.399727	chr7	+	110627668	110629819	Adm	2151	770	-2.03485	-2.03485	-2.03485	-0.93078	-2.03485	-2.03485
NM_009780	2.34452	-1.72124	1.97972	0.15942	0.399727	chr17	-	34728380	34743897	C4b	15517	9906	-2.03485	-2.03485	-2.03485	-0.93078	-2.03485	-2.03485
NM_029671	2.34452	-1.72124	1.97972	0.15942	0.399727	chr6	+	41684430	41685717	1700034O15Rik	1287	546	-2.03485	-2.03485	-2.03485	-0.93078	-2.03485	-2.03485
NM_175424	2.34452	-1.72124	1.97972	0.15942	0.399727	chr3	-	92122203	92123947	Prr9	1744	561	-2.03485	-2.03485	-2.03485	-0.93078	-2.03485	-2.03485
NM_001004192	2.73708	-1.81172	2.53087	0.111639	0.311964	chr9	+	108436481	108446083	BC048562	9602	8898	-2.03485	-2.03485	-2.03485	-2.03485	-2.03485	-1.04822
NM_001013820	2.73708	-1.81172	2.53087	0.111639	0.311964	chr19	-	8062208	8131982	Slc22a28	69774	67770	-2.03485	-2.03485	-2.03485	-2.03485	-2.03485	-1.04822
NM_001024137	2.73708	-1.81172	2.53087	0.111639	0.311964	chr2	-	120265868	120289069	Pla2g4d	23201	19915	-2.03485	-2.03485	-2.03485	-2.03485	-2.03485	-1.04822
NM_001025372	2.73708	-1.81172	2.53087	0.111639	0.311964	chr6	+	55451977	55501455	Adcyap1r1	49478	43214	-2.03485	-2.03485	-2.03485	-2.03485	-2.03485	-1.04822
NM_001033978	2.73708	-1.81172	2.53087	0.111639	0.311964	chr17	+	34325674	34341410	H2-Eb2	15736	12356	-2.03485	-2.03485	-2.03485	-2.03485	-2.03485	-1.04822
NM_001037716	2.73708	-1.81172	2.53087	0.111639	0.311964	chrX	+	149594600	149636621	Gm10439	42021	40210	-2.03485	-2.03485	-2.03485	-2.03485	-2.03485	-1.04822
NM_001038701	2.73708	-1.81172	2.53087	0.111639	0.311964	chr7	+	57590517	57828801	Gabrb3	238284	229452	-2.03485	-2.03485	-2.03485	-2.03485	-2.03485	-1.04822
NM_001081306	2.73708	-1.81172	2.53087	0.111639	0.311964	chr6	+	22875501	23052916	Ptprz1	177415	164463	-2.03485	-2.03485	-2.03485	-2.03485	-2.03485	-1.04822
NM_001085549	2.73708	-1.81172	2.53087	0.111639	0.311964	chr4	+	114406723	114615098	Trabd2b	208375	197376	-2.03485	-2.03485	-2.03485	-2.03485	-2.03485	-1.04822
NM_001104549	2.73708	-1.81172	2.53087	0.111639	0.311964	chr17	+	18914321	18948071	Vmn2r97	33750	31164	-2.03485	-2.03485	-2.03485	-2.03485	-2.03485	-1.04822
NM_001104614	2.73708	-1.81172	2.53087	0.111639	0.311964	chr3	-	64258960	64287417	Vmn2r3	28457	25787	-2.03485	-2.03485	-2.03485	-2.03485	-2.03485	-1.04822
NM_001113323	2.73708	-1.81172	2.53087	0.111639	0.311964	chr9	-	26817952	26860823	Glb1l3	42871	40406	-2.03485	-2.03485	-2.03485	-2.03485	-2.03485	-1.04822
NM_001115154	2.73708	-1.81172	2.53087	0.111639	0.311964	chr10	+	26229706	26272172	Samd3	42466	38680	-2.03485	-2.03485	-2.03485	-2.03485	-2.03485	-1.04822
NM_001160253	2.73708	-1.81172	2.53087	0.111639	0.311964	chr19	+	4082487	4087339	Cabp2	4852	3534	-2.03485	-2.03485	-2.03485	-2.03485	-2.03485	-1.04822
NM_001160414	2.73708	-1.81172	2.53087	0.111639	0.311964	chr2	-	164649624	164654966	Wfdc9	5342	4802	-2.03485	-2.03485	-2.03485	-2.03485	-2.03485	-1.04822
NM_001172168	2.73708	-1.81172	2.53087	0.111639	0.311964	chr17	-	36881597	36890125	Trim40	8528	6331	-2.03485	-2.03485	-2.03485	-2.03485	-2.03485	-1.04822
NM_001177525	2.73708	-1.81172	2.53087	0.111639	0.311964	chr7	+	43214038	43226842	EU599041	12804	11312	-2.03485	-2.03485	-2.03485	-2.03485	-2.03485	-1.04822
NM_001177567	2.73708	-1.81172	2.53087	0.111639	0.311964	chr10	-	107762309	107912134	Otogl	149825	142841	-2.03485	-2.03485	-2.03485	-2.03485	-2.03485	-1.04822
NM_001193631	2.73708	-1.81172	2.53087	0.111639	0.311964	chr14	+	64093695	64097672	Prss51	3977	3018	-2.03485	-2.03485	-2.03485	-2.03485	-2.03485	-1.04822
NM_001195128	2.73708	-1.81172	2.53087	0.111639	0.311964	chr5	+	138820079	138821619	Gm5294	1540	889	-2.03485	-2.03485	-2.03485	-2.03485	-2.03485	-1.04822
NM_001201395	2.73708	-1.81172	2.53087	0.111639	0.311964	chrX	-	76582609	76602924	Cldn34d	20315	19312	-2.03485	-2.03485	-2.03485	-2.03485	-2.03485	-1.04822
NM_001278583	2.73708	-1.81172	2.53087	0.111639	0.311964	chr12	+	3954944	3960643	Pomc	5699	4374	-2.03485	-2.03485	-2.03485	-2.03485	-2.03485	-1.04822
NM_001281537	2.73708	-1.81172	2.53087	0.111639	0.311964	chrX	-	127721175	127736554	Cldn34c4	15379	14559	-2.03485	-2.03485	-2.03485	-2.03485	-2.03485	-1.04822
NM_001289615	2.73708	-1.81172	2.53087	0.111639	0.311964	chr13	-	23477062	23488857	Btn2a2	11795	8812	-2.03485	-2.03485	-2.03485	-2.03485	-2.03485	-1.04822
NM_001290291	2.73708	-1.81172	2.53087	0.111639	0.311964	chr7	-	4825551	4844696	Shisa7	19145	13138	-2.03485	-2.03485	-2.03485	-2.03485	-2.03485	-1.04822
NM_001291893	2.73708	-1.81172	2.53087	0.111639	0.311964	chr10	+	51480611	51486329	Lilr4b	5718	633	-2.03485	-2.03485	-2.03485	-2.03485	-2.03485	-1.04822
NM_001302344	2.73708	-1.81172	2.53087	0.111639	0.311964	chr5	-	120940499	121010092	Rph3a	69593	62708	-2.03485	-2.03485	-2.03485	-2.03485	-2.03485	-1.04822
NM_007648	2.73708	-1.81172	2.53087	0.111639	0.311964	chr9	-	44998742	45009590	Cd3e	10848	5866	-2.03485	-2.03485	-2.03485	-2.03485	-2.03485	-1.04822
NM_007770	2.73708	-1.81172	2.53087	0.111639	0.311964	chr7	-	15865946	15879955	Crx	14009	10347	-2.03485	-2.03485	-2.03485	-2.03485	-2.03485	-1.04822
NM_007901	2.73708	-1.81172	2.53087	0.111639	0.311964	chr3	-	115710432	115715055	S1pr1	4623	1594	-2.03485	-2.03485	-2.03485	-2.03485	-2.03485	-1.04822
NM_008067	2.73708	-1.81172	2.53087	0.111639	0.311964	chrX	-	72432675	72656246	Gabra3	223571	216671	-2.03485	-2.03485	-2.03485	-2.03485	-2.03485	-1.04822
NM_008295	2.73708	-1.81172	2.53087	0.111639	0.311964	chr3	-	98618635	98645534	Hsd3b5	26899	25290	-2.03485	-2.03485	-2.03485	-2.03485	-2.03485	-1.04822
NM_008639	2.73708	-1.81172	2.53087	0.111639	0.311964	chr8	+	45069209	45088506	Mtnr1a	19297	17706	-2.03485	-2.03485	-2.03485	-2.03485	-2.03485	-1.04822
NM_009257	2.73708	-1.81172	2.53087	0.111639	0.311964	chr1	+	106861179	106883348	Serpinb5	22169	19426	-2.03485	-2.03485	-2.03485	-2.03485	-2.03485	-1.04822
NM_009292	2.73708	-1.81172	2.53087	0.111639	0.311964	chr6	+	34920959	34939342	Stra8	18383	16928	-2.03485	-2.03485	-2.03485	-2.03485	-2.03485	-1.04822
NM_009522	2.73708	-1.81172	2.53087	0.111639	0.311964	chr11	-	59248041	59290751	Wnt3a	42710	39959	-2.03485	-2.03485	-2.03485	-2.03485	-2.03485	-1.04822
NM_009718	2.73708	-1.81172	2.53087	0.111639	0.311964	chr3	+	127633144	127635631	Neurog2	2487	270	-2.03485	-2.03485	-2.03485	-2.03485	-2.03485	-1.04822
NM_010382	2.73708	-1.81172	2.53087	0.111639	0.311964	chr17	+	34305866	34316674	H2-Eb1	10808	9115	-2.03485	-2.03485	-2.03485	-2.03485	-2.03485	-1.04822
NM_010659	2.73708	-1.81172	2.53087	0.111639	0.311964	chr11	-	100046645	100050551	Krt31	3906	2325	-2.03485	-2.03485	-2.03485	-2.03485	-2.03485	-1.04822
NM_010791	2.73708	-1.81172	2.53087	0.111639	0.311964	chr11	-	101877509	101894354	Meox1	16845	14637	-2.03485	-2.03485	-2.03485	-2.03485	-2.03485	-1.04822
NM_011392	2.73708	-1.81172	2.53087	0.111639	0.311964	chr13	+	55399647	55414695	Slc34a1	15048	8996	-2.03485	-2.03485	-2.03485	-2.03485	-2.03485	-1.04822
NM_011608	2.73708	-1.81172	2.53087	0.111639	0.311964	chr16	+	11313808	11320068	Tnfrsf17	6260	5448	-2.03485	-2.03485	-2.03485	-2.03485	-2.03485	-1.04822
NM_013501	2.73708	-1.81172	2.53087	0.111639	0.311964	chr17	+	31677930	31681730	Cryaa	3800	2586	-2.03485	-2.03485	-2.03485	-2.03485	-2.03485	-1.04822
NM_013697	2.73708	-1.81172	2.53087	0.111639	0.311964	chr18	+	20665249	20674326	Ttr	9077	7856	-2.03485	-2.03485	-2.03485	-2.03485	-2.03485	-1.04822
NM_017396	2.73708	-1.81172	2.53087	0.111639	0.311964	chr5	-	145694048	145720136	Cyp3a41a	26088	24026	-2.03485	-2.03485	-2.03485	-2.03485	-2.03485	-1.04822
NM_019436	2.73708	-1.81172	2.53087	0.111639	0.311964	chr4	-	43482082	43483709	Sit1	1627	426	-2.03485	-2.03485	-2.03485	-2.03485	-2.03485	-1.04822
NM_019784	2.73708	-1.81172	2.53087	0.111639	0.311964	chr12	-	76198689	76246746	Tex21	48057	45577	-2.03485	-2.03485	-2.03485	-2.03485	-2.03485	-1.04822
NM_021782	2.73708	-1.81172	2.53087	0.111639	0.311964	chr3	-	37222758	37232636	Il21	9878	4621	-2.03485	-2.03485	-2.03485	-2.03485	-2.03485	-1.04822
NM_021892	2.73708	-1.81172	2.53087	0.111639	0.311964	chr6	-	50650870	50654393	Npvf	3523	2952	-2.03485	-2.03485	-2.03485	-2.03485	-2.03485	-1.04822
NM_024257	2.73708	-1.81172	2.53087	0.111639	0.311964	chr4	-	62499053	62502200	Hdhd3	3147	2064	-2.03485	-2.03485	-2.03485	-2.03485	-2.03485	-1.04822
NM_025582	2.73708	-1.81172	2.53087	0.111639	0.311964	chr4	-	154896429	154899043	Fam213b	2614	1829	-2.03485	-2.03485	-2.03485	-2.03485	-2.03485	-1.04822
NM_025658	2.73708	-1.81172	2.53087	0.111639	0.311964	chr19	+	11536848	11558466	Ms4a4d	21618	20154	-2.03485	-2.03485	-2.03485	-2.03485	-2.03485	-1.04822
NM_026056	2.73708	-1.81172	2.53087	0.111639	0.311964	chr13	+	46501902	46650281	Cap2	148379	144692	-2.03485	-2.03485	-2.03485	-2.03485	-2.03485	-1.04822
NM_026652	2.73708	-1.81172	2.53087	0.111639	0.311964	chr4	+	52596273	52612163	Toporsl	15890	13380	-2.03485	-2.03485	-2.03485	-2.03485	-2.03485	-1.04822
NM_026956	2.73708	-1.81172	2.53087	0.111639	0.311964	chr8	-	4102792	4105764	Cd209f	2972	1235	-2.03485	-2.03485	-2.03485	-2.03485	-2.03485	-1.04822
NM_027083	2.73708	-1.81172	2.53087	0.111639	0.311964	chr11	-	103631074	103638874	Lyzl6	7800	6918	-2.03485	-2.03485	-2.03485	-2.03485	-2.03485	-1.04822
NM_027209	2.73708	-1.81172	2.53087	0.111639	0.311964	chr19	+	11518558	11530403	Ms4a6b	11845	8405	-2.03485	-2.03485	-2.03485	-2.03485	-2.03485	-1.04822
NM_028491	2.73708	-1.81172	2.53087	0.111639	0.311964	chr10	-	68430955	68541875	1700040L02Rik	110920	109682	-2.03485	-2.03485	-2.03485	-2.03485	-2.03485	-1.04822
NM_029152	2.73708	-1.81172	2.53087	0.111639	0.311964	chr12	+	33394853	33401269	Efcab10	6416	5741	-2.03485	-2.03485	-2.03485	-2.03485	-2.03485	-1.04822
NM_031260	2.73708	-1.81172	2.53087	0.111639	0.311964	chr15	+	88982993	89055152	Mov10l1	72159	68061	-2.03485	-2.03485	-2.03485	-2.03485	-2.03485	-1.04822
NM_080462	2.73708	-1.81172	2.53087	0.111639	0.311964	chr2	-	24002912	24049379	Hnmt	46467	44744	-2.03485	-2.03485	-2.03485	-2.03485	-2.03485	-1.04822
NM_080575	2.73708	-1.81172	2.53087	0.111639	0.311964	chr2	-	150618110	150668240	Acss1	50130	44339	-2.03485	-2.03485	-2.03485	-2.03485	-2.03485	-1.04822
NM_146214	2.73708	-1.81172	2.53087	0.111639	0.311964	chr8	+	109990435	109999804	Tat	9369	6990	-2.03485	-2.03485	-2.03485	-2.03485	-2.03485	-1.04822
NM_148935	2.73708	-1.81172	2.53087	0.111639	0.311964	chr5	-	114254163	114273761	Foxn4	19598	16628	-2.03485	-2.03485	-2.03485	-2.03485	-2.03485	-1.04822
NM_153086	2.73708	-1.81172	2.53087	0.111639	0.311964	chr18	-	9278606	9282809	Gjd4	4203	1542	-2.03485	-2.03485	-2.03485	-2.03485	-2.03485	-1.04822
NM_170593	2.73708	-1.81172	2.53087	0.111639	0.311964	chr2	+	118779718	118795175	Disp2	15457	6553	-2.03485	-2.03485	-2.03485	-2.03485	-2.03485	-1.04822
NM_172539	2.73708	-1.81172	2.53087	0.111639	0.311964	chr2	+	127338638	127357656	Astl	19018	16492	-2.03485	-2.03485	-2.03485	-2.03485	-2.03485	-1.04822
NM_175429	2.73708	-1.81172	2.53087	0.111639	0.311964	chrX	-	153685153	153696280	Kctd12b	11127	6332	-2.03485	-2.03485	-2.03485	-2.03485	-2.03485	-1.04822
NM_175511	2.73708	-1.81172	2.53087	0.111639	0.311964	chr2	-	32066884	32083705	Fam78a	16821	12588	-2.03485	-2.03485	-2.03485	-2.03485	-2.03485	-1.04822
NM_177069	2.73708	-1.81172	2.53087	0.111639	0.311964	chr9	-	109139453	109162022	Fbxw21	22569	20168	-2.03485	-2.03485	-2.03485	-2.03485	-2.03485	-1.04822
NM_178036	2.73708	-1.81172	2.53087	0.111639	0.311964	chr2	+	25682725	25686080	Lcn10	3355	2250	-2.03485	-2.03485	-2.03485	-2.03485	-2.03485	-1.04822
NM_178703	2.73708	-1.81172	2.53087	0.111639	0.311964	chr6	+	114282634	114317525	Slc6a1	34891	26825	-2.03485	-2.03485	-2.03485	-2.03485	-2.03485	-1.04822
NM_178786	2.73708	-1.81172	2.53087	0.111639	0.311964	chr4	+	112081469	112168076	Skint4	86607	82610	-2.03485	-2.03485	-2.03485	-2.03485	-2.03485	-1.04822
NM_183187	2.73708	-1.81172	2.53087	0.111639	0.311964	chr14	-	8296277	8309776	Fam107a	13499	10171	-2.03485	-2.03485	-2.03485	-2.03485	-2.03485	-1.04822
NM_183194	2.73708	-1.81172	2.53087	0.111639	0.311964	chr15	-	63857724	63878558	Gsdmc3	20834	18692	-2.03485	-2.03485	-2.03485	-2.03485	-2.03485	-1.04822
NM_183281	2.73708	-1.81172	2.53087	0.111639	0.311964	chr16	-	57036966	57071346	Tmem45a2	34380	29648	-2.03485	-2.03485	-2.03485	-2.03485	-2.03485	-1.04822
NM_183390	2.73708	-1.81172	2.53087	0.111639	0.311964	chr16	-	19946491	19983049	Klhl6	36558	34153	-2.03485	-2.03485	-2.03485	-2.03485	-2.03485	-1.04822
NM_001005854	2.75349	-1.81429	2.55715	0.109797	0.311964	chr16	-	45416754	45492969	Gm609	76215	72138	-2.03485	-2.03485	-2.03485	-2.03485	-1.12188	-2.03485
NM_001012520	2.75349	-1.81429	2.55715	0.109797	0.311964	chr6	-	129697217	129717132	Klri1	19915	19077	-2.03485	-2.03485	-2.03485	-2.03485	-1.12188	-2.03485
NM_001033214	2.75349	-1.81429	2.55715	0.109797	0.311964	chr14	+	24293363	24309959	E330034G19Rik	16596	15104	-2.03485	-2.03485	-2.03485	-2.03485	-1.12188	-2.03485
NM_001033246	2.75349	-1.81429	2.55715	0.109797	0.311964	chr8	+	45934648	45944145	Ccdc110	9497	6871	-2.03485	-2.03485	-2.03485	-2.03485	-1.12188	-2.03485
NM_001033286	2.75349	-1.81429	2.55715	0.109797	0.311964	chr1	+	185454847	185468761	Slc30a10	13914	7407	-2.03485	-2.03485	-2.03485	-2.03485	-1.12188	-2.03485
NM_001033440	2.75349	-1.81429	2.55715	0.109797	0.311964	chr14	-	77793944	77798968	Gm1587	5024	3670	-2.03485	-2.03485	-2.03485	-2.03485	-1.12188	-2.03485
NM_001033790	2.75349	-1.81429	2.55715	0.109797	0.311964	chr4	-	101834968	101844022	B020004J07Rik	9054	7079	-2.03485	-2.03485	-2.03485	-2.03485	-1.12188	-2.03485
NM_001033875	2.75349	-1.81429	2.55715	0.109797	0.311964	chr4	-	141838239	141846359	Ctrc	8120	5444	-2.03485	-2.03485	-2.03485	-2.03485	-1.12188	-2.03485
NM_001034871	2.75349	-1.81429	2.55715	0.109797	0.311964	chr17	+	28549486	28552618	Clpsl2	3132	2688	-2.03485	-2.03485	-2.03485	-2.03485	-1.12188	-2.03485
NM_001034880	2.75349	-1.81429	2.55715	0.109797	0.311964	chr14	+	34041077	34046981	Gm5460	5904	4001	-2.03485	-2.03485	-2.03485	-2.03485	-1.12188	-2.03485
NM_001034910	2.75349	-1.81429	2.55715	0.109797	0.311964	chr14	+	63046990	63048606	Defb42	1616	1002	-2.03485	-2.03485	-2.03485	-2.03485	-1.12188	-2.03485
NM_001039666	2.75349	-1.81429	2.55715	0.109797	0.311964	chr11	-	99537484	99543158	Krt40	5674	4352	-2.03485	-2.03485	-2.03485	-2.03485	-1.12188	-2.03485
NM_001081088	2.75349	-1.81429	2.55715	0.109797	0.311964	chr2	-	69424334	69586067	Lrp2	161733	143526	-2.03485	-2.03485	-2.03485	-2.03485	-1.12188	-2.03485
NM_001081202	2.75349	-1.81429	2.55715	0.109797	0.311964	chr4	+	98726753	98738486	L1td1	11733	8791	-2.03485	-2.03485	-2.03485	-2.03485	-1.12188	-2.03485
NM_001081961	2.75349	-1.81429	2.55715	0.109797	0.311964	chr15	-	74742838	74746687	2300005B03Rik	3849	3385	-2.03485	-2.03485	-2.03485	-2.03485	-1.12188	-2.03485
NM_001085412	2.75349	-1.81429	2.55715	0.109797	0.311964	chr4	+	143719450	143729158	Gm13078	9708	7598	-2.03485	-2.03485	-2.03485	-2.03485	-1.12188	-2.03485
NM_001103158	2.75349	-1.81429	2.55715	0.109797	0.311964	chr4	+	145670696	145704437	Gm13242	33741	29751	-2.03485	-2.03485	-2.03485	-2.03485	-1.12188	-2.03485
NM_001104539	2.75349	-1.81429	2.55715	0.109797	0.311964	chr17	+	17703940	17734167	Vmn2r90	30227	27635	-2.03485	-2.03485	-2.03485	-2.03485	-1.12188	-2.03485
NM_001104623	2.75349	-1.81429	2.55715	0.109797	0.311964	chr5	-	109085848	109097864	Vmn2r12	12016	9520	-2.03485	-2.03485	-2.03485	-2.03485	-1.12188	-2.03485
NM_001104639	2.75349	-1.81429	2.55715	0.109797	0.311964	chr6	+	123778970	123816280	Vmn2r24	37310	34745	-2.03485	-2.03485	-2.03485	-2.03485	-1.12188	-2.03485
NM_001105181	2.75349	-1.81429	2.55715	0.109797	0.311964	chr7	-	85221517	85237704	Vmn2r68	16187	13631	-2.03485	-2.03485	-2.03485	-2.03485	-1.12188	-2.03485
NM_001111296	2.75349	-1.81429	2.55715	0.109797	0.311964	chr7	-	13796245	13837410	Sult2a1	41165	40141	-2.03485	-2.03485	-2.03485	-2.03485	-1.12188	-2.03485
NM_001115074	2.75349	-1.81429	2.55715	0.109797	0.311964	chr1	-	119923518	119995210	Cfap221	71692	66011	-2.03485	-2.03485	-2.03485	-2.03485	-1.12188	-2.03485
NM_001128093	2.75349	-1.81429	2.55715	0.109797	0.311964	chr14	+	75455981	75526141	Siah3	70160	69255	-2.03485	-2.03485	-2.03485	-2.03485	-1.12188	-2.03485
NM_001143672	2.75349	-1.81429	2.55715	0.109797	0.311964	chr8	+	13435458	13461451	Tmem255b	25993	24770	-2.03485	-2.03485	-2.03485	-2.03485	-1.12188	-2.03485
NM_001159693	2.75349	-1.81429	2.55715	0.109797	0.311964	chr5	-	150507068	150518159	Zar1l	11091	10215	-2.03485	-2.03485	-2.03485	-2.03485	-1.12188	-2.03485
NM_001159730	2.75349	-1.81429	2.55715	0.109797	0.311964	chr1	+	150319416	150333906	Pdc	14490	1180	-2.03485	-2.03485	-2.03485	-2.03485	-1.12188	-2.03485
NM_001164634	2.75349	-1.81429	2.55715	0.109797	0.311964	chr19	+	8591253	8611835	Slc22a8	20582	17072	-2.03485	-2.03485	-2.03485	-2.03485	-1.12188	-2.03485
NM_001166066	2.75349	-1.81429	2.55715	0.109797	0.311964	chr15	+	4898736	4962201	Mroh2b	63465	57638	-2.03485	-2.03485	-2.03485	-2.03485	-1.12188	-2.03485
NM_001166458	2.75349	-1.81429	2.55715	0.109797	0.311964	chr15	-	96571417	96642913	Slc38a1	71496	54411	-2.03485	-2.03485	-2.03485	-2.03485	-1.12188	-2.03485
NM_001170332	2.75349	-1.81429	2.55715	0.109797	0.311964	chr6	+	123122689	123143999	Clec4a2	21310	16984	-2.03485	-2.03485	-2.03485	-2.03485	-1.12188	-2.03485
NM_001200013	2.75349	-1.81429	2.55715	0.109797	0.311964	chrX	-	53742900	53757831	1700013H16Rik	14931	13682	-2.03485	-2.03485	-2.03485	-2.03485	-1.12188	-2.03485
NM_001201389	2.75349	-1.81429	2.55715	0.109797	0.311964	chr6	-	85808050	85809877	Gm11128	1827	454	-2.03485	-2.03485	-2.03485	-2.03485	-1.12188	-2.03485
NM_001271540	2.75349	-1.81429	2.55715	0.109797	0.311964	chr7	-	44605802	44670843	Myh14	65041	58283	-2.03485	-2.03485	-2.03485	-2.03485	-1.12188	-2.03485
NM_001277188	2.75349	-1.81429	2.55715	0.109797	0.311964	chr10	-	88948993	89257790	Ano4	308797	296469	-2.03485	-2.03485	-2.03485	-2.03485	-1.12188	-2.03485
NM_001289498	2.75349	-1.81429	2.55715	0.109797	0.311964	chr15	-	7206119	7398395	Egflam	192276	185129	-2.03485	-2.03485	-2.03485	-2.03485	-1.12188	-2.03485
NM_001290718	2.75349	-1.81429	2.55715	0.109797	0.311964	chrX	-	133936384	133981812	Sytl4	45428	40386	-2.03485	-2.03485	-2.03485	-2.03485	-1.12188	-2.03485
NM_001305822	2.75349	-1.81429	2.55715	0.109797	0.311964	chr7	+	4119529	4135407	Ttyh1	15878	4739	-2.03485	-2.03485	-2.03485	-2.03485	-1.12188	-2.03485
NM_001310738	2.75349	-1.81429	2.55715	0.109797	0.311964	chr7	+	55768183	55778925	Siglech	10742	6670	-2.03485	-2.03485	-2.03485	-2.03485	-1.12188	-2.03485
NM_007536	2.75349	-1.81429	2.55715	0.109797	0.311964	chr9	-	88723287	88731850	Bcl2a1d	8563	7767	-2.03485	-2.03485	-2.03485	-2.03485	-1.12188	-2.03485
NM_007877	2.75349	-1.81429	2.55715	0.109797	0.311964	chr16	+	43762241	43822839	Drd3	60598	54714	-2.03485	-2.03485	-2.03485	-2.03485	-1.12188	-2.03485
NM_008103	2.75349	-1.81429	2.55715	0.109797	0.311964	chr9	+	78051957	78065624	Gcm1	13667	11633	-2.03485	-2.03485	-2.03485	-2.03485	-1.12188	-2.03485
NM_008367	2.75349	-1.81429	2.55715	0.109797	0.311964	chr2	+	11642791	11693194	Il2ra	50403	44012	-2.03485	-2.03485	-2.03485	-2.03485	-1.12188	-2.03485
NM_008677	2.75349	-1.81429	2.55715	0.109797	0.311964	chr15	+	78244810	78262580	Ncf4	17770	16295	-2.03485	-2.03485	-2.03485	-2.03485	-1.12188	-2.03485
NM_008751	2.75349	-1.81429	2.55715	0.109797	0.311964	chr6	+	8950018	9248578	Nxph1	298560	280121	-2.03485	-2.03485	-2.03485	-2.03485	-1.12188	-2.03485
NM_008988	2.75349	-1.81429	2.55715	0.109797	0.311964	chr9	+	65141188	65185870	Igdcc3	44682	37752	-2.03485	-2.03485	-2.03485	-2.03485	-1.12188	-2.03485
NM_009020	2.75349	-1.81429	2.55715	0.109797	0.311964	chr2	+	101624747	101632528	Rag2	7781	312	-2.03485	-2.03485	-2.03485	-2.03485	-1.12188	-2.03485
NM_009556	2.75349	-1.81429	2.55715	0.109797	0.311964	chr8	-	43295066	43307009	Zfp42	11943	10037	-2.03485	-2.03485	-2.03485	-2.03485	-1.12188	-2.03485
NM_010199	2.75349	-1.81429	2.55715	0.109797	0.311964	chr16	-	28157782	28753243	Fgf12	595461	556930	-2.03485	-2.03485	-2.03485	-2.03485	-1.12188	-2.03485
NM_010208	2.75349	-1.81429	2.55715	0.109797	0.311964	chr4	+	132974094	133001882	Fgr	27788	24083	-2.03485	-2.03485	-2.03485	-2.03485	-1.12188	-2.03485
NM_010340	2.75349	-1.81429	2.55715	0.109797	0.311964	chrX	+	71663666	71669257	Gpr50	5591	2522	-2.03485	-2.03485	-2.03485	-2.03485	-1.12188	-2.03485
NM_010449	2.75349	-1.81429	2.55715	0.109797	0.311964	chr6	-	52155366	52158317	Hoxa1	2951	477	-2.03485	-2.03485	-2.03485	-2.03485	-1.12188	-2.03485
NM_010711	2.75349	-1.81429	2.55715	0.109797	0.311964	chr2	-	26200211	26208249	Lhx3	8038	3898	-2.03485	-2.03485	-2.03485	-2.03485	-1.12188	-2.03485
NM_010894	2.75349	-1.81429	2.55715	0.109797	0.311964	chr2	-	79452640	79456636	Neurod1	3996	1502	-2.03485	-2.03485	-2.03485	-2.03485	-1.12188	-2.03485
NM_011356	2.75349	-1.81429	2.55715	0.109797	0.311964	chr2	-	80411969	80447396	Frzb	35427	29118	-2.03485	-2.03485	-2.03485	-2.03485	-1.12188	-2.03485
NM_011437	2.75349	-1.81429	2.55715	0.109797	0.311964	chr15	-	79154912	79164490	Sox10	9578	6863	-2.03485	-2.03485	-2.03485	-2.03485	-1.12188	-2.03485
NM_011527	2.75349	-1.81429	2.55715	0.109797	0.311964	chr4	+	115056425	115071755	Tal1	15330	9557	-2.03485	-2.03485	-2.03485	-2.03485	-1.12188	-2.03485
NM_011611	2.75349	-1.81429	2.55715	0.109797	0.311964	chr2	+	165055635	165071654	Cd40	16019	14235	-2.03485	-2.03485	-2.03485	-2.03485	-1.12188	-2.03485
NM_011617	2.75349	-1.81429	2.55715	0.109797	0.311964	chr17	-	57145996	57149777	Cd70	3781	2939	-2.03485	-2.03485	-2.03485	-2.03485	-1.12188	-2.03485
NM_013823	2.75349	-1.81429	2.55715	0.109797	0.311964	chr5	+	150952606	150993817	Kl	41211	31894	-2.03485	-2.03485	-2.03485	-2.03485	-1.12188	-2.03485
NM_013886	2.75349	-1.81429	2.55715	0.109797	0.311964	chr7	-	81881255	81934459	Hdgfrp3	53204	38686	-2.03485	-2.03485	-2.03485	-2.03485	-1.12188	-2.03485
NM_013904	2.75349	-1.81429	2.55715	0.109797	0.311964	chr10	-	30832358	30842783	Hey2	10425	5850	-2.03485	-2.03485	-2.03485	-2.03485	-1.12188	-2.03485
NM_015738	2.75349	-1.81429	2.55715	0.109797	0.311964	chr15	+	79041884	79043558	Galr3	1674	188	-2.03485	-2.03485	-2.03485	-2.03485	-1.12188	-2.03485
NM_015812	2.75349	-1.81429	2.55715	0.109797	0.311964	chr12	+	82617037	83158812	Rgs6	541775	511426	-2.03485	-2.03485	-2.03485	-2.03485	-1.12188	-2.03485
NM_018729	2.75349	-1.81429	2.55715	0.109797	0.311964	chr1	+	171559192	171585316	Cd244	26124	22043	-2.03485	-2.03485	-2.03485	-2.03485	-1.12188	-2.03485
NM_019697	2.75349	-1.81429	2.55715	0.109797	0.311964	chr6	+	21216108	21729805	Kcnd2	513697	452326	-2.03485	-2.03485	-2.03485	-2.03485	-1.12188	-2.03485
NM_020268	2.75349	-1.81429	2.55715	0.109797	0.311964	chr7	+	44052289	44056711	Klk1b27	4422	3534	-2.03485	-2.03485	-2.03485	-2.03485	-1.12188	-2.03485
NM_021349	2.75349	-1.81429	2.55715	0.109797	0.311964	chr11	+	61140834	61147642	Tnfrsf13b	6808	6029	-2.03485	-2.03485	-2.03485	-2.03485	-1.12188	-2.03485
NM_021600	2.75349	-1.81429	2.55715	0.109797	0.311964	chr1	+	87190596	87200070	Chrnd	9474	6378	-2.03485	-2.03485	-2.03485	-2.03485	-1.12188	-2.03485
NM_022319	2.75349	-1.81429	2.55715	0.109797	0.311964	chr9	-	97444394	98033167	Clstn2	588773	559211	-2.03485	-2.03485	-2.03485	-2.03485	-1.12188	-2.03485
NM_026835	2.75349	-1.81429	2.55715	0.109797	0.311964	chr19	-	11586605	11604804	Ms4a6d	18199	16828	-2.03485	-2.03485	-2.03485	-2.03485	-1.12188	-2.03485
NM_027609	2.75349	-1.81429	2.55715	0.109797	0.311964	chr5	+	17476121	17480936	Speer4f1	4815	3583	-2.03485	-2.03485	-2.03485	-2.03485	-1.12188	-2.03485
NM_028973	2.75349	-1.81429	2.55715	0.109797	0.311964	chr16	-	30269301	30283254	Lrrc15	13953	8645	-2.03485	-2.03485	-2.03485	-2.03485	-1.12188	-2.03485
NM_029422	2.75349	-1.81429	2.55715	0.109797	0.311964	chr15	+	39745929	39760938	Dcstamp	15009	12942	-2.03485	-2.03485	-2.03485	-2.03485	-1.12188	-2.03485
NM_029499	2.75349	-1.81429	2.55715	0.109797	0.311964	chr19	+	11407660	11427246	Ms4a4c	19586	17083	-2.03485	-2.03485	-2.03485	-2.03485	-1.12188	-2.03485
NM_030022	2.75349	-1.81429	2.55715	0.109797	0.311964	chr5	-	140563188	140565067	Grifin	1879	1340	-2.03485	-2.03485	-2.03485	-2.03485	-1.12188	-2.03485
NM_030058	2.75349	-1.81429	2.55715	0.109797	0.311964	chr2	+	164698500	164702448	Spint4	3948	3202	-2.03485	-2.03485	-2.03485	-2.03485	-1.12188	-2.03485
NM_031189	2.75349	-1.81429	2.55715	0.109797	0.311964	chr1	+	134290003	134292548	Myog	2545	1065	-2.03485	-2.03485	-2.03485	-2.03485	-1.12188	-2.03485
NM_032540	2.75349	-1.81429	2.55715	0.109797	0.311964	chr6	-	41686329	41704325	Kel	17996	11933	-2.03485	-2.03485	-2.03485	-2.03485	-1.12188	-2.03485
NM_054073	2.75349	-1.81429	2.55715	0.109797	0.311964	chr6	-	30896980	30915573	Tsga13	18593	17391	-2.03485	-2.03485	-2.03485	-2.03485	-1.12188	-2.03485
NM_145402	2.75349	-1.81429	2.55715	0.109797	0.311964	chr4	-	142030992	142084304	Tmem51	53312	48944	-2.03485	-2.03485	-2.03485	-2.03485	-1.12188	-2.03485
NM_146338	2.75349	-1.81429	2.55715	0.109797	0.311964	chr8	+	72107039	72110509	Olfr374	3470	2315	-2.03485	-2.03485	-2.03485	-2.03485	-1.12188	-2.03485
NM_153097	2.75349	-1.81429	2.55715	0.109797	0.311964	chr8	-	64998447	65018688	Trim60	20241	11126	-2.03485	-2.03485	-2.03485	-2.03485	-1.12188	-2.03485
NM_153520	2.75349	-1.81429	2.55715	0.109797	0.311964	chr19	-	41063419	41077113	Opalin	13694	12458	-2.03485	-2.03485	-2.03485	-2.03485	-1.12188	-2.03485
NM_153541	2.75349	-1.81429	2.55715	0.109797	0.311964	chr4	-	129425764	129440818	Zbtb8b	15054	8640	-2.03485	-2.03485	-2.03485	-2.03485	-1.12188	-2.03485
NM_153551	2.75349	-1.81429	2.55715	0.109797	0.311964	chr17	-	57066054	57078510	Dennd1c	12456	7117	-2.03485	-2.03485	-2.03485	-2.03485	-1.12188	-2.03485
NM_172306	2.75349	-1.81429	2.55715	0.109797	0.311964	chr4	+	115411623	115439034	Cyp4a12b	27411	25016	-2.03485	-2.03485	-2.03485	-2.03485	-1.12188	-2.03485
NM_172801	2.75349	-1.81429	2.55715	0.109797	0.311964	chr11	+	115307162	115332303	Otop2	25141	15963	-2.03485	-2.03485	-2.03485	-2.03485	-1.12188	-2.03485
NM_172840	2.75349	-1.81429	2.55715	0.109797	0.311964	chr19	+	56874415	56912078	Vwa2	37663	33777	-2.03485	-2.03485	-2.03485	-2.03485	-1.12188	-2.03485
NM_172872	2.75349	-1.81429	2.55715	0.109797	0.311964	chr4	-	98754891	98817537	Kank4	62646	52575	-2.03485	-2.03485	-2.03485	-2.03485	-1.12188	-2.03485
NM_172873	2.75349	-1.81429	2.55715	0.109797	0.311964	chr4	+	107096890	107107748	Cdcp2	10858	8247	-2.03485	-2.03485	-2.03485	-2.03485	-1.12188	-2.03485
NM_172951	2.75349	-1.81429	2.55715	0.109797	0.311964	chr12	-	30174556	30373375	Sntg2	198819	193936	-2.03485	-2.03485	-2.03485	-2.03485	-1.12188	-2.03485
NM_175309	2.75349	-1.81429	2.55715	0.109797	0.311964	chr5	+	136038495	136044993	Upk3b	6498	4462	-2.03485	-2.03485	-2.03485	-2.03485	-1.12188	-2.03485
NM_175930	2.75349	-1.81429	2.55715	0.109797	0.311964	chr12	+	117516478	117756978	Rapgef5	240500	221590	-2.03485	-2.03485	-2.03485	-2.03485	-1.12188	-2.03485
NM_177028	2.75349	-1.81429	2.55715	0.109797	0.311964	chr18	+	65698267	65751537	Oacyl	53270	49839	-2.03485	-2.03485	-2.03485	-2.03485	-1.12188	-2.03485
NM_177611	2.75349	-1.81429	2.55715	0.109797	0.311964	chr2	+	24385396	24408729	Psd4	23333	18555	-2.03485	-2.03485	-2.03485	-2.03485	-1.12188	-2.03485
NM_177705	2.75349	-1.81429	2.55715	0.109797	0.311964	chrX	-	126812461	126834004	4932411N23Rik	21543	17909	-2.03485	-2.03485	-2.03485	-2.03485	-1.12188	-2.03485
NM_183023	2.75349	-1.81429	2.55715	0.109797	0.311964	chr2	-	163863880	163918683	Rims4	54803	53971	-2.03485	-2.03485	-2.03485	-2.03485	-1.12188	-2.03485
NM_183094	2.75349	-1.81429	2.55715	0.109797	0.311964	chrX	-	73234075	73243130	Xlr4c	9055	7832	-2.03485	-2.03485	-2.03485	-2.03485	-1.12188	-2.03485
NM_183197	2.75349	-1.81429	2.55715	0.109797	0.311964	chr13	+	33324076	33335366	Serpinb9f	11290	9382	-2.03485	-2.03485	-2.03485	-2.03485	-1.12188	-2.03485
NM_198112	2.75349	-1.81429	2.55715	0.109797	0.311964	chr16	+	27307640	27351209	Ostn	43569	40298	-2.03485	-2.03485	-2.03485	-2.03485	-1.12188	-2.03485
NM_201370	2.75349	-1.81429	2.55715	0.109797	0.311964	chr6	+	40442862	40466815	Wee2	23953	21067	-2.03485	-2.03485	-2.03485	-2.03485	-1.12188	-2.03485
NM_177748	2.75932	-1.813	2.59016	0.107529	0.311964	chrX	-	136448106	136469041	Kir3dl2	20935	19201	-2.03485	-2.03485	-2.03485	-2.03485	-1.50732	-1.45879
NM_001007576	2.6687	-1.6308	2.60846	0.106295	0.310165	chrX	-	142079288	142196936	Gucy2f	117648	107650	-2.03485	-2.03485	-2.03485	-0.694115	-2.03485	-2.03485
NM_001033411	2.6687	-1.6308	2.60846	0.106295	0.310165	chr2	-	160311400	160327494	Gm826	16094	14997	-2.03485	-2.03485	-2.03485	-0.694115	-2.03485	-2.03485
NM_001039495	2.6687	-1.6308	2.60846	0.106295	0.310165	chr1	-	74902079	74935599	Ccdc108	33520	25712	-2.03485	-2.03485	-2.03485	-0.694115	-2.03485	-2.03485
NM_001042711	2.6687	-1.6308	2.60846	0.106295	0.310165	chr3	-	113249177	113258699	Amy2a5	9522	7890	-2.03485	-2.03485	-2.03485	-0.694115	-2.03485	-2.03485
NM_001079869	2.6687	-1.6308	2.60846	0.106295	0.310165	chr11	+	96323125	96347930	Hoxb3	24805	19683	-2.03485	-2.03485	-2.03485	-0.694115	-2.03485	-2.03485
NM_001081331	2.6687	-1.6308	2.60846	0.106295	0.310165	chr7	-	134266261	134376828	D7Ertd443e	110567	105754	-2.03485	-2.03485	-2.03485	-0.694115	-2.03485	-2.03485
NM_001082962	2.6687	-1.6308	2.60846	0.106295	0.310165	chr7	-	59982501	60140219	Snrpn	157718	133120	-2.03485	-2.03485	-2.03485	-0.694115	-2.03485	-2.03485
NM_001099217	2.6687	-1.6308	2.60846	0.106295	0.310165	chr15	-	75108160	75111949	Ly6c2	3789	1103	-2.03485	-2.03485	-2.03485	-0.694115	-2.03485	-2.03485
NM_001145192	2.6687	-1.6308	2.60846	0.106295	0.310165	chr17	+	69439325	69489233	A330050F15Rik	49908	46466	-2.03485	-2.03485	-2.03485	-0.694115	-2.03485	-2.03485
NM_001278601	2.6687	-1.6308	2.60846	0.106295	0.310165	chr17	-	35199366	35202007	Tnf	2641	988	-2.03485	-2.03485	-2.03485	-0.694115	-2.03485	-2.03485
NM_001309398	2.6687	-1.6308	2.60846	0.106295	0.310165	chr14	+	4334762	4354687	2610042L04Rik	19925	18036	-2.03485	-2.03485	-2.03485	-0.694115	-2.03485	-2.03485
NM_001310545	2.6687	-1.6308	2.60846	0.106295	0.310165	chr3	+	87376386	87402934	Fcrl1	26548	22988	-2.03485	-2.03485	-2.03485	-0.694115	-2.03485	-2.03485
NM_001311132	2.6687	-1.6308	2.60846	0.106295	0.310165	chr13	-	4486855	4523344	Akr1c20	36489	34638	-2.03485	-2.03485	-2.03485	-0.694115	-2.03485	-2.03485
NM_007617	2.6687	-1.6308	2.60846	0.106295	0.310165	chr6	+	112459504	112472872	Cav3	13368	12211	-2.03485	-2.03485	-2.03485	-0.694115	-2.03485	-2.03485
NM_007662	2.6687	-1.6308	2.60846	0.106295	0.310165	chr8	+	122848373	122867397	Cdh15	19024	16181	-2.03485	-2.03485	-2.03485	-0.694115	-2.03485	-2.03485
NM_008372	2.6687	-1.6308	2.60846	0.106295	0.310165	chr15	-	9506158	9529876	Il7r	23718	18126	-2.03485	-2.03485	-2.03485	-0.694115	-2.03485	-2.03485
NM_009060	2.6687	-1.6308	2.60846	0.106295	0.310165	chrX	+	20549817	20562087	Rgn	12270	10696	-2.03485	-2.03485	-2.03485	-0.694115	-2.03485	-2.03485
NM_009501	2.6687	-1.6308	2.60846	0.106295	0.310165	chr19	-	59166186	59170029	Vax1	3843	2826	-2.03485	-2.03485	-2.03485	-0.694115	-2.03485	-2.03485
NM_010181	2.6687	-1.6308	2.60846	0.106295	0.310165	chr18	-	58008622	58209926	Fbn2	201304	174090	-2.03485	-2.03485	-2.03485	-0.694115	-2.03485	-2.03485
NM_013783	2.6687	-1.6308	2.60846	0.106295	0.310165	chr4	+	154869584	154895530	Mmel1	25946	22886	-2.03485	-2.03485	-2.03485	-0.694115	-2.03485	-2.03485
NM_018766	2.6687	-1.6308	2.60846	0.106295	0.310165	chr2	+	180499975	180544979	Ntsr1	45004	41088	-2.03485	-2.03485	-2.03485	-0.694115	-2.03485	-2.03485
NM_019481	2.6687	-1.6308	2.60846	0.106295	0.310165	chr6	-	24088282	24168092	Slc13a1	79810	72082	-2.03485	-2.03485	-2.03485	-0.694115	-2.03485	-2.03485
NM_019568	2.6687	-1.6308	2.60846	0.106295	0.310165	chr13	-	56288642	56296551	Cxcl14	7909	6082	-2.03485	-2.03485	-2.03485	-0.694115	-2.03485	-2.03485
NM_021545	2.6687	-1.6308	2.60846	0.106295	0.310165	chr13	-	100283114	100317688	Naip7	34574	936	-2.03485	-2.03485	-2.03485	-0.694115	-2.03485	-2.03485
NM_025404	2.6687	-1.6308	2.60846	0.106295	0.310165	chr11	+	101665540	101667832	Arl4d	2292	910	-2.03485	-2.03485	-2.03485	-0.694115	-2.03485	-2.03485
NM_026380	2.6687	-1.6308	2.60846	0.106295	0.310165	chr1	+	153653036	153697665	Rgs8	44629	38825	-2.03485	-2.03485	-2.03485	-0.694115	-2.03485	-2.03485
NM_028025	2.6687	-1.6308	2.60846	0.106295	0.310165	chrX	-	79623230	79671435	Mageb16	48205	46259	-2.03485	-2.03485	-2.03485	-0.694115	-2.03485	-2.03485
NM_029121	2.6687	-1.6308	2.60846	0.106295	0.310165	chr17	-	86944108	86947887	Atp6v1e2	3779	2774	-2.03485	-2.03485	-2.03485	-0.694115	-2.03485	-2.03485
NM_029401	2.6687	-1.6308	2.60846	0.106295	0.310165	chr4	-	138568968	138623992	Vwa5b1	55024	51112	-2.03485	-2.03485	-2.03485	-0.694115	-2.03485	-2.03485
NM_053176	2.6687	-1.6308	2.60846	0.106295	0.310165	chr16	+	22951071	22961659	Hrg	10588	8851	-2.03485	-2.03485	-2.03485	-0.694115	-2.03485	-2.03485
NM_133849	2.6687	-1.6308	2.60846	0.106295	0.310165	chr2	-	180099464	180104407	Hrh3	4943	2318	-2.03485	-2.03485	-2.03485	-0.694115	-2.03485	-2.03485
NM_177303	2.6687	-1.6308	2.60846	0.106295	0.310165	chr2	-	132868515	132880862	Lrrn4	12347	8872	-2.03485	-2.03485	-2.03485	-0.694115	-2.03485	-2.03485
NM_177914	2.6687	-1.6308	2.60846	0.106295	0.310165	chrX	+	6873483	6948363	Dgkk	74880	68053	-2.03485	-2.03485	-2.03485	-0.694115	-2.03485	-2.03485
NM_015826	2.71624	-1.71811	2.62436	0.105235	0.309737	chr19	+	25505705	25604328	Dmrt1	98623	96118	-2.03485	-2.03485	-2.03485	-1.21404	-2.03485	-1.45879
NM_027024	2.71624	-1.71811	2.62436	0.105235	0.309737	chr2	+	148820098	148830410	Cst13	10312	9547	-2.03485	-2.03485	-2.03485	-1.21404	-2.03485	-1.45879
NM_177259	2.71624	-1.71811	2.62436	0.105235	0.309737	chr4	+	104367537	104744844	Dab1	377307	358615	-2.03485	-2.03485	-2.03485	-1.21404	-2.03485	-1.45879
NM_001164767	2.72444	-1.71938	2.63784	0.104345	0.30825	chr9	-	37416044	37433175	Robo3	17131	10822	-2.03485	-2.03485	-2.03485	-1.21404	-1.50732	-2.03485
NM_001167578	2.72444	-1.71938	2.63784	0.104345	0.30825	chr17	+	13354571	13377223	Tcp10c	22652	19839	-2.03485	-2.03485	-2.03485	-1.21404	-1.50732	-2.03485
NM_013540	2.72444	-1.71938	2.63784	0.104345	0.30825	chr3	-	80684935	80802791	Gria2	117856	97611	-2.03485	-2.03485	-2.03485	-1.21404	-1.50732	-2.03485
NM_146782	2.72444	-1.71938	2.63784	0.104345	0.30825	chr9	+	38773087	38776354	Olfr921	3267	1680	-2.03485	-2.03485	-2.03485	-1.21404	-1.50732	-2.03485
NM_213730	2.72444	-1.71938	2.63784	0.104345	0.30825	chr11	-	99514623	99521258	Krt39	6635	5186	-2.03485	-2.03485	-2.03485	-1.21404	-1.50732	-2.03485
NM_009131	2.00763	-1.17686	3.04771	0.080851	0.263387	chr7	-	44303765	44306959	Clec11a	3194	1229	-2.03485	-2.03485	-1.42214	-0.154201	-2.03485	-1.04822
NM_001135115	2.06842	-1.29981	3.08151	0.0791872	0.259376	chr11	+	58183842	58190198	Gm12250	6356	3654	-1.08047	-2.03485	-2.03485	-1.56684	-0.167453	-2.03485
NM_001285425	2.01744	-1.18055	3.08371	0.0790797	0.259216	chr1	-	9960162	9967485	Tcf24	7323	3577	-2.03485	-1.47983	-2.03485	-0.154201	-1.12188	-2.03485
NM_010075	2.01744	-1.18055	3.08371	0.0790797	0.259216	chr5	+	26817356	27727500	Dpp6	910144	869440	-2.03485	-1.47983	-2.03485	-0.154201	-1.12188	-2.03485
NM_001285437	3.00922	-1.71497	3.20732	0.0733097	0.245828	chr11	-	118489759	118911597	Rbfox3	421838	409316	-2.03485	-2.03485	-2.03485	-1.56684	-2.03485	-1.04822
NM_001310717	3.00922	-1.71497	3.20732	0.0733097	0.245828	chr9	+	7571395	7581885	Mmp27	10490	8280	-2.03485	-2.03485	-2.03485	-1.56684	-2.03485	-1.04822
NM_144559	3.00922	-1.71497	3.20732	0.0733097	0.245828	chr1	+	171018925	171029761	Fcgr4	10836	9586	-2.03485	-2.03485	-2.03485	-1.56684	-2.03485	-1.04822
NM_001033123	2.93149	-1.54595	3.22189	0.0726597	0.244299	chr2	+	176423654	176432381	Gm14288	8727	8299	-2.03485	-2.03485	-2.03485	-0.490857	-2.03485	-2.03485
NM_010861	2.93149	-1.54595	3.22189	0.0726597	0.244299	chr5	+	122100979	122106854	Myl2	5875	5241	-2.03485	-2.03485	-2.03485	-0.490857	-2.03485	-2.03485
NM_145210	2.93149	-1.54595	3.22189	0.0726597	0.244299	chr5	-	120786311	120795530	Oas1e	9219	7504	-2.03485	-2.03485	-2.03485	-0.490857	-2.03485	-2.03485
NM_001001320	3.02315	-1.71752	3.23359	0.0721422	0.243022	chr19	+	3992751	3999512	Tbx10	6761	4980	-2.03485	-2.03485	-2.03485	-1.56684	-1.12188	-2.03485
NM_001289768	3.02315	-1.71752	3.23359	0.0721422	0.243022	chr5	-	77205106	77211471	Spink2	6365	5523	-2.03485	-2.03485	-2.03485	-1.56684	-1.12188	-2.03485
NM_008341	3.02315	-1.71752	3.23359	0.0721422	0.243022	chr11	+	7197786	7202546	Igfbp1	4760	3240	-2.03485	-2.03485	-2.03485	-1.56684	-1.12188	-2.03485
NM_021290	3.02315	-1.71752	3.23359	0.0721422	0.243022	chr5	-	31137988	31138895	Ucn	907	263	-2.03485	-2.03485	-2.03485	-1.56684	-1.12188	-2.03485
NM_022879	3.02315	-1.71752	3.23359	0.0721422	0.243022	chr11	-	5896636	5898782	Myl7	2146	1556	-2.03485	-2.03485	-2.03485	-1.56684	-1.12188	-2.03485
NM_172759	3.02315	-1.71752	3.23359	0.0721422	0.243022	chr8	+	104926259	104934672	Ces2e	8413	5714	-2.03485	-2.03485	-2.03485	-1.56684	-1.12188	-2.03485
NM_177628	3.02315	-1.71752	3.23359	0.0721422	0.243022	chr14	+	63436393	63465502	Fam167a	29109	24241	-2.03485	-2.03485	-2.03485	-1.56684	-1.12188	-2.03485
NM_182929	3.02315	-1.71752	3.23359	0.0721422	0.243022	chr4	+	120877868	120891560	Rims3	13692	10848	-2.03485	-2.03485	-2.03485	-1.56684	-1.12188	-2.03485
NM_011460	2.14954	-1.37361	3.31859	0.0685004	0.235062	chr13	+	33192958	33203980	Serpinb9d	11022	8921	-2.03485	-2.03485	-1.42214	-2.03485	-0.567141	-1.04822
NM_007491	2.16816	-1.37114	3.3515	0.0671439	0.231352	chr7	-	102096878	102100229	Art5	3351	1450	-2.03485	-2.03485	-1.42214	-2.03485	-1.12188	-0.467741
NM_026594	3.25111	-1.71183	3.73089	0.0534149	0.1955	chr16	+	10170227	10174911	Rpl39l	4684	3879	-2.03485	-2.03485	-2.03485	-2.03485	-2.03485	-0.72898
NM_031259	3.25111	-1.71183	3.73089	0.0534149	0.1955	chrX	-	134944525	134964754	Nxf2	20229	17660	-2.03485	-2.03485	-2.03485	-2.03485	-2.03485	-0.72898
NM_177396	3.25111	-1.71183	3.73089	0.0534149	0.1955	chr7	+	28522835	28524322	Ifnl3	1487	905	-2.03485	-2.03485	-2.03485	-2.03485	-2.03485	-0.72898
NM_207247	3.25111	-1.71183	3.73089	0.0534149	0.1955	chr3	+	92014582	92031584	Pglyrp3	17002	15774	-2.03485	-2.03485	-2.03485	-2.03485	-2.03485	-0.72898
NM_010090	3.26927	-1.71565	3.76934	0.0522003	0.19197	chr2	+	127336158	127338377	Dusp2	2219	601	-2.03485	-2.03485	-2.03485	-2.03485	-0.818012	-2.03485
NM_019820	3.26927	-1.71565	3.76934	0.0522003	0.19197	chr14	-	55878919	55884256	Cbln3	5337	614	-2.03485	-2.03485	-2.03485	-2.03485	-0.818012	-2.03485
NM_001012624	3.15296	-1.46606	3.82265	0.0505641	0.187859	chr1	-	22468190	22805724	Rims1	337534	326120	-2.03485	-2.03485	-2.03485	-0.312731	-2.03485	-2.03485
NM_001100180	3.15296	-1.46606	3.82265	0.0505641	0.187859	chr5	+	145345269	145390512	Cyp3a57	45243	43654	-2.03485	-2.03485	-2.03485	-0.312731	-2.03485	-2.03485
NM_001177401	3.15296	-1.46606	3.82265	0.0505641	0.187859	chr2	-	164569694	164573456	Spint3	3762	3208	-2.03485	-2.03485	-2.03485	-0.312731	-2.03485	-2.03485
NM_001289566	3.15296	-1.46606	3.82265	0.0505641	0.187859	chr5	+	150018674	150082186	Rxfp2	63512	57555	-2.03485	-2.03485	-2.03485	-0.312731	-2.03485	-2.03485
NM_001302796	3.15296	-1.46606	3.82265	0.0505641	0.187859	chr10	+	6758592	7038209	Oprm1	279617	123565	-2.03485	-2.03485	-2.03485	-0.312731	-2.03485	-2.03485
NM_008213	3.15296	-1.46606	3.82265	0.0505641	0.187859	chr11	-	57828712	57832147	Hand1	3435	1537	-2.03485	-2.03485	-2.03485	-0.312731	-2.03485	-2.03485
NM_011391	3.15296	-1.46606	3.82265	0.0505641	0.187859	chr10	-	125227484	125328535	Slc16a7	101051	97837	-2.03485	-2.03485	-2.03485	-0.312731	-2.03485	-2.03485
NM_021541	3.15296	-1.46606	3.82265	0.0505641	0.187859	chr1	-	74889933	74893143	Cryba2	3210	2490	-2.03485	-2.03485	-2.03485	-0.312731	-2.03485	-2.03485
NM_030556	3.15296	-1.46606	3.82265	0.0505641	0.187859	chr1	-	83012522	83038448	Slc19a3	25926	22861	-2.03485	-2.03485	-2.03485	-0.312731	-2.03485	-2.03485
NM_054066	3.15296	-1.46606	3.82265	0.0505641	0.187859	chr6	-	139989721	140041417	Plcz1	51696	49270	-2.03485	-2.03485	-2.03485	-0.312731	-2.03485	-2.03485
NM_144796	3.15296	-1.46606	3.82265	0.0505641	0.187859	chr1	+	182764905	182895654	Susd4	130749	128708	-2.03485	-2.03485	-2.03485	-0.312731	-2.03485	-2.03485
NM_144834	3.15296	-1.46606	3.82265	0.0505641	0.187859	chr12	-	103616674	103631444	Serpina10	14770	13161	-2.03485	-2.03485	-2.03485	-0.312731	-2.03485	-2.03485
NM_147002	3.15296	-1.46606	3.82265	0.0505641	0.187859	chr16	-	58823780	58826761	Olfr175-ps1	2981	1952	-2.03485	-2.03485	-2.03485	-0.312731	-2.03485	-2.03485
NM_008361	3.27205	-1.7131	3.83269	0.0502622	0.18754	chr2	-	129364579	129371120	Il1b	6541	2090	-2.03485	-2.03485	-2.03485	-2.03485	-1.50732	-1.04822
NM_001013774	3.278	-1.71438	3.84549	0.04988	0.186922	chr5	-	144983743	145009636	Kpna7	25893	23582	-2.03485	-2.03485	-2.03485	-2.03485	-1.12188	-1.45879
NM_001033249	3.278	-1.71438	3.84549	0.04988	0.186922	chr7	-	6315664	6330434	Zfp583	14770	12003	-2.03485	-2.03485	-2.03485	-2.03485	-1.12188	-1.45879
NM_009040	3.278	-1.71438	3.84549	0.04988	0.186922	chr10	+	127801152	127815839	Rdh16	14687	11479	-2.03485	-2.03485	-2.03485	-2.03485	-1.12188	-1.45879
NM_172837	3.278	-1.71438	3.84549	0.04988	0.186922	chr19	+	34008253	34047903	Lipk	39650	37327	-2.03485	-2.03485	-2.03485	-2.03485	-1.12188	-1.45879
NM_201409	3.278	-1.71438	3.84549	0.04988	0.186922	chr7	-	104840311	104842504	Usp17lb	2193	786	-2.03485	-2.03485	-2.03485	-2.03485	-1.12188	-1.45879
NM_001013773	3.23266	-1.6246	3.86688	0.0492479	0.18556	chr5	+	138225903	138251875	Nxpe5	25972	22991	-2.03485	-2.03485	-2.03485	-1.21404	-2.03485	-1.04822
NM_001037801	3.23266	-1.6246	3.86688	0.0492479	0.18556	chr19	-	10789338	10830058	Cd6	40720	32979	-2.03485	-2.03485	-2.03485	-1.21404	-2.03485	-1.04822
NM_001039121	3.23266	-1.6246	3.86688	0.0492479	0.18556	chr14	+	63011770	63018088	Defb43	6318	5910	-2.03485	-2.03485	-2.03485	-1.21404	-2.03485	-1.04822
NM_001105252	3.23266	-1.6246	3.86688	0.0492479	0.18556	chr7	+	118597296	118675085	Tmc5	77789	71423	-2.03485	-2.03485	-2.03485	-1.21404	-2.03485	-1.04822
NM_001164306	3.23266	-1.6246	3.86688	0.0492479	0.18556	chr1	-	166483612	166497588	Gm4846	13976	12232	-2.03485	-2.03485	-2.03485	-1.21404	-2.03485	-1.04822
NM_001310757	3.23266	-1.6246	3.86688	0.0492479	0.18556	chr5	-	143216315	143226890	Spdye4a	10575	8490	-2.03485	-2.03485	-2.03485	-1.21404	-2.03485	-1.04822
NM_007972	3.23266	-1.6246	3.86688	0.0492479	0.18556	chr8	+	13037307	13056676	F10	19369	16676	-2.03485	-2.03485	-2.03485	-1.21404	-2.03485	-1.04822
NM_008061	3.23266	-1.6246	3.86688	0.0492479	0.18556	chr11	+	101367729	101377903	G6pc	10174	7929	-2.03485	-2.03485	-2.03485	-1.21404	-2.03485	-1.04822
NM_008089	3.23266	-1.6246	3.86688	0.0492479	0.18556	chrX	-	7959259	7967910	Gata1	8651	6749	-2.03485	-2.03485	-2.03485	-1.21404	-2.03485	-1.04822
NM_009868	3.23266	-1.6246	3.86688	0.0492479	0.18556	chr8	+	104101624	104144502	Cdh5	42878	34751	-2.03485	-2.03485	-2.03485	-1.21404	-2.03485	-1.04822
NM_010596	3.23266	-1.6246	3.86688	0.0492479	0.18556	chr7	+	45405959	45411382	Kcna7	5423	1928	-2.03485	-2.03485	-2.03485	-1.21404	-2.03485	-1.04822
NM_011691	3.23266	-1.6246	3.86688	0.0492479	0.18556	chr17	+	57279099	57329236	Vav1	50137	42980	-2.03485	-2.03485	-2.03485	-1.21404	-2.03485	-1.04822
NM_013631	3.23266	-1.6246	3.86688	0.0492479	0.18556	chr3	+	89136141	89146594	Pklr	10453	7651	-2.03485	-2.03485	-2.03485	-1.21404	-2.03485	-1.04822
NM_025712	3.23266	-1.6246	3.86688	0.0492479	0.18556	chr15	-	36504061	36555572	Snx31	51511	48813	-2.03485	-2.03485	-2.03485	-1.21404	-2.03485	-1.04822
NM_026924	3.23266	-1.6246	3.86688	0.0492479	0.18556	chr2	-	144305175	144332080	Ovol2	26905	24859	-2.03485	-2.03485	-2.03485	-1.21404	-2.03485	-1.04822
NM_153105	3.23266	-1.6246	3.86688	0.0492479	0.18556	chr4	+	119255440	119262438	Cldn19	6998	2762	-2.03485	-2.03485	-2.03485	-1.21404	-2.03485	-1.04822
NM_153508	3.23266	-1.6246	3.86688	0.0492479	0.18556	chr6	-	124430755	124464784	Clstn3	34029	29803	-2.03485	-2.03485	-2.03485	-1.21404	-2.03485	-1.04822
NM_181529	3.23266	-1.6246	3.86688	0.0492479	0.18556	chr14	+	34220045	34230421	Syt15	10376	5673	-2.03485	-2.03485	-2.03485	-1.21404	-2.03485	-1.04822
NM_001039095	3.24484	-1.62712	3.89316	0.048483	0.184332	chr2	-	25793966	25815836	Glt6d1	21870	20779	-2.03485	-2.03485	-2.03485	-1.21404	-1.12188	-2.03485
NM_001081105	3.24484	-1.62712	3.89316	0.048483	0.184332	chr5	+	65863568	65896700	Rhoh	33132	22506	-2.03485	-2.03485	-2.03485	-1.21404	-1.12188	-2.03485
NM_001163550	3.24484	-1.62712	3.89316	0.048483	0.184332	chr5	-	103648586	103655732	1700016H13Rik	7146	6200	-2.03485	-2.03485	-2.03485	-1.21404	-1.12188	-2.03485
NM_001244654	3.24484	-1.62712	3.89316	0.048483	0.184332	chr17	-	35617922	35626637	Gm9573	8715	3476	-2.03485	-2.03485	-2.03485	-1.21404	-1.12188	-2.03485
NM_001290790	3.24484	-1.62712	3.89316	0.048483	0.184332	chr2	-	118707516	118728438	Plcb2	20922	14272	-2.03485	-2.03485	-2.03485	-1.21404	-1.12188	-2.03485
NM_008890	3.24484	-1.62712	3.89316	0.048483	0.184332	chr11	+	98386631	98388097	Pnmt	1466	578	-2.03485	-2.03485	-2.03485	-1.21404	-1.12188	-2.03485
NM_009897	3.24484	-1.62712	3.89316	0.048483	0.184332	chr2	+	121358640	121363737	Ckmt1	5097	3187	-2.03485	-2.03485	-2.03485	-1.21404	-1.12188	-2.03485
NM_010821	3.24484	-1.62712	3.89316	0.048483	0.184332	chr19	+	12460778	12465285	Mpeg1	4507	171	-2.03485	-2.03485	-2.03485	-1.21404	-1.12188	-2.03485
NM_026535	3.24484	-1.62712	3.89316	0.048483	0.184332	chr12	-	104028768	104044443	Serpina12	15675	11985	-2.03485	-2.03485	-2.03485	-1.21404	-1.12188	-2.03485
NM_027391	3.24484	-1.62712	3.89316	0.048483	0.184332	chr10	+	3540278	3554877	Iyd	14599	13059	-2.03485	-2.03485	-2.03485	-1.21404	-1.12188	-2.03485
NM_027496	3.24484	-1.62712	3.89316	0.048483	0.184332	chr15	-	31291478	31367759	Ankrd33b	76281	67584	-2.03485	-2.03485	-2.03485	-1.21404	-1.12188	-2.03485
NM_029066	3.24484	-1.62712	3.89316	0.048483	0.184332	chr15	+	82298983	82314558	Wbp2nl	15575	14257	-2.03485	-2.03485	-2.03485	-1.21404	-1.12188	-2.03485
NM_146914	3.24484	-1.62712	3.89316	0.048483	0.184332	chr7	-	6480215	6486813	Olfr5	6598	5554	-2.03485	-2.03485	-2.03485	-1.21404	-1.12188	-2.03485
NM_172378	3.24484	-1.62712	3.89316	0.048483	0.184332	chr15	-	57243770	57477625	Slc22a22	233855	228964	-2.03485	-2.03485	-2.03485	-1.21404	-1.12188	-2.03485
NM_010373	3.24638	-1.62586	3.92618	0.0475398	0.182198	chr14	-	56117618	56120625	Gzme	3007	2084	-2.03485	-2.03485	-2.03485	-1.21404	-1.50732	-1.45879
NM_172750	2.04749	-1.04389	4.14282	0.0418114	0.166651	chr8	-	13235661	13254162	Adprhl1	18501	17136	-2.03485	-1.08	-2.03485	-2.03485	0.401995	-2.03485
NM_008746	2.37985	-1.17417	4.50897	0.0337176	0.141654	chr7	-	78192113	78577838	Ntrk3	385725	370767	-2.03485	-1.47983	-2.03485	-0.694115	-0.567141	-1.45879
NM_001024717	3.43394	-1.54232	4.53674	0.0331746	0.140073	chr19	+	5298330	5308739	Gal3st3	10409	6719	-2.03485	-2.03485	-2.03485	-0.93078	-1.12188	-2.03485
NM_020561	3.43394	-1.54232	4.53674	0.0331746	0.140073	chr10	+	57794543	57811830	Smpdl3a	17287	15495	-2.03485	-2.03485	-2.03485	-0.93078	-1.12188	-2.03485
NM_029173	3.43394	-1.54232	4.53674	0.0331746	0.140073	chr13	+	51171024	51175187	Nxnl2	4163	663	-2.03485	-2.03485	-2.03485	-0.93078	-1.12188	-2.03485
NM_001080711	2.35561	-1.11305	4.55289	0.0328633	0.139225	chr2	+	76650272	76658554	Dfnb59	8282	7065	-2.03485	-1.47983	-2.03485	-0.312731	-1.12188	-1.04822
NM_001081023	2.05548	-1.0366	4.62565	0.0314973	0.13487	chr1	+	136052900	136119822	Cacna1s	66922	56369	-2.03485	-2.03485	-0.99342	-2.03485	-0.167453	-0.467741
NM_175333	2.05548	-1.0366	4.62565	0.0314973	0.13487	chr17	-	57032771	57041654	Slc25a41	8883	7551	-2.03485	-2.03485	-0.99342	-2.03485	-0.167453	-0.467741
NM_177391	2.05548	-1.0366	4.62565	0.0314973	0.13487	chr15	+	82341178	82345710	Fam109b	4532	1787	-2.03485	-2.03485	-0.99342	-2.03485	-0.167453	-0.467741
NM_001167908	2.46308	-1.11371	4.88984	0.0270152	0.120708	chr14	-	54875596	54877538	Ppp1r3e	1942	90	-2.03485	-1.47983	-2.03485	-0.490857	-0.353499	-2.03485
NM_001033281	3.62943	-1.61838	4.89136	0.0269914	0.120665	chr18	+	53464545	53575857	Prdm6	111312	106126	-2.03485	-2.03485	-2.03485	-2.03485	-2.03485	-0.467741
NM_001100466	3.62943	-1.61838	4.89136	0.0269914	0.120665	chr4	+	111919554	111950356	Skint8	30802	27301	-2.03485	-2.03485	-2.03485	-2.03485	-2.03485	-0.467741
NM_001102579	3.62943	-1.61838	4.89136	0.0269914	0.120665	chr7	-	85136239	85155902	Vmn2r67	19663	17107	-2.03485	-2.03485	-2.03485	-2.03485	-2.03485	-0.467741
NM_001105182	3.62943	-1.61838	4.89136	0.0269914	0.120665	chr7	-	85406375	85415676	Vmn2r69	9301	6748	-2.03485	-2.03485	-2.03485	-2.03485	-2.03485	-0.467741
NM_001164086	3.62943	-1.61838	4.89136	0.0269914	0.120665	chr7	-	81600480	81706925	Homer2	106445	91070	-2.03485	-2.03485	-2.03485	-2.03485	-2.03485	-0.467741
NM_001190356	3.62943	-1.61838	4.89136	0.0269914	0.120665	chr17	+	88125511	88131116	Gm4832	5605	5120	-2.03485	-2.03485	-2.03485	-2.03485	-2.03485	-0.467741
NM_001200004	3.62943	-1.61838	4.89136	0.0269914	0.120665	chr4	-	60066468	60139858	Mup15	73390	65437	-2.03485	-2.03485	-2.03485	-2.03485	-2.03485	-0.467741
NM_001251849	3.62943	-1.61838	4.89136	0.0269914	0.120665	chr19	-	10997024	11017963	Ms4a18	20939	19554	-2.03485	-2.03485	-2.03485	-2.03485	-2.03485	-0.467741
NM_001271761	3.62943	-1.61838	4.89136	0.0269914	0.120665	chr14	+	66635250	66771168	Adra1a	135918	122993	-2.03485	-2.03485	-2.03485	-2.03485	-2.03485	-0.467741
NM_001285791	3.62943	-1.61838	4.89136	0.0269914	0.120665	chr16	+	36693977	36726804	Ildr1	32827	28633	-2.03485	-2.03485	-2.03485	-2.03485	-2.03485	-0.467741
NM_007878	3.62943	-1.61838	4.89136	0.0269914	0.120665	chr7	+	141292005	141295001	Drd4	2996	1660	-2.03485	-2.03485	-2.03485	-2.03485	-2.03485	-0.467741
NM_008257	3.62943	-1.61838	4.89136	0.0269914	0.120665	chr7	+	131542962	131544931	Hmx3	1969	602	-2.03485	-2.03485	-2.03485	-2.03485	-2.03485	-0.467741
NM_008585	3.62943	-1.61838	4.89136	0.0269914	0.120665	chr17	-	43474328	43502773	Mep1a	28445	25522	-2.03485	-2.03485	-2.03485	-2.03485	-2.03485	-0.467741
NM_009521	3.62943	-1.61838	4.89136	0.0269914	0.120665	chr11	+	103774174	103818021	Wnt3	43847	38398	-2.03485	-2.03485	-2.03485	-2.03485	-2.03485	-0.467741
NM_009799	3.62943	-1.61838	4.89136	0.0269914	0.120665	chr3	-	14766213	14808365	Car1	42152	40904	-2.03485	-2.03485	-2.03485	-2.03485	-2.03485	-0.467741
NM_011157	3.62943	-1.61838	4.89136	0.0269914	0.120665	chr10	-	62494427	62507755	Srgn	13328	11340	-2.03485	-2.03485	-2.03485	-2.03485	-2.03485	-0.467741
NM_013523	3.62943	-1.61838	4.89136	0.0269914	0.120665	chr17	-	88984951	89200675	Fshr	215724	213364	-2.03485	-2.03485	-2.03485	-2.03485	-2.03485	-0.467741
NM_022987	3.62943	-1.61838	4.89136	0.0269914	0.120665	chr14	-	122459159	122465658	Zic5	6499	3531	-2.03485	-2.03485	-2.03485	-2.03485	-2.03485	-0.467741
NM_025416	3.62943	-1.61838	4.89136	0.0269914	0.120665	chr3	+	94342098	94347352	Them5	5254	3714	-2.03485	-2.03485	-2.03485	-2.03485	-2.03485	-0.467741
NM_026142	3.62943	-1.61838	4.89136	0.0269914	0.120665	chr14	-	49682018	49783367	3632451O06Rik	101349	96306	-2.03485	-2.03485	-2.03485	-2.03485	-2.03485	-0.467741
NM_145146	3.62943	-1.61838	4.89136	0.0269914	0.120665	chr5	+	90518948	90553544	Afm	34596	31563	-2.03485	-2.03485	-2.03485	-2.03485	-2.03485	-0.467741
NM_173772	3.62943	-1.61838	4.89136	0.0269914	0.120665	chr1	+	94020492	94028330	Neu4	7838	3247	-2.03485	-2.03485	-2.03485	-2.03485	-2.03485	-0.467741
NM_177162	3.62943	-1.61838	4.89136	0.0269914	0.120665	chr5	-	86485876	86518600	Tmprss11g	32724	27713	-2.03485	-2.03485	-2.03485	-2.03485	-2.03485	-0.467741
NM_177634	3.62943	-1.61838	4.89136	0.0269914	0.120665	chr17	-	36460163	36462329	H2-M10.4	2166	1170	-2.03485	-2.03485	-2.03485	-2.03485	-2.03485	-0.467741
NM_029796	2.00891	-0.730305	4.90079	0.0268445	0.120665	chr17	-	56119677	56121946	Lrg1	2269	874	-0.511044	-2.03485	-2.03485	0.347876	-0.818012	-1.04822
NM_001004151	3.64859	-1.62343	4.94139	0.0262209	0.118951	chr16	+	23429132	23433960	Rtp1	4828	1708	-2.03485	-2.03485	-2.03485	-2.03485	-0.567141	-2.03485
NM_001011737	3.64859	-1.62343	4.94139	0.0262209	0.118951	chr10	-	78611668	78618074	Olfr1357	6406	5219	-2.03485	-2.03485	-2.03485	-2.03485	-0.567141	-2.03485
NM_001025353	3.64859	-1.62343	4.94139	0.0262209	0.118951	chr8	-	20916489	20922071	Gm6040	5582	4657	-2.03485	-2.03485	-2.03485	-2.03485	-0.567141	-2.03485
NM_001033247	3.64859	-1.62343	4.94139	0.0262209	0.118951	chr16	+	44394798	44482428	Cfap44	87630	79739	-2.03485	-2.03485	-2.03485	-2.03485	-0.567141	-2.03485
NM_001039042	3.64859	-1.62343	4.94139	0.0262209	0.118951	chr7	+	43712566	43726758	Klk13	14192	13148	-2.03485	-2.03485	-2.03485	-2.03485	-0.567141	-2.03485
NM_001042612	3.64859	-1.62343	4.94139	0.0262209	0.118951	chr7	-	26364886	26394243	Nlrp9c	29357	23782	-2.03485	-2.03485	-2.03485	-2.03485	-0.567141	-2.03485
NM_001080812	3.64859	-1.62343	4.94139	0.0262209	0.118951	chr8	-	72204334	72212837	Cib3	8503	6489	-2.03485	-2.03485	-2.03485	-2.03485	-0.567141	-2.03485
NM_001109973	3.64859	-1.62343	4.94139	0.0262209	0.118951	chr17	-	47815327	47834691	Mdfi	19364	16276	-2.03485	-2.03485	-2.03485	-2.03485	-0.567141	-2.03485
NM_001142539	3.64859	-1.62343	4.94139	0.0262209	0.118951	chr17	-	7363711	7385305	Gm9992	21594	20001	-2.03485	-2.03485	-2.03485	-2.03485	-0.567141	-2.03485
NM_001162412	3.64859	-1.62343	4.94139	0.0262209	0.118951	chr14	-	73029127	73049114	Cysltr2	19987	18185	-2.03485	-2.03485	-2.03485	-2.03485	-0.567141	-2.03485
NM_001163416	3.64859	-1.62343	4.94139	0.0262209	0.118951	chr17	+	25120759	25125268	Ptx4	4509	2927	-2.03485	-2.03485	-2.03485	-2.03485	-0.567141	-2.03485
NM_001163516	3.64859	-1.62343	4.94139	0.0262209	0.118951	chr3	-	32947925	33143191	Pex5l	195266	118565	-2.03485	-2.03485	-2.03485	-2.03485	-0.567141	-2.03485
NM_001204253	3.64859	-1.62343	4.94139	0.0262209	0.118951	chr6	+	129397296	129405413	Clec1b	8117	6933	-2.03485	-2.03485	-2.03485	-2.03485	-0.567141	-2.03485
NM_001270537	3.64859	-1.62343	4.94139	0.0262209	0.118951	chr15	-	100641081	100669500	Bin2	28419	25930	-2.03485	-2.03485	-2.03485	-2.03485	-0.567141	-2.03485
NM_001276330	3.64859	-1.62343	4.94139	0.0262209	0.118951	chr19	-	11615520	11623719	Ms4a2	8199	5384	-2.03485	-2.03485	-2.03485	-2.03485	-0.567141	-2.03485
NM_008199	3.64859	-1.62343	4.94139	0.0262209	0.118951	chr17	-	36080188	36084249	H2-Bl	4061	2428	-2.03485	-2.03485	-2.03485	-2.03485	-0.567141	-2.03485
NM_008291	3.64859	-1.62343	4.94139	0.0262209	0.118951	chr13	-	64058273	64089201	Hsd17b3	30928	29642	-2.03485	-2.03485	-2.03485	-2.03485	-0.567141	-2.03485
NM_008506	3.64859	-1.62343	4.94139	0.0262209	0.118951	chr4	+	122995930	123002480	Mycl	6550	2886	-2.03485	-2.03485	-2.03485	-2.03485	-0.567141	-2.03485
NM_009107	3.64859	-1.62343	4.94139	0.0262209	0.118951	chr1	+	167598361	167639623	Rxrg	41262	38897	-2.03485	-2.03485	-2.03485	-2.03485	-0.567141	-2.03485
NM_010077	3.64859	-1.62343	4.94139	0.0262209	0.118951	chr9	+	49340661	49407214	Drd2	66553	65004	-2.03485	-2.03485	-2.03485	-2.03485	-0.567141	-2.03485
NM_010187	3.64859	-1.62343	4.94139	0.0262209	0.118951	chr1	-	170960558	170976071	Fcgr2b	15513	12595	-2.03485	-2.03485	-2.03485	-2.03485	-0.567141	-2.03485
NM_010387	3.64859	-1.62343	4.94139	0.0262209	0.118951	chr17	+	34153190	34160229	H2-DMb1	7039	5752	-2.03485	-2.03485	-2.03485	-2.03485	-0.567141	-2.03485
NM_011553	3.64859	-1.62343	4.94139	0.0262209	0.118951	chr17	+	7324659	7345860	Tcp10a	21201	18159	-2.03485	-2.03485	-2.03485	-2.03485	-0.567141	-2.03485
NM_015730	3.64859	-1.62343	4.94139	0.0262209	0.118951	chr2	-	181022310	181039177	Chrna4	16867	12430	-2.03485	-2.03485	-2.03485	-2.03485	-0.567141	-2.03485
NM_018803	3.64859	-1.62343	4.94139	0.0262209	0.118951	chr15	-	89782392	89841860	Syt10	59468	57623	-2.03485	-2.03485	-2.03485	-2.03485	-0.567141	-2.03485
NM_020013	3.64859	-1.62343	4.94139	0.0262209	0.118951	chr7	-	45613889	45615490	Fgf21	1601	654	-2.03485	-2.03485	-2.03485	-2.03485	-0.567141	-2.03485
NM_021050	3.64859	-1.62343	4.94139	0.0262209	0.118951	chr6	+	18170686	18322769	Cftr	152083	144492	-2.03485	-2.03485	-2.03485	-2.03485	-0.567141	-2.03485
NM_021306	3.64859	-1.62343	4.94139	0.0262209	0.118951	chr1	-	87147654	87156356	Ecel1	8702	5717	-2.03485	-2.03485	-2.03485	-2.03485	-0.567141	-2.03485
NM_021391	3.64859	-1.62343	4.94139	0.0262209	0.118951	chr15	-	103530278	103537992	Ppp1r1a	7714	6419	-2.03485	-2.03485	-2.03485	-2.03485	-0.567141	-2.03485
NM_027644	3.64859	-1.62343	4.94139	0.0262209	0.118951	chr17	-	23836784	23844156	Prss41	7372	5123	-2.03485	-2.03485	-2.03485	-2.03485	-0.567141	-2.03485
NM_028914	3.64859	-1.62343	4.94139	0.0262209	0.118951	chr2	+	122186271	122206393	4933406J08Rik	20122	18011	-2.03485	-2.03485	-2.03485	-2.03485	-0.567141	-2.03485
NM_031252	3.64859	-1.62343	4.94139	0.0262209	0.118951	chr10	-	128296139	128298084	Il23a	1945	367	-2.03485	-2.03485	-2.03485	-2.03485	-0.567141	-2.03485
NM_053215	3.64859	-1.62343	4.94139	0.0262209	0.118951	chr5	-	87240491	87254788	Ugt2b37	14297	12418	-2.03485	-2.03485	-2.03485	-2.03485	-0.567141	-2.03485
NM_153071	3.64859	-1.62343	4.94139	0.0262209	0.118951	chr10	-	51614822	51631458	Gprc6a	16636	13780	-2.03485	-2.03485	-2.03485	-2.03485	-0.567141	-2.03485
NM_153145	3.64859	-1.62343	4.94139	0.0262209	0.118951	chr11	-	110025633	110095937	Abca8a	70304	59880	-2.03485	-2.03485	-2.03485	-2.03485	-0.567141	-2.03485
NM_175000	3.64859	-1.62343	4.94139	0.0262209	0.118951	chr11	+	32300068	32300873	Hbq1a	805	201	-2.03485	-2.03485	-2.03485	-2.03485	-0.567141	-2.03485
NM_177584	3.64859	-1.62343	4.94139	0.0262209	0.118951	chr16	+	45224336	45252895	Btla	28559	22564	-2.03485	-2.03485	-2.03485	-2.03485	-0.567141	-2.03485
NM_194347	3.64859	-1.62343	4.94139	0.0262209	0.118951	chr14	+	51800045	51826359	AY358078	26314	24853	-2.03485	-2.03485	-2.03485	-2.03485	-0.567141	-2.03485
NM_198635	3.64859	-1.62343	4.94139	0.0262209	0.118951	chr10	+	75954513	76009589	Gm5134	55076	51933	-2.03485	-2.03485	-2.03485	-2.03485	-0.567141	-2.03485
NM_201371	3.64859	-1.62343	4.94139	0.0262209	0.118951	chr6	-	127689008	127769159	Prmt8	80151	74148	-2.03485	-2.03485	-2.03485	-2.03485	-0.567141	-2.03485
NM_017379	2.08511	-0.927224	4.96194	0.0259112	0.118951	chr6	+	121210769	121226097	Tuba8	15328	13102	-2.03485	-2.03485	-0.99342	-0.694115	-1.12188	-0.0549503
NM_001081349	3.51228	-1.31907	4.97305	0.0257452	0.118578	chr2	+	84839407	84863586	Slc43a1	24179	18513	-2.03485	-2.03485	-2.03485	-0.0113788	-2.03485	-2.03485
NM_031388	3.51228	-1.31907	4.97305	0.0257452	0.118578	chrX	-	51753958	51801233	Usp26	47275	43142	-2.03485	-2.03485	-2.03485	-0.0113788	-2.03485	-2.03485
NM_001164789	2.07821	-0.929545	5.02566	0.0249743	0.115601	chr9	+	118478188	118486132	Eomes	7944	3766	-2.03485	-2.03485	-0.99342	-0.694115	-0.567141	-0.467741
NM_001291292	3.65747	-1.62217	5.05768	0.024517	0.114324	chr8	-	84010227	84011720	2210011C24Rik	1493	586	-2.03485	-2.03485	-2.03485	-2.03485	-0.818012	-1.45879
NM_001081180	3.65726	-1.62091	5.08802	0.0240917	0.112788	chr18	+	43963240	44022487	Spink5	59247	54482	-2.03485	-2.03485	-2.03485	-2.03485	-1.12188	-1.04822
NM_001081227	3.65726	-1.62091	5.08802	0.0240917	0.112788	chr1	-	180432372	180483504	6330403A02Rik	51132	40799	-2.03485	-2.03485	-2.03485	-2.03485	-1.12188	-1.04822
NM_001177995	3.65726	-1.62091	5.08802	0.0240917	0.112788	chr4	-	154316124	154636873	Prdm16	320749	300477	-2.03485	-2.03485	-2.03485	-2.03485	-1.12188	-1.04822
NM_001199953	3.65726	-1.62091	5.08802	0.0240917	0.112788	chr9	-	35685078	35687371	Gm17252	2293	473	-2.03485	-2.03485	-2.03485	-2.03485	-1.12188	-1.04822
NM_007817	3.65726	-1.62091	5.08802	0.0240917	0.112788	chr7	+	27119954	27133660	Cyp2f2	13706	9143	-2.03485	-2.03485	-2.03485	-2.03485	-1.12188	-1.04822
NM_008647	3.65726	-1.62091	5.08802	0.0240917	0.112788	chr4	-	61300018	61439702	Mup2	139684	131747	-2.03485	-2.03485	-2.03485	-2.03485	-1.12188	-1.04822
NM_008920	3.65726	-1.62091	5.08802	0.0240917	0.112788	chr2	+	84980460	84983632	Prg2	3172	2334	-2.03485	-2.03485	-2.03485	-2.03485	-1.12188	-1.04822
NM_009889	3.65726	-1.62091	5.08802	0.0240917	0.112788	chr4	+	34893778	34907374	Cga	13596	11963	-2.03485	-2.03485	-2.03485	-2.03485	-1.12188	-1.04822
NM_010816	3.65726	-1.62091	5.08802	0.0240917	0.112788	chr16	+	48431236	48630905	Morc1	199669	190834	-2.03485	-2.03485	-2.03485	-2.03485	-1.12188	-1.04822
NM_011481	3.65726	-1.62091	5.08802	0.0240917	0.112788	chr2	-	181205562	181213171	Srms	7609	3703	-2.03485	-2.03485	-2.03485	-2.03485	-1.12188	-1.04822
NM_026328	3.65726	-1.62091	5.08802	0.0240917	0.112788	chr3	+	98222155	98236748	Reg4	14593	13572	-2.03485	-2.03485	-2.03485	-2.03485	-1.12188	-1.04822
NM_027022	3.65726	-1.62091	5.08802	0.0240917	0.112788	chr8	-	104281041	104293181	Cmtm2a	12140	10869	-2.03485	-2.03485	-2.03485	-2.03485	-1.12188	-1.04822
NM_027987	3.65726	-1.62091	5.08802	0.0240917	0.112788	chr11	+	102041510	102055617	Cd300lg	14107	9589	-2.03485	-2.03485	-2.03485	-2.03485	-1.12188	-1.04822
NM_146255	3.65726	-1.62091	5.08802	0.0240917	0.112788	chr4	+	107968333	108013532	Slc1a7	45199	41841	-2.03485	-2.03485	-2.03485	-2.03485	-1.12188	-1.04822
NM_172994	3.65726	-1.62091	5.08802	0.0240917	0.112788	chr5	+	36868569	36955078	Ppp2r2c	86509	79193	-2.03485	-2.03485	-2.03485	-2.03485	-1.12188	-1.04822
NM_178028	3.65726	-1.62091	5.08802	0.0240917	0.112788	chr7	+	6197089	6216137	Galp	19048	18398	-2.03485	-2.03485	-2.03485	-2.03485	-1.12188	-1.04822
NM_177059	2.07545	-0.8355	5.11339	0.0237419	0.111938	chr11	+	52764705	53187347	Fstl4	422642	404857	-2.03485	-1.08	-2.03485	-0.0113788	-0.567141	-1.04822
NM_175189	2.51174	-1.16942	5.11463	0.023725	0.111938	chr9	+	37367605	37386571	Hepacam	18966	15238	-2.03485	-2.03485	-1.42214	-1.21404	-0.167453	-1.45879
NM_001045526	3.58945	-1.46	5.13902	0.0233938	0.110755	chr11	-	70790931	70812561	Scimp	21630	20575	-2.03485	-2.03485	-2.03485	-0.694115	-2.03485	-1.04822
NM_001081211	3.58945	-1.46	5.13902	0.0233938	0.110755	chr4	+	132564066	132580866	Ptafr	16800	14980	-2.03485	-2.03485	-2.03485	-0.694115	-2.03485	-1.04822
NM_001081668	3.58945	-1.46	5.13902	0.0233938	0.110755	chrX	-	140007672	140062568	Nup62cl	54896	53768	-2.03485	-2.03485	-2.03485	-0.694115	-2.03485	-1.04822
NM_001159953	3.58945	-1.46	5.13902	0.0233938	0.110755	chr6	-	56069803	56362392	Pde1c	292589	274168	-2.03485	-2.03485	-2.03485	-0.694115	-2.03485	-1.04822
NM_001198811	3.58945	-1.46	5.13902	0.0233938	0.110755	chr4	-	82897919	83052167	Frem1	154248	138131	-2.03485	-2.03485	-2.03485	-0.694115	-2.03485	-1.04822
NM_007493	3.58945	-1.46	5.13902	0.0233938	0.110755	chr11	+	70092643	70106186	Asgr2	13543	12171	-2.03485	-2.03485	-2.03485	-0.694115	-2.03485	-1.04822
NM_007860	3.58945	-1.46	5.13902	0.0233938	0.110755	chr4	-	107291464	107307143	Dio1	15679	14015	-2.03485	-2.03485	-2.03485	-0.694115	-2.03485	-1.04822
NM_008940	3.58945	-1.46	5.13902	0.0233938	0.110755	chr7	+	43797576	43803822	Klk8	6246	4924	-2.03485	-2.03485	-2.03485	-0.694115	-2.03485	-1.04822
NM_013845	3.58945	-1.46	5.13902	0.0233938	0.110755	chr4	+	100095790	100442545	Ror1	346755	333281	-2.03485	-2.03485	-2.03485	-0.694115	-2.03485	-1.04822
NM_080854	3.58945	-1.46	5.13902	0.0233938	0.110755	chr2	-	25228896	25234234	Slc34a3	5338	3139	-2.03485	-2.03485	-2.03485	-0.694115	-2.03485	-1.04822
NM_153579	3.58945	-1.46	5.13902	0.0233938	0.110755	chr7	-	75114894	75309262	Sv2b	194368	184875	-2.03485	-2.03485	-2.03485	-0.694115	-2.03485	-1.04822
NM_001145300	3.59927	-1.46247	5.1653	0.0230425	0.109799	chr1	-	134540940	134549682	Mgat4e	8742	6910	-2.03485	-2.03485	-2.03485	-0.694115	-1.12188	-2.03485
NM_001163566	3.59927	-1.46247	5.1653	0.0230425	0.109799	chr2	+	37776248	37799103	Crb2	22855	16483	-2.03485	-2.03485	-2.03485	-0.694115	-1.12188	-2.03485
NM_009571	3.59927	-1.46247	5.1653	0.0230425	0.109799	chrY	-	2106174	2170409	Zfy2	64235	61288	-2.03485	-2.03485	-2.03485	-0.694115	-1.12188	-2.03485
NM_021325	3.59927	-1.46247	5.1653	0.0230425	0.109799	chr16	+	44765735	44794977	Cd200r1	29242	25894	-2.03485	-2.03485	-2.03485	-0.694115	-1.12188	-2.03485
NM_026793	3.59927	-1.46247	5.1653	0.0230425	0.109799	chr10	+	5593727	5606791	Myct1	13064	10285	-2.03485	-2.03485	-2.03485	-0.694115	-1.12188	-2.03485
NM_001284205	3.62789	-1.538	5.16855	0.0229993	0.109799	chr13	-	97021863	97034362	1700029F12Rik	12499	11359	-2.03485	-2.03485	-2.03485	-1.21404	-1.50732	-1.04822
NM_018731	2.21506	-0.983478	5.31299	0.021167	0.103032	chr7	+	30712208	30725534	Atp4a	13326	9737	-2.03485	-1.08	-2.03485	-2.03485	0.279297	-1.04822
NM_011702	2.5124	-1.05004	5.38806	0.020275	0.100014	chr10	+	5639217	5647614	Vip	8397	4998	-2.03485	-1.47983	-2.03485	-0.312731	-1.50732	-0.467741
NM_053172	2.12441	-0.817005	5.46169	0.0194379	0.097632	chr5	+	104325328	104338611	Mepe	13283	11601	-0.511044	-2.03485	-2.03485	-0.694115	0.145186	-1.04822
NM_175443	2.55592	-1.10597	5.47958	0.0192399	0.096969	chr1	+	133363571	133380319	Etnk2	16748	12538	-2.03485	-2.03485	-1.42214	-0.694115	-1.12188	-0.467741
NM_011773	2.65633	-1.09902	5.57697	0.0181982	0.0927928	chr5	-	31086105	31093527	Slc30a3	7422	5421	-1.08047	-2.03485	-2.03485	-2.03485	0.401995	-2.03485
NM_198301	2.15123	-0.657151	5.59594	0.0180022	0.0919388	chr15	-	27655070	27681542	Fam105a	26472	20668	-2.03485	-1.08	-2.03485	0.635269	-0.567141	-2.03485
NM_029463	2.19662	-0.926417	5.6473	0.0174823	0.0900083	chr2	-	35354217	35367729	4930568D16Rik	13512	12282	-2.03485	-1.08	-2.03485	-1.21404	-0.567141	-0.0549503
NM_145078	3.80419	-1.53617	5.76437	0.0163544	0.0855284	chr4	-	147611935	147642508	2610305D13Rik	30573	26373	-2.03485	-2.03485	-2.03485	-1.56684	-1.12188	-1.04822
NM_001007572	2.64748	-1.16539	5.80106	0.0160165	0.0841628	chr6	-	41652769	41680723	Trpv5	27954	25354	-2.03485	-1.47983	-2.03485	-1.56684	-0.567141	-0.467741
NM_001003405	2.2265	-0.879549	5.88026	0.0153116	0.08106	chr6	-	41311231	41314710	Try5	3479	2656	-2.03485	-1.08	-2.03485	-0.694115	-0.167453	-0.72898
NM_173749	3.92825	-1.53059	6.00214	0.0142885	0.0765626	chr2	+	102550020	102643040	Pamr1	93020	87133	-2.03485	-2.03485	-2.03485	-2.03485	-2.03485	-0.246632
NM_197999	2.74012	-1.09324	6.0402	0.0139837	0.0752261	chr8	+	104961717	104969537	Ces2g	7820	4246	-2.03485	-1.47983	-2.03485	-2.03485	-2.03485	0.527762
NM_001101600	2.21455	-0.737121	6.05768	0.0138459	0.0746902	chr9	+	59951293	59959044	Gm7616	7751	7136	-2.03485	-2.03485	-0.99342	-0.0113788	0.145186	-2.03485
NM_008496	2.00089	-0.636412	6.13123	0.0132814	0.072219	chr7	+	28864385	28866284	Lgals7	1899	1302	-2.03485	-2.03485	-0.663347	-0.154201	-0.353499	-0.246632
NM_053251	2.68794	-1.10145	6.14241	0.0131977	0.0718747	chr6	-	132114220	132364135	Gm4736	249915	233743	-2.03485	-1.47983	-2.03485	-1.21404	-1.12188	-0.0549503
NM_001281955	2.25905	-0.87445	6.14404	0.0131856	0.0718308	chr4	+	127988043	128567656	Csmd2	579613	518739	-2.03485	-1.08	-2.03485	-0.93078	-0.567141	-0.0549503
NM_145856	2.23195	-0.76718	6.15142	0.0131306	0.071642	chr1	-	20777145	20784270	Il17f	7125	5904	-0.511044	-2.03485	-2.03485	-0.694115	0.279297	-1.04822
NM_178785	2.7318	-1.16365	6.17944	0.0129243	0.070911	chr17	-	32390660	32403581	Rasal3	12921	7700	-2.03485	-1.47983	-2.03485	-2.03485	-0.353499	-0.467741
NM_008181	3.9454	-1.53184	6.19372	0.0128204	0.0704944	chr9	+	78230668	78242683	Gsta1	12015	11154	-2.03485	-2.03485	-2.03485	-2.03485	-1.50732	-0.467741
NM_001008547	2.21918	-0.693222	6.21546	0.0126639	0.0698734	chr5	-	146182449	146185304	1700001J03Rik	2855	2077	-2.03485	-1.08	-2.03485	0.347876	-1.12188	-0.467741
NM_008400	3.91528	-1.45391	6.22737	0.012579	0.06947	chr7	+	127296259	127335137	Itgal	38878	32506	-2.03485	-2.03485	-2.03485	-1.21404	-2.03485	-0.467741
NM_009581	3.91528	-1.45391	6.22737	0.012579	0.06947	chr1	-	130576705	130629606	Zp3r	52901	50867	-2.03485	-2.03485	-2.03485	-1.21404	-2.03485	-0.467741
NM_027340	3.91528	-1.45391	6.22737	0.012579	0.06947	chr19	+	34067357	34084918	Lipn	17561	15678	-2.03485	-2.03485	-2.03485	-1.21404	-2.03485	-0.467741
NM_029314	3.91528	-1.45391	6.22737	0.012579	0.06947	chr3	+	108537583	108544697	1700013F07Rik	7114	6522	-2.03485	-2.03485	-2.03485	-1.21404	-2.03485	-0.467741
NM_181546	3.91528	-1.45391	6.22737	0.012579	0.06947	chr1	-	192891233	193035775	Syt14	144542	134004	-2.03485	-2.03485	-2.03485	-1.21404	-2.03485	-0.467741
NM_001195596	2.02554	-0.678034	6.27203	0.0122658	0.0680171	chr10	-	25527942	25536272	Smlr1	8330	3947	-2.03485	-1.08	-1.42214	-0.694115	-0.167453	-0.0549503
NM_001039125	3.93127	-1.45887	6.27748	0.0122282	0.0678511	chr14	+	62998076	63001160	Defb47	3084	2725	-2.03485	-2.03485	-2.03485	-1.21404	-0.567141	-2.03485
NM_001160317	3.93127	-1.45887	6.27748	0.0122282	0.0678511	chr1	-	132564689	132741797	Nfasc	177108	153699	-2.03485	-2.03485	-2.03485	-1.21404	-0.567141	-2.03485
NM_008099	3.93127	-1.45887	6.27748	0.0122282	0.0678511	chr16	+	45610439	45622867	Gcsam	12428	9064	-2.03485	-2.03485	-2.03485	-1.21404	-0.567141	-2.03485
NM_009398	3.93127	-1.45887	6.27748	0.0122282	0.0678511	chr2	+	52038112	52056681	Tnfaip6	18569	15691	-2.03485	-2.03485	-2.03485	-1.21404	-0.567141	-2.03485
NM_023655	3.93127	-1.45887	6.27748	0.0122282	0.0678511	chr9	+	43310762	43336125	Trim29	25363	22532	-2.03485	-2.03485	-2.03485	-1.21404	-0.567141	-2.03485
NM_001163194	3.9593	-1.53435	6.30085	0.012068	0.0671522	chr17	+	35649707	35650569	Sfta2	862	356	-2.03485	-2.03485	-2.03485	-2.03485	-0.818012	-1.04822
NM_011996	2.09103	-0.7168	6.33352	0.0118477	0.0660512	chr3	+	138415496	138430892	Adh4	15396	14083	-2.03485	-2.03485	-0.663347	-2.03485	0.401995	-0.246632
NM_001122977	3.89602	-1.38157	6.33928	0.0118093	0.0658885	chr17	+	13948372	13950678	Gm7168	2306	703	-2.03485	-2.03485	-2.03485	-0.694115	-2.03485	-0.72898
NM_001289484	3.87082	-1.31313	6.35411	0.011711	0.0656001	chr17	+	23600825	23611019	Zscan10	10194	7422	-2.03485	-2.03485	-2.03485	-0.312731	-2.03485	-1.04822
NM_144856	3.87082	-1.31313	6.35411	0.011711	0.0656001	chr17	-	46432184	46438477	Slc22a7	6293	4174	-2.03485	-2.03485	-2.03485	-0.312731	-2.03485	-1.04822
NM_145363	3.87082	-1.31313	6.35411	0.011711	0.0656001	chr11	+	120442630	120447321	Tspan10	4691	2505	-2.03485	-2.03485	-2.03485	-0.312731	-2.03485	-1.04822
NM_178759	3.87082	-1.31313	6.35411	0.011711	0.0656001	chr11	+	46810798	46844333	Timd4	33535	31359	-2.03485	-2.03485	-2.03485	-0.312731	-2.03485	-1.04822
NM_009309	3.90818	-1.38525	6.37776	0.0115559	0.0649997	chr17	+	8434422	8442496	T	8074	6028	-2.03485	-2.03485	-2.03485	-0.694115	-0.818012	-2.03485
NM_011039	3.90818	-1.38525	6.37776	0.0115559	0.0649997	chr4	-	139738080	139832968	Pax7	94888	90286	-2.03485	-2.03485	-2.03485	-0.694115	-0.818012	-2.03485
NM_145987	3.90818	-1.38525	6.37776	0.0115559	0.0649997	chr4	-	141614232	141618633	Tmem82	4401	356	-2.03485	-2.03485	-2.03485	-0.694115	-0.818012	-2.03485
NM_011314	3.8791	-1.31555	6.38035	0.0115391	0.0649997	chr7	+	46751832	46754314	Saa2	2482	266	-2.03485	-2.03485	-2.03485	-0.312731	-1.12188	-2.03485
NM_177774	3.8791	-1.31555	6.38035	0.0115391	0.0649997	chr4	+	33208990	33233340	Srsf12	24350	21411	-2.03485	-2.03485	-2.03485	-0.312731	-1.12188	-2.03485
NM_001145360	2.30748	-0.871647	6.40565	0.0113758	0.0644009	chr6	+	29471436	29473429	Gm9047	1993	698	-2.03485	-1.08	-2.03485	-1.21404	-0.567141	0.114225
NM_001033176	3.93594	-1.45639	6.42391	0.0112594	0.0639847	chr7	+	45282872	45288993	1700039E15Rik	6121	3389	-2.03485	-2.03485	-2.03485	-1.21404	-1.12188	-1.04822
NM_001077354	3.93594	-1.45639	6.42391	0.0112594	0.0639847	chrX	-	104077434	104201117	C77370	123683	110775	-2.03485	-2.03485	-2.03485	-1.21404	-1.12188	-1.04822
NM_001104946	3.93594	-1.45639	6.42391	0.0112594	0.0639847	chrX	-	26200882	26231323	Gm2012	30441	29550	-2.03485	-2.03485	-2.03485	-1.21404	-1.12188	-1.04822
NM_008792	3.93594	-1.45639	6.42391	0.0112594	0.0639847	chr2	+	143546132	143816282	Pcsk2	270150	213516	-2.03485	-2.03485	-2.03485	-1.21404	-1.12188	-1.04822
NM_025496	3.93594	-1.45639	6.42391	0.0112594	0.0639847	chr11	+	62951192	62993095	Cdrt4	41903	8679	-2.03485	-2.03485	-2.03485	-1.21404	-1.12188	-1.04822
NM_133183	3.93594	-1.45639	6.42391	0.0112594	0.0639847	chr7	+	3424661	3434940	Cacng6	10279	9496	-2.03485	-2.03485	-2.03485	-1.21404	-1.12188	-1.04822
NM_139152	3.93594	-1.45639	6.42391	0.0112594	0.0639847	chr1	-	89952677	90014577	Asb18	61900	60496	-2.03485	-2.03485	-2.03485	-1.21404	-1.12188	-1.04822
NM_177039	3.93594	-1.45639	6.42391	0.0112594	0.0639847	chr12	+	112489447	112499927	A530016L24Rik	10480	7370	-2.03485	-2.03485	-2.03485	-1.21404	-1.12188	-1.04822
NM_001013759	3.91067	-1.38403	6.45351	0.0110733	0.0633557	chr11	-	83421634	83429521	Gas2l2	7887	4944	-2.03485	-2.03485	-2.03485	-0.694115	-1.12188	-1.45879
NM_001085515	2.03661	-0.59681	6.4599	0.0110336	0.0632103	chr4	-	41495600	41503075	AI464131	7475	3300	-2.03485	-0.767275	-2.03485	-0.0113788	-0.567141	-0.0549503
NM_007628	2.71442	-0.994237	6.52666	0.0106269	0.0614356	chr3	-	55045468	55055055	Ccna1	9587	8002	-2.03485	-1.47983	-2.03485	-0.312731	-0.567141	-1.04822
NM_145548	2.30183	-0.654023	6.54572	0.0105137	0.0609039	chr4	-	96042659	96077540	Cyp2j13	34881	30507	-2.03485	-1.08	-2.03485	0.450168	-0.167453	-2.03485
NM_008829	2.3176	-0.824422	6.63214	0.0100155	0.0586341	chr9	+	8899832	8968611	Pgr	68779	55966	-2.03485	-1.08	-2.03485	-0.694115	-0.567141	-0.0549503
NM_008933	4.05246	-1.45086	6.69357	0.0096761	0.0569686	chr16	-	10791380	10792097	Prm2	717	105	-2.03485	-2.03485	-2.03485	-1.56684	-2.03485	-0.246632
NM_181749	2.82227	-1.10148	6.72589	0.00950232	0.0561673	chr11	+	114798923	114806745	Gpr142	7822	6706	-2.03485	-2.03485	-1.42214	-2.03485	0.145186	-1.04822
NM_080442	2.32564	-0.77825	6.75117	0.00936862	0.0555288	chr4	-	129489007	129490770	Tssk3	1763	729	-2.03485	-2.03485	-0.99342	-0.490857	0.145186	-1.04822
NM_182928	2.31653	-0.690488	6.7587	0.00932917	0.0553751	chr15	+	89322719	89324730	Adm2	2011	714	-2.03485	-2.03485	-0.99342	-0.0113788	0.279297	-2.03485
NM_022020	2.32166	-0.778943	6.77404	0.00924933	0.054988	chr4	-	149449701	149454968	Rbp7	5267	4673	-2.03485	-1.08	-2.03485	-0.312731	-0.567141	-0.246632
NM_145383	2.29595	-0.592001	6.80821	0.00907396	0.0542746	chr6	+	115931926	115938830	Rho	6904	2830	-0.511044	-2.03485	-2.03485	0.450168	-1.50732	-0.0549503
NM_031163	2.08305	-0.589201	6.81006	0.00906455	0.0542367	chr15	-	97975601	98004724	Col2a1	29123	20407	-2.03485	-1.08	-1.42214	-0.312731	-0.818012	0.40264
NM_008455	4.03731	-1.37856	6.87119	0.00875961	0.0528241	chr8	-	45269450	45294835	Klkb1	25385	22922	-2.03485	-2.03485	-2.03485	-0.93078	-2.03485	-0.467741
NM_009382	4.05211	-1.38347	6.92132	0.00851743	0.0516638	chr9	+	44043383	44048579	Thy1	5196	2331	-2.03485	-2.03485	-2.03485	-0.93078	-0.567141	-2.03485
NM_206973	4.05211	-1.38347	6.92132	0.00851743	0.0516638	chr19	+	4139798	4145740	Gpr152	5942	477	-2.03485	-2.03485	-2.03485	-0.93078	-0.567141	-2.03485
NM_001111143	4.00001	-1.24764	6.96619	0.00830643	0.0505927	chr3	-	107211294	107221732	Cym	10438	9204	-2.03485	-2.03485	-2.03485	-0.154201	-1.12188	-2.03485
NM_001163533	2.10113	-0.590299	6.9869	0.00821084	0.0501316	chr10	-	74957476	75032586	Rsph14	75110	23686	-2.03485	-1.08	-1.42214	-0.312731	-0.567141	0.265628
NM_001163611	2.12332	-0.634109	7.00781	0.00811547	0.0496696	chr7	+	135268618	135272942	Nps	4324	3464	-2.03485	-1.08	-1.42214	-0.694115	0.145186	-0.246632
NM_030599	4.02681	-1.31136	7.05775	0.00789231	0.0485564	chr6	-	128813705	128826315	Klrb1b	12610	10376	-2.03485	-2.03485	-2.03485	-0.490857	-1.50732	-1.04822
NM_001081243	4.17651	-1.44781	7.09721	0.00772039	0.0477926	chr9	-	79815561	79977882	Filip1	162321	156829	-2.03485	-2.03485	-2.03485	-2.03485	-2.03485	-0.0549503
NM_001083960	4.17651	-1.44781	7.09721	0.00772039	0.0477926	chr2	+	172979841	172993576	Spo11	13735	10308	-2.03485	-2.03485	-2.03485	-2.03485	-2.03485	-0.0549503
NM_001163397	4.17651	-1.44781	7.09721	0.00772039	0.0477926	chr4	-	110203736	110351911	Elavl4	148175	131691	-2.03485	-2.03485	-2.03485	-2.03485	-2.03485	-0.0549503
NM_001177772	4.17651	-1.44781	7.09721	0.00772039	0.0477926	chr6	+	141524385	141570177	Slco1c1	45792	40725	-2.03485	-2.03485	-2.03485	-2.03485	-2.03485	-0.0549503
NM_001190333	4.17651	-1.44781	7.09721	0.00772039	0.0477926	chr17	+	8236042	8257129	Ccr6	21087	18503	-2.03485	-2.03485	-2.03485	-2.03485	-2.03485	-0.0549503
NM_001253682	4.17651	-1.44781	7.09721	0.00772039	0.0477926	chr3	+	54156056	54318471	Trpc4	162415	154388	-2.03485	-2.03485	-2.03485	-2.03485	-2.03485	-0.0549503
NM_007946	4.17651	-1.44781	7.09721	0.00772039	0.0477926	chr11	-	87863997	87875536	Epx	11539	8798	-2.03485	-2.03485	-2.03485	-2.03485	-2.03485	-0.0549503
NM_009515	4.17651	-1.44781	7.09721	0.00772039	0.0477926	chrX	-	8081465	8090491	Was	9026	6932	-2.03485	-2.03485	-2.03485	-2.03485	-2.03485	-0.0549503
NM_010410	4.17651	-1.44781	7.09721	0.00772039	0.0477926	chr11	-	100761692	100762931	Hcrt	1239	655	-2.03485	-2.03485	-2.03485	-2.03485	-2.03485	-0.0549503
NM_021477	4.17651	-1.44781	7.09721	0.00772039	0.0477926	chr16	+	5884792	7412480	Rbfox1	1527688	1425408	-2.03485	-2.03485	-2.03485	-2.03485	-2.03485	-0.0549503
NM_029863	4.17651	-1.44781	7.09721	0.00772039	0.0477926	chr9	-	35838328	35844150	9230110F15Rik	5822	4687	-2.03485	-2.03485	-2.03485	-2.03485	-2.03485	-0.0549503
NM_153509	4.17651	-1.44781	7.09721	0.00772039	0.0477926	chr9	-	89590034	89622986	AF529169	32952	26658	-2.03485	-2.03485	-2.03485	-2.03485	-2.03485	-0.0549503
NM_001081448	4.19594	-1.45526	7.14333	0.00752432	0.0470137	chr10	-	130385799	130394241	Vmn2r84	8442	3415	-2.03485	-2.03485	-2.03485	-2.03485	-0.167453	-2.03485
NM_001099295	4.19594	-1.45526	7.14333	0.00752432	0.0470137	chr4	+	116173371	116174297	1700042G07Rik	926	534	-2.03485	-2.03485	-2.03485	-2.03485	-0.167453	-2.03485
NM_001099635	4.19594	-1.45526	7.14333	0.00752432	0.0470137	chr11	+	67078299	67102291	Myh3	23992	17791	-2.03485	-2.03485	-2.03485	-2.03485	-0.167453	-2.03485
NM_001289856	4.19594	-1.45526	7.14333	0.00752432	0.0470137	chr2	+	69211072	69227993	G6pc2	16921	14773	-2.03485	-2.03485	-2.03485	-2.03485	-0.167453	-2.03485
NM_007902	4.19594	-1.45526	7.14333	0.00752432	0.0470137	chr4	+	120161423	120167360	Edn2	5937	4693	-2.03485	-2.03485	-2.03485	-2.03485	-0.167453	-2.03485
NM_011800	4.19594	-1.45526	7.14333	0.00752432	0.0470137	chr1	+	104768818	104995481	Cdh20	226663	214568	-2.03485	-2.03485	-2.03485	-2.03485	-0.167453	-2.03485
NM_020259	4.19594	-1.45526	7.14333	0.00752432	0.0470137	chr8	-	79965850	80058008	Hhip	92158	83080	-2.03485	-2.03485	-2.03485	-2.03485	-0.167453	-2.03485
NM_029747	4.19594	-1.45526	7.14333	0.00752432	0.0470137	chr17	-	36977700	36981237	2410137M14Rik	3537	2656	-2.03485	-2.03485	-2.03485	-2.03485	-0.167453	-2.03485
NM_080435	4.19594	-1.45526	7.14333	0.00752432	0.0470137	chr14	-	55769091	55784019	Adcy4	14928	10513	-2.03485	-2.03485	-2.03485	-2.03485	-0.167453	-2.03485
NM_080459	4.19594	-1.45526	7.14333	0.00752432	0.0470137	chr2	-	121363726	121380940	Strc	17214	11159	-2.03485	-2.03485	-2.03485	-2.03485	-0.167453	-2.03485
NM_080852	4.19594	-1.45526	7.14333	0.00752432	0.0470137	chr3	+	14480698	14505818	Slc7a12	25120	20180	-2.03485	-2.03485	-2.03485	-2.03485	-0.167453	-2.03485
NM_145921	4.19594	-1.45526	7.14333	0.00752432	0.0470137	chr2	-	3341987	3366569	Olah	24582	20203	-2.03485	-2.03485	-2.03485	-2.03485	-0.167453	-2.03485
NM_183283	4.19594	-1.45526	7.14333	0.00752432	0.0470137	chr16	+	32271608	32274779	Smco1	3171	1904	-2.03485	-2.03485	-2.03485	-2.03485	-0.167453	-2.03485
NM_029230	4.03943	-1.06555	7.17806	0.00738006	0.0465242	chr14	+	75642258	75667137	Erich6b	24879	24010	-2.03485	-2.03485	-2.03485	0.450168	-2.03485	-2.03485
NM_001242380	2.82037	-0.981965	7.22061	0.00720713	0.045646	chr2	+	62046514	62326743	Slc4a10	280229	264744	-1.08047	-2.03485	-2.03485	-0.93078	-0.167453	-0.72898
NM_007827	2.3506	-0.640637	7.29218	0.00692556	0.0442118	chr1	-	130388527	130422999	Cd55b	34472	32957	-1.08047	-1.47983	-2.03485	0.237774	-0.567141	-0.467741
NM_001033778	2.4597	-0.823436	7.38301	0.00658429	0.0424169	chr2	-	144173149	144189290	Gm5535	16141	14398	-2.03485	-1.08	-2.03485	-1.21404	0.145186	-0.467741
NM_001033221	4.07459	-1.12175	7.39685	0.00653381	0.0421687	chr17	-	35062692	35066184	G6b	3492	205	-2.03485	-2.03485	-2.03485	0.237774	-2.03485	-1.45879
NM_009802	2.19667	-0.498358	7.40885	0.00649039	0.0419652	chr4	-	150187015	150201135	Car6	14120	12562	-0.511044	-1.47983	-2.03485	-0.93078	0.89529	-1.04822
NM_010686	4.18188	-1.38169	7.41222	0.00647823	0.0419019	chr4	+	130913333	130936148	Laptm5	22815	20160	-2.03485	-2.03485	-2.03485	-1.21404	-0.353499	-2.03485
NM_177129	4.18188	-1.38169	7.41222	0.00647823	0.0419019	chr1	-	132509424	132542940	Cntn2	33516	23777	-2.03485	-2.03485	-2.03485	-1.21404	-0.353499	-2.03485
NM_146241	2.86178	-0.987277	7.44805	0.00635052	0.0413169	chr10	-	114398820	114801370	Trhde	402550	384062	-2.03485	-2.03485	-1.42214	-0.694115	-0.567141	-0.467741
NM_001005421	4.20149	-1.4503	7.44955	0.00634523	0.0413046	chr9	+	45079182	45108531	Amica1	29349	26590	-2.03485	-2.03485	-2.03485	-2.03485	-1.12188	-0.467741
NM_001282961	4.20149	-1.4503	7.44955	0.00634523	0.0413046	chr13	+	58806568	59133970	Ntrk2	327402	299474	-2.03485	-2.03485	-2.03485	-2.03485	-1.12188	-0.467741
NM_009776	4.20149	-1.4503	7.44955	0.00634523	0.0413046	chr2	-	84765359	84775429	Serping1	10070	8224	-2.03485	-2.03485	-2.03485	-2.03485	-1.12188	-0.467741
NM_011776	4.20149	-1.4503	7.44955	0.00634523	0.0413046	chr5	+	135980104	135988624	Zp3	8520	7203	-2.03485	-2.03485	-2.03485	-2.03485	-1.12188	-0.467741
NM_021489	4.20149	-1.4503	7.44955	0.00634523	0.0413046	chr13	-	55417957	55426804	F12	8847	6876	-2.03485	-2.03485	-2.03485	-2.03485	-1.12188	-0.467741
NM_029372	4.20149	-1.4503	7.44955	0.00634523	0.0413046	chr19	+	58512001	58553085	Ccdc172	41084	39994	-2.03485	-2.03485	-2.03485	-2.03485	-1.12188	-0.467741
NM_031396	4.20149	-1.4503	7.44955	0.00634523	0.0413046	chr19	+	43440435	43497213	Cnnm1	56778	51105	-2.03485	-2.03485	-2.03485	-2.03485	-1.12188	-0.467741
NM_178405	4.20149	-1.4503	7.44955	0.00634523	0.0413046	chr1	-	172271708	172298064	Atp1a2	26356	17707	-2.03485	-2.03485	-2.03485	-2.03485	-1.12188	-0.467741
NM_008595	4.20811	-1.45278	7.47345	0.00626155	0.0409963	chr15	-	78755882	78773445	Mfng	17563	15708	-2.03485	-2.03485	-2.03485	-2.03485	-0.567141	-1.04822
NM_009137	4.20811	-1.45278	7.47345	0.00626155	0.0409963	chr8	+	94745683	94751388	Ccl22	5705	3894	-2.03485	-2.03485	-2.03485	-2.03485	-0.567141	-1.04822
NM_011613	4.20811	-1.45278	7.47345	0.00626155	0.0409963	chr14	-	78277445	78308043	Tnfsf11	30598	28363	-2.03485	-2.03485	-2.03485	-2.03485	-0.567141	-1.04822
NM_011832	4.20811	-1.45278	7.47345	0.00626155	0.0409963	chr3	+	87796950	87816101	Insrr	19151	13469	-2.03485	-2.03485	-2.03485	-2.03485	-0.567141	-1.04822
NM_016798	4.20811	-1.45278	7.47345	0.00626155	0.0409963	chr8	+	45885484	45919546	Pdlim3	34062	27808	-2.03485	-2.03485	-2.03485	-2.03485	-0.567141	-1.04822
NM_022026	4.20811	-1.45278	7.47345	0.00626155	0.0409963	chr9	-	71110658	71163289	Aqp9	52631	49518	-2.03485	-2.03485	-2.03485	-2.03485	-0.567141	-1.04822
NM_025350	4.20811	-1.45278	7.47345	0.00626155	0.0409963	chr6	+	30639220	30645361	Cpa1	6141	4563	-2.03485	-2.03485	-2.03485	-2.03485	-0.567141	-1.04822
NM_025413	4.20811	-1.45278	7.47345	0.00626155	0.0409963	chr3	-	92750150	92752338	Lce1g	2188	1265	-2.03485	-2.03485	-2.03485	-2.03485	-0.567141	-1.04822
NM_026385	4.20811	-1.45278	7.47345	0.00626155	0.0409963	chr8	-	94674894	94696242	Pllp	21348	15870	-2.03485	-2.03485	-2.03485	-2.03485	-0.567141	-1.04822
NM_177587	4.20811	-1.45278	7.47345	0.00626155	0.0409963	chr1	+	93006333	93012269	Aqp12	5936	4848	-2.03485	-2.03485	-2.03485	-2.03485	-0.567141	-1.04822
NM_008422	4.14889	-1.30717	7.4997	0.00617094	0.0406292	chr7	+	44590885	44604751	Kcnc3	13866	7103	-2.03485	-2.03485	-2.03485	-0.694115	-2.03485	-0.467741
NM_028937	4.14889	-1.30717	7.4997	0.00617094	0.0406292	chr3	+	55182043	55209957	Sohlh2	27914	25564	-2.03485	-2.03485	-2.03485	-0.694115	-2.03485	-0.467741
NM_029182	4.14889	-1.30717	7.4997	0.00617094	0.0406292	chr8	+	75213943	75224113	Rasd2	10170	6995	-2.03485	-2.03485	-2.03485	-0.694115	-2.03485	-0.467741
NM_177655	4.14889	-1.30717	7.4997	0.00617094	0.0406292	chr2	+	148750360	148755378	Cstl1	5018	4408	-2.03485	-2.03485	-2.03485	-0.694115	-2.03485	-0.467741
NM_033374	4.10404	-1.18058	7.51801	0.00610852	0.0403537	chr11	-	34226820	34783905	Dock2	557085	423494	-2.03485	-2.03485	-2.03485	-0.0113788	-2.03485	-1.04822
NM_001001985	2.54923	-0.82245	7.52122	0.00609765	0.0403121	chr5	+	33995983	34005916	Nat8l	9933	3404	-2.03485	-1.08	-2.03485	-2.03485	0.619924	-1.04822
NM_177081	4.11121	-1.18296	7.54376	0.00602182	0.0400207	chr1	+	135132724	135145320	Ptpn7	12596	6516	-2.03485	-2.03485	-2.03485	-0.0113788	-1.12188	-2.03485
NM_001104575	4.16268	-1.31203	7.55013	0.00600058	0.0399096	chr17	+	22601147	22619133	Vmn2r112	17986	15412	-2.03485	-2.03485	-2.03485	-0.694115	-0.567141	-2.03485
NM_001145879	4.16268	-1.31203	7.55013	0.00600058	0.0399096	chr13	-	90883448	90905355	Atp6ap1l	21907	20731	-2.03485	-2.03485	-2.03485	-0.694115	-0.567141	-2.03485
NM_011001	4.16268	-1.31203	7.55013	0.00600058	0.0399096	chr9	+	19780282	19784064	Olfr58	3782	2597	-2.03485	-2.03485	-2.03485	-0.694115	-0.567141	-2.03485
NM_008117	4.18758	-1.38046	7.56563	0.00594918	0.0396575	chr11	-	106300260	106301896	Gh	1636	733	-2.03485	-2.03485	-2.03485	-1.21404	-0.567141	-1.45879
NM_001276445	4.16626	-1.31082	7.6658	0.00562772	0.0379591	chr5	-	64924679	64933558	Tlr1	8879	5763	-2.03485	-2.03485	-2.03485	-0.694115	-0.818012	-1.45879
NM_015789	4.14059	-1.2447	7.66843	0.00561952	0.0379183	chr7	-	45207524	45211883	Dkkl1	4359	3058	-2.03485	-2.03485	-2.03485	-0.312731	-1.12188	-1.45879
NM_203396	2.46293	-0.770692	7.66937	0.00561662	0.0379132	chr6	-	42587212	42597372	Tcaf3	10160	7050	-2.03485	-1.08	-2.03485	-0.93078	-0.567141	0.265628
NM_133859	4.15962	-1.30839	7.66968	0.00561564	0.0379132	chr3	-	103735393	103738001	Olfml3	2608	288	-2.03485	-2.03485	-2.03485	-0.694115	-1.50732	-0.72898
NM_008752	4.16517	-1.3096	7.6961	0.00553404	0.0375236	chr2	+	23321245	23401973	Nxph2	80728	78124	-2.03485	-2.03485	-2.03485	-0.694115	-1.12188	-1.04822
NM_013483	4.16517	-1.3096	7.6961	0.00553404	0.0375236	chr13	-	23456992	23465901	Btn1a1	8909	4976	-2.03485	-2.03485	-2.03485	-0.694115	-1.12188	-1.04822
NM_016928	4.16517	-1.3096	7.6961	0.00553404	0.0375236	chr1	+	182954787	182976044	Tlr5	21257	17166	-2.03485	-2.03485	-2.03485	-0.694115	-1.12188	-1.04822
NM_133867	4.16517	-1.3096	7.6961	0.00553404	0.0375236	chr3	+	107877229	107892900	Eps8l3	15671	8431	-2.03485	-2.03485	-2.03485	-0.694115	-1.12188	-1.04822
NM_198412	4.16517	-1.3096	7.6961	0.00553404	0.0375236	chr4	+	101496647	101642799	Dnajc6	146152	132306	-2.03485	-2.03485	-2.03485	-0.694115	-1.12188	-1.04822
NM_001290383	4.30017	-1.37991	7.85223	0.0050758	0.035095	chr4	-	11331932	11386783	Esrp1	54851	45455	-2.03485	-2.03485	-2.03485	-1.56684	-0.167453	-2.03485
NM_009317	2.06925	-0.430861	7.85361	0.00507193	0.035095	chr4	+	53779704	53786885	Tal2	7181	6037	-2.03485	-0.510408	-2.03485	-0.312731	0.279297	-0.0549503
NM_001039593	2.5478	-0.813091	7.96434	0.00477078	0.0334714	chr1	+	170308860	170312125	1700015E13Rik	3265	2552	-2.03485	-2.03485	-0.99342	-2.03485	-0.167453	0.265628
NM_022032	2.51246	-0.556685	8.0044	0.00466638	0.0328564	chr10	+	18845070	18857072	Perp	12002	10102	-2.03485	-2.03485	-0.99342	0.450168	-2.03485	0.265628
NM_007741	2.46252	-0.669186	8.04071	0.00457376	0.0323026	chr4	+	121039565	121055325	Col9a2	15760	13014	-0.511044	-2.03485	-2.03485	-0.694115	0.145186	-0.246632
NM_008800	2.04639	-0.22597	8.04796	0.00455549	0.0322042	chr15	+	103503033	103530056	Pde1b	27023	22361	0.213374	-2.03485	-2.03485	0.118569	-0.567141	0.848789
NM_001101546	2.54711	-0.719486	8.08029	0.00447492	0.0317491	chr5	-	116040533	116083246	Tmem233	42713	42013	-2.03485	-2.03485	-0.99342	-0.694115	-1.12188	0.527762
NM_138942	4.21412	-1.12123	8.10876	0.00440519	0.0313426	chr2	+	27165506	27183204	Dbh	17698	15416	-2.03485	-2.03485	-2.03485	0.118569	-1.12188	-2.03485
NM_009732	4.25178	-1.23934	8.11457	0.0043911	0.0312669	chr2	-	130580619	130582588	Avp	1969	1358	-2.03485	-2.03485	-2.03485	-0.490857	-2.03485	-0.467741
NM_001083894	4.30318	-1.37499	8.12475	0.00436651	0.0311301	chr16	-	21953817	21995542	Liph	41725	37865	-2.03485	-2.03485	-2.03485	-1.56684	-1.12188	-0.467741
NM_016901	4.30939	-1.37745	8.14969	0.00430685	0.0308494	chr3	-	94433387	94436651	Oaz3	3264	309	-2.03485	-2.03485	-2.03485	-1.56684	-0.567141	-1.04822
NM_001195732	2.5526	-0.688637	8.15443	0.0042956	0.0307988	chr1	+	6359330	6394731	Fam150a	35401	34543	-2.03485	-1.08	-2.03485	-0.312731	0.401995	-1.45879
NM_001110300	4.2647	-1.24416	8.16433	0.00427224	0.0307312	chr9	-	21295456	21312333	Ap1m2	16877	15138	-2.03485	-2.03485	-2.03485	-0.490857	-0.567141	-2.03485
NM_138948	2.5399	-0.610997	8.1815	0.00423199	0.0305413	chr11	-	4738820	4746778	Cabp7	7958	7259	-0.511044	-2.03485	-2.03485	-1.21404	-1.12188	0.941673
NM_010654	2.4834	-0.4694	8.20797	0.00417068	0.0301358	chr6	+	129591810	129598775	Klrd1	6965	6038	-0.511044	-2.03485	-2.03485	0.635269	-2.03485	0.265628
NM_021053	2.50644	-0.562284	8.31547	0.00393089	0.0287207	chr4	-	59905898	59915056	Slc46a2	9158	7098	-2.03485	-2.03485	-0.99342	0.237774	0.401995	-2.03485
NM_139301	2.54366	-0.723987	8.4021	0.00374788	0.0277164	chr19	+	5335740	5344153	Catsper1	8413	6352	-2.03485	-2.03485	-0.99342	-0.694115	-0.167453	-0.0549503
NM_001033185	4.40153	-1.37073	8.40756	0.00373664	0.0276565	chr1	+	169928938	169934653	1700084C01Rik	5715	3978	-2.03485	-2.03485	-2.03485	-2.03485	-1.50732	-0.0549503
NM_001081270	4.40153	-1.37073	8.40756	0.00373664	0.0276565	chr9	+	45430292	45753713	Dscaml1	323421	312189	-2.03485	-2.03485	-2.03485	-2.03485	-1.50732	-0.0549503
NM_001025575	4.37767	-1.30119	8.4402	0.00367015	0.0272329	chr1	-	139810291	139858699	Cfhr2	48408	46646	-2.03485	-2.03485	-2.03485	-1.21404	-2.03485	-0.0549503
NM_001085529	4.37767	-1.30119	8.4402	0.00367015	0.0272329	chr4	+	150148971	150168482	Slc2a7	19511	17933	-2.03485	-2.03485	-2.03485	-1.21404	-2.03485	-0.0549503
NM_019546	4.37767	-1.30119	8.4402	0.00367015	0.0272329	chr7	+	30493657	30513402	Prodh2	19745	17403	-2.03485	-2.03485	-2.03485	-1.21404	-2.03485	-0.0549503
NM_175017	4.41616	-1.37689	8.46925	0.00361199	0.0269032	chr6	+	89096114	89110037	4933427D06Rik	13923	11302	-2.03485	-2.03485	-2.03485	-2.03485	-0.167453	-1.45879
NM_026290	2.52031	-0.64094	8.49718	0.00355697	0.0265381	chr17	+	28530860	28538975	Armc12	8115	7012	-2.03485	-2.03485	-0.99342	-0.0113788	-0.167453	-0.467741
NM_145572	2.1878	-0.297519	8.50299	0.00354563	0.0264759	chr6	-	142422612	142473109	Gys2	50497	47839	-2.03485	-0.510408	-2.03485	0.237774	0.89529	-2.03485
NM_001004149	4.39549	-1.30851	8.512	0.00352812	0.0263898	chr13	+	99184822	99247032	Zfp366	62210	57153	-2.03485	-2.03485	-2.03485	-1.21404	-0.167453	-2.03485
NM_001044750	4.39549	-1.30851	8.512	0.00352812	0.0263898	chr2	+	144033101	144073979	Banf2	40878	39579	-2.03485	-2.03485	-2.03485	-1.21404	-0.167453	-2.03485
NM_010703	2.15078	-0.121253	8.52146	0.00350983	0.0262865	chr3	+	131110296	131224357	Lef1	114061	90395	0.213374	-2.03485	-2.03485	-0.0113788	-1.12188	1.33318
NM_198958	2.07141	-0.144102	8.52236	0.00350808	0.0262846	chr17	-	3635239	3696261	Nox3	61022	59230	-2.03485	-1.08	-0.99342	1.08019	0.145186	-1.04822
NM_177055	2.09457	-0.261914	8.53362	0.00348645	0.0261447	chr1	-	85717082	85736606	A630001G21Rik	19524	17381	-2.03485	-1.08	-0.99342	0.450168	0.619924	-1.04822
NM_009623	2.63796	-0.714014	8.53619	0.00348153	0.0261189	chr15	-	64699034	64922296	Adcy8	223262	213699	-2.03485	-2.03485	-0.99342	-1.21404	-1.12188	0.74951
NM_001081393	4.41981	-1.37566	8.60881	0.00334541	0.0253184	chr18	-	7088232	7297901	Armc4	209669	204358	-2.03485	-2.03485	-2.03485	-2.03485	-0.353499	-1.04822
NM_010484	2.59215	-0.723025	8.63152	0.00330395	0.0250853	chr11	+	76998596	77032343	Slc6a4	33747	29325	-2.03485	-2.03485	-0.99342	-1.21404	0.401995	-0.467741
NM_019587	2.13351	-0.387779	8.63938	0.00328974	0.0249989	chrX	+	73757102	73772510	Plxnb3	15408	8697	-2.03485	-1.08	-0.99342	-0.694115	0.619924	-0.0549503
NM_011772	4.42022	-1.37443	8.67421	0.00322746	0.0246104	chr10	-	128632414	128645993	Ikzf4	13579	8725	-2.03485	-2.03485	-2.03485	-2.03485	-0.567141	-0.72898
NM_016687	4.42022	-1.37443	8.67421	0.00322746	0.0246104	chr13	+	19623174	19632823	Sfrp4	9649	5842	-2.03485	-2.03485	-2.03485	-2.03485	-0.567141	-0.72898
NM_001177877	4.40252	-1.30607	8.68133	0.00321487	0.0245547	chr12	-	36209562	36253398	Lrrc72	43836	42211	-2.03485	-2.03485	-2.03485	-1.21404	-0.567141	-1.04822
NM_008182	4.40252	-1.30607	8.68133	0.00321487	0.0245547	chr9	-	78331019	78347145	Gsta2	16126	15271	-2.03485	-2.03485	-2.03485	-1.21404	-0.567141	-1.04822
NM_010186	4.40252	-1.30607	8.68133	0.00321487	0.0245547	chr3	-	96282908	96293969	Fcgr1	11061	8457	-2.03485	-2.03485	-2.03485	-1.21404	-0.567141	-1.04822
NM_011536	4.40252	-1.30607	8.68133	0.00321487	0.0245547	chr11	+	85890062	85916097	Tbx4	26035	22778	-2.03485	-2.03485	-2.03485	-1.21404	-0.567141	-1.04822
NM_178855	4.40252	-1.30607	8.68133	0.00321487	0.0245547	chr16	-	78953007	79091097	Tmprss15	138090	133894	-2.03485	-2.03485	-2.03485	-1.21404	-0.567141	-1.04822
NM_011377	4.34729	-1.17474	8.7156	0.00315499	0.0242148	chr16	+	94085259	94127032	Sim2	41773	37706	-2.03485	-2.03485	-2.03485	-0.312731	-2.03485	-0.467741
NM_007642	4.39742	-1.30363	8.7843	0.00303833	0.0234932	chr1	+	60746387	60773359	Cd28	26972	18993	-2.03485	-2.03485	-2.03485	-1.21404	-1.12188	-0.467741
NM_172526	4.39742	-1.30363	8.7843	0.00303833	0.0234932	chr3	-	88069409	88078304	Ttc24	8895	6552	-2.03485	-2.03485	-2.03485	-1.21404	-1.12188	-0.467741
NM_145829	2.53557	-0.586386	8.79005	0.00302878	0.0234531	chr11	+	102145512	102149528	Nags	4016	1127	-0.511044	-2.03485	-2.03485	-0.154201	0.145186	-0.467741
NM_183424	2.55426	-0.620853	8.85391	0.00292462	0.022811	chr2	-	31806167	31810518	Qrfp	4351	1158	-0.511044	-2.03485	-2.03485	-0.694115	-0.167453	0.265628
NM_001163192	4.36065	-1.17713	8.91115	0.00283435	0.0222474	chr17	-	35080537	35085595	Ly6g6f	5058	3990	-2.03485	-2.03485	-2.03485	-0.312731	-1.12188	-1.04822
NM_178666	4.36065	-1.17713	8.91115	0.00283435	0.0222474	chr10	+	28668359	28883818	Themis	215459	176397	-2.03485	-2.03485	-2.03485	-0.312731	-1.12188	-1.04822
NM_025851	2.13176	-0.0627826	9.0736	0.00259326	0.0206303	chr17	+	8988332	9008319	1700010I14Rik	19987	17863	0.213374	-2.03485	-2.03485	1.20247	-0.567141	-0.0549503
NM_026812	2.02557	-0.18384	9.08954	0.00257075	0.0204975	chr7	+	80343136	80346097	Hddc3	2961	121	-2.03485	-1.47983	-0.394907	0.118569	0.51507	0.114225
NM_001081121	2.17022	-0.352519	9.09475	0.00256344	0.0204484	chr9	-	40894848	40964112	4931429I11Rik	69264	66055	-2.03485	-1.08	-0.99342	-0.490857	0.619924	-0.0549503
NM_199366	2.65358	-0.723233	9.09987	0.00255628	0.0204098	chr1	+	93861343	93876494	Gal3st2	15151	12305	-2.03485	-1.08	-2.03485	-1.21404	0.145186	-0.0549503
NM_009518	4.4842	-1.24067	9.15599	0.00247905	0.0200288	chr1	+	74792018	74804175	Wnt10a	12157	10196	-2.03485	-2.03485	-2.03485	-0.93078	-0.167453	-2.03485
NM_013667	4.57277	-1.2952	9.19285	0.00242962	0.0197197	chr17	+	12584188	12628488	Slc22a2	44300	41880	-2.03485	-2.03485	-2.03485	-2.03485	-2.03485	0.265628
NM_019431	4.57277	-1.2952	9.19285	0.00242962	0.0197197	chr11	-	107734779	107794464	Cacng4	59685	55811	-2.03485	-2.03485	-2.03485	-2.03485	-2.03485	0.265628
NM_080464	4.57277	-1.2952	9.19285	0.00242962	0.0197197	chr6	-	14713821	14755274	Ppp1r3a	41453	34333	-2.03485	-2.03485	-2.03485	-2.03485	-2.03485	0.265628
NM_173869	4.57277	-1.2952	9.19285	0.00242962	0.0197197	chr16	+	36156810	36161948	Stfa2l1	5138	4724	-2.03485	-2.03485	-2.03485	-2.03485	-2.03485	0.265628
NM_009995	4.59315	-1.30497	9.25995	0.0023422	0.0192224	chr17	-	34801347	34804426	Cyp21a1	3079	201	-2.03485	-2.03485	-2.03485	-2.03485	0.145186	-2.03485
NM_011867	4.59315	-1.30497	9.25995	0.0023422	0.0192224	chr12	-	31519818	31559969	Slc26a4	40151	37068	-2.03485	-2.03485	-2.03485	-2.03485	0.145186	-2.03485
NM_199063	4.59315	-1.30497	9.25995	0.0023422	0.0192224	chrX	+	8748429	8754587	Ssx9	6158	5554	-2.03485	-2.03485	-2.03485	-2.03485	0.145186	-2.03485
NM_207131	4.43647	-1.11309	9.30377	0.00228683	0.0188381	chr14	-	54710362	54712174	Cebpe	1812	574	-2.03485	-2.03485	-2.03485	-0.154201	-2.03485	-0.467741
NM_011176	2.7361	-0.710792	9.34399	0.00223717	0.0184721	chr9	-	31088589	31131799	St14	43210	33852	-2.03485	-2.03485	-0.99342	-2.03485	-0.567141	0.74951
NM_008153	2.22942	-0.246102	9.51238	0.0020409	0.0170915	chr5	-	113612354	113650390	Cmklr1	38036	35078	-2.03485	-0.510408	-2.03485	-0.0113788	-0.567141	0.941673
NM_028707	4.59239	-1.29765	9.55217	0.00199713	0.0168529	chr18	+	35964829	36014716	Psd2	49887	45270	-2.03485	-2.03485	-2.03485	-2.03485	-1.12188	-0.0549503
NM_177084	2.36701	-0.432153	9.5574	0.00199145	0.016813	chr1	+	40580226	40630731	Slc9a4	50505	42935	-2.03485	-1.47983	-0.99342	-0.0113788	0.145186	-0.0549503
NM_130453	2.34256	-0.349236	9.63798	0.00190595	0.016153	chr19	+	6226400	6227768	Gpha2	1368	780	-0.511044	-2.03485	-1.42214	0.237774	-0.00268089	0.114225
NM_001310736	4.60393	-1.30253	9.69319	0.00184952	0.015758	chr15	+	10358532	10410153	Agxt2	51621	49335	-2.03485	-2.03485	-2.03485	-2.03485	-0.167453	-1.04822
NM_198618	4.60393	-1.30253	9.69319	0.00184952	0.015758	chr4	+	127169203	127237022	Dlgap3	67819	63420	-2.03485	-2.03485	-2.03485	-2.03485	-0.167453	-1.04822
NM_016675	4.5513	-1.16889	9.71317	0.00182952	0.0156282	chrX	+	139800807	139811388	Cldn2	10581	7515	-2.03485	-2.03485	-2.03485	-0.694115	-2.03485	-0.0549503
NM_008320	2.07848	-0.150472	9.71978	0.00182296	0.015593	chr8	+	120736357	120756692	Irf8	20335	13659	-2.03485	-1.47983	-0.394907	0.237774	0.145186	0.527762
NM_010953	2.14394	1.24663	9.7451	0.00179802	0.0154234	chr15	-	65876052	65912287	Oc90	36235	34431	1.6866	-0.510408	-2.03485	1.51724	1.7974	1.93998
NM_001009950	2.65046	-0.477884	9.82988	0.00171699	0.0148076	chr8	-	119479602	119501698	Slc38a8	22096	19474	-2.03485	-1.08	-2.03485	0.450168	-1.12188	0.265628
NM_001080814	4.60417	-1.30009	9.83516	0.00171208	0.0147724	chr9	-	15910192	16378231	Fat3	468039	432637	-2.03485	-2.03485	-2.03485	-2.03485	-0.567141	-0.467741
NM_001195253	4.60417	-1.30009	9.83516	0.00171208	0.0147724	chr8	+	70718542	70722635	Gm3336	4093	2941	-2.03485	-2.03485	-2.03485	-2.03485	-0.567141	-0.467741
NM_001001446	2.70508	-0.593663	9.91823	0.0016365	0.0142106	chr19	-	44005021	44029247	Cyp2c44	24226	22029	-2.03485	-2.03485	-0.99342	-0.490857	0.51507	-0.72898
NM_144817	4.53106	-1.05881	9.92973	0.00162631	0.01415	chr1	-	193346345	193370282	Camk1g	23937	20881	-2.03485	-2.03485	-2.03485	-0.0113788	-0.567141	-2.03485
NM_178738	4.58968	-1.23651	9.94296	0.00161466	0.0140625	chr9	+	86743632	86757506	Prss35	13874	11351	-2.03485	-2.03485	-2.03485	-1.21404	-0.353499	-1.04822
NM_007559	2.7306	-0.522369	10.0075	0.00155901	0.013652	chr4	+	123105164	123126091	Bmp8b	20927	13602	-2.03485	-1.08	-2.03485	0.237774	0.401995	-1.45879
NM_207261	2.70107	-0.539404	10.0324	0.00153809	0.0134822	chr19	+	59219647	59237370	Kcnk18	17723	14682	-0.511044	-2.03485	-2.03485	-0.694115	0.619924	-0.467741
NM_029412	4.56762	-1.17128	10.0566	0.00151801	0.013326	chr3	+	29082576	29691056	Egfem1	608480	592962	-2.03485	-2.03485	-2.03485	-0.694115	-1.12188	-0.467741
NM_001033419	4.57285	-1.17368	10.0806	0.00149839	0.01318	chr7	-	19852096	19861299	Ceacam16	9203	2408	-2.03485	-2.03485	-2.03485	-0.694115	-0.567141	-1.04822
NM_001033872	2.46389	-0.230052	10.1196	0.00146701	0.0129512	chr15	-	100621339	100636940	Smagp	15601	12024	-2.03485	-2.03485	-0.663347	0.450168	0.976521	-2.03485
NM_183136	2.70978	-0.448348	10.2115	0.00139569	0.0124631	chr9	+	109816626	109826627	Spink8	10001	9322	-2.03485	-1.08	-2.03485	0.635269	-0.00268089	-1.04822
NM_001195255	4.75685	-1.23543	10.2636	0.00135682	0.0121776	chr7	-	45176348	45179597	Gfy	3249	1372	-2.03485	-2.03485	-2.03485	-2.03485	0.279297	-2.03485
NM_009314	2.72752	-0.515878	10.3252	0.00131225	0.0118275	chr10	+	62252437	62265990	Tacr2	13553	11295	-2.03485	-2.03485	-0.99342	-0.0113788	0.51507	-1.04822
NM_177887	2.02755	0.105978	10.4439	0.00123058	0.0111984	chr7	-	4706831	4725251	Tmem150b	18420	8060	0.213374	-2.03485	-0.99342	-0.0113788	0.809212	0.848789
NM_001170959	4.74719	-1.22574	10.4927	0.00119849	0.0109839	chr19	+	38132780	38183951	Pde6c	51171	48208	-2.03485	-2.03485	-2.03485	-2.03485	-1.50732	0.265628
NM_016704	4.68134	-1.23234	10.5095	0.00118762	0.0109087	chr15	+	4727209	4804045	C6	76836	73980	-2.03485	-2.03485	-2.03485	-1.56684	-0.567141	-0.467741
NM_001290648	3.20169	-0.692286	10.5121	0.00118593	0.0108988	chr4	-	103017872	103026842	Insl5	8970	8256	-2.03485	-1.47983	-2.03485	0.237774	-0.567141	-0.467741
NM_020576	2.71156	-0.5008	10.5149	0.00118417	0.010889	chr17	+	35533200	35534648	Psors1c2	1448	604	-0.511044	-2.03485	-2.03485	-0.154201	0.145186	-0.0549503
NM_027964	4.74642	-1.17261	10.6153	0.00112158	0.010394	chr2	-	83915078	83941226	Zswim2	26148	23529	-2.03485	-2.03485	-2.03485	-1.21404	0.145186	-2.03485
NM_144944	4.74642	-1.17261	10.6153	0.00112158	0.010394	chr2	-	132370328	132385447	Prokr2	15119	10454	-2.03485	-2.03485	-2.03485	-1.21404	0.145186	-2.03485
NM_145399	4.74642	-1.17261	10.6153	0.00112158	0.010394	chr13	-	23953456	23991214	Scgn	37758	36347	-2.03485	-2.03485	-2.03485	-1.21404	0.145186	-2.03485
NM_182991	4.74642	-1.17261	10.6153	0.00112158	0.010394	chr8	-	70483866	70487358	Tmem59l	3492	2001	-2.03485	-2.03485	-2.03485	-1.21404	0.145186	-2.03485
NM_134066	2.85833	-0.546221	10.6178	0.00112006	0.010394	chr13	-	4132626	4150631	Akr1c18	18005	16833	-2.03485	-2.03485	-0.99342	-1.56684	1.05342	-1.04822
NM_183209	2.82677	-0.62485	10.7096	0.0010658	0.00997138	chr14	-	34194440	34201633	Gprin2	7193	5592	-2.03485	-2.03485	-0.99342	-1.21404	-0.167453	0.527762
NM_019935	2.8155	-0.627068	10.7226	0.00105834	0.00991736	chr19	-	5549136	5560575	Ovol1	11439	8539	-2.03485	-2.03485	-0.99342	-1.21404	0.145186	0.265628
NM_010168	2.08841	0.159618	10.743	0.00104675	0.00982963	chr2	-	91625319	91636457	F2	11138	6501	0.213374	-2.03485	-0.99342	-0.312731	1.19592	0.74951
NM_001290692	4.76739	-1.23301	10.7774	0.00102747	0.00967434	chr1	+	175920328	175922225	Becn2	1897	108	-2.03485	-2.03485	-2.03485	-2.03485	-0.00268089	-1.04822
NM_030720	4.76739	-1.23301	10.7774	0.00102747	0.00967434	chr15	-	103308234	103310438	Gpr84	2204	653	-2.03485	-2.03485	-2.03485	-2.03485	-0.00268089	-1.04822
NM_183278	4.76739	-1.23301	10.7774	0.00102747	0.00967434	chr14	-	34351881	34355393	Fam25c	3512	3145	-2.03485	-2.03485	-2.03485	-2.03485	-0.00268089	-1.04822
NM_009341	2.77619	-0.531918	10.7814	0.00102525	0.00966895	chr17	+	13061110	13082226	Tcp10b	21116	18324	-0.511044	-2.03485	-2.03485	-1.21404	0.401995	0.265628
NM_009347	2.46296	-0.0533264	10.8054	0.00101204	0.00955454	chr9	-	42329621	42399929	Tecta	70308	62900	-0.511044	-2.03485	-1.42214	1.41975	-0.167453	-1.04822
NM_001104529	4.73369	-1.11269	10.8522	0.000986776	0.00936614	chr1	+	92973118	92986391	Gpr35	13273	8745	-2.03485	-2.03485	-2.03485	-0.694115	-0.00268089	-2.03485
NM_026099	2.46312	-0.256921	10.9276	0.000947404	0.00905086	chr18	+	56588347	56594779	Tex43	6432	5644	-1.08047	-1.08	-2.03485	0.635269	-0.167453	0.114225
NM_026918	4.76661	-1.22938	10.9432	0.000939499	0.00899483	chr7	-	127050155	127051977	Zg16	1822	1186	-2.03485	-2.03485	-2.03485	-2.03485	-0.567141	-0.246632
NM_001159424	4.88015	-1.15714	10.9956	0.000913306	0.00880136	chr3	+	68690643	68698550	Il12a	7907	6231	-2.03485	-2.03485	-2.03485	-2.03485	-2.03485	0.527762
NM_001286103	4.74527	-1.16542	10.9967	0.000912761	0.00880091	chr19	+	8883877	8890759	Lbhd1	6882	1262	-2.03485	-2.03485	-2.03485	-1.21404	-1.12188	-0.0549503
NM_009778	4.74527	-1.16542	10.9967	0.000912761	0.00880091	chr17	-	57203966	57228136	C3	24170	18973	-2.03485	-2.03485	-2.03485	-1.21404	-1.12188	-0.0549503
NM_026690	4.67351	-0.943382	10.9971	0.000912537	0.00880091	chr7	+	44465434	44467751	Aspdh	2317	1334	-2.03485	-2.03485	-2.03485	0.237774	-2.03485	-0.467741
NM_001311062	4.71901	-1.05543	11.0013	0.000910488	0.00880091	chr9	-	48591876	48605123	Nnmt	13247	11985	-2.03485	-2.03485	-2.03485	-0.312731	-0.167453	-2.03485
NM_023623	4.71901	-1.05543	11.0013	0.000910488	0.00880091	chr15	-	82759832	82764122	Cyp2d40	4290	2546	-2.03485	-2.03485	-2.03485	-0.312731	-0.167453	-2.03485
NM_031164	4.71901	-1.05543	11.0013	0.000910488	0.00880091	chr1	+	139501706	139523756	F13b	22050	19672	-2.03485	-2.03485	-2.03485	-0.312731	-0.167453	-2.03485
NM_019810	4.75456	-1.17022	11.0427	0.000890387	0.00863235	chr5	+	33104218	33162699	Slc5a1	58481	53386	-2.03485	-2.03485	-2.03485	-1.21404	-0.167453	-1.04822
NM_026291	4.75456	-1.17022	11.0427	0.000890387	0.00863235	chr4	-	109505331	109531297	4930522H14Rik	25966	24998	-2.03485	-2.03485	-2.03485	-1.21404	-0.167453	-1.04822
NM_031161	3.37296	-0.681337	11.0624	0.000880968	0.00856456	chr9	-	121489823	121495694	Cck	5871	5017	-1.08047	-2.03485	-2.03485	-0.694115	0.809212	-2.03485
NM_175448	4.73787	-1.11151	11.0725	0.000876186	0.00852747	chr10	-	33512333	33624600	Clvs2	112267	99615	-2.03485	-2.03485	-2.03485	-0.694115	-0.167453	-1.45879
NM_172476	2.83503	-0.548682	11.1206	0.000853738	0.00835045	chr7	-	118535843	118584686	Tmc7	48843	41378	-2.03485	-2.03485	-0.99342	-0.694115	0.619924	-0.467741
NM_146028	2.39976	-0.048768	11.1576	0.000836863	0.00820815	chr11	-	98036623	98053462	Stac2	16839	13790	-0.511044	-2.03485	-0.99342	-0.694115	1.50058	-0.467741
NM_175502	2.40335	-0.166323	11.1744	0.000829327	0.00815795	chr15	-	43866694	43870029	Tmem74	3335	1863	-2.03485	-0.510408	-2.03485	0.450168	0.89529	-1.04822
NM_172454	4.68323	-0.945688	11.1913	0.00082183	0.0080967	chr9	-	37659901	37669222	Panx3	9321	6041	-2.03485	-2.03485	-2.03485	0.237774	-1.12188	-1.04822
NM_001166363	4.90367	-1.16915	11.2286	0.000805452	0.00796648	chr19	-	45736797	45742884	Fgf8	6087	4768	-2.03485	-2.03485	-2.03485	-2.03485	0.401995	-2.03485
NM_013650	4.90367	-1.16915	11.2286	0.000805452	0.00796648	chr3	+	90669070	90670034	S100a8	964	572	-2.03485	-2.03485	-2.03485	-2.03485	0.401995	-2.03485
NM_030055	4.90367	-1.16915	11.2286	0.000805452	0.00796648	chr2	+	25288144	25289187	Tmem210	1043	527	-2.03485	-2.03485	-2.03485	-2.03485	0.401995	-2.03485
NM_001034898	4.7184	-1.05073	11.2719	0.000786874	0.00780022	chr19	-	10978306	10993250	Ms4a15	14944	13153	-2.03485	-2.03485	-2.03485	-0.312731	-1.12188	-0.467741
NM_130861	2.8032	-0.476994	11.2781	0.000784277	0.00779199	chr6	-	142234226	142322981	Slco1a5	88755	79598	-2.03485	-1.08	-2.03485	0.237774	-0.167453	-0.0549503
NM_001126487	2.55745	0.602508	11.2902	0.000779183	0.0077501	chr4	-	106680416	106727930	Mroh7	47514	42791	-2.03485	-2.03485	0.352808	0.799298	1.92567	0.265628
NM_001177888	3.32632	-0.682285	11.3565	0.000751851	0.00750788	chr11	-	94408390	94474198	Cacna1g	65808	57291	-1.08047	-2.03485	-2.03485	-0.312731	0.401995	-1.04822
NM_007603	3.32271	-0.685682	11.5087	0.000692707	0.00702057	chrX	-	143802236	143827412	Capn6	25176	11677	-2.03485	-2.03485	-1.42214	-0.0113788	-0.567141	-0.0549503
NM_183099	2.09753	0.1499	11.5498	0.000677567	0.00687898	chr15	-	76371957	76374938	Tssk5	2981	1467	-0.511044	-1.08	-0.99342	0.347876	-0.167453	1.40018
NM_182840	4.82369	-1.10861	11.6864	0.000629587	0.00645875	chr2	-	160906437	160912339	Emilin3	5902	2344	-2.03485	-2.03485	-2.03485	-0.93078	-0.167453	-1.04822
NM_001190373	2.30407	-0.0322536	11.7868	0.000596524	0.00617717	chr18	-	80294543	80364254	Kcng2	69711	61194	-1.08047	-0.510408	-2.03485	-0.0113788	1.26221	-0.467741
NM_001039114	4.86568	-1.04263	11.7968	0.000593324	0.00616088	chr17	-	56843103	56874447	Acsbg2	31344	28736	-2.03485	-2.03485	-2.03485	-0.694115	-2.03485	0.265628
NM_001077514	4.91393	-1.16675	11.8148	0.000587611	0.00612066	chr2	+	102658682	102790784	Slc1a2	132102	117967	-2.03485	-2.03485	-2.03485	-2.03485	0.145186	-1.04822
NM_194357	4.91393	-1.16675	11.8148	0.000587611	0.00612066	chr2	+	153918229	153932996	Bpifb3	14767	12946	-2.03485	-2.03485	-2.03485	-2.03485	0.145186	-1.04822
NM_145981	2.87043	-0.34045	11.898	0.000561956	0.00590221	chr14	+	70457516	70468824	Phyhip	11308	8519	-2.03485	-1.08	-2.03485	0.799298	0.145186	-1.04822
NM_020051	3.51194	-0.713647	11.9024	0.000560613	0.00589665	chr7	-	109727464	109731732	Ascl3	4268	3562	-2.03485	-2.03485	-1.42214	-1.21404	-1.50732	0.941673
NM_001034115	2.46191	0.0125616	11.9214	0.000554923	0.00585623	chr7	+	44310263	44358353	Shank1	48090	39920	-2.03485	-2.03485	-0.394907	0.635269	1.19592	-1.04822
NM_001033382	2.1203	0.154106	11.9786	0.000538149	0.00571338	chr6	+	119236525	119352407	Cacna2d4	115882	91670	-0.511044	-0.510408	-2.03485	0.874812	0.71767	0.265628
NM_008170	4.91655	-1.16435	12.0725	0.000511711	0.00546228	chr16	-	9577709	9992533	Grin2a	414824	402342	-2.03485	-2.03485	-2.03485	-2.03485	-0.167453	-0.467741
NM_177838	4.91655	-1.16435	12.0725	0.000511711	0.00546228	chr1	-	156075955	156205026	Fam163a	129071	125177	-2.03485	-2.03485	-2.03485	-2.03485	-0.167453	-0.467741
NM_029057	4.84202	-0.937754	12.0942	0.000505781	0.00540551	chr10	-	121263819	121311189	Tbc1d30	47370	41675	-2.03485	-2.03485	-2.03485	-0.0113788	-2.03485	-0.0549503
NM_033615	4.9024	-1.1069	12.1096	0.000501636	0.00537098	chr2	-	131050816	131063814	Adam33	12998	8307	-2.03485	-2.03485	-2.03485	-1.21404	-0.00268089	-1.04822
NM_007919	2.90063	-0.473963	12.152	0.000490344	0.00527247	chr4	-	141814962	141826003	Cela2a	11041	7421	-2.03485	-1.08	-2.03485	-0.0113788	0.145186	-0.0549503
NM_011648	2.5426	0.661224	12.1566	0.000489146	0.00526279	chr12	+	91400992	91540509	Tshr	139517	134557	1.05294	-2.03485	-2.03485	1.08019	0.809212	1.64081
NM_010277	2.44381	-0.120423	12.1585	0.000488659	0.00526076	chr11	-	102887335	102897200	Gfap	9865	5668	-2.03485	-0.510408	-2.03485	0.237774	-0.167453	0.941673
NM_001013022	4.89747	-1.10214	12.2092	0.000475535	0.00514143	chr15	-	89377448	89379254	Odf3b	1806	212	-2.03485	-2.03485	-2.03485	-1.21404	-0.818012	-0.0549503
NM_025915	3.44618	-0.72934	12.2124	0.000474735	0.00513593	chr11	-	69396515	69398234	Tmem88	1719	134	-2.03485	-1.47983	-2.03485	-0.694115	0.279297	-0.467741
NM_172922	2.85629	-0.355018	12.2361	0.000468748	0.00509615	chr9	-	49415221	49427021	Ankk1	11800	9056	-0.511044	-2.03485	-2.03485	0.450168	-0.00268089	-0.0549503
NM_130451	4.88085	-1.04498	12.2691	0.000460518	0.00503404	chr2	+	165503896	165519917	Slc2a10	16021	12295	-2.03485	-2.03485	-2.03485	-0.694115	-1.12188	-0.0549503
NM_177047	4.88936	-1.04969	12.3152	0.000449296	0.00492412	chr5	-	131437681	132542343	Auts2	1104662	1007791	-2.03485	-2.03485	-2.03485	-0.694115	-0.167453	-1.04822
NM_012038	2.52634	-0.0516872	12.3158	0.00044914	0.00492412	chr12	-	11325244	11436649	Vsnl1	111405	105766	-2.03485	-0.510408	-2.03485	0.719614	1.12643	-2.03485
NM_011540	4.84042	-0.893037	12.3337	0.000444863	0.00488463	chr11	+	98383810	98384953	Tcap	1143	195	-2.03485	-2.03485	-2.03485	0.237774	-0.567141	-1.45879
NM_008519	4.88989	-1.04852	12.4156	0.000425766	0.00470717	chr14	+	55765961	55768492	Ltb4r1	2531	1139	-2.03485	-2.03485	-2.03485	-0.694115	-0.353499	-0.72898
NM_026808	4.87469	-0.994917	12.4309	0.000422298	0.00467762	chr14	+	55575673	55576952	Fitm1	1279	367	-2.03485	-2.03485	-2.03485	-0.312731	-0.353499	-1.04822
NM_144813	4.87469	-0.994917	12.4309	0.000422298	0.00467762	chr9	-	64922860	64951607	Slc24a1	28747	23534	-2.03485	-2.03485	-2.03485	-0.312731	-0.353499	-1.04822
NM_173862	2.28154	0.154894	12.4379	0.000420713	0.00466601	chr15	+	57985902	58010702	Fam83a	24800	22451	-2.03485	-2.03485	0.026858	0.545685	1.05342	0.265628
NM_133709	4.88866	-1.04734	12.4413	0.000419933	0.00466601	chr7	+	100006403	100034726	Chrdl2	28323	24900	-2.03485	-2.03485	-2.03485	-0.694115	-0.567141	-0.467741
NM_177674	4.88866	-1.04734	12.4413	0.000419933	0.00466601	chr4	+	155409189	155443110	Cfap74	33921	18678	-2.03485	-2.03485	-2.03485	-0.694115	-0.567141	-0.467741
NM_001281475	4.85832	-0.942374	12.4597	0.000415817	0.00464373	chr9	-	26879566	26923081	Gm1110	43515	39742	-2.03485	-2.03485	-2.03485	-0.0113788	-0.567141	-1.04822
NM_001045535	5.00897	-1.03686	12.4925	0.000408579	0.00458073	chr13	-	33832344	33843408	Serpinb6e	11064	9570	-2.03485	-2.03485	-2.03485	-1.21404	-2.03485	0.527762
NM_080845	5.02858	-1.04866	12.6025	0.000385232	0.00436012	chr10	+	76575647	76590338	Ftcd	14691	11684	-2.03485	-2.03485	-2.03485	-1.21404	0.401995	-2.03485
NM_007710	2.99978	-0.378993	12.6079	0.000384112	0.00435023	chr7	+	19411093	19421583	Ckm	10490	5647	-0.511044	-2.03485	-2.03485	-1.21404	1.12643	-0.467741
NM_011709	4.96497	-1.048	12.7533	0.000355377	0.0040692	chr11	-	6635482	6638649	Wap	3167	2605	-2.03485	-2.03485	-2.03485	-0.93078	-0.00268089	-1.04822
NM_027072	2.5131	0.022613	12.9474	0.00032037	0.00370865	chr18	-	42178674	42196709	Plac8l1	18035	17047	0.213374	-2.03485	-2.03485	-0.312731	0.976521	0.74951
NM_009463	4.96573	-1.04564	12.9476	0.000320334	0.00370865	chr8	+	83290347	83298456	Ucp1	8109	6465	-2.03485	-2.03485	-2.03485	-0.93078	-0.353499	-0.467741
NM_139148	2.20638	0.238264	12.9823	0.000314454	0.00365516	chr3	-	144822623	144849302	Clca3b	26679	23374	-2.03485	-1.08	-0.394907	1.14263	0.89529	-0.0549503
NM_001163318	4.93112	-0.937249	12.9837	0.000314211	0.00365474	chr11	+	116657107	116668389	Gm11744	11282	7929	-2.03485	-2.03485	-2.03485	-0.154201	-1.12188	-0.246632
NM_026831	2.98025	-0.402381	12.9844	0.000314093	0.00365474	chr3	+	108364910	108380057	Mybphl	15147	13179	-2.03485	-1.08	-2.03485	0.237774	0.401995	-0.467741
NM_183109	5.0364	-1.0463	13.1457	0.000288185	0.00338324	chr15	+	100280836	100293053	Tmprss12	12217	10595	-2.03485	-2.03485	-2.03485	-1.21404	0.145186	-1.04822
NM_177382	2.32816	0.0224433	13.164	0.000285383	0.00335258	chr7	-	114550162	114562972	Cyp2r1	12810	11180	-2.03485	-1.08	-0.663347	0.450168	0.619924	0.527762
NM_013479	5.04777	-1.09871	13.187	0.000281899	0.00331607	chr9	+	75347757	75351640	Bcl2l10	3883	2655	-2.03485	-2.03485	-2.03485	-2.03485	-0.353499	-0.0549503
NM_133764	2.33873	0.199761	13.2532	0.000272115	0.00321383	chr6	+	48537568	48541800	Atp6v0e2	4232	2398	0.213374	-1.47983	-2.03485	0.799298	-0.167453	1.26292
NM_177610	2.25444	0.183657	13.2772	0.000268657	0.00318151	chr2	-	122280436	122298165	Duox2	17729	12432	-0.511044	-0.510408	-2.03485	0.450168	1.3256	-0.0549503
NM_001170571	5.03835	-1.04395	13.4038	0.00025111	0.00299381	chr5	+	92571536	92591284	Fam47e	19748	18243	-2.03485	-2.03485	-2.03485	-1.21404	-0.167453	-0.467741
NM_010280	5.03835	-1.04395	13.4038	0.00025111	0.00299381	chr18	-	34689902	34720387	Gfra3	30485	28493	-2.03485	-2.03485	-2.03485	-1.21404	-0.167453	-0.467741
NM_027426	5.03835	-1.04395	13.4038	0.00025111	0.00299381	chr4	-	148098436	148130698	Draxin	32262	27062	-2.03485	-2.03485	-2.03485	-1.21404	-0.167453	-0.467741
NM_007804	2.47584	-0.0216509	13.4134	0.000249836	0.00298467	chr5	-	121860215	122047825	Cux2	187610	181798	-0.511044	-1.08	-2.03485	0.347876	0.145186	0.941673
NM_012009	2.41963	0.0272654	13.4714	0.000242224	0.00290554	chr1	+	170277323	170285662	Sh2d1b1	8339	6906	-2.03485	-2.03485	-0.168667	0.237774	0.809212	0.527762
NM_001007462	5.00377	-0.93443	13.4847	0.000240517	0.00288703	chr8	-	122619470	122622735	Pabpn1l	3265	1965	-2.03485	-2.03485	-2.03485	-0.312731	-1.12188	-0.0549503
NM_001164727	5.00377	-0.93443	13.4847	0.000240517	0.00288703	chr14	-	7006114	7027449	Gm10406	21335	19284	-2.03485	-2.03485	-2.03485	-0.312731	-1.12188	-0.0549503
NM_053190	5.00377	-0.93443	13.4847	0.000240517	0.00288703	chr9	-	21242916	21248443	S1pr5	5527	2352	-2.03485	-2.03485	-2.03485	-0.312731	-1.12188	-0.0549503
NM_011107	5.01072	-0.936744	13.6568	0.000219444	0.00266306	chr5	+	115466265	115474717	Pla2g1b	8452	7751	-2.03485	-2.03485	-2.03485	-0.312731	-0.567141	-0.467741
NM_019507	5.01072	-0.936744	13.6568	0.000219444	0.00266306	chr11	-	97098006	97115331	Tbx21	17325	14773	-2.03485	-2.03485	-2.03485	-0.312731	-0.567141	-0.467741
NM_027853	5.12369	-0.926462	13.7659	0.000207058	0.00252317	chr10	-	128958276	128960988	Mettl7b	2712	1485	-2.03485	-2.03485	-2.03485	-0.694115	-2.03485	0.527762
NM_028066	5.00282	-0.703043	13.7997	0.00020337	0.0024868	chr8	-	45241167	45262031	F11	20864	18618	-2.03485	-2.03485	-2.03485	0.719614	-1.12188	-1.04822
NM_001033473	5.16855	-1.04291	13.805	0.000202796	0.00248151	chr10	-	79639525	79645738	Odf3l2	6213	4965	-2.03485	-2.03485	-2.03485	-2.03485	0.401995	-1.04822
NM_020557	2.50493	-0.0214424	13.8254	0.000200601	0.00246319	chr12	+	26469214	26479837	Cmpk2	10623	6541	-0.511044	-2.03485	-0.99342	0.347876	0.401995	0.74951
NM_010702	3.10058	-0.431658	13.8741	0.000195477	0.00240698	chr13	-	56542459	56548538	Lect2	6079	5120	-2.03485	-1.08	-2.03485	-0.490857	0.71767	-0.246632
NM_013596	3.01171	-0.13726	13.9816	0.000184608	0.00228912	chr18	+	68337602	68339711	Mc5r	2109	947	-0.511044	-2.03485	-2.03485	1.20247	-0.167453	-0.467741
NM_001162957	3.12395	-0.456047	14.0386	0.000179101	0.00223338	chr10	+	33905110	33916021	Rsph4a	10911	7261	-2.03485	-2.03485	-0.99342	-1.21404	0.145186	0.74951
NM_001081209	5.16524	-1.03582	14.1366	0.000170006	0.00213658	chr1	-	13113427	13127163	Prdm14	13736	11143	-2.03485	-2.03485	-2.03485	-2.03485	-0.567141	0.265628
NM_013729	5.17225	-1.04055	14.1788	0.000166237	0.00209369	chr1	-	180693047	180697034	Mixl1	3987	1698	-2.03485	-2.03485	-2.03485	-2.03485	0.145186	-0.467741
NM_029568	5.17225	-1.04055	14.1788	0.000166237	0.00209369	chr11	+	61485443	61488704	Mfap4	3261	1645	-2.03485	-2.03485	-2.03485	-2.03485	0.145186	-0.467741
NM_182841	5.06781	-0.884677	14.245	0.00016049	0.00202709	chr5	-	100077872	100159808	Tmem150c	81936	63876	-2.03485	-2.03485	-2.03485	-0.154201	-0.567141	-0.467741
NM_011426	5.17115	-1.03818	14.2887	0.000156806	0.00198767	chr2	-	131069219	131086765	Siglec1	17546	10406	-2.03485	-2.03485	-2.03485	-2.03485	-0.167453	-0.0549503
NM_025452	5.17115	-1.03818	14.2887	0.000156806	0.00198767	chr4	+	129105529	129111626	Tmem54	6097	4929	-2.03485	-2.03485	-2.03485	-2.03485	-0.167453	-0.0549503
NM_029821	5.24442	-0.920797	14.358	0.000151133	0.00192267	chr7	+	140835495	140837968	Urah	2473	1333	-2.03485	-2.03485	-2.03485	-1.21404	-2.03485	0.74951
NM_001034864	3.5996	-0.583799	14.3634	0.000150704	0.0019186	chrX	+	23892762	23907550	Gm4907	14788	13478	-1.08047	-2.03485	-2.03485	-0.694115	0.145186	0.265628
NM_016972	5.13656	-0.885325	14.5979	0.000133064	0.00171381	chr14	-	54722214	54781886	Slc7a8	59672	54733	-2.03485	-2.03485	-2.03485	-0.312731	-0.00268089	-1.04822
NM_027035	5.13656	-0.885325	14.5979	0.000133064	0.00171381	chr13	+	68597438	68614231	1700001L19Rik	16793	14985	-2.03485	-2.03485	-2.03485	-0.312731	-0.00268089	-1.04822
NM_001160127	5.11631	-0.832277	14.6489	0.000129512	0.0016791	chr6	-	71213939	71262281	Smyd1	48342	44771	-2.03485	-2.03485	-2.03485	-0.0113788	-1.12188	-0.0549503
NM_181548	5.14974	-0.93342	14.6762	0.000127648	0.00165735	chrX	-	7924275	7928607	Eras	4332	3255	-2.03485	-2.03485	-2.03485	-0.694115	-0.167453	-0.467741
NM_028075	5.28071	-0.984842	14.7609	0.000122039	0.00159628	chr15	-	82221743	82224336	Tnfrsf13c	2593	579	-2.03485	-2.03485	-2.03485	-2.03485	0.51507	-1.04822
NM_001081432	5.13497	-0.881884	14.7806	0.000120774	0.00158443	chr10	-	107517359	107720027	Ptprq	202668	195504	-2.03485	-2.03485	-2.03485	-0.312731	-0.567141	-0.246632
NM_016689	5.21779	-0.979501	14.8051	0.000119213	0.00156511	chr4	-	41092723	41098183	Aqp3	5460	3697	-2.03485	-2.03485	-2.03485	-1.56684	-0.567141	0.265628
NM_172583	2.44613	0.234131	14.8276	0.000117801	0.00154861	chr12	+	87026563	87090039	Tmem63c	63476	59842	-2.03485	-1.08	-0.394907	-0.694115	-0.167453	1.93998
NM_177216	3.19304	-0.422879	14.9164	0.000112379	0.00148505	chr7	-	107748454	107758032	Cyb5r2	9578	6201	-2.03485	-1.08	-2.03485	-1.21404	0.619924	0.40264
NM_001025612	3.76827	-0.577626	14.9332	0.000111386	0.00147554	chr9	-	66065175	66069731	Snx22	4556	2001	-2.03485	-2.03485	-1.42214	-1.21404	-0.818012	1.02894
NM_021309	5.2291	-0.824455	14.983	0.000108481	0.00144355	chr3	+	87846754	87855722	Sh2d2a	8968	3029	-2.03485	-2.03485	-2.03485	-0.312731	-2.03485	0.527762
NM_027152	3.42124	1.18633	15.0066	0.000107136	0.00142889	chr4	+	133220808	133224554	Cd164l2	3746	2503	1.05294	-2.03485	-2.03485	1.3152	2.31735	1.74758
NM_001291009	2.0657	1.83133	15.0459	0.000104928	0.00140368	chr16	-	13715056	13730484	Pla2g10	15428	13803	2.12538	-0.103117	-0.99342	2.52641	2.15235	2.39895
NM_172690	5.25874	-0.923124	15.0629	0.000103985	0.00139318	chr4	+	42917250	42941607	Phf24	24357	20853	-2.03485	-2.03485	-2.03485	-1.21404	-1.12188	0.527762
NM_009747	3.19373	-0.240536	15.0716	0.000103509	0.00138891	chr12	+	105563171	105593071	Bdkrb2	29900	28194	-0.511044	-2.03485	-2.03485	-0.694115	1.26221	-0.467741
NM_007694	5.31384	-0.882685	15.1306	0.000100325	0.00134722	chr2	+	132781277	132795072	Chgb	13795	8580	-2.03485	-2.03485	-2.03485	-0.93078	0.619924	-2.03485
NM_028664	5.27185	-0.932409	15.1325	0.000100223	0.00134687	chr1	+	161142711	161170507	Ankrd45	27796	21356	-2.03485	-2.03485	-2.03485	-1.21404	0.401995	-1.04822
NM_001033373	3.19541	-0.389217	15.2048	9.65e-05	0.00130221	chr1	+	59256906	59352369	Cdk15	95463	93861	-2.03485	-1.08	-2.03485	-0.694115	0.619924	0.265628
NM_011097	3.14356	-0.219765	15.2901	9.22e-05	0.00124951	chr13	-	55825053	55831425	Pitx1	6372	3924	-2.03485	-1.08	-2.03485	0.450168	-0.818012	0.941673
NM_019516	3.14155	-0.290262	15.3256	9.05e-05	0.00122813	chr19	-	7596660	7607176	Lgals12	10516	7761	-2.03485	-2.03485	-0.99342	0.237774	0.51507	-0.0549503
NM_053116	2.69878	0.0530749	15.3838	8.77e-05	0.00119452	chr6	+	22288226	22298522	Wnt16	10296	5936	-2.03485	-2.03485	-0.394907	0.719614	-0.567141	1.18907
NM_001012322	5.27488	-0.930091	15.5072	8.22e-05	0.00112951	chr1	+	120006979	120063532	Sctr	56553	54631	-2.03485	-2.03485	-2.03485	-1.21404	0.145186	-0.467741
NM_025944	5.27488	-0.930091	15.5072	8.22e-05	0.00112951	chr4	-	49584505	49597870	Tmem246	13365	9446	-2.03485	-2.03485	-2.03485	-1.21404	0.145186	-0.467741
NM_026915	5.27488	-0.930091	15.5072	8.22e-05	0.00112951	chr9	-	121577842	121641566	Lyzl4	63724	33999	-2.03485	-2.03485	-2.03485	-1.21404	0.145186	-0.467741
NM_007789	5.24138	-0.826736	15.5675	7.96e-05	0.00110175	chr8	-	70093084	70120844	Ncan	27760	19881	-2.03485	-2.03485	-2.03485	-0.312731	-1.12188	0.265628
NM_001111015	2.12338	0.524507	15.5888	7.87e-05	0.00109025	chr6	+	115134901	115282626	Syn2	147725	126627	-2.03485	-0.103117	-0.394907	-0.312731	1.65661	1.18907
NM_146026	5.27371	-0.927771	15.6172	7.75e-05	0.00107743	chr11	+	96929323	96935647	Prr15l	6324	4962	-2.03485	-2.03485	-2.03485	-1.21404	-0.167453	-0.0549503
NM_199055	5.34248	-0.818899	15.6315	7.7e-05	0.00107015	chr18	-	15452174	15718046	Chst9	265872	264445	-2.03485	-2.03485	-2.03485	-0.694115	-2.03485	0.74951
NM_010473	3.13918	-0.24159	15.6386	7.67e-05	0.00106778	chr7	+	45335268	45338972	Hrc	3704	1274	-0.511044	-2.03485	-2.03485	0.118569	0.279297	0.527762
NM_013892	5.38476	-0.929079	15.6926	7.45e-05	0.00104434	chrX	+	7919821	7924410	Pcsk1n	4589	2396	-2.03485	-2.03485	-2.03485	-2.03485	0.619924	-1.04822
NM_183175	3.16073	-0.242203	15.8001	7.04e-05	0.000991383	chr14	+	60768133	60780869	C1qtnf9	12736	10833	-0.511044	-2.03485	-2.03485	-0.0113788	0.619924	0.265628
NM_024204	5.22702	-0.741822	15.8124	6.99e-05	0.000985736	chr19	-	34122548	34166041	Ankrd22	43493	38845	-2.03485	-2.03485	-2.03485	0.237774	-0.167453	-1.04822
NM_021308	2.12251	0.687204	15.8451	6.87e-05	0.000971194	chr14	-	70372479	70429094	Piwil2	56615	51702	0.213374	-0.103117	-2.03485	0.874812	1.88417	0.527762
NM_178752	2.16869	0.530115	15.8984	6.68e-05	0.000947985	chr7	+	80232892	80241420	Gdpgp1	8528	5008	-2.03485	0.0642165	-0.663347	-0.694115	1.50058	1.52551
NM_025778	5.3958	-0.816117	15.9134	6.63e-05	0.000941289	chr6	+	134396328	134438724	Bcl2l14	42396	38261	-2.03485	-2.03485	-2.03485	-0.93078	-2.03485	0.848789
NM_001177392	2.26705	0.490435	15.9343	6.56e-05	0.000932454	chr2	+	29761527	29764089	Gm13547	2562	1933	0.213374	-0.767275	-2.03485	1.41975	0.976521	0.527762
NM_001162880	5.23802	-0.783489	15.9448	6.52e-05	0.000929542	chr15	-	89390173	89410503	Syce3	20330	19777	-2.03485	-2.03485	-2.03485	-0.0113788	-0.567141	-0.246632
NM_001081441	2.72111	0.0412462	15.9755	6.42e-05	0.000917544	chr5	-	24712268	24730680	Wdr86	18412	13956	-0.511044	-1.08	-2.03485	-0.694115	1.26221	0.642892
NM_011195	3.21115	-0.286323	16.0755	6.09e-05	0.000876747	chr17	-	46755662	46763712	Ptcra	8050	6767	-2.03485	-2.03485	-0.99342	-0.0113788	0.619924	0.114225
NM_001289748	3.19954	-0.256129	16.0808	6.07e-05	0.000875722	chr2	+	130112415	130154232	Tgm6	41817	38271	-2.03485	-2.03485	-0.99342	0.237774	0.619924	-0.0549503
NM_026630	3.18416	-0.170494	16.1286	5.92e-05	0.000854582	chr2	-	163087030	163089601	Gtsf1l	2571	1689	-2.03485	-1.08	-2.03485	0.874812	0.145186	-0.0549503
NM_130893	5.32333	-0.878091	16.1509	5.85e-05	0.000845286	chr15	-	76516202	76522129	Scrt1	5927	1917	-2.03485	-2.03485	-2.03485	-0.93078	0.145186	-0.467741
NM_007751	2.197	0.502584	16.2131	5.66e-05	0.000821989	chr7	-	140898941	140900446	Cox8b	1505	1142	-0.511044	-1.08	-0.394907	0.946568	0.71767	1.40018
NM_183224	5.32213	-0.875791	16.2608	5.52e-05	0.000804222	chr3	-	104767404	104777547	Fam19a3	10143	5826	-2.03485	-2.03485	-2.03485	-0.93078	-0.167453	-0.0549503
NM_001081147	5.35516	-0.821185	16.3194	5.35e-05	0.000781661	chr6	-	112473683	112489808	Oxtr	16125	11471	-2.03485	-2.03485	-2.03485	-0.694115	-1.12188	0.527762
NM_012014	5.43016	-0.877093	16.3564	5.25e-05	0.000767189	chr13	-	54736672	54749669	Gprin1	12997	8575	-2.03485	-2.03485	-2.03485	-1.56684	0.619924	-1.04822
NM_013734	5.30737	-0.646505	16.3731	5.2e-05	0.000761096	chr1	-	172223507	172258424	Atp1a4	34917	31397	-2.03485	-2.03485	-2.03485	0.450168	-2.03485	0.265628
NM_001164704	2.05162	0.727373	16.4092	5.1e-05	0.000747954	chrX	-	73922120	73930850	Renbp	8730	3100	-0.103836	-0.103117	-0.99342	0.719614	1.65661	1.26292
NM_001305992	2.48397	0.307459	16.5719	4.68e-05	0.000689885	chr10	+	75568661	75586191	Ggt1	17530	14881	-2.03485	0.0642165	-2.03485	-0.154201	1.26221	1.11122
NM_177859	2.78002	0.0984626	16.6277	4.55e-05	0.000673278	chr3	+	108739657	108782309	Aknad1	42652	35178	-2.03485	-1.08	-0.99342	0.237774	1.50058	-0.467741
NM_008958	2.1883	1.46916	16.6668	4.46e-05	0.000660496	chr4	+	117096355	117114831	Ptch2	18476	14339	1.05294	-0.510408	-0.394907	1.20247	2.79146	1.79814
NM_028055	5.36389	-0.823469	16.7371	4.29e-05	0.000638757	chr11	-	114790668	114795892	Btbd17	5224	1637	-2.03485	-2.03485	-2.03485	-0.694115	-0.567141	0.265628
NM_001033290	5.37004	-0.828031	16.7796	4.2e-05	0.000626184	chr1	-	85939536	85961055	Gpr55	21519	18969	-2.03485	-2.03485	-2.03485	-0.694115	0.145186	-0.467741
NM_080454	2.00733	1.14407	16.8106	4.13e-05	0.000617614	chr11	-	59175563	59183213	Gjc2	7650	4910	-0.511044	0.214143	-0.168667	1.20247	2.65006	0.265628
NM_001040700	2.59382	1.61547	16.8836	3.97e-05	0.00059784	chr7	-	109712180	109723771	BC051019	11591	9649	0.213374	-2.03485	0.842817	2.4788	2.57379	1.46421
NM_053247	5.33119	-0.690712	16.979	3.78e-05	0.000571945	chr7	-	110850606	110862953	Lyve1	12347	9740	-2.03485	-2.03485	-2.03485	0.237774	-0.818012	-0.0549503
NM_013488	5.35876	-0.78026	17.0157	3.71e-05	0.000563423	chr6	-	124864692	124888209	Cd4	23517	19524	-2.03485	-2.03485	-2.03485	-0.312731	-0.167453	-0.246632
NM_001289734	5.34673	-0.735273	17.0799	3.58e-05	0.000546572	chrX	+	113297509	113836386	Dach2	538877	519501	-2.03485	-2.03485	-2.03485	-0.0113788	-0.353499	-0.246632
NM_134127	2.78829	0.0545685	17.1144	3.52e-05	0.000537192	chr17	+	32685658	32703349	Cyp4f15	17691	15558	-2.03485	-2.03485	-0.394907	0.347876	0.619924	0.848789
NM_145375	2.761	0.0508996	17.1996	3.37e-05	0.000514987	chr7	+	81859000	81884079	Tm6sf1	25079	15486	-2.03485	-1.08	-0.99342	0.237774	0.976521	0.527762
NM_001161541	5.44237	-0.694204	17.2143	3.34e-05	0.00051233	chr9	-	58196296	58204319	Islr2	8023	1708	-2.03485	-2.03485	-2.03485	-0.0113788	0.51507	-2.03485
NM_001037859	2.65923	0.958926	17.2167	3.33e-05	0.000512328	chr18	+	61105571	61131139	Csf1r	25568	19986	1.05294	-1.47983	-2.03485	1.41975	1.60645	1.64081
NM_026624	2.23082	0.552166	17.2408	3.29e-05	0.000506566	chr2	+	25218744	25222281	Fam166a	3537	2411	-2.03485	-0.510408	-0.168667	0.719614	1.38631	1.11122
NM_175486	5.52425	-0.825414	17.2627	3.26e-05	0.000501203	chr9	+	107340639	107349683	6430571L13Rik	9044	6492	-2.03485	-2.03485	-2.03485	-1.56684	0.71767	-1.04822
NM_023631	3.83597	-0.40194	17.3416	3.12e-05	0.000482911	chr1	+	58210396	58268596	Aox4	58200	47365	-2.03485	-1.47983	-2.03485	0.237774	0.401995	-0.246632
NM_001015039	5.57267	-0.823781	17.4864	2.89e-05	0.000451065	chr5	-	34194893	34288324	Zfyve28	93431	86614	-2.03485	-2.03485	-2.03485	-2.03485	0.809212	-1.04822
NM_138302	5.44506	-0.726464	17.5353	2.82e-05	0.000441151	chr15	-	89371930	89377037	Tymp	5107	882	-2.03485	-2.03485	-2.03485	-0.312731	-1.12188	0.527762
NM_011134	3.84146	-0.324831	17.5861	2.75e-05	0.000431063	chr6	-	5168089	5193946	Pon1	25857	22959	-2.03485	-1.47983	-2.03485	0.450168	-0.818012	0.74951
NM_001301014	3.05015	-0.0486732	17.5934	2.74e-05	0.000429793	chr10	+	127078906	127093170	Agap2	14264	8630	-2.03485	-1.47983	-0.99342	-0.154201	-0.167453	1.40018
NM_028532	5.45675	-0.735434	17.6212	2.7e-05	0.000424695	chr8	+	95311597	95321329	Tepp	9732	8847	-2.03485	-2.03485	-2.03485	-0.312731	0.401995	-1.04822
NM_013900	2.42622	0.525753	17.6409	2.67e-05	0.000421388	chr16	+	31878809	31899019	Mfi2	20210	16078	0.213374	-0.767275	-2.03485	0.635269	1.65661	0.74951
NM_001256489	2.77618	0.177445	17.6522	2.65e-05	0.000419313	chr12	-	24043201	24097269	9030624G23Rik	54068	51170	-0.511044	-1.08	-2.03485	0.799298	1.19592	-0.0549503
NM_133254	2.03724	2.60414	17.7069	2.58e-05	0.000408892	chr7	+	128265696	128272433	Slc5a2	6737	4023	1.9655	0.792858	0.943115	2.21387	3.55718	3.58269
NM_001199301	5.47795	-0.822483	17.7211	2.56e-05	0.000406227	chr11	-	107874604	107915055	Cacng5	40451	36617	-2.03485	-2.03485	-2.03485	-1.21404	0.145186	-0.0549503
NM_021532	3.37264	-0.23946	17.7475	2.52e-05	0.000401336	chr12	+	71309883	71320107	Dact1	10224	6266	-2.03485	-1.08	-2.03485	-0.694115	0.145186	1.11122
NM_011325	2.60178	0.330922	17.8062	2.45e-05	0.000389863	chr7	+	121865037	121918728	Scnn1b	53691	47689	-2.03485	-2.03485	0.026858	0.719614	0.145186	1.52551
NM_028473	2.50523	0.359476	17.8088	2.44e-05	0.000389671	chr1	+	87470263	87475459	3110079O15Rik	5196	4734	-2.03485	-1.08	-0.394907	0.946568	1.12643	0.642892
NM_011199	2.33602	1.17236	17.8169	2.43e-05	0.00038837	chr9	-	110722084	110747145	Pth1r	25061	22340	0.884339	-1.08	-0.663347	0.946568	2.04346	2.10972
NM_053079	3.37795	-0.250571	17.8784	2.35e-05	0.000378067	chr14	-	121459620	121505254	Slc15a1	45634	40743	-2.03485	-1.08	-2.03485	-0.312731	0.809212	0.265628
NM_010639	5.46812	-0.775896	17.9568	2.26e-05	0.000365139	chr7	+	44225436	44229617	Klk1	4181	3082	-2.03485	-2.03485	-2.03485	-0.694115	-0.00268089	-0.0549503
NM_183179	5.45298	-0.728709	17.9528	2.26e-05	0.000365569	chr19	+	27322618	27337179	Kcnv2	14561	9484	-2.03485	-2.03485	-2.03485	-0.312731	-0.567141	0.265628
NM_010548	2.99742	-0.000339483	18.0119	2.2e-05	0.000356029	chr1	+	131019844	131024970	Il10	5126	3820	-1.08047	-2.03485	-0.99342	0.450168	0.51507	0.74951
NM_010356	2.36479	1.17088	18.0451	2.16e-05	0.00035051	chr1	+	21240584	21265575	Gsta3	24991	20729	-0.103836	-2.03485	0.618517	1.85221	2.00525	1.33318
NM_027890	2.15945	0.737583	18.0421	2.16e-05	0.000350749	chr10	-	75636618	75644008	Susd2	7390	3867	-0.103836	-0.510408	-0.663347	1.08019	1.60645	1.11122
NM_177448	5.45752	-0.730953	18.1051	2.09e-05	0.000340905	chr7	-	99219083	99238611	Mogat2	19528	16233	-2.03485	-2.03485	-2.03485	-0.312731	-0.167453	-0.0549503
NM_031880	2.08794	1.3971	18.1426	2.05e-05	0.000334555	chr11	-	69850562	69858730	Tnk1	8168	4306	1.20389	-1.08	0.026858	1.73552	2.15235	1.98432
NM_177764	5.44759	-0.688656	18.1801	2.01e-05	0.000328949	chr7	-	41399731	41448641	Vmn2r57	48910	44745	-2.03485	-2.03485	-2.03485	-0.0113788	-0.167453	-0.246632
NM_173394	5.54405	-0.721005	18.1846	2e-05	0.000328472	chr18	-	46558230	46574533	Ticam2	16303	8807	-2.03485	-2.03485	-2.03485	-0.694115	-1.12188	0.74951
NM_146037	2.27719	0.654924	18.2537	1.93e-05	0.000317358	chr12	+	99964498	100062682	Kcnk13	98184	94913	-2.03485	0.214143	-0.99342	0.799298	1.7974	0.74951
NM_025583	2.81812	0.222688	18.2644	1.92e-05	0.000315872	chr8	-	111686509	111691010	Ctrb1	4501	3540	-0.511044	-1.08	-2.03485	0.946568	1.26221	-0.246632
NM_001085535	2.12681	2.84868	18.2947	1.89e-05	0.000312056	chr11	+	117860751	117865543	Tmem235	4792	2972	2.5201	0.971956	0.618517	2.96692	4.06408	3.14847
NM_177787	3.43755	-0.247686	18.3313	1.86e-05	0.000307849	chr6	-	137983589	138079916	Slc15a5	96327	93745	-2.03485	-1.08	-2.03485	-0.694115	0.976521	0.265628
NM_133207	2.66768	0.609069	18.4128	1.78e-05	0.000295793	chr2	-	62702945	63184287	Kcnh7	481342	463473	0.213374	-2.03485	-0.99342	0.237774	1.96601	0.941673
NM_001168624	2.3196	0.825667	18.4393	1.75e-05	0.000291987	chr10	-	79606853	79614025	C2cd4c	7172	418	0.213374	-2.03485	-0.168667	1.65213	1.60645	0.74951
NM_009049	2.23846	1.09031	18.4875	1.71e-05	0.000284959	chr1	-	75272201	75278380	Resp18	6179	5469	-0.511044	-1.08	0.618517	-0.312731	2.25359	2.02734
NM_139310	2.03303	3.26493	18.4994	1.7e-05	0.000283719	chr7	+	121083437	121163089	Otoa	79652	73244	0.693389	1.73789	2.90209	3.75734	4.27144	3.44668
NM_145636	2.23915	1.56873	18.5411	1.66e-05	0.000278099	chr7	-	126589294	126594910	Il27	5616	4911	1.5802	0.0642165	-2.03485	2.18449	2.43698	1.69518
NM_011147	2.64332	0.504087	18.7457	1.49e-05	0.000252921	chrX	-	160623093	160719972	Ppef1	96879	94396	-0.511044	-2.03485	-0.394907	0.237774	1.84144	0.74951
NM_001160212	2.28423	0.909589	18.7464	1.49e-05	0.000252921	chr1	+	181352627	181460641	Cnih3	108014	103978	0.213374	0.0642165	-2.03485	0.874812	1.60645	1.84698
NM_001033431	3.9236	-0.296961	18.7598	1.48e-05	0.000251538	chr7	-	3221509	3249740	Nlrp12	28231	23391	-2.03485	-2.03485	-1.42214	0.450168	0.619924	-0.467741
NM_001005508	5.6312	-0.645905	18.7824	1.47e-05	0.000249054	chr1	+	171388959	171410239	Arhgap30	21280	13275	-2.03485	-2.03485	-2.03485	-0.312731	0.809212	-2.03485
NM_011095	4.07892	-0.354211	18.815	1.44e-05	0.000245544	chr7	-	3712504	3720382	Pirb	7878	4503	-2.03485	-2.03485	-1.42214	-1.21404	1.3256	-0.72898
NM_001017362	3.371	-0.099894	18.812	1.44e-05	0.000245691	chr4	-	41723835	41731142	Arid3c	7307	5535	-2.03485	-2.03485	-0.99342	0.719614	0.145186	0.527762
NM_028416	5.5976	-0.687236	18.9031	1.38e-05	0.000236402	chr17	-	23741198	23745829	Kremen2	4631	2241	-2.03485	-2.03485	-2.03485	-0.490857	0.619924	-1.04822
NM_001081115	5.61795	-0.771039	19.0544	1.27e-05	0.000219769	chr7	-	28543595	28547254	Nccrp1	3659	2128	-2.03485	-2.03485	-2.03485	-1.56684	0.401995	-0.0549503
NM_028186	2.92265	0.252294	19.0833	1.25e-05	0.00021668	chr13	-	73819327	73847631	Nkd2	28304	23569	-2.03485	-0.510408	-2.03485	1.25994	1.12643	-0.467741
NM_011073	3.46973	-0.179727	19.0981	1.24e-05	0.000215649	chr10	+	61297835	61304263	Prf1	6428	4264	-2.03485	-2.03485	-0.99342	-0.694115	1.12643	0.265628
NM_001033254	2.42562	0.805836	19.0941	1.24e-05	0.000215674	chr2	+	118663576	118698020	Pak6	34444	29864	-2.03485	0.214143	-0.99342	0.799298	0.976521	2.10972
NM_001177408	2.3554	0.645077	19.1358	1.22e-05	0.000211839	chr8	-	20337663	20363202	Gm15319	25539	21975	-2.03485	-1.08	0.199019	1.08019	0.976521	1.52551
NM_144518	2.63913	0.384203	19.1636	1.2e-05	0.00020919	chr16	+	13986636	14101494	2900011O08Rik	114858	110680	-2.03485	-1.08	-0.394907	0.237774	0.279297	1.84698
NM_028340	2.69706	2.0898	19.1894	1.18e-05	0.000206791	chr13	-	49230830	49248706	Susd3	17876	15616	1.5802	-0.510408	-0.394907	1.96017	3.24927	2.84608
NM_080457	5.51762	-0.562495	19.2267	1.16e-05	0.000203192	chr16	+	32735885	32782390	Muc4	46505	31290	-2.03485	-2.03485	-2.03485	0.450168	-0.567141	-0.0549503
NM_028524	5.54069	-0.642431	19.2695	1.14e-05	0.000199877	chr8	+	104322226	104330764	Cmtm2b	8538	7655	-2.03485	-2.03485	-2.03485	-0.0113788	-0.167453	-0.0549503
NM_001160098	2.73579	1.64551	19.2803	1.13e-05	0.000199245	chr14	+	118787870	118874525	Cldn10	86655	80842	-2.03485	-1.08	1.36082	2.54964	2.08067	2.10972
NM_001033366	3.97683	-0.325531	19.3649	1.08e-05	0.000192253	chr17	-	35635754	35643695	Dpcr1	7941	5333	-2.03485	-2.03485	-1.42214	0.118569	0.619924	-0.0549503
NM_008770	5.60038	-0.685012	19.3814	1.07e-05	0.000191179	chr3	+	31149919	31164326	Cldn11	14407	12535	-2.03485	-2.03485	-2.03485	-0.490857	0.401995	-0.467741
NM_001081025	2.83878	0.253582	19.406	1.06e-05	0.000188914	chr16	-	38297753	38341860	Maats1	44107	39858	-0.511044	-2.03485	-0.99342	1.01492	0.71767	0.74951
NM_001163945	2.14867	0.956504	19.5109	1e-05	0.00017919	chr17	+	24727828	24736149	Rpl3l	8321	6726	-2.03485	-0.292437	0.352808	1.51724	1.44457	1.58431
NM_001252654	3.44102	-0.0708917	19.5141	9.99e-06	0.000179065	chr4	-	152390739	152477549	Kcnab2	86810	79475	-2.03485	-2.03485	-0.99342	0.450168	1.05342	-0.246632
NM_170671	4.08654	-0.421992	19.5401	9.85e-06	0.000177009	chr11	-	94501346	94521502	Mycbpap	20156	13262	-2.03485	-1.47983	-2.03485	-1.56684	0.809212	0.40264
NM_177158	2.03411	1.2508	19.5469	9.82e-06	0.000176616	chr7	+	28788968	28798966	Rinl	9998	6371	-0.511044	-0.510408	0.842817	1.14263	2.11696	1.98432
NM_027402	2.9691	0.148888	19.637	9.36e-06	0.000169112	chr4	+	129137059	129144593	Fndc5	7534	4832	-2.03485	-0.510408	-2.03485	0.450168	1.26221	0.265628
NM_029122	5.73119	-0.712316	19.7721	8.72e-06	0.000158382	chr1	-	90042131	90153401	Iqca	111270	107515	-2.03485	-2.03485	-2.03485	-2.03485	-0.567141	0.941673
NM_144909	3.53453	-0.174858	19.7894	8.65e-06	0.000157115	chr5	+	31297580	31327302	Gckr	29722	25701	-2.03485	-2.03485	-0.99342	-1.21404	1.12643	0.527762
NM_001146023	2.32252	0.81934	19.8798	8.25e-06	0.000150166	chr7	-	29152509	29156210	Fam98c	3701	538	-0.103836	-1.08	-0.394907	1.65213	1.65661	0.642892
NM_207231	2.67343	0.630091	19.9018	8.15e-06	0.000148602	chr11	-	97989579	97996173	Arl5c	6594	3213	0.213374	-2.03485	-0.99342	1.08019	1.84144	0.40264
NM_010483	5.6479	-0.681199	20.0008	7.74e-06	0.000141836	chr1	-	121509772	121528465	Htr5b	18693	16689	-2.03485	-2.03485	-2.03485	-0.694115	0.279297	-0.0549503
NM_172448	5.7346	-0.681365	20.0067	7.72e-06	0.000141545	chr11	+	87663086	87735539	Rnf43	72453	60522	-2.03485	-2.03485	-2.03485	-1.21404	0.809212	-0.72898
NM_001081424	5.58418	-0.44834	20.0887	7.39e-06	0.000135887	chr7	-	102111265	102116713	Chrna10	5448	2608	-2.03485	-2.03485	-2.03485	0.799298	-0.818012	-0.0549503
NM_011964	2.38627	0.777916	20.1315	7.23e-06	0.000133158	chr7	-	18789124	18798510	Psg19	9386	5749	-2.03485	-1.08	0.352808	1.20247	1.44457	1.40018
NM_198250	2.91318	0.240767	20.1422	7.19e-06	0.000132556	chr7	+	44442486	44463344	Lrrc4b	20858	18139	-2.03485	-1.08	-0.99342	0.946568	1.12643	0.265628
NM_001310635	3.52004	-0.119783	20.1906	7.01e-06	0.000129922	chr8	+	119992437	120052794	Crispld2	60357	54228	-2.03485	-2.03485	-0.99342	-0.312731	1.12643	0.265628
NM_028593	5.63888	-0.639289	20.209	6.94e-06	0.000128877	chr2	+	71118053	71142926	Cybrd1	24873	19665	-2.03485	-2.03485	-2.03485	-0.312731	0.145186	-0.0549503
NM_001267621	5.6299	-0.599816	20.284	6.68e-06	0.000124381	chr5	-	107716654	107725805	Gfi1	9151	5523	-2.03485	-2.03485	-2.03485	-0.0113788	0.145186	-0.246632
NM_031884	2.29071	1.1544	20.318	6.56e-06	0.000122323	chr17	-	84658233	84682923	Abcg5	24690	16163	-2.03485	0.971956	-0.99342	0.799298	2.11696	1.93998
NM_031168	5.62796	-0.597627	20.3266	6.53e-06	0.000121975	chr5	+	30013160	30019968	Il6	6808	4440	-2.03485	-2.03485	-2.03485	-0.0113788	-0.167453	0.114225
NM_008713	2.10968	1.01468	20.3294	6.52e-06	0.000121975	chr5	+	24364818	24384474	Nos3	19656	12930	-0.511044	-0.103117	-0.168667	1.69442	1.44457	1.58431
NM_028992	2.34989	1.64614	20.4071	6.26e-06	0.000117503	chr15	-	63891264	63912297	Gsdmc4	21033	18949	0.693389	-2.03485	1.03689	1.85221	2.3482	2.49403
NM_010916	3.53846	-0.0644203	20.5286	5.87e-06	0.000111222	chr1	-	172052291	172057596	Nhlh1	5305	2816	-2.03485	-2.03485	-0.99342	-0.0113788	1.26221	-0.0549503
NM_177790	5.72889	-0.638353	20.6501	5.51e-06	0.000104832	chr11	-	100626218	100650693	Zfp385c	24475	20382	-2.03485	-2.03485	-2.03485	-0.694115	0.619924	-0.467741
NM_001101588	5.64766	-0.485979	20.7097	5.34e-06	0.00010206	chr17	+	32659482	32676480	Cyp4f40	16998	15420	-2.03485	-2.03485	-2.03485	0.545685	0.145186	-0.72898
NM_001081104	2.66531	0.556795	20.7903	5.12e-06	9.84e-05	chr5	+	65967123	65977486	Chrna9	10363	8308	0.213374	-1.08	-2.03485	1.08019	1.50058	0.74951
NM_001110133	2.99371	0.251875	20.8758	4.9e-06	9.46e-05	chr11	-	23516202	23519942	1700093K21Rik	3740	2293	-0.511044	-2.03485	-0.99342	-0.312731	1.19592	1.26292
NM_010942	2.67069	1.37552	20.9281	4.77e-06	9.25e-05	chr5	-	38137192	38159467	Nsg1	22275	20135	1.05294	-2.03485	-0.394907	1.60855	2.11696	2.26157
NM_001291131	2.71799	2.1625	20.9555	4.7e-06	9.14e-05	chr11	+	70054123	70057895	Asgr1	3772	2305	1.5802	-1.08	0.026858	2.52641	3.48961	2.22508
NM_177789	5.7286	-0.633933	21.0773	4.41e-06	8.62e-05	chrX	-	96247202	96293438	Vsig4	46236	44775	-2.03485	-2.03485	-2.03485	-0.694115	0.145186	0.265628
NM_011786	3.57637	-0.0884283	21.1311	4.29e-06	8.39e-05	chr11	+	69126376	69149115	Aloxe3	22739	16905	-2.03485	-2.03485	-0.99342	-0.312731	1.12643	0.40264
NM_001037744	5.81297	-0.635208	21.168	4.21e-06	8.26e-05	chr14	+	122034673	122038422	Timm8a2	3749	2834	-2.03485	-2.03485	-2.03485	-1.21404	0.809212	-0.467741
NM_011881	3.56774	-0.0624522	21.2345	4.06e-06	7.98e-05	chr8	+	13405080	13421949	Grk1	16869	8091	-2.03485	-2.03485	-0.99342	-0.0113788	1.12643	0.265628
NM_177900	2.25264	2.13722	21.2454	4.04e-06	7.95e-05	chr8	+	70083528	70090862	Hapln4	7334	3758	2.12538	0.349945	-0.99342	2.85949	2.94062	2.29716
NM_028069	5.69427	-0.4834	21.253	4.02e-06	7.94e-05	chr7	-	141269084	141276786	Cdhr5	7702	5070	-2.03485	-2.03485	-2.03485	0.450168	0.145186	-0.467741
NM_001034878	2.48356	0.679447	21.4099	3.71e-06	7.39e-05	chr11	+	114727411	114757886	Dnaic2	30475	5571	-2.03485	0.0642165	-0.99342	0.719614	1.55448	1.40018
NM_001034885	3.28057	0.244666	21.5183	3.5e-06	7e-05	chr17	+	28858410	28890308	Pnpla1	31898	25394	-0.103836	-2.03485	-2.03485	-0.0113788	1.60645	0.527762
NM_001161775	2.06024	1.66647	21.5473	3.45e-06	6.91e-05	chr16	-	14194526	14291408	Myh11	96882	89238	-2.03485	1.13126	0.352808	2.27089	2.74585	1.40018
NM_001160265	3.22678	0.222404	21.6172	3.33e-06	6.7e-05	chr5	+	139352616	139357033	Cyp2w1	4417	2905	-1.08047	-2.03485	-0.99342	0.799298	1.38631	-0.0549503
NM_146073	2.22282	1.03938	21.6384	3.29e-06	6.64e-05	chr17	+	5492599	5753891	Zdhhc14	261292	245564	0.213374	-0.103117	-0.99342	1.77547	1.92567	0.941673
NM_001195531	2.51686	0.789826	21.6559	3.26e-06	6.59e-05	chr8	-	85067567	85067982	Gm5741	415	87	-1.08047	-0.510408	-0.663347	1.65213	1.84144	0.114225
NM_001113558	5.80698	-0.593587	21.7746	3.07e-06	6.25e-05	chr2	+	4976121	4985748	Ucma	9627	8743	-2.03485	-2.03485	-2.03485	-0.694115	0.619924	-0.246632
NM_001033819	5.87596	-0.554507	21.7853	3.05e-06	6.22e-05	chr1	+	181051236	181060667	9130409I23Rik	9431	7533	-2.03485	-2.03485	-2.03485	-0.694115	0.976521	-1.04822
NM_001163554	2.96823	1.1585	21.845	2.96e-06	6.04e-05	chr7	-	25091114	25132460	Pou2f2	41346	37271	0.693389	-1.08	-2.03485	0.946568	2.43698	1.74758
NM_001200041	5.80381	-0.588101	22.0092	2.71e-06	5.57e-05	chr7	-	4965259	4970961	Sbk3	5702	2550	-2.03485	-2.03485	-2.03485	-0.694115	-0.00268089	0.527762
NM_001290804	2.87351	0.453335	22.0346	2.68e-06	5.5e-05	chr7	-	45233631	45239115	Cd37	5484	1971	-0.511044	-1.08	-1.42214	0.635269	1.75198	0.40264
NM_001033460	2.66285	0.738313	22.0635	2.64e-06	5.42e-05	chr5	+	30341662	30366708	Drc1	25046	22780	-2.03485	0.349945	-2.03485	1.08019	1.60645	1.26292
NM_009036	5.93475	-0.478596	22.1084	2.58e-06	5.32e-05	chr2	+	164403193	164415448	Rbpjl	12255	5316	-2.03485	-2.03485	-2.03485	-0.312731	1.12643	-2.03485
NM_008256	2.81688	0.60271	22.154	2.52e-06	5.22e-05	chr3	+	98280430	98310738	Hmgcs2	30308	23484	-0.511044	-2.03485	-0.394907	0.237774	1.88417	1.11122
NM_001271993	2.19515	1.42738	22.1518	2.52e-06	5.22e-05	chr7	-	45648590	45666394	Fut2	17804	12629	-1.08047	0.885185	-0.394907	2.12388	1.88417	2.02734
NM_009539	5.75728	-0.248793	22.1698	2.5e-06	5.19e-05	chr1	+	36761797	36782820	Zap70	21023	18251	-2.03485	-2.03485	-2.03485	1.25994	-0.167453	-1.04822
NM_001159743	2.27643	1.05934	22.1702	2.5e-06	5.19e-05	chr12	+	30884323	30893854	Fam150b	9531	8024	-2.03485	0.474057	-0.394907	1.20247	1.75198	1.89423
NM_023258	3.62229	-0.0323578	22.1796	2.48e-06	5.18e-05	chr7	-	127991372	127993867	Pycard	2495	246	-2.03485	-2.03485	-0.99342	-0.0113788	1.12643	0.40264
NM_010100	5.79953	-0.553245	22.2024	2.45e-06	5.12e-05	chr10	-	58600787	58675696	Edar	74909	67952	-2.03485	-2.03485	-2.03485	-0.312731	0.401995	-0.0549503
NM_199257	3.62314	-0.0292151	22.3473	2.28e-06	4.76e-05	chr8	+	22283440	22371418	Tpte	87978	85201	-2.03485	-2.03485	-0.99342	0.237774	0.401995	1.02894
NM_001305048	3.62285	-0.00245314	22.3546	2.27e-06	4.75e-05	chr2	-	153856187	153871084	Sun5	14897	13665	-2.03485	-2.03485	-0.99342	0.450168	0.145186	1.11122
NM_001167906	2.2014	1.5551	22.4046	2.21e-06	4.65e-05	chr3	-	100993528	101029495	Cd101	35967	30308	-2.03485	0.792858	0.352808	2.0279	1.70508	2.61178
NM_199311	2.69138	0.697446	22.509	2.09e-06	4.42e-05	chr6	+	122921847	122934619	Clec4a1	12772	11214	-2.03485	-1.08	-0.168667	1.36842	1.70508	0.642892
NM_001165919	3.7201	0.0383106	22.5581	2.04e-06	4.32e-05	chr19	+	6184409	6224219	1700123I01Rik	39810	34518	-2.03485	-1.08	-2.03485	0.450168	1.44457	-0.72898
NM_001256432	3.11516	0.236754	22.6334	1.96e-06	4.16e-05	chr4	+	124881784	124917800	Epha10	36016	26452	-2.03485	-1.08	-0.99342	-0.312731	1.50058	0.848789
NM_001085378	2.09432	2.1258	22.6779	1.92e-06	4.08e-05	chr2	+	155611242	155634307	Myh7b	23065	16775	-1.08047	0.694217	1.74117	2.4043	3.00011	2.66723
NM_133778	2.59103	1.04197	22.8253	1.77e-06	3.81e-05	chr16	+	20695056	20703036	Fam131a	7980	5709	-0.103836	-1.08	-0.394907	1.3152	2.49327	0.527762
NM_133226	3.67765	0.0492317	22.895	1.71e-06	3.68e-05	chr9	-	44247311	44251464	Pdzd3	4153	1968	-0.511044	-2.03485	-2.03485	-0.93078	0.89529	1.33318
NM_130456	3.17535	0.245222	23.0193	1.6e-06	3.48e-05	chr1	+	156310734	156328035	Nphs2	17301	14193	-2.03485	-2.03485	-0.394907	-0.312731	1.05342	1.40018
NM_001039124	5.87833	-0.5458	23.0463	1.58e-06	3.44e-05	chr4	+	115884399	115887964	Kncn	3565	2584	-2.03485	-2.03485	-2.03485	-0.694115	0.145186	0.527762
NM_001142728	5.87333	-0.511045	23.2541	1.42e-06	3.11e-05	chr12	+	72441865	72510565	Lrrc9	68700	62371	-2.03485	-2.03485	-2.03485	-0.312731	0.401995	0.114225
NM_001013741	3.3106	0.196591	23.3953	1.32e-06	2.89e-05	chr15	-	98803781	98807925	Ddn	4144	380	-2.03485	-1.08	-1.42214	0.799298	0.976521	0.642892
NM_001024478	3.7687	0.102244	23.4819	1.26e-06	2.77e-05	chr12	-	33033795	33092875	Cdhr3	59080	54513	-2.03485	-2.03485	-0.99342	-0.154201	1.70508	-0.246632
NM_009184	5.94248	-0.474318	23.6566	1.15e-06	2.55e-05	chr2	-	181195123	181202789	Ptk6	7666	5380	-2.03485	-2.03485	-2.03485	-0.312731	0.809212	-0.467741
NM_028386	3.73073	0.00177874	23.8146	1.06e-06	2.37e-05	chr5	-	112385444	112392213	Asphd2	6769	5044	-2.03485	-2.03485	-0.99342	-0.312731	1.12643	0.74951
NM_146198	2.55391	1.09272	24.139	8.96e-07	2.04e-05	chr7	+	123214865	123273251	Slc5a11	58386	55948	-0.511044	-0.103117	-0.99342	1.60855	0.809212	2.39895
NM_001033979	2.2375	1.28704	24.2007	8.68e-07	1.98e-05	chr4	-	137570875	137575180	Ldlrad2	4305	2477	-0.511044	-0.767275	0.735022	1.73552	1.70508	2.14921
NM_001083916	2.27664	1.72599	24.2203	8.59e-07	1.96e-05	chr4	+	133518962	133530790	Kdf1	11828	9123	0.213374	-0.103117	0.618517	1.51724	3.1477	1.89423
NM_027902	2.66244	1.2361	24.2418	8.5e-07	1.94e-05	chr15	-	78439666	78468634	Tmprss6	28968	25776	-2.03485	0.474057	-0.99342	2.12388	1.38631	2.02734
NM_029116	5.93122	-0.431025	24.2669	8.39e-07	1.92e-05	chr8	+	15011024	15033332	Kbtbd11	22308	11907	-2.03485	-2.03485	-2.03485	-0.0113788	-0.167453	0.642892
NM_001033184	2.31966	1.19721	24.3198	8.16e-07	1.88e-05	chr9	+	92309376	92357876	1700057G04Rik	48500	46771	-2.03485	-0.103117	0.352808	1.92507	1.60645	1.84698
NM_147779	2.06758	1.49554	24.3392	8.08e-07	1.86e-05	chr6	+	72304609	72314373	Sftpb	9764	7813	0.213374	0.349945	0.026858	2.32574	1.75198	2.10972
NM_173864	5.89491	-0.273113	24.3561	8.01e-07	1.85e-05	chr6	-	124624624	124636085	C1s2	11461	8798	-2.03485	-2.03485	-2.03485	0.946568	0.145186	-0.467741
NM_181819	6.05412	-0.334966	24.3986	7.83e-07	1.82e-05	chr11	-	94235951	94242579	Wfikkn2	6628	3236	-2.03485	-2.03485	-2.03485	0.237774	1.12643	-2.03485
NM_001104537	3.9216	0.0796911	24.4173	7.76e-07	1.8e-05	chr10	+	79468957	79492154	Vmn2r83	23197	20602	-2.03485	-2.03485	-0.99342	-1.21404	-0.167453	1.93998
NM_173031	5.92453	-0.397282	24.4402	7.67e-07	1.78e-05	chr2	-	180277645	180289879	Rbbp8nl	12234	9823	-2.03485	-2.03485	-2.03485	0.237774	-0.167453	0.527762
NM_133189	2.17943	1.30915	24.6575	6.85e-07	1.62e-05	chr7	+	3336584	3366948	Cacng7	30364	29201	-0.511044	0.349945	0.026858	1.3152	2.3482	1.84698
NM_153394	2.27134	1.75922	24.7357	6.58e-07	1.56e-05	chr16	+	37916495	38007529	Gpr156	91034	86451	0.693389	1.20476	-2.03485	2.4043	2.62508	1.93998
NM_030101	2.3544	2.27578	24.758	6.5e-07	1.54e-05	chr7	-	68236607	68264233	Pgpep1l	27626	26671	1.34053	0.694217	0.026858	1.85221	3.32876	3.26089
NM_001037749	2.84294	0.700271	24.8666	6.14e-07	1.46e-05	chr9	-	119169455	119190393	Slc22a14	20938	18740	0.213374	-1.08	-2.03485	1.36842	1.3256	1.26292
NM_028071	2.19483	3.4694	24.8726	6.12e-07	1.46e-05	chr8	-	119809213	119840579	Cotl1	31366	29727	2.91971	1.20476	1.79585	3.7271	4.31113	4.26954
NM_010326	2.78652	0.935084	25.0835	5.49e-07	1.31e-05	chr11	+	70639121	70642055	Gp1ba	2934	197	-2.03485	0.474057	-2.03485	1.36842	1.84144	1.40018
NM_172709	3.29411	0.394651	25.0894	5.47e-07	1.31e-05	chr5	+	38277403	38304217	Otop1	26814	23470	-2.03485	-2.03485	-0.394907	-0.0113788	1.70508	0.941673
NM_009322	2.78323	0.961118	25.1984	5.17e-07	1.25e-05	chr2	+	61804452	61814113	Tbr1	9661	4396	-2.03485	-1.08	0.199019	0.874812	2.28582	1.26292
NM_173771	6.07308	-0.397652	25.3631	4.75e-07	1.15e-05	chr1	+	134385939	134390983	4933406M09Rik	5044	3274	-2.03485	-2.03485	-2.03485	-0.312731	0.976521	-0.467741
NM_025723	2.13526	1.93407	25.4048	4.65e-07	1.13e-05	chr3	+	108940083	108960776	Henmt1	20693	18282	-0.103836	-0.103117	1.49905	2.5028	2.4654	2.61178
NM_001310701	2.39226	2.05092	25.6946	4e-07	9.86e-06	chr5	-	110339811	110343149	P2rx2	3338	828	1.20389	-0.510408	0.618517	2.29858	3.2162	2.43135
NM_001291452	2.40706	1.22355	25.6978	3.99e-07	9.86e-06	chr3	-	158082894	158562221	Lrrc7	479327	459569	-0.511044	-1.08	0.618517	1.36842	1.88417	2.14921
NM_001302373	3.0149	0.598522	25.9571	3.49e-07	8.74e-06	chr13	-	56773097	56895789	Trpc7	122692	119018	-2.03485	-0.103117	-2.03485	0.946568	1.55448	1.11122
NM_001165957	2.39468	1.167	25.9992	3.42e-07	8.56e-06	chr9	+	99456242	99479899	Nme9	23657	17186	-0.511044	0.214143	-0.663347	1.51724	2.3482	1.18907
NM_001290770	2.57355	0.963929	26.006	3.4e-07	8.55e-06	chrX	-	150644709	150657583	Tro	12874	5519	-2.03485	-0.292437	0.026858	-0.0113788	2.11696	1.89423
NM_001079932	2.2436	1.70209	26.0737	3.29e-07	8.28e-06	chr7	+	128004377	128011393	Trim72	7016	4227	1.05294	0.214143	-0.394907	1.85221	2.76883	2.18764
NM_183139	2.56228	1.30531	26.1443	3.17e-07	8.01e-06	chr11	-	59783892	59787657	Pld6	3765	1806	-2.03485	-0.292437	0.352808	1.8891	2.43698	1.26292
NM_028064	6.12709	-0.32893	26.1915	3.09e-07	7.83e-06	chr15	-	76612382	76616852	Slc39a4	4470	2244	-2.03485	-2.03485	-2.03485	-0.0113788	1.05342	-0.72898
NM_019394	2.90233	0.741822	26.2605	2.98e-07	7.6e-06	chr7	-	27179740	27181149	Mia	1409	422	-2.03485	-1.08	-0.394907	1.81435	0.809212	1.33318
NM_019576	2.08201	4.70115	26.2736	2.96e-07	7.57e-06	chr8	+	22227302	22261332	Thsd1	34030	27103	1.9655	3.97281	3.64513	5.43185	5.43031	5.15764
NM_146563	3.2625	0.548471	26.4555	2.7e-07	6.91e-06	chr9	-	20313891	20336094	Olfr18	22203	21036	-2.03485	-2.03485	-0.394907	1.56361	1.12643	0.74951
NM_175200	2.45221	1.1834	26.7679	2.29e-07	5.94e-06	chr1	-	59050505	59094900	Als2cr11	44395	42264	-2.03485	0.474057	-0.394907	1.3152	2.08067	1.89423
NM_205820	6.19547	-0.203954	26.7946	2.26e-07	5.86e-06	chrX	+	106143274	106160493	Tlr13	17219	13203	-2.03485	-2.03485	-2.03485	0.545685	1.19592	-2.03485
NM_001310604	6.12213	-0.295793	26.8043	2.25e-07	5.84e-06	chr5	-	52533516	52566306	Lgi2	32790	23979	-2.03485	-2.03485	-2.03485	0.237774	0.89529	-0.467741
NM_008635	2.10798	1.64472	27.0158	2.02e-07	5.26e-06	chr10	+	20148919	20281590	Map7	132671	118797	0.213374	0.694217	0.026858	2.09259	2.67461	1.79814
NM_029004	2.97422	0.936935	27.0343	2e-07	5.22e-06	chr11	+	49901834	49980223	Rasgef1c	78389	75649	-2.03485	-2.03485	0.352808	1.69442	1.38631	1.64081
NM_008654	2.10841	3.03741	27.0781	1.95e-07	5.12e-06	chr7	-	45522916	45526268	Ppp1r15a	3352	244	2.40014	1.0538	1.43159	3.34433	4.03594	3.56819
NM_025874	2.0855	1.79371	27.1348	1.9e-07	4.99e-06	chr17	-	56111600	56117548	Plin5	5948	3909	0.693389	-0.103117	0.842817	2.45439	2.40799	2.29716
NM_001135198	2.64161	0.939824	27.1477	1.88e-07	4.96e-06	chr9	-	108403632	108428482	Ccdc36	24850	21984	-2.03485	-0.510408	0.026858	0.799298	1.88417	1.79814
NM_025458	3.32332	0.44891	27.1605	1.87e-07	4.94e-06	chr8	-	107061483	107065644	Tmed6	4161	3298	-2.03485	-0.510408	-2.03485	0.799298	1.05342	1.40018
NM_054037	2.36848	1.3859	27.1658	1.87e-07	4.94e-06	chr11	+	49663594	49665118	Scgb3a1	1524	907	-0.511044	-0.510408	0.618517	1.56361	2.28582	2.06912
NM_001081375	6.26034	-0.353875	27.1905	1.84e-07	4.89e-06	chr7	-	25367615	25369724	Cnfn	2109	1386	-2.03485	-2.03485	-2.03485	-1.21404	1.26221	-0.246632
NM_001286005	2.62097	0.979024	27.1908	1.84e-07	4.89e-06	chr17	+	84676301	84700333	Abcg8	24032	13655	-2.03485	-0.103117	-0.394907	1.41975	1.96601	1.33318
NM_007588	6.11678	-0.286506	27.2044	1.83e-07	4.87e-06	chr6	-	3685719	3764713	Calcr	78994	73698	-2.03485	-2.03485	-2.03485	0.237774	-0.167453	0.848789
NM_198214	6.18718	-0.292891	27.3527	1.7e-07	4.52e-06	chr2	-	151590548	151632593	Snph	42045	35346	-2.03485	-2.03485	-2.03485	-0.0113788	1.05342	-0.467741
NM_009694	2.38452	2.43308	27.3597	1.69e-07	4.51e-06	chr17	-	48419230	48432728	Apobec2	13498	11412	1.9655	0.349945	0.026858	2.93199	3.58335	2.5541
NM_052994	2.07872	2.90948	27.3803	1.67e-07	4.47e-06	chr10	+	60106256	60133913	Spock2	27657	23166	1.78568	0.694217	2.04188	3.38364	3.82183	3.36518
NM_013611	3.28919	0.501842	27.4289	1.63e-07	4.38e-06	chr10	+	61417971	61425337	Nodal	7366	5272	-2.03485	-0.292437	-2.03485	-0.694115	1.88417	1.26292
NM_144934	6.25956	-0.373866	27.4363	1.62e-07	4.37e-06	chr9	+	18430614	18446316	Mbd3l2	15702	13547	-2.03485	-2.03485	-2.03485	-2.03485	0.145186	1.26292
NM_027059	3.91189	0.223526	27.5028	1.57e-07	4.23e-06	chr6	+	146850109	146871404	Smco2	21295	20027	-2.03485	-2.03485	-0.99342	0.450168	1.55448	0.265628
NM_001256072	3.89315	0.224434	27.5615	1.52e-07	4.12e-06	chr15	-	85492735	85503227	7530416G11Rik	10492	9303	-0.511044	-2.03485	-2.03485	-0.154201	1.12643	1.33318
NM_011332	3.50432	0.609158	27.8081	1.34e-07	3.69e-06	chr8	+	94810452	94812036	Ccl17	1584	1070	-2.03485	-2.03485	-0.394907	-0.0113788	2.22063	0.74951
NM_008374	6.18998	-0.314553	27.9025	1.28e-07	3.52e-06	chr11	-	32188996	32200279	Il9r	11283	8182	-2.03485	-2.03485	-2.03485	-0.312731	0.145186	0.941673
NM_133980	3.00355	0.724921	27.9919	1.22e-07	3.37e-06	chr9	-	119192977	119209105	Slc22a13	16128	14104	-0.511044	-2.03485	-0.394907	1.01492	1.19592	1.79814
NM_183158	2.27544	1.70734	28.0292	1.19e-07	3.32e-06	chr16	-	20308386	20325404	Cyp2ab1	17018	14283	0.693389	0.474057	-0.394907	2.09259	2.11696	2.72063
NM_001101647	6.12105	-0.143237	28.0514	1.18e-07	3.29e-06	chr1	+	90953107	90954012	Prlh	905	644	-2.03485	-2.03485	-2.03485	1.01492	0.279297	-0.0549503
NM_177676	6.19512	-0.319763	28.0709	1.17e-07	3.26e-06	chr5	-	24543433	24555469	4931409K22Rik	12036	8876	-2.03485	-2.03485	-2.03485	-0.312731	0.71767	0.40264
NM_026597	6.14085	-0.226446	28.1443	1.13e-07	3.15e-06	chr9	-	107984223	107985916	Fam212a	1693	632	-2.03485	-2.03485	-2.03485	0.545685	0.145186	0.527762
NM_010814	2.78257	0.885536	28.2256	1.08e-07	3.03e-06	chr17	-	37010739	37023398	Mog	12659	8278	-0.511044	-0.510408	-0.99342	0.946568	1.60645	1.89423
NM_001243090	2.00408	2.00718	28.2947	1.04e-07	2.94e-06	chr1	-	75220094	75232093	A630095N17Rik	11999	11232	0.693389	0.885185	0.618517	2.5028	3.03845	2.10972
NM_028525	3.93259	0.181504	28.3254	1.03e-07	2.91e-06	chr14	+	64104322	64113751	Prss52	9429	7661	-2.03485	-1.08	-2.03485	0.347876	0.976521	1.11122
NM_027655	2.98432	0.937455	28.3098	1.03e-07	2.92e-06	chr8	+	105708302	105710168	4933405L10Rik	1866	742	-2.03485	0.214143	-2.03485	1.77547	1.70508	1.18907
NM_007545	6.21802	-0.14304	28.4038	9.85e-08	2.8e-06	chr5	+	118169763	118189478	Hrk	19715	14349	-2.03485	-2.03485	-2.03485	0.799298	0.976521	-1.04822
NM_001033668	2.23147	1.55526	28.4038	9.85e-08	2.8e-06	chr14	-	31260374	31323896	Dnah1	63522	50378	-0.103836	0.474057	0.026858	2.1545	2.08067	2.26157
NM_007608	6.1791	-0.253426	28.4116	9.81e-08	2.8e-06	chr8	-	121916137	121944912	Car5a	28775	25035	-2.03485	-2.03485	-2.03485	0.237774	0.145186	0.74951
NM_199303	6.22384	-0.314127	28.4148	9.79e-08	2.8e-06	chr2	+	153900387	153912793	Bpifb6	12406	10739	-2.03485	-2.03485	-2.03485	-0.490857	0.401995	0.848789
NM_008938	6.15143	-0.137873	28.5213	9.27e-08	2.66e-06	chr17	+	46910484	46924926	Prph2	14442	10100	-2.03485	-2.03485	-2.03485	0.946568	-0.167453	0.527762
NM_001081254	2.55802	2.03805	28.5519	9.12e-08	2.63e-06	chr15	-	99271017	99287180	Fam186b	16163	12976	1.05294	0.694217	-0.99342	1.81435	3.23283	2.77213
NM_001145403	3.96792	0.206912	28.5873	8.96e-08	2.59e-06	chr2	+	25863794	25918273	Kcnt1	54479	44576	-2.03485	-2.03485	-0.99342	0.118569	1.44457	0.74951
NM_144803	3.15699	1.62776	28.8049	8e-08	2.32e-06	chr14	+	66140959	66152948	Chrna2	11989	8462	-0.511044	-2.03485	0.618517	1.46932	2.96072	2.22508
NM_031389	2.82688	0.973762	28.8264	7.92e-08	2.3e-06	chr7	+	6045160	6105149	Nlrp4c	59989	56067	-0.511044	-1.08	-0.394907	1.3152	2.15235	1.18907
NM_198030	6.34774	-0.194869	28.8554	7.8e-08	2.27e-06	chr5	-	103955441	103977388	Hsd17b13	21947	16256	-2.03485	-2.03485	-2.03485	-0.0113788	1.38631	-1.04822
NM_001289699	3.96898	0.210968	28.9245	7.53e-08	2.2e-06	chr6	-	113493638	113501931	Prrt3	8293	3705	-2.03485	-1.08	-2.03485	0.237774	0.809212	1.40018
NM_011302	2.10571	1.84434	28.9586	7.39e-08	2.16e-06	chrX	+	160768012	160799663	Rs1	31651	15938	0.213374	0.214143	1.03689	2.27089	2.43698	2.61178
NM_001033250	2.27766	2.64073	28.985	7.29e-08	2.14e-06	chr1	+	132191435	132257382	Lemd1	65947	57566	1.9655	1.46623	-0.394907	3.12991	3.54392	3.12885
NM_001177502	6.41457	-0.2501	29.0023	7.23e-08	2.12e-06	chr6	-	124347593	124357086	1700013D24Rik	9493	8959	-2.03485	-2.03485	-2.03485	-1.21404	1.50058	-0.467741
NM_023893	2.18032	2.16261	29.1707	6.63e-08	1.95e-06	chr17	-	35025972	35028016	Sapcd1	2044	865	1.46534	0.885185	-0.168667	2.5028	3.09411	2.69418
NM_001271884	4.18836	0.214481	29.308	6.17e-08	1.83e-06	chr1	+	93373895	93404304	Ano7	30409	26390	-2.03485	-1.08	-2.03485	-2.03485	1.96601	0.527762
NM_027704	3.92758	0.384035	29.4709	5.68e-08	1.69e-06	chr13	+	73963861	73992840	Zdhhc11	28979	27621	-2.03485	-1.08	-2.03485	1.56361	0.619924	0.74951
NM_019415	4.14636	2.01412	29.5023	5.58e-08	1.67e-06	chr8	+	94329207	94366221	Slc12a3	37014	26178	-2.03485	-2.03485	0.618517	3.12991	2.96072	2.06912
NM_023530	2.79942	0.959468	29.5503	5.45e-08	1.63e-06	chr10	+	59403684	59421976	Pla2g12b	18292	16483	-0.511044	-0.510408	-0.99342	1.60855	1.38631	1.79814
NM_001254724	2.53856	1.36082	29.6075	5.29e-08	1.59e-06	chr11	-	103198943	103208548	1700023F06Rik	9605	8024	-2.03485	-0.103117	0.352808	2.09259	2.04346	1.84698
NM_008289	2.30483	2.91215	29.7025	5.04e-08	1.51e-06	chr8	+	105518745	105523988	Hsd11b2	5243	3394	-0.511044	1.63528	2.08643	3.61044	3.60905	3.47803
NM_009168	3.51359	1.63759	29.8384	4.7e-08	1.41e-06	chr17	+	55970481	55976619	Shd	6138	3413	1.05294	-2.03485	-1.42214	2.24266	2.54745	2.26157
NM_029154	4.58166	0.0873709	29.8821	4.59e-08	1.38e-06	chr5	+	3657003	3679544	Tmbim7	22541	20532	-1.08047	-2.03485	-2.03485	0.118569	0.809212	1.18907
NM_029310	4.00337	0.252696	29.9129	4.52e-08	1.37e-06	chr3	-	10244208	10301183	Fabp12	56975	54188	-2.03485	-2.03485	-0.99342	0.450168	1.26221	0.941673
NM_146223	2.72093	2.71264	29.9665	4.4e-08	1.34e-06	chr9	-	57599991	57606281	Cplx3	6290	3431	1.9655	-0.510408	0.842817	3.24822	3.67138	3.2965
NM_010808	2.02292	2.21684	30.1678	3.96e-08	1.21e-06	chr2	+	155775343	155818366	Mmp24	43023	35911	0.693389	1.63528	0.026858	2.68166	3.44749	1.89423
NM_029172	3.5134	0.570306	30.2209	3.86e-08	1.17e-06	chr10	-	13149643	13178023	Zc2hc1b	28380	27298	-2.03485	-0.510408	-2.03485	1.08019	1.88417	0.265628
NM_207267	2.79998	1.26123	30.3223	3.66e-08	1.12e-06	chrX	-	136954987	136976874	Tmsb15l	21887	16042	-2.03485	0.349945	-0.99342	2.24266	1.7974	1.64081
NM_007538	2.19628	1.77255	30.3477	3.61e-08	1.11e-06	chr6	-	29376670	29380513	Opn1sw	3843	1433	0.693389	0.0642165	0.491771	2.27089	2.08067	2.74661
NM_001301295	3.8069	0.933659	30.3813	3.55e-08	1.09e-06	chr6	-	113424633	113435760	Cidec	11127	9407	-2.03485	-2.03485	-0.394907	-0.312731	2.83567	0.642892
NM_009512	4.06897	0.239725	30.4468	3.43e-08	1.06e-06	chr7	-	12988345	12998192	Slc27a5	9847	7517	-2.03485	-1.08	-2.03485	-0.154201	1.05342	1.46421
NM_177735	3.65711	0.438124	30.4826	3.37e-08	1.04e-06	chr5	-	144735914	144761578	Tmem130	25664	21047	-1.08047	-2.03485	-0.99342	0.635269	1.12643	1.46421
NM_001025379	6.29295	-0.0554826	30.4973	3.34e-08	1.04e-06	chr14	+	31217872	31229511	Sema3g	11639	7953	-2.03485	-2.03485	-2.03485	1.01492	0.809212	-0.467741
NM_027041	4.06598	0.235707	30.5202	3.3e-08	1.03e-06	chr4	-	34711331	34730206	1700003M02Rik	18875	17159	-2.03485	-1.08	-2.03485	-0.0113788	1.19592	1.26292
NM_001302635	3.4856	0.570293	30.5217	3.3e-08	1.03e-06	chr13	+	42680798	43138512	Phactr1	457714	438775	-2.03485	-0.510408	-2.03485	0.799298	1.12643	1.69518
NM_001112697	6.41334	-0.21664	30.6117	3.15e-08	9.86e-07	chr19	+	8664004	8683602	Chrm1	19598	13312	-2.03485	-2.03485	-2.03485	-0.694115	1.26221	0.114225
NM_153134	2.03257	2.9012	30.7416	2.95e-08	9.24e-07	chr7	+	24530647	24538600	Irgq	7953	1783	1.6866	1.13126	1.84852	3.42191	3.90718	3.16783
NM_019916	6.30624	-0.107178	30.7748	2.9e-08	9.13e-07	chr11	-	33200751	33203588	Tlx3	2837	1303	-2.03485	-2.03485	-2.03485	0.719614	0.809212	-0.0549503
NM_139142	3.45821	0.629281	30.7814	2.89e-08	9.12e-07	chr9	-	123636906	123678832	Slc6a20a	41926	35620	-2.03485	-2.03485	-0.394907	1.41975	1.26221	1.18907
NM_028994	2.08582	6.77667	30.8012	2.86e-08	9.04e-07	chr14	+	55540265	55550017	Pck2	9752	3385	6.37253	4.7197	4.96506	7.40836	7.52971	7.33814
NM_001098789	3.50762	0.765394	30.8181	2.83e-08	8.98e-07	chr10	+	127514938	127517156	Ndufa4l2	2218	1254	0.213374	-2.03485	-2.03485	1.08019	1.12643	1.98432
NM_008653	2.69903	1.24128	30.8844	2.74e-08	8.71e-07	chr2	+	91118143	91136516	Mybpc3	18373	14211	0.213374	-0.103117	-1.42214	1.56361	2.08067	1.98432
NM_001285855	2.57246	1.78016	30.9273	2.68e-08	8.53e-07	chr10	+	81252934	81262981	Matk	10047	5764	0.693389	-0.103117	-0.168667	1.56361	3.18236	2.14921
NM_153504	3.02554	1.00055	30.9374	2.66e-08	8.5e-07	chr4	-	62427541	62434726	Rnf183	7185	5776	0.213374	-0.767275	-2.03485	1.41975	1.60645	1.93998
NM_001159376	6.38682	-0.215013	31.0341	2.54e-08	8.12e-07	chr2	-	152940994	152951582	Dusp15	10588	6311	-2.03485	-2.03485	-2.03485	-0.490857	0.976521	0.527762
NM_020518	2.57037	1.48292	31.0952	2.46e-08	7.9e-07	chr9	+	37539254	37544205	Vsig2	4951	3781	0.693389	-0.103117	-0.99342	1.85221	2.31735	2.18764
NM_026580	2.32708	2.19107	31.1364	2.41e-08	7.76e-07	chr12	+	103388680	103406350	Otub2	17670	10521	0.213374	1.63528	-0.394907	2.9142	3.0194	2.46303
NM_001171002	2.41331	3.3084	31.2364	2.28e-08	7.38e-07	chr12	-	108686791	108702306	Degs2	15515	11941	2.40014	2.20005	0.026858	3.92659	4.11878	3.89292
NM_145099	2.01912	4.26751	31.3552	2.15e-08	6.97e-07	chr11	+	73267619	73297200	Trpv3	29581	27140	3.70699	2.16364	2.85137	4.88789	5.02038	4.7965
NM_207242	6.41173	-0.208478	31.4192	2.08e-08	6.76e-07	chr11	-	6211010	6230245	Npc1l1	19235	14664	-2.03485	-2.03485	-2.03485	-0.694115	0.619924	1.02894
NM_177763	6.45654	-0.156215	31.5253	1.97e-08	6.41e-07	chr6	-	113168086	113195384	Lhfpl4	27298	21721	-2.03485	-2.03485	-2.03485	-0.312731	1.3256	-0.0549503
NM_080458	6.51306	-0.181311	31.5632	1.93e-08	6.31e-07	chr4	-	106483457	106492243	Bsnd	8786	6072	-2.03485	-2.03485	-2.03485	-1.21404	1.44457	0.114225
NM_022415	2.5881	1.41198	31.604	1.89e-08	6.19e-07	chr2	-	30889470	30903297	Ptges	13827	10104	-0.511044	0.474057	-0.99342	2.21387	2.15235	1.74758
NM_011463	2.61147	3.21341	31.6846	1.81e-08	5.95e-07	chr4	+	40920055	40931395	Spink4	11340	10947	0.693389	1.0538	2.08643	3.39651	4.66976	3.34832
NM_029324	4.09796	0.321396	31.8173	1.69e-08	5.58e-07	chr4	-	63607090	63622429	1700018C11Rik	15339	14651	-2.03485	-2.03485	-0.99342	0.450168	1.44457	0.941673
NM_001034876	3.23217	3.20279	31.8491	1.67e-08	5.5e-07	chr4	-	117869259	117872470	Ccdc24	3211	1412	2.26929	0.971956	-0.99342	3.70658	4.18009	3.97212
NM_175223	2.45251	1.72806	31.9154	1.61e-08	5.32e-07	chr4	-	125055338	125065657	Dnali1	10319	8230	-2.03485	0.885185	0.199019	2.27089	2.76883	1.93998
NM_001282095	3.69801	1.77121	32.007	1.54e-08	5.1e-07	chr10	-	81273187	81291581	Tjp3	18394	15052	0.693389	-1.08	-2.03485	1.56361	3.16514	2.46303
NM_001128151	3.16678	0.838642	32.0335	1.52e-08	5.04e-07	chr6	+	120666420	120771191	Cecr2	104771	83050	-2.03485	-0.510408	-0.99342	1.51724	1.88417	0.941673
NM_153553	6.34555	-0.0219651	32.117	1.45e-08	4.85e-07	chr19	-	4984354	4989971	Npas4	5617	1826	-2.03485	-2.03485	-2.03485	1.01492	0.401995	0.40264
NM_013891	3.1599	0.960608	32.1225	1.45e-08	4.85e-07	chr17	-	27714446	27728951	Spdef	14505	12681	0.213374	-2.03485	-0.99342	1.69442	1.75198	1.40018
NM_015748	2.32057	4.7441	32.2608	1.35e-08	4.56e-07	chr19	-	41600256	41743856	Slit1	143600	138362	3.98233	2.49196	2.9268	5.14589	5.74916	5.37307
NM_011904	3.30728	0.821876	32.5056	1.19e-08	4.03e-07	chr19	-	41083980	41206774	Tll2	122794	119351	-2.03485	-0.103117	-2.03485	1.08019	1.70508	1.64081
NM_001033170	2.1645	2.51495	32.5304	1.17e-08	3.98e-07	chr7	+	45721219	45729492	Fam83e	8273	3728	1.20389	0.694217	1.36082	3.08292	3.53053	2.74661
NM_007701	4.0835	0.420252	32.5832	1.14e-08	3.9e-07	chr12	+	84569827	84595457	Vsx2	25630	22369	-2.03485	-1.08	-2.03485	1.20247	0.619924	1.40018
NM_023463	6.54289	-0.0697002	32.6551	1.1e-08	3.76e-07	chr17	+	35067324	35070048	Ly6g6c	2724	1422	-2.03485	-2.03485	-2.03485	-0.0113788	1.50058	-0.467741
NM_198668	2.29536	3.01346	32.9987	9.22e-09	3.19e-07	chr6	+	91904232	91950725	4930590J08Rik	46493	41504	1.9655	0.694217	1.62518	3.75734	4.03594	3.12885
NM_001145390	6.66053	-0.0628395	33.0154	9.14e-09	3.17e-07	chr6	-	142785780	142804466	Gm766	18686	17139	-2.03485	-2.03485	-2.03485	-0.93078	1.75198	-0.467741
NM_053107	3.59474	0.703466	33.0675	8.9e-09	3.1e-07	chr1	+	42952871	43035449	Gpr45	82578	75407	-2.03485	-2.03485	-0.394907	1.14263	1.7974	1.11122
NM_001159321	6.54998	-0.0937508	33.3246	7.8e-09	2.76e-07	chr5	+	143357337	143391468	Grid2ip	34131	27538	-2.03485	-2.03485	-2.03485	-0.312731	1.38631	0.114225
NM_027612	6.50238	-0.115156	33.4705	7.24e-09	2.59e-07	chr4	-	103230444	103290863	4921539E11Rik	60419	57644	-2.03485	-2.03485	-2.03485	-0.312731	0.619924	1.11122
NM_029597	2.99549	1.00022	33.5461	6.96e-09	2.5e-07	chr8	-	121530783	121541954	1700018B08Rik	11171	10082	-2.03485	-0.510408	-0.394907	1.36842	1.70508	1.89423
NM_139051	4.13144	0.528256	33.7512	6.26e-09	2.26e-07	chr2	-	38692659	38714542	Nr5a1	21883	17512	-2.03485	-2.03485	-0.99342	1.69442	0.401995	1.26292
NM_001291058	2.03714	4.42079	33.7602	6.23e-09	2.25e-07	chr11	-	69664212	69666170	Cd68	1958	711	3.62908	2.94231	2.59806	4.71374	5.36014	5.08823
NM_001267583	2.01287	3.12011	33.8342	6e-09	2.17e-07	chr17	-	32795675	32809931	Zfp811	14256	10457	2.46136	1.96642	0.842817	3.87235	3.74277	3.58269
NM_001099742	6.48486	-0.0171583	33.8597	5.92e-09	2.15e-07	chr7	+	140845564	140846769	Scgb1c1	1205	710	-2.03485	-2.03485	-2.03485	0.635269	1.05342	0.114225
NM_001042605	3.15883	1.73673	33.8937	5.82e-09	2.12e-07	chr18	+	60803848	60812652	Cd74	8804	7313	0.693389	-1.08	-0.663347	1.46932	3.00011	2.5541
NM_008190	6.45261	0.00878832	33.958	5.63e-09	2.06e-07	chr4	+	119637731	119639465	Guca2a	1734	1174	-2.03485	-2.03485	-2.03485	0.874812	0.71767	0.40264
NM_032394	3.29825	1.56671	33.9886	5.54e-09	2.03e-07	chr18	-	31959233	32036931	Myo7b	77698	68083	-0.103836	-2.03485	0.026858	1.60855	3.0194	1.84698
NM_001195094	2.43081	2.52601	34.0494	5.37e-09	1.98e-07	chr5	-	120628334	120634235	Ccdc42b	5901	4800	1.87839	-0.103117	0.842817	3.12991	3.18236	3.26089
NM_001282443	2.46156	3.01434	34.1906	5e-09	1.85e-07	chr15	-	75882933	75888723	Mroh6	5790	2418	1.9655	0.214143	1.68434	3.69621	3.91751	3.46244
NM_028384	2.66326	1.66185	34.3572	4.59e-09	1.7e-07	chr9	-	121797626	121839461	Ccdc13	41835	38507	0.693389	-0.510408	-0.168667	1.85221	2.69875	2.3319
NM_198599	2.70906	1.46272	34.3633	4.57e-09	1.7e-07	chr16	-	20233308	20241358	Map6d1	8050	4776	-2.03485	0.214143	0.026858	1.92507	2.62508	1.64081
NM_021482	2.09455	3.89512	34.4751	4.32e-09	1.61e-07	chr7	-	45886844	45896711	Syngr4	9867	8903	2.96269	1.83369	2.65832	4.43063	4.80933	4.38154
NM_001161714	3.09667	1.41827	34.5308	4.2e-09	1.57e-07	chr14	-	55700008	55713492	Tgm1	13484	10452	-0.511044	-2.03485	0.352808	2.1545	2.25359	1.89423
NM_030175	2.84043	2.51827	34.6658	3.91e-09	1.47e-07	chr1	+	183418469	183437053	Hhipl2	18584	14753	1.46534	-0.767275	0.735022	3.16041	3.60905	2.84608
NM_013877	3.02845	1.3591	34.7358	3.78e-09	1.42e-07	chr7	+	13398154	13408878	Cabp5	10724	8230	-2.03485	-0.510408	0.026858	1.77547	2.72249	1.26292
NM_023596	2.1057	5.59696	35.0029	3.29e-09	1.24e-07	chr10	-	60712071	60752782	Slc29a3	40711	34561	2.96269	4.77505	4.5929	6.10608	6.41169	6.2307
NM_027376	2.59071	1.8839	35.0703	3.18e-09	1.21e-07	chr7	+	44896078	44900624	Fuz	4546	113	-0.511044	0.971956	-0.394907	2.66048	2.49327	2.49403
NM_183022	3.25023	1.08062	35.1371	3.07e-09	1.18e-07	chr1	+	75450509	75474340	Asic4	23831	19486	-2.03485	0.214143	-2.03485	1.56361	2.15235	1.46421
NM_144532	3.06501	1.2207	35.3043	2.82e-09	1.09e-07	chr19	-	4135422	4139609	Cabp4	4187	1422	-2.03485	0.214143	-0.99342	0.799298	2.08067	2.43135
NM_172439	4.25423	0.424224	35.3795	2.71e-09	1.05e-07	chr11	-	3494271	3504821	Inpp5j	10550	4589	-2.03485	-1.08	-2.03485	0.719614	1.50058	1.02894
NM_029964	2.02446	3.25002	35.6191	2.4e-09	9.3e-08	chr11	+	117797659	117807308	6030468B19Rik	9649	8571	2.04765	1.92352	1.79585	3.19028	4.11878	4.18657
NM_197944	3.05891	1.79355	35.6896	2.31e-09	9.01e-08	chr8	+	72189667	72200958	Hsh2d	11291	10066	0.693389	-2.03485	0.199019	2.29858	2.74585	2.43135
NM_175668	3.17551	1.88633	35.7431	2.25e-09	8.79e-08	chr7	+	19212537	19224176	Gpr4	11639	8755	-1.08047	-0.510408	0.352808	1.60855	3.60905	1.74758
NM_054095	2.9383	1.19205	35.8298	2.15e-09	8.42e-08	chr8	+	119446718	119472635	Necab2	25917	23946	-2.03485	-0.103117	-0.394907	1.41975	2.18689	1.89423
NM_001164327	3.06516	1.15339	35.9044	2.07e-09	8.13e-08	chr14	-	59320963	59341330	Phf11b	20367	19204	-2.03485	-0.510408	-0.394907	2.06061	1.44457	1.93998
NM_009509	2.33636	2.13748	36.0047	1.97e-09	7.75e-08	chr1	+	74409383	74435560	Vil1	26177	23060	0.693389	0.885185	0.352808	1.92507	3.29749	2.84608
NM_015825	2.42401	2.33981	36.2335	1.75e-09	6.93e-08	chr16	+	96200469	96228933	Sh3bgr	28464	26086	0.884339	-0.103117	1.36082	2.5725	3.18236	3.18693
NM_001310550	2.00837	3.4825	36.2558	1.73e-09	6.86e-08	chr5	+	34915914	34923839	Msantd1	7925	5132	2.7337	2.1263	1.62518	3.99588	4.21398	4.12848
NM_027019	3.62768	0.736706	36.3795	1.62e-09	6.45e-08	chr7	+	140847915	140850925	Odf3	3010	2086	-2.03485	-1.08	-0.99342	1.3152	1.44457	1.52551
NM_021453	3.79242	0.707709	36.4458	1.57e-09	6.25e-08	chr19	-	10668956	10678071	Pga5	9115	7699	-2.03485	-0.510408	-2.03485	0.545685	2.15235	1.02894
NM_001171512	3.75569	0.945342	36.5858	1.46e-09	5.85e-08	chr11	-	58994255	59136375	Obscn	142120	110671	0.213374	-2.03485	-2.03485	1.20247	1.84144	1.84698
NM_008240	3.4697	0.921459	36.6168	1.44e-09	5.78e-08	chr11	-	116330703	116335354	Foxj1	4651	1564	-2.03485	-0.103117	-2.03485	1.14263	2.18689	1.26292
NM_027116	3.00769	1.21594	36.7081	1.37e-09	5.55e-08	chr7	+	19518730	19525050	Nkpd1	6320	3567	-2.03485	-0.510408	0.026858	0.946568	2.31735	2.10972
NM_009692	6.63865	0.0904659	36.7335	1.35e-09	5.49e-08	chr9	+	46228629	46230469	Apoa1	1840	852	-2.03485	-2.03485	-2.03485	0.719614	1.26221	0.114225
NM_001033339	4.35089	0.450359	36.8224	1.29e-09	5.26e-08	chr17	-	23629457	23645269	Mmp25	15812	11659	-2.03485	-1.08	-2.03485	0.347876	1.70508	1.11122
NM_001001160	6.62005	0.0691262	36.9791	1.19e-09	4.88e-08	chr6	-	85469575	85502994	Fbxo41	33419	26741	-2.03485	-2.03485	-2.03485	0.635269	0.976521	0.642892
NM_029326	2.21079	2.46292	37.0189	1.17e-09	4.79e-08	chr8	+	11840520	11855761	Tex29	15241	14466	0.213374	1.46623	1.03689	3.14524	3.19938	2.96149
NM_027921	3.63159	0.832628	37.0596	1.15e-09	4.7e-08	chr1	-	84906704	84935083	Slc16a14	28379	26030	-2.03485	-1.08	-0.99342	1.85221	1.38631	1.26292
NM_001310734	6.78679	0.120116	37.1433	1.1e-09	4.51e-08	chr9	+	14860209	14870789	Gpr83	10580	5485	-2.03485	-2.03485	-2.03485	0.237774	1.75198	-0.467741
NM_028004	2.12332	3.26469	37.1741	1.08e-09	4.45e-08	chr2	-	76703983	76982547	Ttn	278564	164187	1.20389	2.00808	2.12964	3.92659	4.26337	3.46244
NM_025681	2.97093	1.264	37.1954	1.07e-09	4.42e-08	chr17	+	17402685	17459388	Lix1	56703	50803	-2.03485	-0.103117	-0.394907	1.85221	2.11696	1.84698
NM_027970	6.68779	0.182454	37.3662	9.79e-10	4.06e-08	chr5	+	77016022	77061522	Thegl	45500	41556	-2.03485	-2.03485	-2.03485	1.08019	1.38631	-0.467741
NM_001174170	3.73035	0.717751	37.4152	9.55e-10	3.97e-08	chr1	+	107511422	107525600	Serpinb2	14178	10460	-2.03485	-1.08	-0.99342	0.450168	1.84144	1.64081
NM_009724	3.07289	2.93768	37.6122	8.63e-10	3.61e-08	chr8	-	13386208	13396778	Atp4b	10570	9112	2.12538	-0.292437	0.352808	3.57692	3.82183	3.63925
NM_008478	2.88936	1.36598	37.6688	8.38e-10	3.51e-08	chrX	-	73853779	73880834	L1cam	27055	21321	-2.03485	-0.103117	0.026858	1.41975	2.43698	2.10972
NM_013848	6.76019	0.0518801	37.7641	7.98e-10	3.36e-08	chr4	-	119175456	119190011	Ermap	14555	9415	-2.03485	-2.03485	-2.03485	-0.312731	1.50058	0.527762
NM_001310655	2.49316	2.13148	37.7768	7.93e-10	3.35e-08	chr14	-	79637692	79662183	Lect1	24491	23033	0.693389	1.0538	-0.394907	2.45439	3.00011	2.89336
NM_001163497	2.12801	3.35557	37.7779	7.93e-10	3.35e-08	chr3	-	96798762	96829351	Cd160	30589	27650	1.87839	1.34141	2.53517	3.51925	4.17149	4.23325
NM_001004157	2.10515	3.44869	37.8645	7.58e-10	3.22e-08	chr11	+	75513540	75526580	Scarf1	13040	9420	2.19913	1.5811	2.36481	3.89066	4.37993	3.99398
NM_023044	6.73896	0.0534241	38.1858	6.43e-10	2.75e-08	chr19	+	10842543	10857915	Slc15a3	15372	11600	-2.03485	-2.03485	-2.03485	-0.154201	1.26221	0.848789
NM_011720	6.71246	0.0763098	38.318	6.01e-10	2.59e-08	chr19	+	44493471	44514273	Wnt8b	20802	17426	-2.03485	-2.03485	-2.03485	0.237774	1.12643	0.848789
NM_010936	2.69938	1.76186	38.4668	5.57e-10	2.4e-08	chr16	-	38248348	38294824	Nr1i2	46476	43949	-2.03485	0.474057	0.352808	2.37859	2.62508	2.29716
NM_001099632	2.50204	2.76233	38.5997	5.2e-10	2.25e-08	chr17	+	36943050	36947986	Rnf39	4936	3490	1.6866	0.474057	1.03689	3.19028	3.88632	3.18693
NM_001101488	3.14735	1.48101	38.8407	4.6e-10	2e-08	chr7	-	125878418	126082411	Gsg1l	203993	198527	-0.511044	-1.08	0.026858	1.46932	2.85728	1.89423
NM_028748	2.38826	3.99837	39.0718	4.08e-10	1.79e-08	chr9	-	61953737	62026790	Paqr5	73053	64890	2.8297	1.78658	2.40053	4.36668	5.14421	4.50843
NM_001162424	2.69989	2.15886	39.0932	4.04e-10	1.77e-08	chrX	-	73894351	73911298	Arhgap4	16947	9319	0.884339	-0.510408	0.618517	2.89619	3.16514	2.39895
NM_138954	3.81204	0.820459	39.144	3.94e-10	1.73e-08	chr7	-	5109786	5116911	Rfpl4	7125	5448	-2.03485	-0.510408	-2.03485	1.20247	1.60645	1.74758
NM_001305042	6.83588	0.10509	39.1487	3.93e-10	1.73e-08	chr15	-	9578192	9748868	Spef2	170676	160287	-2.03485	-2.03485	-2.03485	-0.312731	1.60645	0.527762
NM_021344	3.20199	4.4032	39.1463	3.93e-10	1.73e-08	chr5	+	118027823	118061870	Tesc	34047	32910	3.2323	1.83369	1.03689	4.72909	5.61606	5.1283
NM_027294	6.73453	0.188668	39.2278	3.77e-10	1.68e-08	chr9	-	114789344	114844152	Cmtm8	54808	51573	-2.03485	-2.03485	-2.03485	0.946568	1.26221	0.265628
NM_175644	6.79084	0.125746	39.3354	3.57e-10	1.59e-08	chr12	-	75411719	75416781	Gphb5	5062	3448	-2.03485	-2.03485	-2.03485	0.237774	1.44457	0.527762
NM_030062	4.38714	0.601106	39.3382	3.56e-10	1.59e-08	chr14	-	34511620	34522801	9230112D13Rik	11181	10403	-2.03485	-2.03485	-0.99342	1.25994	0.809212	1.74758
NM_001033292	2.63969	2.83815	39.4452	3.37e-10	1.51e-08	chr1	+	91322074	91348303	Espnl	26229	20787	1.5802	0.694217	0.842817	2.72312	3.84365	3.86947
NM_025325	3.13508	1.31325	39.7043	2.95e-10	1.34e-08	chr17	-	83831353	83846790	Haao	15437	12694	-2.03485	0.214143	-0.99342	1.65213	2.31735	1.98432
NM_153106	3.80565	1.29218	39.7194	2.93e-10	1.33e-08	chr4	-	140727354	140742643	Padi6	15289	12956	0.473254	-2.03485	-2.03485	1.92507	1.26221	2.61178
NM_178727	2.76635	2.53867	39.8214	2.78e-10	1.27e-08	chr4	-	57908383	57916264	D630039A03Rik	7881	4985	1.5802	0.474057	-0.168667	2.87796	3.73112	3.00519
NM_020052	2.6886	1.80085	40.1936	2.3e-10	1.06e-08	chr7	-	109798690	109865679	Scube2	66989	63171	-0.511044	0.474057	0.026858	2.12388	2.3482	2.89336
NM_173777	2.01816	3.48004	40.3551	2.12e-10	9.76e-09	chr9	-	20667985	20728214	Olfm2	60229	57689	1.34053	2.63178	2.25201	3.96165	4.31894	4.03672
NM_177200	2.42778	2.86195	40.7087	1.77e-10	8.2e-09	chr6	-	37983738	38046996	Svopl	63258	55277	0.213374	1.40517	1.62518	3.65396	3.76581	3.16783
NM_001034902	6.79989	0.26928	40.8165	1.67e-10	7.81e-09	chr6	-	85111415	85126094	Gm5878	14679	10036	-2.03485	-2.03485	-2.03485	1.08019	0.145186	1.46421
NM_022029	2.97637	1.44805	40.873	1.62e-10	7.62e-09	chr9	-	37544492	37552745	Nrgn	8253	6960	-1.08047	-0.510408	0.026858	2.18449	1.96601	2.26157
NM_001033215	3.11583	1.48832	40.9064	1.6e-10	7.53e-09	chr14	-	79212354	79247367	Zfp957	35013	31811	-2.03485	0.474057	-0.99342	1.81435	2.49327	2.18764
NM_001144953	3.10381	1.32111	40.898	1.6e-10	7.55e-09	chr16	+	20589581	20605377	Vwa5b2	15796	8498	-2.03485	-0.103117	-0.394907	1.51724	2.22063	2.22508
NM_008407	3.95299	0.910453	41.2711	1.33e-10	6.29e-09	chr14	-	30908573	30923587	Itih3	15014	11710	-2.03485	-0.510408	-2.03485	1.41975	2.31735	0.642892
NM_027084	3.04231	1.75348	41.3031	1.3e-10	6.22e-09	chr1	+	87183492	87188404	Prss56	4912	2913	-0.511044	-1.08	0.618517	2.1545	2.72249	2.46303
NM_001171024	2.00341	4.82518	41.4621	1.2e-10	5.78e-09	chr7	+	44816369	44840803	Nup62-il4i1	24434	4115	4.06355	3.21558	3.21457	5.38419	5.5937	5.44623
NM_007391	3.46713	1.13247	41.515	1.17e-10	5.65e-09	chr9	+	36693219	36698837	Acrv1	5618	1977	-2.03485	-0.103117	-1.42214	1.20247	2.18689	1.98432
NM_008037	2.06272	7.6988	41.809	1.01e-10	4.89e-09	chr5	+	32136471	32157839	Fosl2	21368	12362	5.50226	6.67773	6.71022	8.32305	8.4977	8.27816
NM_027633	3.6811	1.28291	41.8892	9.66e-11	4.71e-09	chr6	-	113596761	113600715	Fancd2os	3954	2596	-2.03485	-0.103117	-2.03485	2.32574	1.60645	2.02734
NM_025806	3.83818	1.26123	41.9836	9.2e-11	4.52e-09	chr6	-	136612070	136661893	Plbd1	49823	44985	-2.03485	-2.03485	0.026858	0.799298	2.65006	2.02734
NM_175033	6.96047	0.286173	42.1133	8.61e-11	4.25e-09	chr7	-	28284651	28291134	BC089491	6483	5268	-2.03485	-2.03485	-2.03485	0.635269	1.7974	-0.0549503
NM_026701	4.53819	0.632921	42.1597	8.41e-11	4.16e-09	chr10	+	63061616	63077536	Pbld1	15920	13280	-2.03485	-1.08	-2.03485	0.450168	1.38631	1.93998
NM_001163270	3.85897	1.1062	42.2341	8.1e-11	4.01e-09	chr17	-	25242658	25256364	Baiap3	13706	8750	-2.03485	-0.292437	-2.03485	1.01492	1.65661	2.52438
NM_001013019	3.87261	0.97365	42.4572	7.22e-11	3.59e-09	chr19	+	8850784	8853909	Lrrn4cl	3125	542	-2.03485	-0.767275	-1.42214	1.8891	2.00525	0.941673
NM_001290743	4.56846	0.753969	42.5549	6.87e-11	3.43e-09	chr2	+	79707779	79818546	Ppp1r1c	110767	101574	-0.511044	-2.03485	-2.03485	0.450168	2.18689	1.33318
NM_001013767	2.09634	2.92726	42.7106	6.35e-11	3.17e-09	chr17	-	45630203	45659309	Capn11	29106	26493	1.34053	1.5811	1.74117	3.2902	3.59626	3.78425
NM_177801	3.0527	1.52075	42.8349	5.96e-11	2.99e-09	chr11	-	103208126	103218432	Spata32	10306	8879	-2.03485	0.214143	-0.394907	2.0279	2.54745	2.02734
NM_001033227	6.99573	0.210733	42.869	5.85e-11	2.94e-09	chr11	-	61672781	61720799	Slc5a10	48018	20631	-2.03485	-2.03485	-2.03485	-0.490857	1.65661	0.941673
NM_001271963	3.06568	1.63249	43.013	5.44e-11	2.75e-09	chr2	+	165595027	165771727	Eya2	176700	168779	0.213374	-0.103117	-0.99342	1.60855	2.72249	2.49403
NM_011861	3.92232	1.0526	43.1017	5.2e-11	2.63e-09	chr17	+	27655590	27711117	Pacsin1	55527	51094	-0.511044	-2.03485	-0.99342	1.36842	2.37841	1.33318
NM_001003666	2.1586	3.49723	43.3219	4.64e-11	2.36e-09	chr13	-	67292450	67306412	Zfp457	13962	11180	1.9655	1.78658	2.36481	4.32016	4.26337	3.86947
NM_207203	6.88037	0.309444	43.4437	4.36e-11	2.23e-09	chr8	-	4209542	4217312	Prr36	7770	2933	-2.03485	-2.03485	-2.03485	1.08019	0.976521	1.02894
NM_008005	2.99296	2.14249	43.5149	4.21e-11	2.16e-09	chr11	-	33116977	33147400	Fgf18	30423	27150	0.884339	-0.103117	-0.394907	2.37859	3.58335	2.26157
NM_017371	2.71282	3.12401	43.5804	4.07e-11	2.09e-09	chr7	-	105591610	105600116	Hpx	8506	7026	-0.511044	1.34141	2.12964	3.34433	4.26337	3.78425
NM_001081268	2.14237	2.91589	43.5809	4.07e-11	2.09e-09	chr7	-	127885443	127890970	Prss53	5527	2990	1.20389	1.83369	1.43159	3.37066	3.73112	3.56819
NM_010865	3.98801	0.989513	43.7799	3.67e-11	1.91e-09	chr1	+	162639149	162649694	Myoc	10545	7377	-2.03485	-0.510408	-2.03485	1.77547	2.15235	0.941673
NM_026571	3.55849	1.13457	43.7836	3.67e-11	1.91e-09	chr17	+	28575718	28583593	Lhfpl5	7875	6450	-2.03485	-0.510408	-0.99342	1.73552	1.88417	1.93998
NM_008411	2.74132	2.05648	43.8793	3.49e-11	1.84e-09	chr7	-	131308553	131322292	Cuzd1	13739	11483	-2.03485	0.792858	0.618517	2.35241	3.1122	2.69418
NM_172938	2.36792	2.51228	43.9738	3.33e-11	1.77e-09	chr10	+	42860511	42960782	Scml4	100271	87494	1.20389	1.0538	0.618517	3.05071	3.58335	2.7972
NM_001190352	3.33852	3.12345	44.0741	3.16e-11	1.69e-09	chr5	+	125532417	125792583	Tmem132b	260166	248924	1.5802	-0.103117	0.618517	3.14524	4.35736	4.02615
NM_001310677	2.30107	2.8354	44.082	3.15e-11	1.68e-09	chr5	+	98854414	98880960	Bmp3	26546	22584	0.693389	1.46623	1.56349	3.43444	3.77719	3.26089
NM_007445	2.696	2.07472	44.2486	2.89e-11	1.57e-09	chr10	+	80805247	80807648	Amh	2401	736	0.693389	-0.103117	0.352808	2.85949	3.00011	2.36581
NM_146244	2.51639	2.48601	44.4063	2.67e-11	1.45e-09	chr12	-	85135595	85151264	Rps6kl1	15669	11781	1.05294	1.2747	0.026858	2.84078	3.46166	3.14847
NM_001081333	2.61983	3.18655	44.4494	2.61e-11	1.42e-09	chr8	+	105375380	105382862	Plekhg4	7482	1365	1.87839	1.78658	0.352808	3.57692	4.09169	4.00478
NM_013806	4.5772	0.706417	44.4841	2.56e-11	1.4e-09	chr19	+	43782307	43838218	Abcc2	55911	50522	-2.03485	-1.08	-2.03485	1.08019	1.55448	1.64081
NM_001159671	3.04202	1.74852	44.4849	2.56e-11	1.4e-09	chr7	+	19054686	19074447	Rsph6a	19761	17404	0.213374	-1.08	0.199019	2.24266	2.65006	2.46303
NM_018762	4.68984	0.70679	44.4948	2.55e-11	1.4e-09	chr6	+	87778135	87779762	Gp9	1627	816	-2.03485	-1.08	-2.03485	0.545685	2.22063	1.02894
NM_001166067	4.41888	2.88067	44.6	2.42e-11	1.33e-09	chr6	+	83237374	83304945	Slc4a5	67571	62346	0.693389	-2.03485	-0.168667	2.5725	4.31894	3.83356
NM_027865	2.20579	2.87589	44.7206	2.27e-11	1.26e-09	chr9	-	44793778	44799216	Tmem25	5438	2327	1.34053	1.52481	1.43159	3.16041	3.84365	3.52381
NM_172455	4.5771	2.74579	45.031	1.94e-11	1.08e-09	chr16	-	45656316	45693658	Tmprss7	37342	34614	1.05294	-2.03485	-0.99342	3.16041	4.02643	3.44668
NM_001033163	3.17739	2.50203	45.1697	1.81e-11	1.01e-09	chr17	-	32183769	32189463	Ephx3	5694	3278	-2.03485	0.349945	1.20793	2.595	3.88632	2.9835
NM_016911	2.84581	1.88835	45.3154	1.68e-11	9.37e-10	chrX	-	10037976	10117661	Srpx	79685	77082	-2.03485	0.474057	0.491771	1.92507	2.85728	2.82185
NM_133205	3.48717	1.53224	45.6507	1.41e-11	7.94e-10	chrX	+	100605496	100618493	Arr3	12997	11240	-2.03485	-0.767275	0.026858	1.36842	3.0194	1.93998
NM_175318	2.27911	3.82824	45.6727	1.4e-11	7.88e-10	chr7	-	46990395	47008414	Spty2d1	18019	11228	1.46534	2.57747	2.56696	4.43688	4.87965	4.14811
NM_029809	2.25386	3.21586	45.9113	1.24e-11	7e-10	chr7	+	12927415	12931072	Rnf225	3657	418	1.6866	1.46623	1.94844	3.95297	4.07335	3.61124
NM_007424	7.14479	0.362494	45.9494	1.21e-11	6.88e-10	chr7	+	79053482	79115099	Acan	61617	54145	-2.03485	-2.03485	-2.03485	0.118569	1.96601	0.527762
NM_001079929	2.31525	3.02908	46.0193	1.17e-11	6.66e-10	chr17	+	25162460	25171913	Ccdc154	9453	6833	0.473254	2.04857	1.56349	3.40926	3.88632	3.77165
NM_001013799	4.22315	0.893304	46.0681	1.14e-11	6.52e-10	chr1	-	44009407	44020006	Mettl21c	10599	6518	-2.03485	-1.47983	-0.99342	1.46932	1.60645	1.79814
NM_009061	2.12353	4.95847	46.1091	1.12e-11	6.41e-10	chr1	-	143999337	144004149	Rgs2	4812	1803	3.93993	3.35125	3.31158	5.37447	5.6443	5.86618
NM_145419	2.85897	2.55627	46.1358	1.1e-11	6.34e-10	chr10	-	62383136	62422457	Hkdc1	39321	34446	1.05294	-0.103117	0.842817	2.96692	3.73112	3.0476
NM_001177581	3.37457	1.55506	46.1673	1.09e-11	6.26e-10	chr1	-	162647242	162658219	7420461P10Rik	10977	8078	-2.03485	0.474057	-1.42214	1.77547	3.03845	1.52551
NM_020002	3.15271	1.77695	46.4767	9.27e-12	5.38e-10	chr14	+	55618165	55625395	Rec8	7230	5175	-0.511044	0.474057	-1.42214	2.80261	2.59966	1.93998
NM_134028	2.36684	4.48761	46.507	9.13e-12	5.32e-10	chr11	+	101155883	101161787	Tubg2	5904	3656	3.33402	2.94231	2.2906	4.81307	5.47292	5.25134
NM_008238	2.08385	3.80405	46.5235	9.05e-12	5.29e-10	chr11	-	78357576	78386608	Foxn1	29032	25766	2.63085	2.33712	2.32818	4.20783	4.74123	4.39803
NM_010285	3.00317	2.16622	46.5922	8.74e-12	5.12e-10	chr2	-	157329495	157346655	Ghrh	17160	16572	0.693389	-0.103117	0.026858	1.92507	3.23283	3.22438
NM_144936	3.5031	1.41365	46.7143	8.21e-12	4.83e-10	chr9	-	31426195	31464238	Tmem45b	38043	32376	-0.511044	-0.103117	-2.03485	1.85221	2.79146	1.40018
NM_008339	4.65071	0.890387	46.7479	8.07e-12	4.76e-10	chr11	-	106311340	106314529	Cd79b	3189	1991	-0.511044	-2.03485	-2.03485	1.51724	2.11696	1.02894
NM_009662	2.19854	3.29119	46.8983	7.48e-12	4.44e-10	chr6	-	116410070	116461178	Alox5	51108	47118	1.78568	2.23556	1.43159	3.76729	4.09169	3.99398
NM_001163793	2.80929	2.2124	46.9485	7.29e-12	4.34e-10	chr5	+	76840598	76873554	C530008M17Rik	32956	25103	0.213374	0.214143	0.618517	2.24266	3.51702	2.74661
NM_001136556	7.09602	0.363273	47.0159	7.04e-12	4.21e-10	chr2	-	156019139	156052947	Fer1l4	33808	26922	-2.03485	-2.03485	-2.03485	0.450168	1.60645	1.02894
NM_001177799	3.07479	1.85219	47.0269	7e-12	4.2e-10	chr2	+	120463592	120504919	Capn3	41327	28026	0.213374	-0.767275	0.199019	1.99443	2.87857	2.72063
NM_016922	3.39424	1.61373	47.106	6.72e-12	4.06e-10	chr11	+	3983635	3999328	Gal3st1	15693	11304	-2.03485	-0.510408	0.026858	1.8891	2.98055	1.89423
NM_027893	3.98285	1.06507	47.2892	6.12e-12	3.71e-10	chr1	+	171370172	171388287	Pvrl4	18115	14611	-2.03485	-1.08	-0.99342	1.8891	1.65661	1.84698
NM_020492	2.96251	2.16395	47.4107	5.76e-12	3.5e-10	chr11	-	55514238	55608198	Glra1	93960	91171	-0.511044	1.0538	-0.394907	1.96017	3.2162	3.18693
NM_029345	7.15929	0.385417	47.4806	5.56e-12	3.39e-10	chr11	+	106374825	106377114	Prr29	2289	1500	-2.03485	-2.03485	-2.03485	0.237774	1.84144	0.848789
NM_029415	4.73778	0.796584	47.7057	4.95e-12	3.04e-10	chr5	-	103605710	103629403	Slc10a6	23693	18914	-2.03485	-2.03485	-0.99342	0.635269	2.04346	1.64081
NM_009936	2.2992	4.73699	47.8718	4.55e-12	2.82e-10	chr2	+	180598221	180622185	Col9a3	23964	20516	3.75668	3.0258	2.71616	5.23814	5.69017	5.36051
NM_001177872	3.78637	1.54748	47.8982	4.49e-12	2.79e-10	chr17	-	36860690	36867210	Trim15	6520	3431	-2.03485	0.214143	-2.03485	2.1545	2.3482	2.39895
NM_009609	2.10269	8.49593	48.056	4.14e-12	2.58e-10	chr11	-	120345689	120348484	Actg1	2795	837	7.60554	6.80728	6.83294	9.04398	9.28266	9.21268
NM_011910	2.22616	3.5066	48.183	3.88e-12	2.43e-10	chr4	+	150997096	151001810	Uts2	4714	4176	1.9655	2.54953	1.43159	4.20783	4.29539	4.0155
NM_001081060	7.10938	0.472486	48.3198	3.62e-12	2.27e-10	chr13	+	74121514	74166064	Slc9a3	44550	40681	-2.03485	-2.03485	-2.03485	1.20247	1.60645	0.642892
NM_145535	2.01773	5.87741	48.7834	2.86e-12	1.81e-10	chr2	+	151572622	151590005	Sdcbp2	17383	14301	4.64148	4.30911	4.63849	6.29662	6.84114	6.46388
NM_145963	2.16925	3.488	48.9105	2.68e-12	1.71e-10	chr7	-	45816466	45824747	Kcnj14	8281	5642	2.12538	2.27021	1.74117	3.80638	4.50156	4.07822
NM_008110	3.74538	1.28836	48.9503	2.63e-12	1.68e-10	chr11	+	53433285	53437902	Gdf9	4617	2813	-2.03485	-0.510408	-0.99342	1.92507	2.49327	1.46421
NM_178915	3.9528	1.39389	49.0262	2.53e-12	1.63e-10	chr12	-	112500183	112511160	Tmem179	10977	8603	-2.03485	-0.103117	-2.03485	1.73552	2.04346	2.58323
NM_013642	2.82575	4.18026	49.0736	2.47e-12	1.59e-10	chr17	-	26505590	26508472	Dusp1	2882	335	2.91971	1.96642	1.62518	4.52155	5.17034	5.08314
NM_001195074	3.31435	1.61169	49.2946	2.2e-12	1.43e-10	chr3	-	32472320	32491969	Kcnmb3	19649	18929	-2.03485	-0.103117	-0.168667	1.69442	2.92023	2.14921
NM_008137	2.85312	2.03685	49.5977	1.89e-12	1.23e-10	chr19	+	16435666	16610818	Gna14	175152	171576	0.213374	-0.103117	0.352808	2.9142	2.72249	2.58323
NM_007699	3.73487	1.33759	49.6936	1.8e-12	1.18e-10	chr2	+	91922188	91929829	Chrm4	7641	4873	-0.511044	-0.510408	-2.03485	2.12388	2.25359	1.79814
NM_001081456	2.30615	4.69191	49.6866	1.8e-12	1.18e-10	chr1	+	74542888	74565977	Plcd4	23089	16485	3.48908	3.06581	2.7988	5.00175	5.62238	5.51963
NM_007866	3.4722	1.47327	49.9379	1.59e-12	1.05e-10	chr7	-	28293554	28301785	Dll3	8231	6068	-0.511044	-0.510408	-0.99342	2.12388	2.54745	1.84698
NM_027303	7.17923	0.465451	50.1273	1.44e-12	9.63e-11	chr2	-	173568660	173578341	Ankrd60	9681	8514	-2.03485	-2.03485	-2.03485	0.799298	1.50058	1.26292
NM_001033461	4.7218	0.978257	50.2572	1.35e-12	9.08e-11	chr5	+	123489324	123508205	Lrrc43	18881	16835	-2.03485	-1.08	-2.03485	2.0279	1.19592	1.84698
NM_198424	2.10222	5.03238	50.329	1.3e-12	8.79e-11	chr7	+	127769814	127775150	Orai3	5336	3195	3.12286	3.70794	3.97629	5.60261	5.94603	5.54945
NM_001301173	3.72194	3.96845	50.4335	1.23e-12	8.37e-11	chr8	-	105382806	105413502	Kctd19	30696	27648	2.46136	0.474057	0.618517	4.43063	5.1041	4.80888
NM_001163668	2.21057	4.52363	50.4525	1.22e-12	8.32e-11	chr7	+	142498835	142516009	Tnnt3	17174	8303	3.33402	2.92065	2.7988	4.98906	5.6443	4.91578
NM_007413	2.81628	2.20621	50.5329	1.17e-12	8.05e-11	chr11	+	62248983	62266452	Adora2b	17469	12550	0.213374	0.474057	0.352808	2.42956	3.46166	2.66723
NM_001195034	3.61008	1.45241	50.7721	1.04e-12	7.15e-11	chr7	-	44253086	44257204	Acpt	4118	2840	-2.03485	-0.103117	-0.99342	1.77547	2.79146	1.74758
NM_001045516	2.20675	5.96245	50.7743	1.04e-12	7.15e-11	chr11	+	78193391	78205763	Proca1	12372	10859	4.89552	4.30076	4.19548	6.41676	6.90478	6.63879
NM_001278258	2.48195	2.82186	50.8587	9.93e-13	6.9e-11	chr2	+	131909927	131956131	Prn	46204	12321	0.693389	1.78658	0.735022	3.44687	3.83278	3.18693
NM_001110505	2.91246	2.2073	50.9606	9.42e-13	6.6e-11	chr3	-	113555951	113577750	Amy1	21799	19976	-0.511044	0.971956	-0.168667	2.94956	3.1477	2.63977
NM_018825	2.26582	3.51954	51.0203	9.14e-13	6.43e-11	chr5	-	136218148	136244940	Sh2b2	26792	21426	2.26929	1.6875	2.04188	4.29975	4.34976	3.9274
NM_010657	2.11921	4.11614	51.0235	9.13e-13	6.43e-11	chr4	+	119814677	120135411	Hivep3	320734	309491	2.46136	3.16122	2.43538	4.56209	4.91099	4.85737
NM_020516	2.87171	2.74908	51.2011	8.34e-13	5.91e-11	chr15	-	79251015	79254748	Slc16a8	3733	1472	1.05294	1.0538	0.026858	3.66464	2.98055	3.73319
NM_207243	7.2238	0.567203	51.4627	7.3e-13	5.21e-11	chr15	+	91838325	91934555	Muc19	96230	64106	-2.03485	-2.03485	-2.03485	1.3152	1.70508	0.74951
NM_009151	3.58753	2.03959	51.4857	7.21e-13	5.17e-11	chr5	-	113817797	113830501	Selplg	12704	7909	-2.03485	-0.510408	0.352808	2.5725	3.4041	2.18764
NM_020596	7.29288	0.601739	51.5111	7.12e-13	5.13e-11	chr6	-	85511121	85513542	Egr4	2421	321	-2.03485	-2.03485	-2.03485	1.25994	2.00525	0.265628
NM_145953	2.31382	4.45946	51.7382	6.34e-13	4.59e-11	chr3	-	157894247	157925063	Cth	30816	26778	3.045	2.4623	3.13198	5.05141	5.41582	5.00458
NM_001162533	2.62231	5.56395	51.8237	6.07e-13	4.41e-11	chr4	-	126150601	126163341	Sh3d21	12740	9965	4.15905	3.23325	3.70349	5.95986	6.71662	6.21915
NM_183162	2.22261	3.52978	51.8233	6.07e-13	4.41e-11	chr2	-	181227614	181242027	Helz2	14413	2884	1.9655	2.4623	1.62518	4.27209	4.32671	3.99398
NM_080726	3.31998	1.722	51.9319	5.75e-13	4.21e-11	chr14	+	54476099	54480434	Rem2	4335	2448	-0.511044	-0.103117	-0.663347	2.21387	3.03845	1.84698
NM_001142953	2.40784	3.46959	52.1598	5.12e-13	3.76e-11	chr3	+	79345375	79464128	Gm17359	118753	109931	1.34053	1.6875	2.36481	3.93544	4.38738	4.15782
NM_001286037	2.97243	2.03069	52.7306	3.83e-13	2.82e-11	chr5	-	134220258	134229625	Ncf1	9367	5097	-0.511044	0.349945	0.199019	2.4788	3.05724	2.66723
NM_177867	3.57028	2.44958	53.1937	3.02e-13	2.24e-11	chr4	+	141088344	141112759	Spata21	24415	19880	-0.511044	-1.08	1.03689	2.93199	3.4757	3.24275
NM_028191	4.84826	0.976496	53.41	2.71e-13	2.02e-11	chr19	+	39061005	39093948	Cyp2c65	32943	31002	-2.03485	-1.08	-2.03485	1.60855	1.65661	1.93998
NM_027450	2.10133	4.19178	53.4334	2.68e-13	2e-11	chr4	+	43957701	43979118	Glipr2	21417	19398	3.045	2.85368	2.50267	4.80344	4.94165	4.83333
NM_007887	7.38454	0.729636	53.9302	2.08e-13	1.56e-11	chr7	+	104857015	104862667	Usp17la	5652	3003	-2.03485	-2.03485	-2.03485	1.65213	2.08067	-0.0549503
NM_031873	4.25714	1.16409	53.9734	2.03e-13	1.53e-11	chr4	+	139653537	139670279	Tas1r2	16742	13428	-2.03485	-1.08	-0.99342	1.08019	2.15235	2.29716
NM_001289632	4.02117	2.02744	54.0103	1.99e-13	1.51e-11	chr14	+	30886475	30901986	Itih4	15511	12347	-2.03485	-2.03485	0.735022	2.52641	2.65006	3.18693
NM_133681	3.54525	2.46803	54.3062	1.72e-13	1.31e-11	chr4	-	116161880	116167598	Tspan1	5718	3747	-2.03485	0.0642165	0.735022	2.5028	4.03594	2.74661
NM_001253788	2.5598	3.58909	54.304	1.72e-13	1.31e-11	chr4	-	41505008	41517333	1110017D15Rik	12325	10974	1.78568	2.40107	1.20793	4.08602	4.39478	4.43843
NM_001081376	2.19509	3.68663	54.3364	1.69e-13	1.3e-11	chr4	+	152338650	152390194	Chd5	51544	39777	2.33619	2.23556	2.12964	4.21512	4.51522	4.348
NM_178255	2.85123	3.36009	54.508	1.55e-13	1.19e-11	chr7	-	79117026	79131018	Hapln3	13992	12559	1.5802	1.0538	1.43159	3.34433	4.66364	4.08842
NM_010487	3.62506	2.90439	54.7881	1.34e-13	1.04e-11	chr9	-	22015004	22052023	Elavl3	37019	25451	-2.03485	1.46623	0.026858	3.65396	3.73112	3.73319
NM_001272040	7.34038	0.602256	54.8483	1.3e-13	1.01e-11	chr2	-	35375561	35397174	4930402F06Rik	21613	20242	-2.03485	-2.03485	-2.03485	0.946568	1.44457	1.64081
NM_009696	2.08252	4.78407	55.1864	1.1e-13	8.58e-12	chr7	-	19696243	19699188	Apoe	2945	1359	3.62908	3.31851	3.2345	5.41614	5.71406	5.20525
NM_147176	2.08142	7.06396	55.1806	1.1e-13	8.58e-12	chr13	+	93304494	93405129	Homer1	100635	86500	5.76764	5.71301	5.46424	7.37461	8.16393	7.62482
NM_170673	2.64975	3.17871	55.3391	1.01e-13	7.99e-12	chr6	+	113282306	113305571	Cpne9	23265	15516	0.693389	1.34141	1.84852	3.51925	4.31894	3.77165
NM_001017426	2.26412	5.77226	55.4452	9.61e-14	7.6e-12	chr11	-	69398517	69413675	Kdm6b	15158	7328	4.34923	3.91922	4.39461	6.10608	6.75166	6.54198
NM_001289617	2.14167	8.4777	55.6718	8.56e-14	6.84e-12	chr6	+	42349827	42360213	Zyx	10386	4951	7.44619	6.78048	6.87323	9.06025	9.33366	9.121
NM_020289	3.33871	2.64678	55.6881	8.49e-14	6.81e-12	chr7	-	102484113	102488307	Olfr544	4194	3013	-2.03485	1.34141	0.026858	3.48351	3.67138	3.02655
NM_181858	3.09075	2.72339	55.9098	7.59e-14	6.14e-12	chr2	+	104071009	104084957	Cd59b	13948	13049	-2.03485	1.2747	0.842817	3.34433	3.82183	3.20578
NM_001310476	5.57801	0.900843	56.1812	6.61e-14	5.37e-12	chr5	-	24532696	24540978	Asb10	8282	5632	-2.03485	-2.03485	-1.42214	1.51724	1.96601	1.46421
NM_001033437	2.28025	4.18922	56.3729	6e-14	4.92e-12	chr12	-	40176385	40199315	Lsmem1	22930	19882	2.5201	2.63178	2.74424	4.35354	5.30617	4.87515
NM_001099297	2.8876	3.63885	56.4429	5.79e-14	4.77e-12	chr2	+	122315671	122347972	Duox1	32301	27034	2.26929	1.13126	1.43159	4.04574	4.63265	4.48547
NM_001081338	2.27571	3.69853	56.6338	5.25e-14	4.37e-12	chr2	+	162943464	162974522	L3mbtl1	31058	26827	2.04765	2.23556	2.21236	4.14821	4.7178	4.24241
NM_029381	2.39646	3.3154	56.8299	4.75e-14	3.97e-12	chr12	+	113074501	113088914	Tex22	14413	13146	2.12538	1.73789	1.20793	4.19316	3.99753	3.82139
NM_011538	2.33407	3.72448	57.3666	3.62e-14	3.05e-12	chr7	+	126781482	126785548	Tbx6	4066	2274	1.5802	2.63178	2.04188	4.31339	4.75281	4.12848
NM_009921	5.01138	1.13958	57.7688	2.95e-14	2.5e-12	chr9	-	109847376	109849456	Camp	2080	1481	-0.511044	-2.03485	-2.03485	1.25994	2.22063	2.10972
NM_028854	2.13079	5.02572	57.9784	2.65e-14	2.27e-12	chr9	-	58359803	58370369	Tbc1d21	10566	9420	3.33402	3.64331	3.77328	5.50794	6.03168	5.54205
NM_019569	4.05403	1.71147	58.1741	2.4e-14	2.07e-12	chr6	+	28427900	28438622	Fscn3	10722	8701	0.213374	-2.03485	-0.99342	2.54964	2.79146	1.98432
NM_021481	4.20554	1.60201	58.3006	2.25e-14	1.96e-12	chr9	+	44673232	44686305	Treh	13073	11025	-2.03485	-2.03485	0.026858	2.0279	2.52062	2.5541
NM_198191	3.52822	2.09299	58.3989	2.14e-14	1.87e-12	chr2	+	32575818	32583779	Pip5kl1	7961	4591	0.693389	-0.510408	-0.99342	2.61716	2.98055	2.96149
NM_001289817	5.00395	1.12773	58.499	2.03e-14	1.79e-12	chr7	-	30233296	30236765	Ovol3	3469	1451	-2.03485	-2.03485	-0.99342	1.81435	2.15235	1.69518
NM_001083934	2.99525	3.10705	58.6754	1.86e-14	1.64e-12	chr17	+	71019556	71126856	Myom1	107300	96924	-1.08047	1.40517	1.62518	3.55413	4.13657	3.8576
NM_207279	2.70023	2.75962	59.0873	1.51e-14	1.34e-12	chr5	+	110099968	110105952	Plcxd1	5984	2253	0.693389	1.2747	0.735022	3.26235	3.93793	3.10897
NM_013675	2.54245	6.4487	59.2908	1.36e-14	1.21e-12	chr12	-	76580487	76710547	Sptb	130060	118077	5.16765	4.39798	4.42094	6.95159	7.51449	7.10198
NM_027651	2.4516	3.71629	59.6942	1.11e-14	9.92e-13	chr16	-	57266138	57292851	Tmem30c	26713	22780	1.5802	2.33712	2.08643	4.49786	4.34212	4.46214
NM_007756	4.1935	1.51368	59.8876	1e-14	9.04e-13	chr5	-	108518553	108550027	Cplx1	31474	25299	-1.08047	-0.510408	-2.03485	2.4043	2.15235	2.29716
NM_007837	2.23931	5.1365	60.0449	9.27e-15	8.39e-13	chr10	+	127290792	127296288	Ddit3	5496	44	3.89626	3.30186	3.67461	5.76026	5.97103	5.7839
NM_010401	4.38253	2.80516	60.1477	8.8e-15	8e-13	chr10	+	93488767	93516743	Hal	27976	25166	-0.511044	-2.03485	0.842817	3.48351	3.87577	3.55355
NM_172912	3.46322	2.15899	60.2623	8.3e-15	7.59e-13	chr8	-	86504840	86566590	Abcc12	61750	56348	-2.03485	-0.103117	0.491771	2.68166	3.24927	2.7972
NM_011216	3.75167	1.81611	60.4498	7.55e-15	6.94e-13	chr6	+	137252298	137464633	Ptpro	212335	204051	-2.03485	0.214143	-0.99342	2.09259	2.87857	2.69418
NM_010903	2.42729	4.64809	60.473	7.46e-15	6.89e-13	chr6	+	51432669	51458768	Nfe2l3	26099	22373	2.7825	3.0854	2.87696	4.84158	6.04586	4.9664
NM_010877	2.59717	2.9818	60.545	7.19e-15	6.68e-13	chr1	+	152807889	152836990	Ncf2	29101	22159	1.05294	1.40517	1.20793	3.45919	3.8108	3.80912
NM_007802	2.11138	5.03839	60.5673	7.11e-15	6.64e-13	chr3	+	95499209	95509387	Ctsk	10178	8595	3.62908	3.61663	3.61504	5.82595	5.87101	5.43828
NM_172728	3.39852	3.39682	60.8527	6.15e-15	5.77e-13	chr6	+	53573373	53695832	Creb5	122459	104218	-2.03485	1.46623	1.62518	4.05389	4.33443	4.20543
NM_025276	3.45439	2.84349	61.7408	3.92e-15	3.7e-13	chr11	-	116220558	116238091	Evpl	17533	7864	1.05294	0.971956	-1.42214	3.76729	3.60905	3.50871
NM_001113393	3.36902	2.07189	61.9199	3.58e-15	3.39e-13	chr1	+	165788680	165871153	Cd247	82473	63224	0.213374	-0.767275	0.026858	3.06691	2.54745	2.82185
NM_172895	7.60554	0.838887	61.9609	3.5e-15	3.34e-13	chr7	-	4753225	4771270	Fam71e2	18045	15333	-2.03485	-2.03485	-2.03485	1.36842	2.15235	1.11122
NM_026431	3.70524	2.72563	62.4337	2.76e-15	2.64e-13	chr10	+	77978649	77985438	1810043G02Rik	6789	474	0.693389	-1.08	0.491771	3.37066	3.93793	3.18693
NM_028443	3.16401	4.80301	62.6197	2.51e-15	2.42e-13	chr5	+	125003474	125012547	Fam101a	9073	7423	3.3664	1.78658	2.32818	5.4412	5.77209	5.61438
NM_001033669	2.28465	4.16097	62.671	2.44e-15	2.37e-13	chr11	+	62847122	62877462	Fbxw10	30340	26454	2.04765	3.0258	2.65832	4.50382	5.1176	4.8927
NM_022331	2.02502	6.88628	63.082	1.98e-15	1.93e-13	chr8	+	94386499	94395358	Herpud1	8859	6987	5.71204	5.44374	5.47685	7.50362	7.66298	7.52046
NM_001161420	2.49179	4.06199	63.2012	1.87e-15	1.83e-13	chr19	+	27217019	27254231	Vldlr	37212	24559	1.5802	2.65819	2.59806	4.50975	5.17895	4.58961
NM_138955	2.43593	3.58509	63.3107	1.77e-15	1.74e-13	chr9	-	44273189	44288244	Abcg4	15055	10703	1.46534	2.20005	2.04188	3.74733	4.56203	4.46214
NM_010609	3.09564	2.98953	63.552	1.56e-15	1.55e-13	chr19	+	5704475	5707101	Kcnk7	2626	1509	-0.103836	1.73789	0.352808	3.49552	4.02643	3.69368
NM_009704	2.21094	5.78657	63.5798	1.54e-15	1.54e-13	chr5	+	91139598	91148432	Areg	8834	7619	4.42802	4.39013	4.03429	6.20083	6.78727	6.43821
NM_013484	3.76541	2.06186	64.2302	1.11e-15	1.11e-13	chr17	-	34862601	34882100	C2	19499	16851	-0.511044	0.214143	-1.42214	2.61716	2.85728	3.0476
NM_009885	7.60476	0.909688	64.388	1.02e-15	1.03e-13	chr2	-	28555819	28563362	Cel	7543	5505	-2.03485	-2.03485	-2.03485	1.77547	1.70508	1.58431
NM_177898	3.60498	1.99496	64.5058	9.63e-16	9.76e-14	chr8	-	22073615	22125053	Nek5	51438	48184	-0.511044	-0.292437	-0.394907	2.70254	3.18236	2.26157
NM_178224	3.95195	1.83921	64.7472	8.51e-16	8.68e-14	chr17	-	31612622	31637205	Cbs	24583	22079	-0.511044	-0.510408	-0.99342	1.96017	3.34415	2.14921
NM_178749	4.18749	1.82899	64.8022	8.28e-16	8.49e-14	chr18	+	43207696	43317481	Stk32a	109785	102625	-2.03485	0.214143	-2.03485	2.1545	3.18236	2.29716
NM_182993	5.20739	1.24729	65.0324	7.37e-16	7.6e-14	chr7	+	45163920	45176139	Slc17a7	12219	6743	-2.03485	-1.08	-2.03485	1.85221	2.31735	1.89423
NM_008878	3.70069	1.9808	65.3205	6.37e-16	6.61e-14	chr11	-	75431735	75439501	Serpinf2	7766	5546	-2.03485	-0.292437	0.026858	2.52641	3.0194	2.69418
NM_001290563	2.56048	3.71635	65.5191	5.76e-16	6.01e-14	chr2	-	32757025	32775633	Ttc16	18608	7612	1.78568	2.00808	2.04188	4.02931	4.89017	4.30494
NM_177222	2.12424	6.35989	65.8288	4.92e-16	5.17e-14	chr6	-	145174871	145210970	Casc1	36099	23846	4.76804	4.9826	5.02922	6.91068	7.33071	6.88525
NM_001200025	3.56289	2.10867	65.9672	4.58e-16	4.84e-14	chr5	-	5437826	5479143	1700015F17Rik	41317	40199	-1.08047	-0.510408	0.352808	2.76341	2.85728	3.02655
NM_008681	2.27551	5.39024	65.9814	4.55e-16	4.84e-14	chr15	-	66929317	66969641	Ndrg1	40324	32409	3.08446	4.1965	4.10094	5.71988	6.44239	6.04691
NM_001161799	3.10509	2.61785	66.0163	4.47e-16	4.78e-14	chr4	+	141010423	141015984	Mfap2	5561	4422	0.693389	0.349945	0.491771	3.21954	3.74277	3.0888
NM_183024	2.92406	3.02562	66.0264	4.45e-16	4.78e-14	chr4	+	101069037	101152370	Raver2	83333	72561	1.34053	0.885185	0.842817	3.51925	4.18009	3.55355
NM_199013	4.53193	1.48738	66.1826	4.11e-16	4.45e-14	chr7	-	24431925	24445682	Irgc1	13757	11540	-2.03485	-1.08	-0.99342	2.1545	2.4654	2.18764
NM_021883	2.69996	4.60731	66.7084	3.15e-16	3.43e-14	chr4	+	46039221	46116032	Tmod1	76811	68950	1.9655	2.85368	3.15308	5.35152	5.52448	5.22386
NM_145389	4.4162	1.79128	67.0461	2.65e-16	2.91e-14	chr16	-	45626847	45654118	BC016579	27271	25079	-2.03485	-2.03485	0.026858	2.35241	2.54745	2.84608
NM_010253	7.68229	0.995525	67.1274	2.55e-16	2.81e-14	chr19	-	3409916	3414457	Gal	4541	3842	-2.03485	-2.03485	-2.03485	1.92507	1.44457	1.93998
NM_001024702	5.29592	1.33983	67.3654	2.26e-16	2.5e-14	chr15	-	99084753	99087728	C1ql4	2975	2258	-2.03485	-2.03485	-0.99342	1.73552	2.62508	1.89423
NM_028608	2.18655	6.60294	67.5044	2.1e-16	2.35e-14	chr10	-	111985447	111997264	Glipr1	11817	3464	4.79207	5.30857	5.26064	7.3038	7.43319	7.17793
NM_133363	4.93305	1.38844	67.6995	1.9e-16	2.14e-14	chr18	-	60573716	60591716	Myoz3	18000	14603	-2.03485	-1.08	-1.42214	1.20247	2.62508	2.39895
NM_007473	4.35812	1.97337	67.7884	1.82e-16	2.06e-14	chr4	-	41033073	41048136	Aqp7	15063	12506	-0.511044	-2.03485	-0.394907	2.84078	3.19938	2.06912
NM_015739	2.74196	4.92065	67.8089	1.8e-16	2.05e-14	chr5	-	24504425	24526848	Gbx1	22423	20971	3.30091	2.83064	2.7988	5.24171	6.03642	5.71977
NM_011280	7.78476	0.940937	67.8716	1.74e-16	2e-14	chr17	+	36869573	36877833	Trim10	8260	6015	-2.03485	-2.03485	-2.03485	1.08019	2.15235	1.79814
NM_021352	3.68152	5.84845	68.5241	1.25e-16	1.45e-14	chr5	-	113075838	113081584	Crybb3	5746	3891	4.21345	2.75924	2.21236	6.58359	6.83434	6.69824
NM_008039	4.64882	1.52012	68.9271	1.02e-16	1.19e-14	chr17	+	17887823	17893952	Fpr2	6129	1927	-2.03485	-1.08	-0.99342	1.69442	2.69875	2.39895
NM_001310522	4.8205	1.78286	69.0051	9.82e-17	1.15e-14	chr14	+	66344295	66361680	Stmn4	17385	15916	-2.03485	-2.03485	-0.394907	2.37859	3.1477	2.02734
NM_177420	2.02325	8.28707	69.2038	8.88e-17	1.04e-14	chr19	-	15905122	15925059	Psat1	19937	17164	6.90602	6.94771	6.9848	8.97166	9.01499	8.91594
NM_011065	2.27208	5.58739	69.5273	7.54e-17	8.92e-15	chr11	+	69098955	69109957	Per1	11002	5459	4.10251	3.94089	4.09005	6.0276	6.44774	6.40597
NM_001081192	4.32868	1.77973	69.6206	7.19e-17	8.57e-15	chr9	+	58823511	58860955	Hcn4	37444	33646	-0.511044	-0.510408	-2.03485	2.06061	3.00011	2.52438
NM_007532	2.62812	5.21305	69.6384	7.12e-17	8.55e-15	chr6	-	144993834	145076157	Bcat1	82323	71774	2.63085	3.70794	3.61504	5.85421	6.32128	5.67651
NM_009829	2.37289	5.76594	69.6638	7.03e-17	8.5e-15	chr6	-	127125708	127151048	Ccnd2	25340	16628	3.5747	4.57474	4.16465	6.4136	6.77455	6.24899
NM_013739	2.69855	4.05936	69.743	6.76e-17	8.22e-15	chr13	-	55523234	55528538	Dok3	5304	2947	2.57654	2.08796	1.89935	4.57912	5.02993	4.80888
NM_028518	2.41266	5.73285	69.7919	6.59e-17	8.08e-15	chr2	+	180986534	181017540	Col20a1	31006	26155	4.1216	3.82911	4.24545	6.12939	6.68223	6.55674
NM_009202	7.90236	0.983633	70.0127	5.89e-17	7.27e-15	chr17	-	12648874	12675838	Slc22a1	26964	24971	-2.03485	-2.03485	-2.03485	0.450168	2.18689	2.18764
NM_001205234	7.97168	1.0297	70.2051	5.34e-17	6.64e-15	chr19	+	6418737	6533217	Nrxn2	114480	96439	-2.03485	-2.03485	-2.03485	0.450168	2.65006	1.64081
NM_008726	5.37352	1.37599	70.2142	5.32e-17	6.64e-15	chr4	+	147985787	147987205	Nppb	1418	637	-2.03485	-2.03485	-0.99342	1.77547	1.84144	2.74661
NM_178911	3.49385	3.06839	70.3306	5.02e-17	6.32e-15	chr12	+	112760654	112768986	Pld4	8332	5992	-0.511044	0.474057	1.2864	3.40926	4.37245	3.68026
NM_001310709	7.90728	1.01283	70.4241	4.78e-17	6.07e-15	chr5	+	110344729	110356094	Lrcol1	11365	10182	-2.03485	-2.03485	-2.03485	0.874812	2.43698	1.74758
NM_001099330	2.56602	3.66185	70.4561	4.71e-17	6.02e-15	chr7	+	34095430	34100837	Scgb1b30	5407	4916	1.78568	1.78658	2.12964	4.29288	4.39478	4.49316
NM_001310712	3.76872	4.26357	70.5297	4.53e-17	5.84e-15	chr5	-	115168690	115194381	Cabp1	25691	20048	1.5802	0.474057	2.12964	4.91497	5.47642	4.89851
NM_029298	2.59419	3.85725	70.533	4.53e-17	5.84e-15	chr17	-	87389570	87427741	1700011E24Rik	38171	37324	1.9655	2.16364	2.04188	4.30659	5.02038	4.36487
NM_148946	3.95919	4.87681	70.7424	4.07e-17	5.32e-15	chr7	+	16130299	16160511	Slc8a2	30212	24751	2.40014	1.0538	1.94844	5.14589	6.31153	5.59306
NM_001163639	3.1237	3.41621	71.1027	3.39e-17	4.47e-15	chr14	-	20394189	20452225	Cfap70	58036	53467	1.34053	1.0538	1.20793	3.56557	4.78135	4.02615
NM_001033408	5.12266	1.76223	71.26	3.13e-17	4.15e-15	chr1	+	91145102	91170795	Rbm44	25693	19253	-0.103836	-2.03485	-2.03485	2.18449	3.28159	1.84698
NM_008434	3.6846	3.94037	72.0686	2.08e-17	2.78e-15	chr7	+	143107253	143427042	Kcnq1	319789	215765	0.693389	0.694217	2.04188	4.46769	5.20867	4.56792
NM_001134802	3.90556	2.29446	72.403	1.75e-17	2.36e-15	chr15	+	77698888	77719288	Apol7e	20400	18173	-0.511044	-0.767275	0.199019	2.0279	3.62174	3.24275
NM_001164682	2.44313	4.83732	72.4639	1.7e-17	2.31e-15	chr1	-	59120934	59163389	Mpp4	42455	34579	3.00443	2.94231	3.50448	5.26996	5.71406	5.6933
NM_001081310	3.20311	3.61068	72.9058	1.36e-17	1.86e-15	chr2	+	14174523	14221993	Tmem236	47470	43812	1.05294	1.0538	1.74117	4.06199	4.8954	4.13833
NM_016927	2.4414	4.43852	73.0636	1.26e-17	1.73e-15	chr18	+	34409422	34442788	Pkd2l2	33366	27499	2.19913	3.31851	2.59806	4.80344	5.60332	4.96086
NM_001024145	4.54077	1.85554	73.0646	1.25e-17	1.73e-15	chr2	-	120299956	120314165	Pla2g4f	14209	11006	-2.03485	-0.103117	-2.03485	2.37859	3.05724	2.46303
NM_001077705	3.16899	2.96331	73.7731	8.76e-18	1.23e-15	chr6	-	124720706	124738709	Ptpn6	18003	12745	0.213374	0.694217	1.20793	3.30392	4.08255	3.74613
NM_021491	2.78845	3.35054	74.5757	5.84e-18	8.24e-16	chr8	-	106252547	106337988	Smpd3	85441	26770	1.5802	1.46623	1.20793	4.22236	4.23889	3.80912
NM_023341	5.49736	1.47467	75.4619	3.73e-18	5.3e-16	chr1	-	180165237	180196020	Adck3	30783	26607	-2.03485	-2.03485	-0.99342	1.77547	2.3482	2.63977
NM_027350	2.31288	7.99097	75.8541	3.05e-18	4.38e-16	chr18	-	64499646	64516557	Nars	16911	13188	6.46885	6.27668	6.47289	8.55596	8.94671	8.6435
NM_023277	3.04585	3.6542	76.7459	1.94e-18	2.81e-16	chr9	-	27097383	27155421	Jam3	58038	50848	1.5802	1.96642	0.842817	4.46769	4.42404	4.43044
NM_030187	2.9751	3.43174	77.036	1.68e-18	2.45e-16	chr12	+	105705981	105782447	Ak7	76466	72660	1.5802	1.73789	0.618517	3.93544	4.69398	3.82139
NM_173866	2.50727	5.89311	77.4781	1.34e-18	1.97e-16	chr8	+	85492616	85527558	Gpt2	34942	29659	3.89626	4.15074	4.36779	6.52912	6.94065	6.42821
NM_028202	4.03928	2.36206	77.5415	1.3e-18	1.93e-16	chr9	+	121777606	121783819	Klhl40	6213	3711	0.213374	-0.292437	-0.99342	2.42956	3.71936	3.10897
NM_001080781	3.9729	2.14105	77.5366	1.3e-18	1.93e-16	chr8	-	13550721	13562461	1700029H14Rik	11740	10308	-0.511044	-0.510408	-0.394907	2.42956	3.05724	3.24275
NM_053248	2.75329	4.52003	77.8037	1.14e-18	1.72e-16	chr8	-	70882888	70892757	Slc5a5	9869	6940	3.00443	2.60488	2.12964	5.14208	5.58725	5.0933
NM_010415	2.18733	7.40084	78.0846	9.87e-19	1.5e-16	chr18	-	36504926	36515805	Hbegf	10879	6152	5.73081	6.00559	6.02953	7.94251	8.26237	8.11074
NM_138951	3.47646	2.81256	78.1273	9.66e-19	1.48e-16	chr9	-	44799399	44802951	Ttc36	3552	2788	0.213374	0.792858	0.026858	3.31752	3.54392	3.9274
NM_139305	3.02076	5.5305	78.5461	7.82e-19	1.21e-16	chr4	+	43507025	43513725	Car9	6700	4263	3.62908	3.23325	3.08884	5.85188	6.83298	6.19812
NM_008135	2.25883	6.2414	78.9474	6.38e-19	9.96e-17	chr4	+	117835257	117869305	Slc6a9	34048	29572	4.73122	4.60899	4.79431	6.95376	6.96946	6.95654
NM_153156	8.05124	1.22131	79.0727	5.99e-19	9.43e-17	chr3	+	53488792	53507652	Stoml3	18860	17996	-2.03485	-2.03485	-2.03485	1.69442	2.11696	2.26157
NM_144907	2.48156	5.93763	79.1366	5.8e-19	9.21e-17	chr4	-	132492806	132510456	Sesn2	17650	10561	4.24861	3.96225	4.44679	6.56233	6.82478	6.66797
NM_011526	3.37228	3.78978	79.2323	5.52e-19	8.86e-17	chr9	-	45929627	45936058	Tagln	6431	3397	1.9655	1.34141	0.735022	4.24388	4.9315	4.57518
NM_013521	3.8442	3.09687	79.4783	4.88e-19	7.89e-17	chr17	-	17876470	17883939	Fpr1	7469	6146	-0.511044	0.214143	0.842817	3.73725	4.46684	3.38185
NM_009920	2.59372	4.89532	79.6837	4.39e-19	7.18e-17	chr19	-	5092867	5098521	Cnih2	5654	4285	3.08446	2.96364	3.21457	5.48704	5.9103	5.53089
NM_010494	5.60061	1.65881	79.8295	4.08e-19	6.73e-17	chr11	-	106377655	106382641	Icam2	4986	3844	-0.511044	-2.03485	-2.03485	1.96017	2.79146	2.58323
NM_175092	2.56985	4.95091	80.1107	3.54e-19	5.89e-17	chr5	-	123118179	123132629	Rhof	14450	12307	3.12286	3.58944	2.74424	5.66243	5.83334	5.60376
NM_031393	2.68369	4.04608	80.7971	2.5e-19	4.2e-17	chr4	-	133253089	133263087	Sytl1	9998	7518	1.6866	2.60488	2.12964	4.34692	5.14421	4.80888
NM_008638	2.76211	6.36129	81.1294	2.11e-19	3.59e-17	chr6	-	83305703	83317604	Mthfd2	11901	7029	4.62819	4.03459	4.51356	7.09467	7.39676	6.93269
NM_001114079	2.39379	6.57644	82.1503	1.26e-19	2.16e-17	chr2	+	164025223	164050538	Pabpc1l	25315	22641	5.07274	4.88535	4.83404	7.17901	7.49997	7.25913
NM_177816	2.32873	6.08093	82.1984	1.23e-19	2.13e-17	chr14	-	40815867	40892965	Sh2d4b	77098	72947	4.26587	4.63581	4.56169	6.71268	6.90348	6.80717
NM_013580	3.84597	2.42399	82.6275	9.91e-20	1.73e-17	chr7	+	46861262	46878142	Ldhc	16880	15568	-0.511044	0.214143	-0.394907	2.63898	3.58335	3.33125
NM_013593	4.67462	2.02024	85.5384	2.27e-20	4.01e-18	chr15	-	77015486	77050668	Mb	35182	28134	-2.03485	-0.510408	-0.99342	2.24266	3.28159	2.84608
NM_007392	2.71791	5.43438	85.5846	2.22e-20	3.96e-18	chr19	-	34240335	34255373	Acta2	15038	10621	3.75668	3.16122	3.64513	6.14473	6.32517	6.16479
NM_019536	3.23001	3.18401	85.6783	2.12e-20	3.81e-18	chr5	+	124725084	124834308	Dnah10	109224	93277	0.213374	1.2747	1.03689	3.5426	4.22233	4.08842
NM_007870	5.75243	1.68848	85.683	2.11e-20	3.81e-18	chr14	-	7965189	7994182	Dnase1l3	28993	25294	-2.03485	-1.08	-2.03485	2.09259	2.89955	2.46303
NM_009325	5.30561	2.24055	85.7313	2.06e-20	3.79e-18	chr10	+	81328702	81335174	Tbxa2r	6472	4523	-2.03485	-2.03485	-0.394907	2.85949	3.71936	2.36581
NM_016701	2.61031	6.67386	86.1034	1.71e-20	3.17e-18	chr3	+	87971092	87980451	Nes	9359	2958	5.12097	4.83415	4.56169	7.2736	7.69558	7.33814
NM_010442	2.47733	5.23716	86.1479	1.67e-20	3.13e-18	chr8	+	75093617	75100593	Hmox1	6976	5400	3.33402	3.86357	3.33022	5.77018	6.30172	5.81492
NM_001205052	2.37557	7.57413	86.715	1.25e-20	2.38e-18	chr12	+	85599104	85639878	Jdp2	40774	38893	5.94423	5.92903	5.94437	8.2456	8.52031	8.16352
NM_020493	2.5718	7.05618	87.2144	9.74e-21	1.87e-18	chr17	-	46546838	46556162	Srf	9324	5168	5.5311	4.9348	5.31313	7.80871	7.89484	7.76725
NM_173774	4.01923	3.06153	87.4088	8.83e-21	1.71e-18	chr4	-	150629395	150652174	Slc45a1	22779	19345	0.884339	-0.510408	0.199019	3.45919	4.16284	4.00478
NM_011400	2.61882	7.97447	87.455	8.62e-21	1.69e-18	chr4	+	119108744	119137329	Slc2a1	28585	26010	5.93347	6.04364	6.37528	8.47561	9.08506	8.63614
NM_144795	2.61231	4.66238	87.6259	7.91e-21	1.57e-18	chr11	-	120635711	120643670	Pycr1	7959	3300	2.8297	3.10473	2.56696	5.3614	5.67808	5.17687
NM_001081335	3.62308	5.70216	87.6271	7.9e-21	1.57e-18	chr17	-	46500608	46546388	Cul9	45780	33920	3.62908	2.94231	2.2906	6.18423	7.00013	6.40393
NM_019866	5.77165	1.74336	87.9724	6.64e-21	1.35e-18	chr7	-	44525994	44532071	Spib	6077	3291	-2.03485	-1.08	-2.03485	2.32574	2.74585	2.63977
NM_027587	2.66771	4.9854	88.6876	4.62e-21	9.49e-19	chr7	+	112368307	112413104	Micalcl	44797	41820	3.19674	3.14264	3.02161	5.51091	5.97597	5.74576
NM_001198841	8.39169	1.53892	88.8852	4.18e-21	8.69e-19	chr7	-	48830397	48848051	Csrp3	17654	16681	-2.03485	-2.03485	-2.03485	2.24266	3.0194	1.40018
NM_001163145	8.57821	1.55417	91.4551	1.14e-21	2.4e-19	chr15	-	84379202	84447097	1810041L15Rik	67895	61656	-2.03485	-2.03485	-2.03485	0.799298	3.26552	2.18764
NM_178254	8.37408	1.49549	91.6644	1.03e-21	2.18e-19	chr2	-	180621956	180642691	Tcfl5	20735	17587	-2.03485	-2.03485	-2.03485	1.92507	2.52062	2.49403
NM_207210	3.7968	3.28509	91.6905	1.01e-21	2.18e-19	chr6	-	126876198	126921839	Dyrk4	45641	43330	-0.511044	0.588332	1.03689	4.04574	4.42404	3.84563
NM_001080776	3.37956	4.6415	91.74	9.88e-22	2.15e-19	chr9	-	99006964	99035690	Gm1123	28726	26119	1.05294	2.92065	2.17159	5.27693	5.64119	5.48533
NM_018861	2.51666	6.93911	92.8951	5.51e-22	1.23e-19	chr11	-	20302179	20332713	Slc1a4	30534	21603	4.76804	5.45885	5.299	7.52135	7.92905	7.61604
NM_053091	3.27022	4.62431	93.0896	5e-22	1.13e-19	chr2	+	152754172	152765037	Cox4i2	10865	4196	2.7337	1.96642	2.04188	5.24527	5.71701	5.3563
NM_001030296	2.95472	5.71683	93.3565	4.37e-22	1e-19	chr13	+	55464266	55473155	Prr7	8889	6309	3.87391	3.35125	3.5529	6.30004	6.76886	6.47946
NM_009926	3.92526	4.26297	94.6232	2.3e-22	5.35e-20	chr17	+	34039436	34066242	Col11a2	26806	20597	1.05294	0.588332	2.17159	4.91497	5.29037	5.16247
NM_007650	5.27229	2.04484	94.7662	2.14e-22	5.04e-20	chr19	-	10718142	10738974	Cd5	20832	17392	-2.03485	-1.08	-0.99342	1.96017	3.26552	3.14847
NM_019698	2.45276	7.58157	94.951	1.95e-22	4.65e-20	chr19	-	40550256	40588463	Aldh18a1	38207	33532	5.88959	5.90993	5.85386	8.22184	8.50457	8.26867
NM_028089	3.47337	4.56612	96.5844	8.55e-23	2.07e-20	chr19	+	39007018	39042687	Cyp2c55	35669	33680	1.05294	2.00808	2.68753	5.00595	5.73171	5.40197
NM_008871	3.00443	4.29612	96.7071	8.04e-23	1.97e-20	chr5	-	137061505	137072272	Serpine1	10767	6889	2.26929	2.27021	1.94844	4.91943	5.14421	5.20993
NM_009675	5.09018	2.80333	96.8814	7.36e-23	1.83e-20	chr11	+	101330605	101339430	Aoc3	8825	4422	0.213374	-2.03485	-0.663347	3.16041	4.15413	3.53876
NM_172802	4.41338	5.32565	97.8147	4.59e-23	1.16e-20	chr11	+	120361533	120368173	Fscn2	6640	3562	2.8297	1.40517	1.43159	5.91361	6.52741	6.20047
NM_019465	5.9664	1.96616	97.9877	4.21e-23	1.08e-20	chr9	-	40972797	41004628	Crtam	31831	29807	-2.03485	-1.08	-2.03485	2.76341	2.74585	2.93913
NM_027937	3.6267	3.16398	98.4872	3.27e-23	8.49e-21	chr17	+	24488782	24508907	Caskin1	20125	13296	0.473254	0.792858	0.491771	3.58818	4.1277	4.18657
NM_001201333	5.13029	2.56199	101.163	8.47e-24	2.23e-21	chr12	-	17004957	17011727	2410004P03Rik	6770	4972	-0.511044	-2.03485	-0.394907	2.93199	3.84365	3.36518
NM_153287	3.13464	4.45287	101.169	8.45e-24	2.23e-21	chr9	-	119971165	119984658	Csrnp1	13493	8736	2.12538	2.1263	2.32818	4.86954	5.60012	5.25134
NM_007513	2.54891	7.35008	102.121	5.22e-24	1.42e-21	chr5	-	148327409	148399904	Slc7a1	72495	60056	5.48761	5.60516	5.62387	8.00476	8.26288	8.07722
NM_011242	4.2588	2.82395	102.284	4.81e-24	1.33e-21	chr19	+	6400582	6415216	Rasgrp2	14634	10540	-2.03485	0.214143	0.199019	3.12991	4.03594	3.72014
NM_172932	4.50115	3.62215	102.455	4.41e-24	1.24e-21	chrX	+	101299178	101321350	Nlgn3	22172	17752	-2.03485	0.214143	1.20793	4.22957	4.7178	4.53103
NM_001159507	4.39999	3.14368	104.639	1.47e-24	4.17e-22	chr6	-	91761509	91807393	Grip2	45884	37184	-2.03485	0.0642165	0.618517	3.7271	4.34212	3.89292
NM_029095	4.28618	3.84792	106.339	6.21e-25	1.8e-22	chr9	-	121784015	121792507	Hhatl	8492	6497	1.20389	0.694217	0.026858	4.02103	5.15297	4.80271
NM_001277076	3.61308	3.58565	107.345	3.74e-25	1.1e-22	chr1	+	36372290	36422110	Fer1l5	49820	41401	0.213374	1.40517	1.03689	4.04574	4.58811	4.57518
NM_001164258	3.08193	4.52968	108.126	2.52e-25	7.54e-23	chr7	+	99859217	99917824	Xrra1	58607	51133	1.9655	2.52103	2.40053	5.09942	5.63181	5.24224
NM_001163818	2.80043	7.15827	108.78	1.81e-25	5.52e-23	chr17	+	35917195	35932283	Ppp1r10	15088	8968	5.29924	5.10764	5.08517	7.78566	8.12938	7.94604
NM_010516	3.037	7.86225	109.792	1.09e-25	3.37e-23	chr3	-	145646970	145649985	Cyr61	3015	987	6.1535	5.49958	5.32247	8.70014	8.68117	8.68398
NM_028971	3.25717	4.62113	109.947	1.01e-25	3.17e-23	chr3	-	87736922	87748623	Lrrc71	11701	6923	1.87839	2.54953	2.25201	5.28388	5.36014	5.68325
NM_001145015	5.65003	2.39759	110.417	7.94e-26	2.55e-23	chr2	+	158512795	158550628	Arhgap40	37833	33624	-2.03485	-0.510408	-2.03485	3.01778	3.67138	3.00519
NM_172708	4.62824	3.19816	110.476	7.71e-26	2.52e-23	chr5	+	35057083	35087831	Dok7	30748	26711	-2.03485	0.885185	-0.663347	3.51925	4.56859	3.93871
NM_146257	4.38779	2.9111	111.843	3.87e-26	1.29e-23	chr5	+	142702100	142722490	Slc29a4	20390	17601	-0.511044	0.214143	-0.394907	3.23395	4.20558	3.70697
NM_020605	5.1869	2.50339	111.914	3.73e-26	1.27e-23	chr8	+	121730558	121791083	Jph3	60525	56622	-2.03485	-0.510408	-0.99342	2.9142	3.64677	3.46244
NM_019639	2.77286	7.25042	112.141	3.33e-26	1.15e-23	chr5	-	125385964	125390017	Ubc	4053	1056	5.3076	5.23591	5.29426	7.90528	8.23375	7.9902
NM_008479	3.88297	5.52278	112.411	2.9e-26	1.02e-23	chr6	-	124904358	124911705	Lag3	7347	5344	3.19674	2.65819	1.79585	6.15612	6.78022	6.20047
NM_008118	3.27234	4.39556	112.751	2.45e-26	8.81e-24	chr19	+	11747558	11763447	Gif	15889	14353	1.9655	2.43201	1.62518	4.98054	5.52448	5.10338
NM_001290726	2.93596	6.2736	113.256	1.9e-26	6.97e-24	chr1	+	36307732	36324029	Arid5a	16297	4081	3.73205	4.3663	4.34046	6.9118	7.3413	6.96901
NM_011404	2.81817	6.37198	114.531	9.97e-27	3.74e-24	chr8	-	121881145	121907686	Slc7a5	26541	22961	4.1216	4.53966	4.41221	7.0597	7.37446	7.06116
NM_028001	5.41094	3.13988	115.092	7.51e-27	2.88e-24	chr10	-	80808495	80813498	Jsrp1	5003	3670	-2.03485	-1.08	0.026858	3.45919	4.71188	3.59704
NM_011990	4.33461	4.77901	116.005	4.74e-27	1.86e-24	chr3	-	50364935	50443613	Slc7a11	78678	61375	1.9655	0.792858	1.56349	5.36468	6.03405	5.56413
NM_021719	4.14759	4.02581	117.889	1.83e-27	7.35e-25	chr5	+	136967868	136975845	Cldn15	7977	6126	0.693389	0.474057	1.49905	4.60707	5.18323	4.86925
NM_001276684	5.81345	2.5556	118.005	1.73e-27	7.1e-25	chr15	-	74669080	74672570	Arc	3490	431	-2.03485	-0.510408	-2.03485	3.05071	3.64677	3.55355
NM_001162864	7.25291	2.31157	118.46	1.37e-27	5.78e-25	chr17	-	46442447	46487675	Ttbk1	45228	36039	-1.08047	-2.03485	-2.03485	1.92507	3.90718	3.12885
NM_183297	5.34142	3.06918	118.848	1.13e-27	4.87e-25	chr10	-	127525472	127534559	Nxph4	9087	7412	-2.03485	-1.08	0.026858	3.63237	4.43845	3.66672
NM_199222	3.66097	5.7346	120.539	4.82e-28	2.13e-25	chr9	-	57607032	57620774	Lman1l	13742	12005	2.91971	2.7096	3.25416	6.25836	7.00377	6.47169
NM_001143848	4.52692	3.16035	122.884	1.48e-28	6.69e-26	chr7	+	101421690	101512829	Pde2a	91139	86281	-1.08047	0.214143	0.026858	3.97887	4.16284	3.94994
NM_001080935	4.50001	3.9559	129.25	5.98e-30	2.78e-27	chr11	+	97840779	97843043	B230217C12Rik	2264	1066	1.46534	0.349945	-0.168667	4.88789	5.1041	4.46996
NM_001001179	1.64e-15	-2.03485	0	1	1	chr6	-	128539821	128581606	BC048546	41785	34718	-2.03485	-2.03485	-2.03485	-2.03485	-2.03485	-2.03485
NM_001001319	1.64e-15	-2.03485	0	1	1	chr4	+	144059125	144069318	Pramel4	10193	7760	-2.03485	-2.03485	-2.03485	-2.03485	-2.03485	-2.03485
NM_001001444	1.64e-15	-2.03485	0	1	1	chr2	-	152538713	152540041	Defb29	1328	923	-2.03485	-2.03485	-2.03485	-2.03485	-2.03485	-2.03485
NM_001001449	1.64e-15	-2.03485	0	1	1	chr13	-	119827960	119830217	AF067063	2257	1371	-2.03485	-2.03485	-2.03485	-2.03485	-2.03485	-2.03485
NM_001001490	1.64e-15	-2.03485	0	1	1	chr14	-	120019584	120042435	Oxgr1	22851	14928	-2.03485	-2.03485	-2.03485	-2.03485	-2.03485	-2.03485
NM_001001559	1.64e-15	-2.03485	0	1	1	chr7	-	103250085	103252505	Usp17ld	2420	782	-2.03485	-2.03485	-2.03485	-2.03485	-2.03485	-2.03485
NM_001001714	1.64e-15	-2.03485	0	1	1	chr2	-	25842996	25847248	Sohlh1	4252	2965	-2.03485	-2.03485	-2.03485	-2.03485	-2.03485	-2.03485
NM_001001796	1.64e-15	-2.03485	0	1	1	chr14	+	32599926	32649246	Prrxl1	49320	46150	-2.03485	-2.03485	-2.03485	-2.03485	-2.03485	-2.03485
NM_001002791	1.64e-15	-2.03485	0	1	1	chr2	-	152485665	152490138	Defb22	4473	3848	-2.03485	-2.03485	-2.03485	-2.03485	-2.03485	-2.03485
NM_001002894	1.64e-15	-2.03485	0	1	1	chr7	+	107166989	107198103	Nlrp14	31114	27576	-2.03485	-2.03485	-2.03485	-2.03485	-2.03485	-2.03485
NM_001002896	1.64e-15	-2.03485	0	1	1	chr9	-	103424923	103480328	Bfsp2	55405	18191	-2.03485	-2.03485	-2.03485	-2.03485	-2.03485	-2.03485
NM_001002898	1.64e-15	-2.03485	0	1	1	chr3	-	15371826	15426427	Sirpb1a	54601	52758	-2.03485	-2.03485	-2.03485	-2.03485	-2.03485	-2.03485
NM_001003393	1.64e-15	-2.03485	0	1	1	chr7	+	18176493	18181862	Igfl3	5369	4794	-2.03485	-2.03485	-2.03485	-2.03485	-2.03485	-2.03485
NM_001003664	1.64e-15	-2.03485	0	1	1	chr6	+	41415306	41419593	Gm5409	4287	3529	-2.03485	-2.03485	-2.03485	-2.03485	-2.03485	-2.03485
NM_001003667	1.64e-15	-2.03485	0	1	1	chr15	-	101859855	101869618	Krt77	9763	8044	-2.03485	-2.03485	-2.03485	-2.03485	-2.03485	-2.03485
NM_001003670	1.64e-15	-2.03485	0	1	1	chr15	-	101624027	101628188	Gm5414	4161	2502	-2.03485	-2.03485	-2.03485	-2.03485	-2.03485	-2.03485
NM_001003947	1.64e-15	-2.03485	0	1	1	chr4	-	115108681	115133977	Cyp4x1	25296	23772	-2.03485	-2.03485	-2.03485	-2.03485	-2.03485	-2.03485
NM_001003952	1.64e-15	-2.03485	0	1	1	chr6	+	41968139	41973090	Sval3	4951	4401	-2.03485	-2.03485	-2.03485	-2.03485	-2.03485	-2.03485
NM_001004061	1.64e-15	-2.03485	0	1	1	chr18	+	50278368	50283019	Fam170a	4651	3232	-2.03485	-2.03485	-2.03485	-2.03485	-2.03485	-2.03485
NM_001004145	1.64e-15	-2.03485	0	1	1	chr9	+	124348830	124354483	Nlrp4g	5653	3257	-2.03485	-2.03485	-2.03485	-2.03485	-2.03485	-2.03485
NM_001004148	1.64e-15	-2.03485	0	1	1	chr11	-	72241993	72266604	Slc13a5	24611	19965	-2.03485	-2.03485	-2.03485	-2.03485	-2.03485	-2.03485
NM_001004158	1.64e-15	-2.03485	0	1	1	chr14	-	59158502	59178749	Gm5142	20247	19621	-2.03485	-2.03485	-2.03485	-2.03485	-2.03485	-2.03485
NM_001004159	1.64e-15	-2.03485	0	1	1	chr6	+	123173022	123204671	Clec4b2	31649	30605	-2.03485	-2.03485	-2.03485	-2.03485	-2.03485	-2.03485
NM_001004193	1.64e-15	-2.03485	0	1	1	chrX	-	37874775	37878944	Rhox8	4169	2963	-2.03485	-2.03485	-2.03485	-2.03485	-2.03485	-2.03485
NM_001005232	1.64e-15	-2.03485	0	1	1	chr7	-	49631498	49636835	Dbx1	5337	3260	-2.03485	-2.03485	-2.03485	-2.03485	-2.03485	-2.03485
NM_001005343	1.64e-15	-2.03485	0	1	1	chr2	+	73271925	73275771	Sp9	3846	1033	-2.03485	-2.03485	-2.03485	-2.03485	-2.03485	-2.03485
NM_001005371	1.64e-15	-2.03485	0	1	1	chr4	-	143809990	143816093	Gm13084	6103	4289	-2.03485	-2.03485	-2.03485	-2.03485	-2.03485	-2.03485
NM_001005425	1.64e-15	-2.03485	0	1	1	chr2	-	165351296	165362119	Zfp663	10823	7512	-2.03485	-2.03485	-2.03485	-2.03485	-2.03485	-2.03485
NM_001005477	1.64e-15	-2.03485	0	1	1	chr5	-	106452522	106458166	Barhl2	5644	3330	-2.03485	-2.03485	-2.03485	-2.03485	-2.03485	-2.03485
NM_001006669	1.64e-15	-2.03485	0	1	1	chr2	-	181075578	181135289	Kcnq2	59711	43541	-2.03485	-2.03485	-2.03485	-2.03485	-2.03485	-2.03485
NM_001007077	1.64e-15	-2.03485	0	1	1	chr4	+	143789333	143795585	Gm13023	6252	4414	-2.03485	-2.03485	-2.03485	-2.03485	-2.03485	-2.03485
NM_001007223	1.64e-15	-2.03485	0	1	1	chr8	+	114418033	114428133	Clec3a	10100	7170	-2.03485	-2.03485	-2.03485	-2.03485	-2.03485	-2.03485
NM_001007266	1.64e-15	-2.03485	0	1	1	chr10	+	23938571	23941583	Taar2	3012	1992	-2.03485	-2.03485	-2.03485	-2.03485	-2.03485	-2.03485
NM_001007472	1.64e-15	-2.03485	0	1	1	chr6	+	85423885	85428877	Noto	4992	3390	-2.03485	-2.03485	-2.03485	-2.03485	-2.03485	-2.03485
NM_001007569	1.64e-15	-2.03485	0	1	1	chr7	+	16959794	16962320	Pnmal1	2526	839	-2.03485	-2.03485	-2.03485	-2.03485	-2.03485	-2.03485
NM_001007579	1.64e-15	-2.03485	0	1	1	chr4	+	143567466	143573798	BC080695	6332	4229	-2.03485	-2.03485	-2.03485	-2.03485	-2.03485	-2.03485
NM_001007582	1.64e-15	-2.03485	0	1	1	chr8	-	21702523	21703647	AY761184	1124	622	-2.03485	-2.03485	-2.03485	-2.03485	-2.03485	-2.03485
NM_001007584	1.64e-15	-2.03485	0	1	1	chr11	-	94694497	94704499	Gm11541	10002	8321	-2.03485	-2.03485	-2.03485	-2.03485	-2.03485	-2.03485
NM_001008230	1.64e-15	-2.03485	0	1	1	chr16	-	23925547	23930794	Rtp2	5247	2819	-2.03485	-2.03485	-2.03485	-2.03485	-2.03485	-2.03485
NM_001008428	1.64e-15	-2.03485	0	1	1	chr9	-	109217431	109234754	Fbxw20	17323	14894	-2.03485	-2.03485	-2.03485	-2.03485	-2.03485	-2.03485
NM_001008706	1.64e-15	-2.03485	0	1	1	chr13	+	3854172	3854761	Calm5	589	1	-2.03485	-2.03485	-2.03485	-2.03485	-2.03485	-2.03485
NM_001009547	1.64e-15	-2.03485	0	1	1	chr8	-	43519863	43528137	Adam26b	8274	5869	-2.03485	-2.03485	-2.03485	-2.03485	-2.03485	-2.03485
NM_001009548	1.64e-15	-2.03485	0	1	1	chr8	+	40793272	40797303	Adam20	4031	1442	-2.03485	-2.03485	-2.03485	-2.03485	-2.03485	-2.03485
NM_001009550	1.64e-15	-2.03485	0	1	1	chr4	-	62147831	62150841	Mup21	3010	2255	-2.03485	-2.03485	-2.03485	-2.03485	-2.03485	-2.03485
NM_001009948	1.64e-15	-2.03485	0	1	1	chr2	-	152368757	152376566	Nrsn2	7809	1223	-2.03485	-2.03485	-2.03485	-2.03485	-2.03485	-2.03485
NM_001009952	1.64e-15	-2.03485	0	1	1	chr7	-	33364342	33366319	Scgb2b20	1977	1457	-2.03485	-2.03485	-2.03485	-2.03485	-2.03485	-2.03485
NM_001010937	1.64e-15	-2.03485	0	1	1	chr14	-	57123300	57133611	Gjb6	10311	7708	-2.03485	-2.03485	-2.03485	-2.03485	-2.03485	-2.03485
NM_001010941	1.64e-15	-2.03485	0	1	1	chr5	-	146582149	146585239	Gpr12	3090	340	-2.03485	-2.03485	-2.03485	-2.03485	-2.03485	-2.03485
NM_001011523	1.64e-15	-2.03485	0	1	1	chr9	+	38592802	38595161	Olfr913	2359	1084	-2.03485	-2.03485	-2.03485	-2.03485	-2.03485	-2.03485
NM_001011535	1.64e-15	-2.03485	0	1	1	chr2	-	88446018	88449121	Olfr1182	3103	1925	-2.03485	-2.03485	-2.03485	-2.03485	-2.03485	-2.03485
NM_001011662	1.64e-15	-2.03485	0	1	1	chr16	-	58915685	58918486	Olfr180	2801	1656	-2.03485	-2.03485	-2.03485	-2.03485	-2.03485	-2.03485
NM_001011684	1.64e-15	-2.03485	0	1	1	chr1	+	38939148	38950276	Nms	11128	10127	-2.03485	-2.03485	-2.03485	-2.03485	-2.03485	-2.03485
NM_001011733	1.64e-15	-2.03485	0	1	1	chr15	-	98186012	98195542	Olfr288	9530	7447	-2.03485	-2.03485	-2.03485	-2.03485	-2.03485	-2.03485
NM_001011770	1.64e-15	-2.03485	0	1	1	chr11	-	58489718	58492499	Olfr332	2781	1180	-2.03485	-2.03485	-2.03485	-2.03485	-2.03485	-2.03485
NM_001011779	1.64e-15	-2.03485	0	1	1	chr15	-	98226674	98234450	Olfr286	7776	6325	-2.03485	-2.03485	-2.03485	-2.03485	-2.03485	-2.03485
NM_001011780	1.64e-15	-2.03485	0	1	1	chr15	-	98206970	98221056	Olfr287	14086	11380	-2.03485	-2.03485	-2.03485	-2.03485	-2.03485	-2.03485
NM_001011800	1.64e-15	-2.03485	0	1	1	chr6	+	116506515	116517965	Olfr212	11450	8778	-2.03485	-2.03485	-2.03485	-2.03485	-2.03485	-2.03485
NM_001011830	1.64e-15	-2.03485	0	1	1	chr17	+	37696684	37701637	Olfr119	4953	3920	-2.03485	-2.03485	-2.03485	-2.03485	-2.03485	-2.03485
NM_001011876	1.64e-15	-2.03485	0	1	1	chr14	-	44001663	44006418	Ang6	4755	4041	-2.03485	-2.03485	-2.03485	-2.03485	-2.03485	-2.03485
NM_001012323	1.64e-15	-2.03485	0	1	1	chr4	-	62050234	62054117	Mup20	3883	2997	-2.03485	-2.03485	-2.03485	-2.03485	-2.03485	-2.03485
NM_001012392	1.64e-15	-2.03485	0	1	1	chr2	+	154190817	154220343	Bpifb1	29526	25936	-2.03485	-2.03485	-2.03485	-2.03485	-2.03485	-2.03485
NM_001012402	1.64e-15	-2.03485	0	1	1	chr17	+	24753002	24758684	Hs3st6	5682	4339	-2.03485	-2.03485	-2.03485	-2.03485	-2.03485	-2.03485
NM_001012640	1.64e-15	-2.03485	0	1	1	chr8	-	20943693	20944748	AY761185	1055	569	-2.03485	-2.03485	-2.03485	-2.03485	-2.03485	-2.03485
NM_001012704	1.64e-15	-2.03485	0	1	1	chr2	+	164685106	164687706	Wfdc13	2600	1526	-2.03485	-2.03485	-2.03485	-2.03485	-2.03485	-2.03485
NM_001012723	1.64e-15	-2.03485	0	1	1	chr2	-	164634707	164638802	Wfdc16	4095	2974	-2.03485	-2.03485	-2.03485	-2.03485	-2.03485	-2.03485
NM_001012725	1.64e-15	-2.03485	0	1	1	chr2	+	164613699	164618213	Wfdc6b	4514	3707	-2.03485	-2.03485	-2.03485	-2.03485	-2.03485	-2.03485
NM_001013373	1.64e-15	-2.03485	0	1	1	chr9	+	45319099	45347580	Tmprss13	28481	22310	-2.03485	-2.03485	-2.03485	-2.03485	-2.03485	-2.03485
NM_001013382	1.64e-15	-2.03485	0	1	1	chr1	-	167445674	167466780	Lrrc52	21106	19894	-2.03485	-2.03485	-2.03485	-2.03485	-2.03485	-2.03485
NM_001013390	1.64e-15	-2.03485	0	1	1	chr9	+	45139041	45154061	Scn4b	15020	10776	-2.03485	-2.03485	-2.03485	-2.03485	-2.03485	-2.03485
NM_001013393	1.64e-15	-2.03485	0	1	1	chr4	-	73401031	73405072	Gm11487	4041	2718	-2.03485	-2.03485	-2.03485	-2.03485	-2.03485	-2.03485
NM_001013412	1.64e-15	-2.03485	0	1	1	chr5	-	135560447	135563569	Ccl26	3122	2838	-2.03485	-2.03485	-2.03485	-2.03485	-2.03485	-2.03485
NM_001013575	1.64e-15	-2.03485	0	1	1	chr17	-	37563238	37569451	Olfr112	6213	3038	-2.03485	-2.03485	-2.03485	-2.03485	-2.03485	-2.03485
NM_001013607	1.64e-15	-2.03485	0	1	1	chr11	-	70513515	70514616	Vmo1	1101	429	-2.03485	-2.03485	-2.03485	-2.03485	-2.03485	-2.03485
NM_001013609	1.64e-15	-2.03485	0	1	1	chr8	+	27344393	27349188	Tex24	4795	3028	-2.03485	-2.03485	-2.03485	-2.03485	-2.03485	-2.03485
NM_001013750	1.64e-15	-2.03485	0	1	1	chr1	-	28776121	28780252	Gm597	4131	1249	-2.03485	-2.03485	-2.03485	-2.03485	-2.03485	-2.03485
NM_001013756	1.64e-15	-2.03485	0	1	1	chr4	-	135541887	135573620	Grhl3	31733	28954	-2.03485	-2.03485	-2.03485	-2.03485	-2.03485	-2.03485
NM_001013757	1.64e-15	-2.03485	0	1	1	chr6	-	13185610	13224965	Vwde	39355	35377	-2.03485	-2.03485	-2.03485	-2.03485	-2.03485	-2.03485
NM_001013760	1.64e-15	-2.03485	0	1	1	chrX	+	76264305	76267673	Cldn34b3	3368	2358	-2.03485	-2.03485	-2.03485	-2.03485	-2.03485	-2.03485
NM_001013776	1.64e-15	-2.03485	0	1	1	chr9	-	109601115	109626059	Fbxw24	24944	23454	-2.03485	-2.03485	-2.03485	-2.03485	-2.03485	-2.03485
NM_001013797	1.64e-15	-2.03485	0	1	1	chr18	+	44071392	44083610	Spink6	12218	11631	-2.03485	-2.03485	-2.03485	-2.03485	-2.03485	-2.03485
NM_001013804	1.64e-15	-2.03485	0	1	1	chr3	+	93197272	93221376	Flg2	24104	16433	-2.03485	-2.03485	-2.03485	-2.03485	-2.03485	-2.03485
NM_001013810	1.64e-15	-2.03485	0	1	1	chr7	-	38518138	38528193	Gm5591	10055	6614	-2.03485	-2.03485	-2.03485	-2.03485	-2.03485	-2.03485
NM_001013816	1.64e-15	-2.03485	0	1	1	chr14	+	51552789	51662953	Gm5622	110164	108250	-2.03485	-2.03485	-2.03485	-2.03485	-2.03485	-2.03485
NM_001013824	1.64e-15	-2.03485	0	1	1	chr12	-	88270634	88274497	Gm5662	3863	1957	-2.03485	-2.03485	-2.03485	-2.03485	-2.03485	-2.03485
NM_001014395	1.64e-15	-2.03485	0	1	1	chr9	-	109378408	109404294	Fbxw22	25886	24062	-2.03485	-2.03485	-2.03485	-2.03485	-2.03485	-2.03485
NM_001017393	1.64e-15	-2.03485	0	1	1	chrY	-	73535407	73537718	Gm21943	2311	1105	-2.03485	-2.03485	-2.03485	-2.03485	-2.03485	-2.03485
NM_001017394	1.64e-15	-2.03485	0	1	1	chrY	-	8832248	8835169	Gm20815	2921	1125	-2.03485	-2.03485	-2.03485	-2.03485	-2.03485	-2.03485
NM_001017427	1.64e-15	-2.03485	0	1	1	chr4	-	73714578	73790602	Rasef	76024	65350	-2.03485	-2.03485	-2.03485	-2.03485	-2.03485	-2.03485
NM_001018079	1.64e-15	-2.03485	0	1	1	chr3	+	92992225	92993426	Lce3f	1201	590	-2.03485	-2.03485	-2.03485	-2.03485	-2.03485	-2.03485
NM_001024138	1.64e-15	-2.03485	0	1	1	chr7	-	119144322	119184374	Gpr139	40052	38996	-2.03485	-2.03485	-2.03485	-2.03485	-2.03485	-2.03485
NM_001024147	1.64e-15	-2.03485	0	1	1	chr5	-	72581638	72587550	Gm5868	5912	4507	-2.03485	-2.03485	-2.03485	-2.03485	-2.03485	-2.03485
NM_001024618	1.64e-15	-2.03485	0	1	1	chr2	+	67446001	67526606	Xirp2	80605	68631	-2.03485	-2.03485	-2.03485	-2.03485	-2.03485	-2.03485
NM_001024672	1.64e-15	-2.03485	0	1	1	chr15	+	100353199	100384435	Methig1	31236	2704	-2.03485	-2.03485	-2.03485	-2.03485	-2.03485	-2.03485
NM_001024673	1.64e-15	-2.03485	0	1	1	chr7	-	28508860	28510360	Ifnl2	1500	918	-2.03485	-2.03485	-2.03485	-2.03485	-2.03485	-2.03485
NM_001024712	1.64e-15	-2.03485	0	1	1	chr14	-	7083024	7105457	Gm3696	22433	20197	-2.03485	-2.03485	-2.03485	-2.03485	-2.03485	-2.03485
NM_001024719	1.64e-15	-2.03485	0	1	1	chr19	-	39608858	39649042	Cyp2c67	40184	38478	-2.03485	-2.03485	-2.03485	-2.03485	-2.03485	-2.03485
NM_001024721	1.64e-15	-2.03485	0	1	1	chr1	-	173521310	173535957	BC094916	14647	8243	-2.03485	-2.03485	-2.03485	-2.03485	-2.03485	-2.03485
NM_001024842	1.64e-15	-2.03485	0	1	1	chr15	+	102954525	102956701	Hoxc11	2176	1261	-2.03485	-2.03485	-2.03485	-2.03485	-2.03485	-2.03485
NM_001024850	1.64e-15	-2.03485	0	1	1	chrX	+	38066474	38071688	Rhox10	5214	4454	-2.03485	-2.03485	-2.03485	-2.03485	-2.03485	-2.03485
NM_001025083	1.64e-15	-2.03485	0	1	1	chrX	-	38104061	38110907	Rhox12	6846	5911	-2.03485	-2.03485	-2.03485	-2.03485	-2.03485	-2.03485
NM_001025084	1.64e-15	-2.03485	0	1	1	chrX	-	37213804	37222258	Rhox1	8454	7572	-2.03485	-2.03485	-2.03485	-2.03485	-2.03485	-2.03485
NM_001025085	1.64e-15	-2.03485	0	1	1	chr14	-	7323987	7332395	Gm5797	8408	7411	-2.03485	-2.03485	-2.03485	-2.03485	-2.03485	-2.03485
NM_001025086	1.64e-15	-2.03485	0	1	1	chrX	+	37831685	37841171	Rhox7a	9486	8503	-2.03485	-2.03485	-2.03485	-2.03485	-2.03485	-2.03485
NM_001025241	1.64e-15	-2.03485	0	1	1	chrY	-	73313694	73316051	Gm20747	2357	1235	-2.03485	-2.03485	-2.03485	-2.03485	-2.03485	-2.03485
NM_001025351	1.64e-15	-2.03485	0	1	1	chr8	+	19239915	19242143	Defb46	2228	2054	-2.03485	-2.03485	-2.03485	-2.03485	-2.03485	-2.03485
NM_001025380	1.64e-15	-2.03485	0	1	1	chr8	+	40823008	40826861	Adam39	3853	1412	-2.03485	-2.03485	-2.03485	-2.03485	-2.03485	-2.03485
NM_001025384	1.64e-15	-2.03485	0	1	1	chrX	-	73137231	73149450	DXBay18	12219	5416	-2.03485	-2.03485	-2.03485	-2.03485	-2.03485	-2.03485
NM_001025435	1.64e-15	-2.03485	0	1	1	chr11	+	46571512	46589232	BC053393	17720	5864	-2.03485	-2.03485	-2.03485	-2.03485	-2.03485	-2.03485
NM_001025607	1.64e-15	-2.03485	0	1	1	chrX	-	26028213	26051041	Gm5168	22828	22004	-2.03485	-2.03485	-2.03485	-2.03485	-2.03485	-2.03485
NM_001029867	1.64e-15	-2.03485	0	1	1	chr5	-	87065926	87092555	Ugt2b36	26629	24741	-2.03485	-2.03485	-2.03485	-2.03485	-2.03485	-2.03485
NM_001029872	1.64e-15	-2.03485	0	1	1	chr7	+	128173945	128205503	Itgad	31558	16723	-2.03485	-2.03485	-2.03485	-2.03485	-2.03485	-2.03485
NM_001029878	1.64e-15	-2.03485	0	1	1	chr1	-	38794508	38821215	Lonrf2	26707	21630	-2.03485	-2.03485	-2.03485	-2.03485	-2.03485	-2.03485
NM_001029893	1.64e-15	-2.03485	0	1	1	chr7	-	18474581	18484149	Psg26	9568	7510	-2.03485	-2.03485	-2.03485	-2.03485	-2.03485	-2.03485
NM_001029930	1.64e-15	-2.03485	0	1	1	chr14	+	4023940	4041368	Gm5796	17428	14781	-2.03485	-2.03485	-2.03485	-2.03485	-2.03485	-2.03485
NM_001029935	1.64e-15	-2.03485	0	1	1	chr13	+	23782540	23791528	Trim38	8988	7501	-2.03485	-2.03485	-2.03485	-2.03485	-2.03485	-2.03485
NM_001029937	1.64e-15	-2.03485	0	1	1	chr11	+	4064852	4078990	Sec14l3	14138	10123	-2.03485	-2.03485	-2.03485	-2.03485	-2.03485	-2.03485
NM_001029978	1.64e-15	-2.03485	0	1	1	chrX	+	136666374	136668377	Tceal3	2003	824	-2.03485	-2.03485	-2.03485	-2.03485	-2.03485	-2.03485
NM_001029987	1.64e-15	-2.03485	0	1	1	chr6	+	48975142	48978745	Doxl2	3603	1051	-2.03485	-2.03485	-2.03485	-2.03485	-2.03485	-2.03485
NM_001030290	1.64e-15	-2.03485	0	1	1	chr9	+	20818503	20826163	Rdh8	7660	6210	-2.03485	-2.03485	-2.03485	-2.03485	-2.03485	-2.03485
NM_001030292	1.64e-15	-2.03485	0	1	1	chr2	+	163853749	163858874	Kcnk15	5125	4093	-2.03485	-2.03485	-2.03485	-2.03485	-2.03485	-2.03485
NM_001030294	1.64e-15	-2.03485	0	1	1	chr14	+	80000301	80021930	Olfm4	21629	19989	-2.03485	-2.03485	-2.03485	-2.03485	-2.03485	-2.03485
NM_001030297	1.64e-15	-2.03485	0	1	1	chr5	-	86231480	86289308	Tmprss11c	57828	56213	-2.03485	-2.03485	-2.03485	-2.03485	-2.03485	-2.03485
NM_001030305	1.64e-15	-2.03485	0	1	1	chr3	-	10179850	10183885	Pmp2	4035	2671	-2.03485	-2.03485	-2.03485	-2.03485	-2.03485	-2.03485
NM_001033122	1.64e-15	-2.03485	0	1	1	chr6	-	129267324	129275369	Cd69	8045	1764	-2.03485	-2.03485	-2.03485	-2.03485	-2.03485	-2.03485
NM_001033131	1.64e-15	-2.03485	0	1	1	chr7	+	30787904	30791083	Krtdap	3179	2723	-2.03485	-2.03485	-2.03485	-2.03485	-2.03485	-2.03485
NM_001033141	1.64e-15	-2.03485	0	1	1	chr18	-	35713088	35721491	Ecscr	8403	7219	-2.03485	-2.03485	-2.03485	-2.03485	-2.03485	-2.03485
NM_001033157	1.64e-15	-2.03485	0	1	1	chr12	+	18514509	18535254	5730507C01Rik	20745	18173	-2.03485	-2.03485	-2.03485	-2.03485	-2.03485	-2.03485
NM_001033177	1.64e-15	-2.03485	0	1	1	chr15	-	101884350	101892920	Krt76	8570	6258	-2.03485	-2.03485	-2.03485	-2.03485	-2.03485	-2.03485
NM_001033205	1.64e-15	-2.03485	0	1	1	chr7	-	24583837	24587641	Zfp575	3804	1063	-2.03485	-2.03485	-2.03485	-2.03485	-2.03485	-2.03485
NM_001033229	1.64e-15	-2.03485	0	1	1	chr15	-	74834891	74841643	Cyp11b1	6752	4354	-2.03485	-2.03485	-2.03485	-2.03485	-2.03485	-2.03485
NM_001033234	1.64e-15	-2.03485	0	1	1	chrX	-	37208501	37211041	Gm9	2540	877	-2.03485	-2.03485	-2.03485	-2.03485	-2.03485	-2.03485
NM_001033240	1.64e-15	-2.03485	0	1	1	chr2	-	164579518	164585447	Wfdc6a	5929	5062	-2.03485	-2.03485	-2.03485	-2.03485	-2.03485	-2.03485
NM_001033241	1.64e-15	-2.03485	0	1	1	chrX	+	127039971	127063986	Gm382	24015	19945	-2.03485	-2.03485	-2.03485	-2.03485	-2.03485	-2.03485
NM_001033252	1.64e-15	-2.03485	0	1	1	chrX	-	107945734	107948436	Gm732	2702	1041	-2.03485	-2.03485	-2.03485	-2.03485	-2.03485	-2.03485
NM_001033266	1.64e-15	-2.03485	0	1	1	chr11	+	89073840	89093064	Gm525	19224	18643	-2.03485	-2.03485	-2.03485	-2.03485	-2.03485	-2.03485
NM_001033280	1.64e-15	-2.03485	0	1	1	chr18	-	43777195	43792878	Gm94	15683	14935	-2.03485	-2.03485	-2.03485	-2.03485	-2.03485	-2.03485
NM_001033283	1.64e-15	-2.03485	0	1	1	chr19	+	11697054	11711858	Oosp3	14804	13987	-2.03485	-2.03485	-2.03485	-2.03485	-2.03485	-2.03485
NM_001033324	1.64e-15	-2.03485	0	1	1	chr9	-	48654296	48835945	Zbtb16	181649	164980	-2.03485	-2.03485	-2.03485	-2.03485	-2.03485	-2.03485
NM_001033325	1.64e-15	-2.03485	0	1	1	chr9	-	36635753	36638602	A630095E13Rik	2849	584	-2.03485	-2.03485	-2.03485	-2.03485	-2.03485	-2.03485
NM_001033334	1.64e-15	-2.03485	0	1	1	chr12	-	84677277	84698807	Syndig1l	21530	18929	-2.03485	-2.03485	-2.03485	-2.03485	-2.03485	-2.03485
NM_001033354	1.64e-15	-2.03485	0	1	1	chr6	-	121372927	121473678	Iqsec3	100751	87134	-2.03485	-2.03485	-2.03485	-2.03485	-2.03485	-2.03485
NM_001033360	1.64e-15	-2.03485	0	1	1	chrX	-	57496667	57503757	Gpr101	7090	1678	-2.03485	-2.03485	-2.03485	-2.03485	-2.03485	-2.03485
NM_001033361	1.64e-15	-2.03485	0	1	1	chrX	+	97072595	97082104	Pgr15l	9509	3139	-2.03485	-2.03485	-2.03485	-2.03485	-2.03485	-2.03485
NM_001033364	1.64e-15	-2.03485	0	1	1	chr13	+	54701462	54736662	Cdhr2	35200	30407	-2.03485	-2.03485	-2.03485	-2.03485	-2.03485	-2.03485
NM_001033378	1.64e-15	-2.03485	0	1	1	chr8	+	3353414	3390299	A430078G23Rik	36885	29220	-2.03485	-2.03485	-2.03485	-2.03485	-2.03485	-2.03485
NM_001033400	1.64e-15	-2.03485	0	1	1	chr13	+	50467306	50475355	Nutm2	8049	5501	-2.03485	-2.03485	-2.03485	-2.03485	-2.03485	-2.03485
NM_001033404	1.64e-15	-2.03485	0	1	1	chr16	-	58613685	58616978	Gm813	3293	2591	-2.03485	-2.03485	-2.03485	-2.03485	-2.03485	-2.03485
NM_001033405	1.64e-15	-2.03485	0	1	1	chr17	+	48300037	48312534	Treml2	12497	7708	-2.03485	-2.03485	-2.03485	-2.03485	-2.03485	-2.03485
NM_001033407	1.64e-15	-2.03485	0	1	1	chr19	+	26885924	26888647	Gm815	2723	2067	-2.03485	-2.03485	-2.03485	-2.03485	-2.03485	-2.03485
NM_001033415	1.64e-15	-2.03485	0	1	1	chr5	+	67607882	67613987	Shisa3	6105	2351	-2.03485	-2.03485	-2.03485	-2.03485	-2.03485	-2.03485
NM_001033418	1.64e-15	-2.03485	0	1	1	chr7	+	13450840	13473450	Bsph1	22610	21787	-2.03485	-2.03485	-2.03485	-2.03485	-2.03485	-2.03485
NM_001033426	1.64e-15	-2.03485	0	1	1	chr18	-	41986200	41999049	Grxcr2	12849	11729	-2.03485	-2.03485	-2.03485	-2.03485	-2.03485	-2.03485
NM_001033427	1.64e-15	-2.03485	0	1	1	chr1	-	37905922	37916493	Lyg2	10571	8007	-2.03485	-2.03485	-2.03485	-2.03485	-2.03485	-2.03485
NM_001033434	1.64e-15	-2.03485	0	1	1	chr11	-	103534576	103614739	Gm884	80163	75582	-2.03485	-2.03485	-2.03485	-2.03485	-2.03485	-2.03485
NM_001033438	1.64e-15	-2.03485	0	1	1	chr13	-	50245180	50250308	Gm906	5128	1894	-2.03485	-2.03485	-2.03485	-2.03485	-2.03485	-2.03485
NM_001033446	1.64e-15	-2.03485	0	1	1	chr18	+	46921814	46934222	Arl14epl	12408	10161	-2.03485	-2.03485	-2.03485	-2.03485	-2.03485	-2.03485
NM_001033452	1.64e-15	-2.03485	0	1	1	chr2	-	93855359	93869157	Accsl	13798	11251	-2.03485	-2.03485	-2.03485	-2.03485	-2.03485	-2.03485
NM_001033469	1.64e-15	-2.03485	0	1	1	chr9	-	44434233	44440868	Foxr1	6635	4969	-2.03485	-2.03485	-2.03485	-2.03485	-2.03485	-2.03485
NM_001033471	1.64e-15	-2.03485	0	1	1	chrX	+	116448943	116478783	Cpxcr1	29840	25855	-2.03485	-2.03485	-2.03485	-2.03485	-2.03485	-2.03485
NM_001033477	1.64e-15	-2.03485	0	1	1	chr2	+	67173833	67186212	Gm1322	12379	10412	-2.03485	-2.03485	-2.03485	-2.03485	-2.03485	-2.03485
NM_001033479	1.64e-15	-2.03485	0	1	1	chr3	+	28892616	28926724	Gm1527	34108	31988	-2.03485	-2.03485	-2.03485	-2.03485	-2.03485	-2.03485
NM_001033492	1.64e-15	-2.03485	0	1	1	chrX	-	86250255	86256219	Mageb4	5964	3563	-2.03485	-2.03485	-2.03485	-2.03485	-2.03485	-2.03485
NM_001033535	1.64e-15	-2.03485	0	1	1	chr9	-	54025605	54068411	Tnfaip8l3	42806	37381	-2.03485	-2.03485	-2.03485	-2.03485	-2.03485	-2.03485
NM_001033539	1.64e-15	-2.03485	0	1	1	chr16	+	32179799	32186944	Bex6	7145	6130	-2.03485	-2.03485	-2.03485	-2.03485	-2.03485	-2.03485
NM_001033621	1.64e-15	-2.03485	0	1	1	chr18	+	44334073	44355722	Myot	21649	19442	-2.03485	-2.03485	-2.03485	-2.03485	-2.03485	-2.03485
NM_001033638	1.64e-15	-2.03485	0	1	1	chr7	+	15896123	15904030	Crxos	7907	5188	-2.03485	-2.03485	-2.03485	-2.03485	-2.03485	-2.03485
NM_001033764	1.64e-15	-2.03485	0	1	1	chr1	-	26681800	26687460	4931408C20Rik	5660	1329	-2.03485	-2.03485	-2.03485	-2.03485	-2.03485	-2.03485
NM_001033766	1.64e-15	-2.03485	0	1	1	chr14	-	35809485	35811978	4930596D02Rik	2493	1331	-2.03485	-2.03485	-2.03485	-2.03485	-2.03485	-2.03485
NM_001033769	1.64e-15	-2.03485	0	1	1	chr13	-	119949356	119950806	B020031M17Rik	1450	525	-2.03485	-2.03485	-2.03485	-2.03485	-2.03485	-2.03485
NM_001033770	1.64e-15	-2.03485	0	1	1	chr13	+	50643227	50645838	Gm904	2611	1878	-2.03485	-2.03485	-2.03485	-2.03485	-2.03485	-2.03485
NM_001033773	1.64e-15	-2.03485	0	1	1	chr4	+	100478866	100550145	Ube2u	71279	65941	-2.03485	-2.03485	-2.03485	-2.03485	-2.03485	-2.03485
NM_001033782	1.64e-15	-2.03485	0	1	1	chr7	+	41284326	41290183	Gm5592	5857	2101	-2.03485	-2.03485	-2.03485	-2.03485	-2.03485	-2.03485
NM_001033783	1.64e-15	-2.03485	0	1	1	chr9	-	36532402	36541963	Gm5615	9561	7219	-2.03485	-2.03485	-2.03485	-2.03485	-2.03485	-2.03485
NM_001033791	1.64e-15	-2.03485	0	1	1	chr4	-	121316315	121324917	Gm12888	8602	7421	-2.03485	-2.03485	-2.03485	-2.03485	-2.03485	-2.03485
NM_001033793	1.64e-15	-2.03485	0	1	1	chr9	+	18404417	18411502	Ubtfl1	7085	4328	-2.03485	-2.03485	-2.03485	-2.03485	-2.03485	-2.03485
NM_001033794	1.64e-15	-2.03485	0	1	1	chr9	-	109676733	109702700	Fbxw18	25967	24448	-2.03485	-2.03485	-2.03485	-2.03485	-2.03485	-2.03485
NM_001033799	1.64e-15	-2.03485	0	1	1	chrX	+	76393349	76397979	Cldn34b4	4630	3527	-2.03485	-2.03485	-2.03485	-2.03485	-2.03485	-2.03485
NM_001033876	1.64e-15	-2.03485	0	1	1	chr15	-	72512118	72546279	Kcnk9	34161	32952	-2.03485	-2.03485	-2.03485	-2.03485	-2.03485	-2.03485
NM_001033878	1.64e-15	-2.03485	0	1	1	chr7	-	84994644	85012020	Vmn2r66	17376	13724	-2.03485	-2.03485	-2.03485	-2.03485	-2.03485	-2.03485
NM_001033880	1.64e-15	-2.03485	0	1	1	chrX	-	89930096	89932852	4930415L06Rik	2756	138	-2.03485	-2.03485	-2.03485	-2.03485	-2.03485	-2.03485
NM_001033904	1.64e-15	-2.03485	0	1	1	chr1	+	21368330	21369743	Khdc1c	1413	569	-2.03485	-2.03485	-2.03485	-2.03485	-2.03485	-2.03485
NM_001033980	1.64e-15	-2.03485	0	1	1	chr8	-	120166396	120177469	Fam92b	11073	9884	-2.03485	-2.03485	-2.03485	-2.03485	-2.03485	-2.03485
NM_001033981	1.64e-15	-2.03485	0	1	1	chr11	+	32286963	32287912	Hbq1b	949	201	-2.03485	-2.03485	-2.03485	-2.03485	-2.03485	-2.03485
NM_001034037	1.64e-15	-2.03485	0	1	1	chr14	-	32376501	32388373	1700024G13Rik	11872	11474	-2.03485	-2.03485	-2.03485	-2.03485	-2.03485	-2.03485
NM_001034059	1.64e-15	-2.03485	0	1	1	chrX	+	52791199	52799468	Ccdc160	8269	6733	-2.03485	-2.03485	-2.03485	-2.03485	-2.03485	-2.03485
NM_001034101	1.64e-15	-2.03485	0	1	1	chr4	+	144357963	144364419	Gm13119	6456	4384	-2.03485	-2.03485	-2.03485	-2.03485	-2.03485	-2.03485
NM_001034102	1.64e-15	-2.03485	0	1	1	chr14	-	51711643	51717132	Gm5800	5489	4638	-2.03485	-2.03485	-2.03485	-2.03485	-2.03485	-2.03485
NM_001034856	1.64e-15	-2.03485	0	1	1	chrX	-	38038198	38043114	Btg1-ps2	4916	3722	-2.03485	-2.03485	-2.03485	-2.03485	-2.03485	-2.03485
NM_001034859	1.64e-15	-2.03485	0	1	1	chr18	-	60268300	60273267	Gm4841	4967	2129	-2.03485	-2.03485	-2.03485	-2.03485	-2.03485	-2.03485
NM_001034860	1.64e-15	-2.03485	0	1	1	chr3	+	93068822	93075505	Gm4858	6683	4541	-2.03485	-2.03485	-2.03485	-2.03485	-2.03485	-2.03485
NM_001034872	1.64e-15	-2.03485	0	1	1	chr4	-	130209108	130222295	Gm853	13187	10979	-2.03485	-2.03485	-2.03485	-2.03485	-2.03485	-2.03485
NM_001034874	1.64e-15	-2.03485	0	1	1	chr11	-	66211724	66526126	Shisa6	314402	304244	-2.03485	-2.03485	-2.03485	-2.03485	-2.03485	-2.03485
NM_001034893	1.64e-15	-2.03485	0	1	1	chr7	+	43177587	43192109	Zfp936	14522	11409	-2.03485	-2.03485	-2.03485	-2.03485	-2.03485	-2.03485
NM_001034894	1.64e-15	-2.03485	0	1	1	chrX	+	153118787	153132861	Foxr2	14074	10866	-2.03485	-2.03485	-2.03485	-2.03485	-2.03485	-2.03485
NM_001034905	1.64e-15	-2.03485	0	1	1	chr8	+	19140758	19143010	Spag11b	2252	512	-2.03485	-2.03485	-2.03485	-2.03485	-2.03485	-2.03485
NM_001037167	1.64e-15	-2.03485	0	1	1	chrX	-	154575227	154579330	Samt2	4103	3210	-2.03485	-2.03485	-2.03485	-2.03485	-2.03485	-2.03485
NM_001037168	1.64e-15	-2.03485	0	1	1	chr7	-	18556513	18567305	Psg27	10792	8850	-2.03485	-2.03485	-2.03485	-2.03485	-2.03485	-2.03485
NM_001037247	1.64e-15	-2.03485	0	1	1	chr2	+	152604326	152612729	Defb36	8403	7935	-2.03485	-2.03485	-2.03485	-2.03485	-2.03485	-2.03485
NM_001037502	1.64e-15	-2.03485	0	1	1	chr2	+	152518254	152521447	Defb28	3193	2796	-2.03485	-2.03485	-2.03485	-2.03485	-2.03485	-2.03485
NM_001037539	1.64e-15	-2.03485	0	1	1	chr6	-	99711298	99726392	Prok2	15094	13113	-2.03485	-2.03485	-2.03485	-2.03485	-2.03485	-2.03485
NM_001037634	1.64e-15	-2.03485	0	1	1	chr19	-	11647283	11660559	Oosp2	13276	12603	-2.03485	-2.03485	-2.03485	-2.03485	-2.03485	-2.03485
NM_001037748	1.64e-15	-2.03485	0	1	1	chrY	-	36410568	36735302	Gm20736	324734	323903	-2.03485	-2.03485	-2.03485	-2.03485	-2.03485	-2.03485
NM_001037752	1.64e-15	-2.03485	0	1	1	chr2	-	152593190	152596485	Defb45	3295	2907	-2.03485	-2.03485	-2.03485	-2.03485	-2.03485	-2.03485
NM_001037842	1.64e-15	-2.03485	0	1	1	chr6	-	85760630	85765744	Cml3	5114	3150	-2.03485	-2.03485	-2.03485	-2.03485	-2.03485	-2.03485
NM_001037907	1.64e-15	-2.03485	0	1	1	chr9	+	87015536	87019916	Ripply2	4380	3643	-2.03485	-2.03485	-2.03485	-2.03485	-2.03485	-2.03485
NM_001037919	1.64e-15	-2.03485	0	1	1	chr5	+	11594955	11599480	Gm6460	4525	3704	-2.03485	-2.03485	-2.03485	-2.03485	-2.03485	-2.03485
NM_001037933	1.64e-15	-2.03485	0	1	1	chr2	-	152459054	152464620	Defb23	5566	4942	-2.03485	-2.03485	-2.03485	-2.03485	-2.03485	-2.03485
NM_001038676	1.64e-15	-2.03485	0	1	1	chr7	+	14659707	14665996	Obox7	6289	5025	-2.03485	-2.03485	-2.03485	-2.03485	-2.03485	-2.03485
NM_001038996	1.64e-15	-2.03485	0	1	1	chr6	+	41354104	41357944	Try10	3840	2923	-2.03485	-2.03485	-2.03485	-2.03485	-2.03485	-2.03485
NM_001038997	1.64e-15	-2.03485	0	1	1	chr6	+	41392355	41397256	Gm5771	4901	4053	-2.03485	-2.03485	-2.03485	-2.03485	-2.03485	-2.03485
NM_001039047	1.64e-15	-2.03485	0	1	1	chr11	+	58640464	58652404	Trim58	11940	9748	-2.03485	-2.03485	-2.03485	-2.03485	-2.03485	-2.03485
NM_001039048	1.64e-15	-2.03485	0	1	1	chr4	+	134315119	134329629	Trim63	14510	10112	-2.03485	-2.03485	-2.03485	-2.03485	-2.03485	-2.03485
NM_001039049	1.64e-15	-2.03485	0	1	1	chr12	+	102899305	102900534	Cox8c	1229	753	-2.03485	-2.03485	-2.03485	-2.03485	-2.03485	-2.03485
NM_001039057	1.64e-15	-2.03485	0	1	1	chr16	+	95257557	95300258	Kcnj15	42701	36904	-2.03485	-2.03485	-2.03485	-2.03485	-2.03485	-2.03485
NM_001039116	1.64e-15	-2.03485	0	1	1	chrX	+	102707880	102715209	Dmrtc1b	7329	5962	-2.03485	-2.03485	-2.03485	-2.03485	-2.03485	-2.03485
NM_001039119	1.64e-15	-2.03485	0	1	1	chr8	+	20892666	20897723	Defb33	5057	4631	-2.03485	-2.03485	-2.03485	-2.03485	-2.03485	-2.03485
NM_001039120	1.64e-15	-2.03485	0	1	1	chr2	-	152507755	152511736	Defb26	3981	3334	-2.03485	-2.03485	-2.03485	-2.03485	-2.03485	-2.03485
NM_001039123	1.64e-15	-2.03485	0	1	1	chr1	-	18236472	18237443	Defb18	971	713	-2.03485	-2.03485	-2.03485	-2.03485	-2.03485	-2.03485
NM_001039149	1.64e-15	-2.03485	0	1	1	chr18	+	89197426	89270327	Cd226	72901	70242	-2.03485	-2.03485	-2.03485	-2.03485	-2.03485	-2.03485
NM_001039218	1.64e-15	-2.03485	0	1	1	chr18	+	44027868	44032208	Spink14	4340	568	-2.03485	-2.03485	-2.03485	-2.03485	-2.03485	-2.03485
NM_001039238	1.64e-15	-2.03485	0	1	1	chr17	+	23898721	23900787	Dcpp2	2066	1455	-2.03485	-2.03485	-2.03485	-2.03485	-2.03485	-2.03485
NM_001039240	1.64e-15	-2.03485	0	1	1	chrX	-	60436051	60456195	Gm7073	20144	18725	-2.03485	-2.03485	-2.03485	-2.03485	-2.03485	-2.03485
NM_001039243	1.64e-15	-2.03485	0	1	1	chr7	-	25614620	25615892	Erich4	1272	362	-2.03485	-2.03485	-2.03485	-2.03485	-2.03485	-2.03485
NM_001039501	1.64e-15	-2.03485	0	1	1	chr2	+	164656045	164657368	Wfdc10	1323	864	-2.03485	-2.03485	-2.03485	-2.03485	-2.03485	-2.03485
NM_001039544	1.64e-15	-2.03485	0	1	1	chr4	-	62083475	62087312	Mup3	3837	2800	-2.03485	-2.03485	-2.03485	-2.03485	-2.03485	-2.03485
NM_001039545	1.64e-15	-2.03485	0	1	1	chr11	+	67171026	67197517	Myh2	26491	17679	-2.03485	-2.03485	-2.03485	-2.03485	-2.03485	-2.03485
NM_001039566	1.64e-15	-2.03485	0	1	1	chr14	-	63034086	63037846	Defb30	3760	2626	-2.03485	-2.03485	-2.03485	-2.03485	-2.03485	-2.03485
NM_001039594	1.64e-15	-2.03485	0	1	1	chr3	-	92925286	92926230	Lce3a	944	395	-2.03485	-2.03485	-2.03485	-2.03485	-2.03485	-2.03485
NM_001039646	1.64e-15	-2.03485	0	1	1	chr5	-	105215698	105239533	Gbp10	23835	20307	-2.03485	-2.03485	-2.03485	-2.03485	-2.03485	-2.03485
NM_001039688	1.64e-15	-2.03485	0	1	1	chrX	+	37265374	37270135	Rhox4a	4761	3870	-2.03485	-2.03485	-2.03485	-2.03485	-2.03485	-2.03485
NM_001039689	1.64e-15	-2.03485	0	1	1	chrX	+	37480336	37485124	Rhox4c	4788	3885	-2.03485	-2.03485	-2.03485	-2.03485	-2.03485	-2.03485
NM_001039695	1.64e-15	-2.03485	0	1	1	chrX	+	37514534	37519175	Rhox4d	4641	2607	-2.03485	-2.03485	-2.03485	-2.03485	-2.03485	-2.03485
NM_001039696	1.64e-15	-2.03485	0	1	1	chrX	-	37602894	37607686	Rhox4f	4792	3863	-2.03485	-2.03485	-2.03485	-2.03485	-2.03485	-2.03485
NM_001039698	1.64e-15	-2.03485	0	1	1	chrX	-	37646500	37651327	Rhox4g	4827	3849	-2.03485	-2.03485	-2.03485	-2.03485	-2.03485	-2.03485
NM_001039889	1.64e-15	-2.03485	0	1	1	chr5	+	138037223	138050633	Smok3b	13410	10664	-2.03485	-2.03485	-2.03485	-2.03485	-2.03485	-2.03485
NM_001040055	1.64e-15	-2.03485	0	1	1	chr2	+	164715304	164718068	Spint5	2764	2321	-2.03485	-2.03485	-2.03485	-2.03485	-2.03485	-2.03485
NM_001040089	1.64e-15	-2.03485	0	1	1	chrX	+	37581351	37585496	Rhox3f	4145	3312	-2.03485	-2.03485	-2.03485	-2.03485	-2.03485	-2.03485
NM_001040434	1.64e-15	-2.03485	0	1	1	chrX	+	143099593	143104335	Rgag1	4742	600	-2.03485	-2.03485	-2.03485	-2.03485	-2.03485	-2.03485
NM_001040669	1.64e-15	-2.03485	0	1	1	chrX	-	25277482	25301455	Gm5169	23973	23083	-2.03485	-2.03485	-2.03485	-2.03485	-2.03485	-2.03485
NM_001040696	1.64e-15	-2.03485	0	1	1	chr11	-	71153101	71230733	Nlrp1b	77632	67869	-2.03485	-2.03485	-2.03485	-2.03485	-2.03485	-2.03485
NM_001042630	1.64e-15	-2.03485	0	1	1	chr2	+	25657951	25662230	Lcn5	4279	3102	-2.03485	-2.03485	-2.03485	-2.03485	-2.03485	-2.03485
NM_001045518	1.64e-15	-2.03485	0	1	1	chr9	-	76490704	76545804	Fam83b	55100	46783	-2.03485	-2.03485	-2.03485	-2.03485	-2.03485	-2.03485
NM_001045530	1.64e-15	-2.03485	0	1	1	chr11	+	43528748	43586999	Ccnjl	58251	52987	-2.03485	-2.03485	-2.03485	-2.03485	-2.03485	-2.03485
NM_001045532	1.64e-15	-2.03485	0	1	1	chr13	+	27849341	27857708	Prl2c1	8367	7601	-2.03485	-2.03485	-2.03485	-2.03485	-2.03485	-2.03485
NM_001045539	1.64e-15	-2.03485	0	1	1	chrX	-	73107634	73117702	Xlr5a	10068	7863	-2.03485	-2.03485	-2.03485	-2.03485	-2.03485	-2.03485
NM_001045542	1.64e-15	-2.03485	0	1	1	chr11	+	58432558	58441622	Gm12253	9064	7708	-2.03485	-2.03485	-2.03485	-2.03485	-2.03485	-2.03485
NM_001048217	1.64e-15	-2.03485	0	1	1	chr18	-	44190044	44196177	Spink11	6133	3649	-2.03485	-2.03485	-2.03485	-2.03485	-2.03485	-2.03485
NM_001048219	1.64e-15	-2.03485	0	1	1	chr7	+	26535022	26574146	Nlrp9a	39124	35790	-2.03485	-2.03485	-2.03485	-2.03485	-2.03485	-2.03485
NM_001076679	1.64e-15	-2.03485	0	1	1	chr3	-	15296550	15332302	Gm9733	35752	35134	-2.03485	-2.03485	-2.03485	-2.03485	-2.03485	-2.03485
NM_001076790	1.64e-15	-2.03485	0	1	1	chr13	+	33661404	33671585	Serpinb6d	10181	8714	-2.03485	-2.03485	-2.03485	-2.03485	-2.03485	-2.03485
NM_001077410	1.64e-15	-2.03485	0	1	1	chr6	+	48647233	48660875	Gimap8	13642	6816	-2.03485	-2.03485	-2.03485	-2.03485	-2.03485	-2.03485
NM_001077424	1.64e-15	-2.03485	0	1	1	chr9	+	99612501	99622367	A4gnt	9866	7109	-2.03485	-2.03485	-2.03485	-2.03485	-2.03485	-2.03485
NM_001077632	1.64e-15	-2.03485	0	1	1	chr2	-	147177545	147186402	Nkx2-2	8857	5138	-2.03485	-2.03485	-2.03485	-2.03485	-2.03485	-2.03485
NM_001077633	1.64e-15	-2.03485	0	1	1	chr17	+	23917457	23919441	Dcpp3	1984	1374	-2.03485	-2.03485	-2.03485	-2.03485	-2.03485	-2.03485
NM_001079865	1.64e-15	-2.03485	0	1	1	chr8	+	104947355	104955962	Ces2f	8607	6784	-2.03485	-2.03485	-2.03485	-2.03485	-2.03485	-2.03485
NM_001079931	1.64e-15	-2.03485	0	1	1	chr8	-	43673657	43699491	Gm5347	25834	23270	-2.03485	-2.03485	-2.03485	-2.03485	-2.03485	-2.03485
NM_001079933	1.64e-15	-2.03485	0	1	1	chr8	+	21618167	21618972	Defa26	805	418	-2.03485	-2.03485	-2.03485	-2.03485	-2.03485	-2.03485
NM_001080550	1.64e-15	-2.03485	0	1	1	chr2	-	164596457	164613626	Wfdc8	17169	13589	-2.03485	-2.03485	-2.03485	-2.03485	-2.03485	-2.03485
NM_001080712	1.64e-15	-2.03485	0	1	1	chr4	-	134190803	134203004	Gm7534	12201	9863	-2.03485	-2.03485	-2.03485	-2.03485	-2.03485	-2.03485
NM_001080771	1.64e-15	-2.03485	0	1	1	chr4	-	21677479	21685963	Prdm13	8484	4208	-2.03485	-2.03485	-2.03485	-2.03485	-2.03485	-2.03485
NM_001080809	1.64e-15	-2.03485	0	1	1	chr1	+	67123026	67231267	Cps1	108241	102679	-2.03485	-2.03485	-2.03485	-2.03485	-2.03485	-2.03485
NM_001080811	1.64e-15	-2.03485	0	1	1	chr2	+	153974944	154000495	Bpifa6	25551	23979	-2.03485	-2.03485	-2.03485	-2.03485	-2.03485	-2.03485
NM_001080933	1.64e-15	-2.03485	0	1	1	chr11	-	89421085	89538555	Ankfn1	117470	115239	-2.03485	-2.03485	-2.03485	-2.03485	-2.03485	-2.03485
NM_001080942	1.64e-15	-2.03485	0	1	1	chr7	-	13554865	13571067	Bsph2	16202	15672	-2.03485	-2.03485	-2.03485	-2.03485	-2.03485	-2.03485
NM_001080963	1.64e-15	-2.03485	0	1	1	chr7	+	129257093	129391307	Ppapdc1a	134214	133115	-2.03485	-2.03485	-2.03485	-2.03485	-2.03485	-2.03485
NM_001080966	1.64e-15	-2.03485	0	1	1	chr7	+	6995384	7003091	Aurkc	7707	6269	-2.03485	-2.03485	-2.03485	-2.03485	-2.03485	-2.03485
NM_001081010	1.64e-15	-2.03485	0	1	1	chr2	+	37266950	37271387	Olfr367-ps	4437	3334	-2.03485	-2.03485	-2.03485	-2.03485	-2.03485	-2.03485
NM_001081032	1.64e-15	-2.03485	0	1	1	chr17	-	36164443	36168537	Gm8909	4094	2737	-2.03485	-2.03485	-2.03485	-2.03485	-2.03485	-2.03485
NM_001081063	1.64e-15	-2.03485	0	1	1	chr14	-	64075442	64085389	Prss55	9947	8932	-2.03485	-2.03485	-2.03485	-2.03485	-2.03485	-2.03485
NM_001081067	1.64e-15	-2.03485	0	1	1	chr15	-	60917588	60921270	A1bg	3682	1859	-2.03485	-2.03485	-2.03485	-2.03485	-2.03485	-2.03485
NM_001081072	1.64e-15	-2.03485	0	1	1	chr18	+	58556239	58612869	Slc27a6	56630	54032	-2.03485	-2.03485	-2.03485	-2.03485	-2.03485	-2.03485
NM_001081082	1.64e-15	-2.03485	0	1	1	chr1	-	87098001	87101606	Alpi	3605	1268	-2.03485	-2.03485	-2.03485	-2.03485	-2.03485	-2.03485
NM_001081095	1.64e-15	-2.03485	0	1	1	chr4	+	39450292	39451778	1700009N14Rik	1486	224	-2.03485	-2.03485	-2.03485	-2.03485	-2.03485	-2.03485
NM_001081096	1.64e-15	-2.03485	0	1	1	chr4	-	86444697	86558303	Saxo1	113606	111493	-2.03485	-2.03485	-2.03485	-2.03485	-2.03485	-2.03485
NM_001081106	1.64e-15	-2.03485	0	1	1	chr5	+	37735518	37739820	Cytl1	4302	3246	-2.03485	-2.03485	-2.03485	-2.03485	-2.03485	-2.03485
NM_001081123	1.64e-15	-2.03485	0	1	1	chrX	+	49470449	49500250	Arhgap36	29801	26762	-2.03485	-2.03485	-2.03485	-2.03485	-2.03485	-2.03485
NM_001081125	1.64e-15	-2.03485	0	1	1	chr1	-	118834060	119053619	Gli2	219559	210127	-2.03485	-2.03485	-2.03485	-2.03485	-2.03485	-2.03485
NM_001081134	1.64e-15	-2.03485	0	1	1	chr2	-	168261697	168269331	Kcng1	7634	5318	-2.03485	-2.03485	-2.03485	-2.03485	-2.03485	-2.03485
NM_001081136	1.64e-15	-2.03485	0	1	1	chrX	+	100572246	100578206	Awat1	5960	4565	-2.03485	-2.03485	-2.03485	-2.03485	-2.03485	-2.03485
NM_001081140	1.64e-15	-2.03485	0	1	1	chr3	+	107183142	107195721	Kcna10	12579	10753	-2.03485	-2.03485	-2.03485	-2.03485	-2.03485	-2.03485
NM_001081148	1.64e-15	-2.03485	0	1	1	chr7	-	26665226	26686430	Cyp2b23	21204	19022	-2.03485	-2.03485	-2.03485	-2.03485	-2.03485	-2.03485
NM_001081169	1.64e-15	-2.03485	0	1	1	chr12	+	112106682	112127573	Aspg	20891	18073	-2.03485	-2.03485	-2.03485	-2.03485	-2.03485	-2.03485
NM_001081200	1.64e-15	-2.03485	0	1	1	chr3	+	93144786	93149471	Crnn	4685	3057	-2.03485	-2.03485	-2.03485	-2.03485	-2.03485	-2.03485
NM_001081239	1.64e-15	-2.03485	0	1	1	chr7	+	4237753	4243463	Lilra5	5710	3599	-2.03485	-2.03485	-2.03485	-2.03485	-2.03485	-2.03485
NM_001081246	1.64e-15	-2.03485	0	1	1	chr10	+	100592385	100618391	1700017N19Rik	26006	24316	-2.03485	-2.03485	-2.03485	-2.03485	-2.03485	-2.03485
NM_001081248	1.64e-15	-2.03485	0	1	1	chr4	+	144613706	144623398	Gm13177	9692	8468	-2.03485	-2.03485	-2.03485	-2.03485	-2.03485	-2.03485
NM_001081250	1.64e-15	-2.03485	0	1	1	chr11	+	67327102	67371502	Myh13	44400	38516	-2.03485	-2.03485	-2.03485	-2.03485	-2.03485	-2.03485
NM_001081273	1.64e-15	-2.03485	0	1	1	chr6	+	48929895	48933687	1600015I10Rik	3792	1308	-2.03485	-2.03485	-2.03485	-2.03485	-2.03485	-2.03485
NM_001081281	1.64e-15	-2.03485	0	1	1	chr3	+	19644459	19691599	Trim55	47140	44775	-2.03485	-2.03485	-2.03485	-2.03485	-2.03485	-2.03485
NM_001081283	1.64e-15	-2.03485	0	1	1	chrX	+	99821068	99846345	Tmem28	25277	23861	-2.03485	-2.03485	-2.03485	-2.03485	-2.03485	-2.03485
NM_001081284	1.64e-15	-2.03485	0	1	1	chr4	-	96723886	96785160	Gm12695	61274	59636	-2.03485	-2.03485	-2.03485	-2.03485	-2.03485	-2.03485
NM_001081285	1.64e-15	-2.03485	0	1	1	chr4	+	60003548	60006214	Mup6	2666	2126	-2.03485	-2.03485	-2.03485	-2.03485	-2.03485	-2.03485
NM_001081289	1.64e-15	-2.03485	0	1	1	chr2	+	178414533	178422161	Fam217b	7628	4685	-2.03485	-2.03485	-2.03485	-2.03485	-2.03485	-2.03485
NM_001081318	1.64e-15	-2.03485	0	1	1	chr6	-	141972195	142008745	Gm6614	36550	34597	-2.03485	-2.03485	-2.03485	-2.03485	-2.03485	-2.03485
NM_001081325	1.64e-15	-2.03485	0	1	1	chr7	-	14222402	14254870	Sult2a6	32468	31499	-2.03485	-2.03485	-2.03485	-2.03485	-2.03485	-2.03485
NM_001081327	1.64e-15	-2.03485	0	1	1	chr7	+	121392295	121501768	Hs3st2	109473	105542	-2.03485	-2.03485	-2.03485	-2.03485	-2.03485	-2.03485
NM_001081328	1.64e-15	-2.03485	0	1	1	chr18	+	59175339	59411336	Chsy3	235997	215369	-2.03485	-2.03485	-2.03485	-2.03485	-2.03485	-2.03485
NM_001081329	1.64e-15	-2.03485	0	1	1	chr7	-	123478638	123500449	Zkscan2	21811	16125	-2.03485	-2.03485	-2.03485	-2.03485	-2.03485	-2.03485
NM_001081403	1.64e-15	-2.03485	0	1	1	chr18	-	21550376	21652368	Klhl14	101992	96246	-2.03485	-2.03485	-2.03485	-2.03485	-2.03485	-2.03485
NM_001081416	1.64e-15	-2.03485	0	1	1	chr17	-	7738567	7804974	Fndc1	66407	57003	-2.03485	-2.03485	-2.03485	-2.03485	-2.03485	-2.03485
NM_001081425	1.64e-15	-2.03485	0	1	1	chr13	+	46418299	46431099	Rbm24	12800	9576	-2.03485	-2.03485	-2.03485	-2.03485	-2.03485	-2.03485
NM_001081493	1.64e-15	-2.03485	0	1	1	chr13	-	99898482	99900683	Cartpt	2201	1326	-2.03485	-2.03485	-2.03485	-2.03485	-2.03485	-2.03485
NM_001081565	1.64e-15	-2.03485	0	1	1	chrX	-	8685330	8690844	Ssxb8	5514	4996	-2.03485	-2.03485	-2.03485	-2.03485	-2.03485	-2.03485
NM_001081642	1.64e-15	-2.03485	0	1	1	chrX	-	73074344	73082507	Xlr4a	8163	5103	-2.03485	-2.03485	-2.03485	-2.03485	-2.03485	-2.03485
NM_001081644	1.64e-15	-2.03485	0	1	1	chr4	+	73653245	73672397	Gm428	19152	8725	-2.03485	-2.03485	-2.03485	-2.03485	-2.03485	-2.03485
NM_001081657	1.64e-15	-2.03485	0	1	1	chrX	-	24753161	24775164	Gm5935	22003	21128	-2.03485	-2.03485	-2.03485	-2.03485	-2.03485	-2.03485
NM_001081658	1.64e-15	-2.03485	0	1	1	chr1	-	63622850	63686927	Dytn	64077	57938	-2.03485	-2.03485	-2.03485	-2.03485	-2.03485	-2.03485
NM_001081661	1.64e-15	-2.03485	0	1	1	chrX	+	114907581	114908510	Ube2dnl2	929	186	-2.03485	-2.03485	-2.03485	-2.03485	-2.03485	-2.03485
NM_001081662	1.64e-15	-2.03485	0	1	1	chr8	+	21958713	21964303	Fam90a1a	5590	1817	-2.03485	-2.03485	-2.03485	-2.03485	-2.03485	-2.03485
NM_001081664	1.64e-15	-2.03485	0	1	1	chr2	-	85484091	85518935	4833423E24Rik	34844	30240	-2.03485	-2.03485	-2.03485	-2.03485	-2.03485	-2.03485
NM_001081665	1.64e-15	-2.03485	0	1	1	chr6	+	55837017	55978598	Ccdc129	141581	138229	-2.03485	-2.03485	-2.03485	-2.03485	-2.03485	-2.03485
NM_001081669	1.64e-15	-2.03485	0	1	1	chrX	+	37493409	37497715	Rhox2d	4306	3511	-2.03485	-2.03485	-2.03485	-2.03485	-2.03485	-2.03485
NM_001081670	1.64e-15	-2.03485	0	1	1	chrX	+	74837195	74843369	Gm5936	6174	3303	-2.03485	-2.03485	-2.03485	-2.03485	-2.03485	-2.03485
NM_001081671	1.64e-15	-2.03485	0	1	1	chrX	-	155124980	155147849	Cldn34b2	22869	21675	-2.03485	-2.03485	-2.03485	-2.03485	-2.03485	-2.03485
NM_001081957	1.64e-15	-2.03485	0	1	1	chr11	+	83704055	83706269	Wfdc17	2214	1745	-2.03485	-2.03485	-2.03485	-2.03485	-2.03485	-2.03485
NM_001082535	1.64e-15	-2.03485	0	1	1	chr11	+	104186326	104191166	Sppl2c	4840	2165	-2.03485	-2.03485	-2.03485	-2.03485	-2.03485	-2.03485
NM_001082542	1.64e-15	-2.03485	0	1	1	chr16	+	36210402	36217788	Gm5416	7386	7092	-2.03485	-2.03485	-2.03485	-2.03485	-2.03485	-2.03485
NM_001082545	1.64e-15	-2.03485	0	1	1	chr16	-	36403945	36408363	Stfa2	4418	3995	-2.03485	-2.03485	-2.03485	-2.03485	-2.03485	-2.03485
NM_001082546	1.64e-15	-2.03485	0	1	1	chr16	-	36359381	36367570	BC100530	8189	7748	-2.03485	-2.03485	-2.03485	-2.03485	-2.03485	-2.03485
NM_001082547	1.64e-15	-2.03485	0	1	1	chr16	+	36184211	36188110	Gm5483	3899	2041	-2.03485	-2.03485	-2.03485	-2.03485	-2.03485	-2.03485
NM_001082573	1.64e-15	-2.03485	0	1	1	chr1	-	65071524	65073532	Crygc	2008	1379	-2.03485	-2.03485	-2.03485	-2.03485	-2.03485	-2.03485
NM_001082976	1.64e-15	-2.03485	0	1	1	chr12	-	101645445	101718523	Tc2n	73078	66985	-2.03485	-2.03485	-2.03485	-2.03485	-2.03485	-2.03485
NM_001083322	1.64e-15	-2.03485	0	1	1	chr6	-	129610322	129623864	Klrk1	13542	6360	-2.03485	-2.03485	-2.03485	-2.03485	-2.03485	-2.03485
NM_001083890	1.64e-15	-2.03485	0	1	1	chr13	+	65033057	65038004	Spata31d1c	4947	1557	-2.03485	-2.03485	-2.03485	-2.03485	-2.03485	-2.03485
NM_001085348	1.64e-15	-2.03485	0	1	1	chrX	+	37530467	37541809	Rhox2e	11342	10563	-2.03485	-2.03485	-2.03485	-2.03485	-2.03485	-2.03485
NM_001085356	1.64e-15	-2.03485	0	1	1	chrX	+	37571420	37576159	Rhox2f	4739	3960	-2.03485	-2.03485	-2.03485	-2.03485	-2.03485	-2.03485
NM_001085414	1.64e-15	-2.03485	0	1	1	chr4	-	143894236	143900380	Pramef6	6144	4657	-2.03485	-2.03485	-2.03485	-2.03485	-2.03485	-2.03485
NM_001085418	1.64e-15	-2.03485	0	1	1	chr4	-	144270632	144280466	Pramel5	9834	7687	-2.03485	-2.03485	-2.03485	-2.03485	-2.03485	-2.03485
NM_001085419	1.64e-15	-2.03485	0	1	1	chr4	+	144099879	144110101	Gm13102	10222	7783	-2.03485	-2.03485	-2.03485	-2.03485	-2.03485	-2.03485
NM_001085502	1.64e-15	-2.03485	0	1	1	chr4	+	123201552	123216207	Nt5c1a	14655	13552	-2.03485	-2.03485	-2.03485	-2.03485	-2.03485	-2.03485
NM_001085503	1.64e-15	-2.03485	0	1	1	chr4	-	144453770	144463756	Aadacl3	9986	6833	-2.03485	-2.03485	-2.03485	-2.03485	-2.03485	-2.03485
NM_001085504	1.64e-15	-2.03485	0	1	1	chr4	-	144669936	144686368	Gm436	16432	15208	-2.03485	-2.03485	-2.03485	-2.03485	-2.03485	-2.03485
NM_001085505	1.64e-15	-2.03485	0	1	1	chr4	+	148643316	148671572	Gm572	28256	26871	-2.03485	-2.03485	-2.03485	-2.03485	-2.03485	-2.03485
NM_001085506	1.64e-15	-2.03485	0	1	1	chrX	-	72381869	72386858	Magea10	4989	3168	-2.03485	-2.03485	-2.03485	-2.03485	-2.03485	-2.03485
NM_001085511	1.64e-15	-2.03485	0	1	1	chrX	+	89752267	89755491	4932429P05Rik	3224	131	-2.03485	-2.03485	-2.03485	-2.03485	-2.03485	-2.03485
NM_001085516	1.64e-15	-2.03485	0	1	1	chr4	+	101940406	101943183	Gm12794	2777	1325	-2.03485	-2.03485	-2.03485	-2.03485	-2.03485	-2.03485
NM_001085520	1.64e-15	-2.03485	0	1	1	chr4	+	101986839	101990231	Gm12789	3392	2545	-2.03485	-2.03485	-2.03485	-2.03485	-2.03485	-2.03485
NM_001085521	1.64e-15	-2.03485	0	1	1	chr2	+	149830782	150004392	Syndig1	173610	170838	-2.03485	-2.03485	-2.03485	-2.03485	-2.03485	-2.03485
NM_001085530	1.64e-15	-2.03485	0	1	1	chr4	-	42522438	42528237	Fam205a2	5799	314	-2.03485	-2.03485	-2.03485	-2.03485	-2.03485	-2.03485
NM_001085534	1.64e-15	-2.03485	0	1	1	chrX	+	78125466	78130403	Gm5938	4937	4162	-2.03485	-2.03485	-2.03485	-2.03485	-2.03485	-2.03485
NM_001085536	1.64e-15	-2.03485	0	1	1	chr4	-	144703190	144721404	Gm13178	18214	16987	-2.03485	-2.03485	-2.03485	-2.03485	-2.03485	-2.03485
NM_001085540	1.64e-15	-2.03485	0	1	1	chr4	-	143991126	143994369	Pramef17	3243	1498	-2.03485	-2.03485	-2.03485	-2.03485	-2.03485	-2.03485
NM_001085541	1.64e-15	-2.03485	0	1	1	chr4	+	144330248	144333465	Gm13128	3217	1472	-2.03485	-2.03485	-2.03485	-2.03485	-2.03485	-2.03485
NM_001085542	1.64e-15	-2.03485	0	1	1	chr4	-	144554999	144565134	Gm13124	10135	8914	-2.03485	-2.03485	-2.03485	-2.03485	-2.03485	-2.03485
NM_001085544	1.64e-15	-2.03485	0	1	1	chrX	+	77864757	77870033	Gm14744	5276	4476	-2.03485	-2.03485	-2.03485	-2.03485	-2.03485	-2.03485
NM_001093775	1.64e-15	-2.03485	0	1	1	chr12	+	29528383	29923209	Myt1l	394826	361344	-2.03485	-2.03485	-2.03485	-2.03485	-2.03485	-2.03485
NM_001097621	1.64e-15	-2.03485	0	1	1	chr12	+	112146207	112181747	Kif26a	35540	28601	-2.03485	-2.03485	-2.03485	-2.03485	-2.03485	-2.03485
NM_001097977	1.64e-15	-2.03485	0	1	1	chr2	-	151086785	151092350	Gm14151	5565	2893	-2.03485	-2.03485	-2.03485	-2.03485	-2.03485	-2.03485
NM_001097980	1.64e-15	-2.03485	0	1	1	chrX	-	154886802	154890267	Cldn34b1	3465	2384	-2.03485	-2.03485	-2.03485	-2.03485	-2.03485	-2.03485
NM_001098222	1.64e-15	-2.03485	0	1	1	chrX	+	135885850	135891081	Bhlhb9	5231	1659	-2.03485	-2.03485	-2.03485	-2.03485	-2.03485	-2.03485
NM_001098267	1.64e-15	-2.03485	0	1	1	chr17	-	7350903	7352696	Ttll2	1793	170	-2.03485	-2.03485	-2.03485	-2.03485	-2.03485	-2.03485
NM_001098269	1.64e-15	-2.03485	0	1	1	chr14	-	43602626	43608013	Gm10375	5387	4540	-2.03485	-2.03485	-2.03485	-2.03485	-2.03485	-2.03485
NM_001098669	1.64e-15	-2.03485	0	1	1	chr6	-	129656345	129660596	Klrc2	4251	847	-2.03485	-2.03485	-2.03485	-2.03485	-2.03485	-2.03485
NM_001098799	1.64e-15	-2.03485	0	1	1	chr2	+	163225453	163323102	Tox2	97649	92522	-2.03485	-2.03485	-2.03485	-2.03485	-2.03485	-2.03485
NM_001098842	1.64e-15	-2.03485	0	1	1	chrX	-	68892372	68893053	Gm6812	681	154	-2.03485	-2.03485	-2.03485	-2.03485	-2.03485	-2.03485
NM_001099277	1.64e-15	-2.03485	0	1	1	chr7	+	16071941	16096328	Zfp541	24387	19826	-2.03485	-2.03485	-2.03485	-2.03485	-2.03485	-2.03485
NM_001099296	1.64e-15	-2.03485	0	1	1	chr4	-	134251109	134254106	Grrp1	2997	1771	-2.03485	-2.03485	-2.03485	-2.03485	-2.03485	-2.03485
NM_001099299	1.64e-15	-2.03485	0	1	1	chr4	-	153373220	153482830	Ajap1	109610	106543	-2.03485	-2.03485	-2.03485	-2.03485	-2.03485	-2.03485
NM_001099301	1.64e-15	-2.03485	0	1	1	chr2	+	25737008	25740097	Obp2b	3089	2357	-2.03485	-2.03485	-2.03485	-2.03485	-2.03485	-2.03485
NM_001099302	1.64e-15	-2.03485	0	1	1	chrX	-	74639118	74645635	Gm5640	6517	3656	-2.03485	-2.03485	-2.03485	-2.03485	-2.03485	-2.03485
NM_001099305	1.64e-15	-2.03485	0	1	1	chrX	-	74480286	74481399	Gm6880	1113	486	-2.03485	-2.03485	-2.03485	-2.03485	-2.03485	-2.03485
NM_001099306	1.64e-15	-2.03485	0	1	1	chrX	+	74740926	74742188	Gm6890	1262	486	-2.03485	-2.03485	-2.03485	-2.03485	-2.03485	-2.03485
NM_001099307	1.64e-15	-2.03485	0	1	1	chrX	-	79482567	79517285	Gm7173	34718	31886	-2.03485	-2.03485	-2.03485	-2.03485	-2.03485	-2.03485
NM_001099309	1.64e-15	-2.03485	0	1	1	chr4	-	121614003	121622125	Gm12887	8122	7473	-2.03485	-2.03485	-2.03485	-2.03485	-2.03485	-2.03485
NM_001099310	1.64e-15	-2.03485	0	1	1	chrX	-	79330512	79358068	Gm8787	27556	26166	-2.03485	-2.03485	-2.03485	-2.03485	-2.03485	-2.03485
NM_001099316	1.64e-15	-2.03485	0	1	1	chrX	+	37412104	37416806	Rhox2b	4702	3941	-2.03485	-2.03485	-2.03485	-2.03485	-2.03485	-2.03485
NM_001099318	1.64e-15	-2.03485	0	1	1	chrX	+	37453658	37458375	Rhox2c	4717	3938	-2.03485	-2.03485	-2.03485	-2.03485	-2.03485	-2.03485
NM_001099328	1.64e-15	-2.03485	0	1	1	chr2	+	174643533	174710830	Zfp831	67297	57492	-2.03485	-2.03485	-2.03485	-2.03485	-2.03485	-2.03485
NM_001099329	1.64e-15	-2.03485	0	1	1	chr7	+	33743798	33745103	Scgb1b24	1305	905	-2.03485	-2.03485	-2.03485	-2.03485	-2.03485	-2.03485
NM_001099331	1.64e-15	-2.03485	0	1	1	chr2	+	163492317	163502612	R3hdml	10295	1051	-2.03485	-2.03485	-2.03485	-2.03485	-2.03485	-2.03485
NM_001099644	1.64e-15	-2.03485	0	1	1	chr9	-	48899212	48911099	Htr3a	11887	9560	-2.03485	-2.03485	-2.03485	-2.03485	-2.03485	-2.03485
NM_001099664	1.64e-15	-2.03485	0	1	1	chr17	-	24657329	24658425	Npw	1096	490	-2.03485	-2.03485	-2.03485	-2.03485	-2.03485	-2.03485
NM_001099918	1.64e-15	-2.03485	0	1	1	chr6	-	128706507	128723046	Klrb1	16539	15820	-2.03485	-2.03485	-2.03485	-2.03485	-2.03485	-2.03485
NM_001100182	1.64e-15	-2.03485	0	1	1	chr4	-	96099317	96141152	Cyp2j12	41835	39891	-2.03485	-2.03485	-2.03485	-2.03485	-2.03485	-2.03485
NM_001100183	1.64e-15	-2.03485	0	1	1	chr4	+	115242083	115254557	Cyp4a29	12474	10944	-2.03485	-2.03485	-2.03485	-2.03485	-2.03485	-2.03485
NM_001100185	1.64e-15	-2.03485	0	1	1	chr4	+	115452603	115471062	Cyp4a30b	18459	16932	-2.03485	-2.03485	-2.03485	-2.03485	-2.03485	-2.03485
NM_001100444	1.64e-15	-2.03485	0	1	1	chrX	-	24474307	24499163	Gm5934	24856	23865	-2.03485	-2.03485	-2.03485	-2.03485	-2.03485	-2.03485
NM_001100445	1.64e-15	-2.03485	0	1	1	chrX	-	26287198	26310044	Gm2030	22846	21939	-2.03485	-2.03485	-2.03485	-2.03485	-2.03485	-2.03485
NM_001100446	1.64e-15	-2.03485	0	1	1	chrX	-	24552249	24573305	Gm4297	21056	20067	-2.03485	-2.03485	-2.03485	-2.03485	-2.03485	-2.03485
NM_001100455	1.64e-15	-2.03485	0	1	1	chr2	+	25777016	25780279	Lcn11	3263	2611	-2.03485	-2.03485	-2.03485	-2.03485	-2.03485	-2.03485
NM_001100461	1.64e-15	-2.03485	0	1	1	chrX	-	73033980	73037103	Pnma5	3123	836	-2.03485	-2.03485	-2.03485	-2.03485	-2.03485	-2.03485
NM_001100464	1.64e-15	-2.03485	0	1	1	chr7	-	34011918	34013942	Scgb2b27	2024	451	-2.03485	-2.03485	-2.03485	-2.03485	-2.03485	-2.03485
NM_001100465	1.64e-15	-2.03485	0	1	1	chrX	-	37668996	37673277	Rhox2h	4281	3502	-2.03485	-2.03485	-2.03485	-2.03485	-2.03485	-2.03485
NM_001100616	1.64e-15	-2.03485	0	1	1	chrX	-	124127338	124135910	Vmn2r121	8572	5510	-2.03485	-2.03485	-2.03485	-2.03485	-2.03485	-2.03485
NM_001101452	1.64e-15	-2.03485	0	1	1	chr10	-	33766423	33782115	Gm4794	15692	14810	-2.03485	-2.03485	-2.03485	-2.03485	-2.03485	-2.03485
NM_001101453	1.64e-15	-2.03485	0	1	1	chr11	+	105994674	106005443	Ace3	10769	8555	-2.03485	-2.03485	-2.03485	-2.03485	-2.03485	-2.03485
NM_001101461	1.64e-15	-2.03485	0	1	1	chr3	-	91088136	91090805	9130204L05Rik	2669	2178	-2.03485	-2.03485	-2.03485	-2.03485	-2.03485	-2.03485
NM_001101463	1.64e-15	-2.03485	0	1	1	chr5	-	145029599	145032764	Gm4871	3165	2036	-2.03485	-2.03485	-2.03485	-2.03485	-2.03485	-2.03485
NM_001101464	1.64e-15	-2.03485	0	1	1	chr6	+	70956605	70961066	Foxi3	4461	3255	-2.03485	-2.03485	-2.03485	-2.03485	-2.03485	-2.03485
NM_001101467	1.64e-15	-2.03485	0	1	1	chr7	-	26931630	26939386	Cyp2a22	7756	4309	-2.03485	-2.03485	-2.03485	-2.03485	-2.03485	-2.03485
NM_001101472	1.64e-15	-2.03485	0	1	1	chr12	+	104314569	104320586	Serpina3j	6017	4018	-2.03485	-2.03485	-2.03485	-2.03485	-2.03485	-2.03485
NM_001101475	1.64e-15	-2.03485	0	1	1	chr18	+	60293379	60303016	F830016B08Rik	9637	6340	-2.03485	-2.03485	-2.03485	-2.03485	-2.03485	-2.03485
NM_001101479	1.64e-15	-2.03485	0	1	1	chr3	-	46442196	46447941	Pabpc4l	5745	527	-2.03485	-2.03485	-2.03485	-2.03485	-2.03485	-2.03485
NM_001101534	1.64e-15	-2.03485	0	1	1	chr7	-	13909676	13989588	Sult2a4	79912	78923	-2.03485	-2.03485	-2.03485	-2.03485	-2.03485	-2.03485
NM_001101586	1.64e-15	-2.03485	0	1	1	chr7	-	14067554	14122993	Sult2a3	55439	54581	-2.03485	-2.03485	-2.03485	-2.03485	-2.03485	-2.03485
NM_001101597	1.64e-15	-2.03485	0	1	1	chr9	+	31271400	31275385	Gm7244	3985	3267	-2.03485	-2.03485	-2.03485	-2.03485	-2.03485	-2.03485
NM_001101603	1.64e-15	-2.03485	0	1	1	chr4	+	120588744	120609672	Gm8439	20928	20509	-2.03485	-2.03485	-2.03485	-2.03485	-2.03485	-2.03485
NM_001101606	1.64e-15	-2.03485	0	1	1	chrX	-	167063448	167070370	Gm8817	6922	6352	-2.03485	-2.03485	-2.03485	-2.03485	-2.03485	-2.03485
NM_001101628	1.64e-15	-2.03485	0	1	1	chr9	+	106626581	106627612	Iqcf6	1031	557	-2.03485	-2.03485	-2.03485	-2.03485	-2.03485	-2.03485
NM_001101640	1.64e-15	-2.03485	0	1	1	chr16	-	26503792	26526771	Tmem207	22979	19537	-2.03485	-2.03485	-2.03485	-2.03485	-2.03485	-2.03485
NM_001102457	1.64e-15	-2.03485	0	1	1	chrX	+	37469867	37473961	Rhox3c	4094	3264	-2.03485	-2.03485	-2.03485	-2.03485	-2.03485	-2.03485
NM_001102578	1.64e-15	-2.03485	0	1	1	chr7	-	86148041	86171724	Vmn2r75	23683	21121	-2.03485	-2.03485	-2.03485	-2.03485	-2.03485	-2.03485
NM_001102580	1.64e-15	-2.03485	0	1	1	chr7	-	86225205	86246201	Vmn2r76	20996	18434	-2.03485	-2.03485	-2.03485	-2.03485	-2.03485	-2.03485
NM_001102581	1.64e-15	-2.03485	0	1	1	chr17	+	18424103	18452324	Vmn2r95	28221	25683	-2.03485	-2.03485	-2.03485	-2.03485	-2.03485	-2.03485
NM_001102584	1.64e-15	-2.03485	0	1	1	chr17	-	23290933	23312313	Vmn2r114	21380	18809	-2.03485	-2.03485	-2.03485	-2.03485	-2.03485	-2.03485
NM_001102660	1.64e-15	-2.03485	0	1	1	chr6	-	40995821	40999479	Gm2663	3658	2788	-2.03485	-2.03485	-2.03485	-2.03485	-2.03485	-2.03485
NM_001102662	1.64e-15	-2.03485	0	1	1	chr4	+	112006268	112029538	Skint1	23270	20256	-2.03485	-2.03485	-2.03485	-2.03485	-2.03485	-2.03485
NM_001102677	1.64e-15	-2.03485	0	1	1	chrX	-	25548500	25570449	Gm1993	21949	18104	-2.03485	-2.03485	-2.03485	-2.03485	-2.03485	-2.03485
NM_001103152	1.64e-15	-2.03485	0	1	1	chrY	+	13252390	13254829	Gm20831	2439	1100	-2.03485	-2.03485	-2.03485	-2.03485	-2.03485	-2.03485
NM_001103153	1.64e-15	-2.03485	0	1	1	chr6	-	41442213	41446097	Gm10334	3884	3034	-2.03485	-2.03485	-2.03485	-2.03485	-2.03485	-2.03485
NM_001103368	1.64e-15	-2.03485	0	1	1	chr10	+	79148815	79194933	Vmn2r80	46118	43526	-2.03485	-2.03485	-2.03485	-2.03485	-2.03485	-2.03485
NM_001104525	1.64e-15	-2.03485	0	1	1	chr19	-	39842659	39886769	Cyp2c69	44110	42278	-2.03485	-2.03485	-2.03485	-2.03485	-2.03485	-2.03485
NM_001104531	1.64e-15	-2.03485	0	1	1	chr15	-	82389153	82394022	Cyp2d11	4869	3279	-2.03485	-2.03485	-2.03485	-2.03485	-2.03485	-2.03485
NM_001104540	1.64e-15	-2.03485	0	1	1	chr17	+	18085056	18136643	Vmn2r91	51587	48987	-2.03485	-2.03485	-2.03485	-2.03485	-2.03485	-2.03485
NM_001104541	1.64e-15	-2.03485	0	1	1	chr17	+	18151929	18185178	Vmn2r92	33249	29465	-2.03485	-2.03485	-2.03485	-2.03485	-2.03485	-2.03485
NM_001104542	1.64e-15	-2.03485	0	1	1	chr17	+	18298280	18326441	Vmn2r93	28161	25587	-2.03485	-2.03485	-2.03485	-2.03485	-2.03485	-2.03485
NM_001104547	1.64e-15	-2.03485	0	1	1	chr17	+	18581726	18598157	Vmn2r96	16431	14088	-2.03485	-2.03485	-2.03485	-2.03485	-2.03485	-2.03485
NM_001104550	1.64e-15	-2.03485	0	1	1	chr17	+	19053492	19081311	Vmn2r98	27819	25245	-2.03485	-2.03485	-2.03485	-2.03485	-2.03485	-2.03485
NM_001104551	1.64e-15	-2.03485	0	1	1	chr17	+	19362134	19394590	Vmn2r99	32456	29885	-2.03485	-2.03485	-2.03485	-2.03485	-2.03485	-2.03485
NM_001104562	1.64e-15	-2.03485	0	1	1	chr17	+	19504810	19532060	Vmn2r100	27250	24697	-2.03485	-2.03485	-2.03485	-2.03485	-2.03485	-2.03485
NM_001104564	1.64e-15	-2.03485	0	1	1	chr17	+	19660398	19694748	Vmn2r102	34350	31776	-2.03485	-2.03485	-2.03485	-2.03485	-2.03485	-2.03485
NM_001104565	1.64e-15	-2.03485	0	1	1	chr17	+	19773362	19812536	Vmn2r103	39174	36603	-2.03485	-2.03485	-2.03485	-2.03485	-2.03485	-2.03485
NM_001104566	1.64e-15	-2.03485	0	1	1	chr17	-	20029424	20048205	Vmn2r104	18781	16198	-2.03485	-2.03485	-2.03485	-2.03485	-2.03485	-2.03485
NM_001104567	1.64e-15	-2.03485	0	1	1	chr17	-	20208229	20234872	Vmn2r105	26643	24060	-2.03485	-2.03485	-2.03485	-2.03485	-2.03485	-2.03485
NM_001104568	1.64e-15	-2.03485	0	1	1	chr17	-	20267546	20285430	Vmn2r106	17884	15295	-2.03485	-2.03485	-2.03485	-2.03485	-2.03485	-2.03485
NM_001104569	1.64e-15	-2.03485	0	1	1	chr17	+	20345424	20375772	Vmn2r107	30348	27762	-2.03485	-2.03485	-2.03485	-2.03485	-2.03485	-2.03485
NM_001104570	1.64e-15	-2.03485	0	1	1	chr17	-	20462372	20481236	Vmn2r108	18864	16296	-2.03485	-2.03485	-2.03485	-2.03485	-2.03485	-2.03485
NM_001104571	1.64e-15	-2.03485	0	1	1	chr17	-	20540516	20564756	Vmn2r109	24240	21663	-2.03485	-2.03485	-2.03485	-2.03485	-2.03485	-2.03485
NM_001104572	1.64e-15	-2.03485	0	1	1	chr17	-	20573828	20596259	Vmn2r110	22431	19854	-2.03485	-2.03485	-2.03485	-2.03485	-2.03485	-2.03485
NM_001104578	1.64e-15	-2.03485	0	1	1	chr17	+	22943183	22958814	Vmn2r113	15631	13060	-2.03485	-2.03485	-2.03485	-2.03485	-2.03485	-2.03485
NM_001104579	1.64e-15	-2.03485	0	1	1	chr17	+	23343976	23360128	Vmn2r115	16152	13578	-2.03485	-2.03485	-2.03485	-2.03485	-2.03485	-2.03485
NM_001104580	1.64e-15	-2.03485	0	1	1	chr17	+	23384802	23401864	Vmn2r116	17062	14491	-2.03485	-2.03485	-2.03485	-2.03485	-2.03485	-2.03485
NM_001104581	1.64e-15	-2.03485	0	1	1	chr17	-	23459674	23479597	Vmn2r117	19923	17349	-2.03485	-2.03485	-2.03485	-2.03485	-2.03485	-2.03485
NM_001104591	1.64e-15	-2.03485	0	1	1	chr17	-	57508782	57545314	Vmn2r120	36532	33961	-2.03485	-2.03485	-2.03485	-2.03485	-2.03485	-2.03485
NM_001104615	1.64e-15	-2.03485	0	1	1	chr3	-	64388620	64410057	Vmn2r4	21437	18953	-2.03485	-2.03485	-2.03485	-2.03485	-2.03485	-2.03485
NM_001104618	1.64e-15	-2.03485	0	1	1	chr3	-	64490820	64507685	Vmn2r5	16865	14381	-2.03485	-2.03485	-2.03485	-2.03485	-2.03485	-2.03485
NM_001104619	1.64e-15	-2.03485	0	1	1	chr3	-	64537560	64559818	Vmn2r6	22258	19774	-2.03485	-2.03485	-2.03485	-2.03485	-2.03485	-2.03485
NM_001104620	1.64e-15	-2.03485	0	1	1	chr5	-	108797192	108808754	Vmn2r8	11562	9015	-2.03485	-2.03485	-2.03485	-2.03485	-2.03485	-2.03485
NM_001104621	1.64e-15	-2.03485	0	1	1	chr5	-	108842946	108852510	Vmn2r9	9564	5324	-2.03485	-2.03485	-2.03485	-2.03485	-2.03485	-2.03485
NM_001104625	1.64e-15	-2.03485	0	1	1	chr5	-	109215501	109224622	Vmn2r14	9121	6574	-2.03485	-2.03485	-2.03485	-2.03485	-2.03485	-2.03485
NM_001104626	1.64e-15	-2.03485	0	1	1	chr5	-	109286268	109297556	Vmn2r15	11288	8720	-2.03485	-2.03485	-2.03485	-2.03485	-2.03485	-2.03485
NM_001104627	1.64e-15	-2.03485	0	1	1	chr5	+	109330380	109364481	Vmn2r16	34101	31548	-2.03485	-2.03485	-2.03485	-2.03485	-2.03485	-2.03485
NM_001104628	1.64e-15	-2.03485	0	1	1	chr5	+	109420012	109453387	Vmn2r17	33375	30825	-2.03485	-2.03485	-2.03485	-2.03485	-2.03485	-2.03485
NM_001104632	1.64e-15	-2.03485	0	1	1	chr6	+	123308332	123336537	Vmn2r19	28205	25640	-2.03485	-2.03485	-2.03485	-2.03485	-2.03485	-2.03485
NM_001104634	1.64e-15	-2.03485	0	1	1	chr6	-	123385261	123418061	Vmn2r20	32800	30238	-2.03485	-2.03485	-2.03485	-2.03485	-2.03485	-2.03485
NM_001104635	1.64e-15	-2.03485	0	1	1	chr6	-	123492507	123533406	Vmn2r21	40899	38337	-2.03485	-2.03485	-2.03485	-2.03485	-2.03485	-2.03485
NM_001104637	1.64e-15	-2.03485	0	1	1	chr6	-	123609757	123650635	Vmn2r22	40878	38316	-2.03485	-2.03485	-2.03485	-2.03485	-2.03485	-2.03485
NM_001104638	1.64e-15	-2.03485	0	1	1	chr6	+	123702820	123742239	Vmn2r23	39419	36869	-2.03485	-2.03485	-2.03485	-2.03485	-2.03485	-2.03485
NM_001104648	1.64e-15	-2.03485	0	1	1	chr7	-	12693997	12733105	Vmn2r56	39108	36749	-2.03485	-2.03485	-2.03485	-2.03485	-2.03485	-2.03485
NM_001105058	1.64e-15	-2.03485	0	1	1	chr7	+	42260052	42300755	Vmn2r61	40703	38105	-2.03485	-2.03485	-2.03485	-2.03485	-2.03485	-2.03485
NM_001105059	1.64e-15	-2.03485	0	1	1	chr7	-	42764437	42793496	Vmn2r62	29059	26479	-2.03485	-2.03485	-2.03485	-2.03485	-2.03485	-2.03485
NM_001105060	1.64e-15	-2.03485	0	1	1	chr7	-	42903250	42933789	Vmn2r63	30539	27959	-2.03485	-2.03485	-2.03485	-2.03485	-2.03485	-2.03485
NM_001105061	1.64e-15	-2.03485	0	1	1	chr7	+	43018797	43048106	Gm9268	29309	26744	-2.03485	-2.03485	-2.03485	-2.03485	-2.03485	-2.03485
NM_001105062	1.64e-15	-2.03485	0	1	1	chr7	-	7383984	7399627	Vmn2r31	15643	13057	-2.03485	-2.03485	-2.03485	-2.03485	-2.03485	-2.03485
NM_001105063	1.64e-15	-2.03485	0	1	1	chr7	-	7463968	7479973	Vmn2r32	16005	13446	-2.03485	-2.03485	-2.03485	-2.03485	-2.03485	-2.03485
NM_001105065	1.64e-15	-2.03485	0	1	1	chr7	-	7550966	7566786	Vmn2r33	15820	12822	-2.03485	-2.03485	-2.03485	-2.03485	-2.03485	-2.03485
NM_001105066	1.64e-15	-2.03485	0	1	1	chr7	-	7671828	7689398	Vmn2r34	17570	15011	-2.03485	-2.03485	-2.03485	-2.03485	-2.03485	-2.03485
NM_001105067	1.64e-15	-2.03485	0	1	1	chr7	-	7786150	7819867	Vmn2r35	33717	31131	-2.03485	-2.03485	-2.03485	-2.03485	-2.03485	-2.03485
NM_001105068	1.64e-15	-2.03485	0	1	1	chr7	-	7876652	7902462	Vmn2r36	25810	23251	-2.03485	-2.03485	-2.03485	-2.03485	-2.03485	-2.03485
NM_001105071	1.64e-15	-2.03485	0	1	1	chr7	-	9014749	9030682	Vmn2r39	15933	13347	-2.03485	-2.03485	-2.03485	-2.03485	-2.03485	-2.03485
NM_001105072	1.64e-15	-2.03485	0	1	1	chr7	-	8907733	8931402	Vmn2r40	23669	21110	-2.03485	-2.03485	-2.03485	-2.03485	-2.03485	-2.03485
NM_001105073	1.64e-15	-2.03485	0	1	1	chr7	-	8137904	8161551	Vmn2r41	23647	21088	-2.03485	-2.03485	-2.03485	-2.03485	-2.03485	-2.03485
NM_001105074	1.64e-15	-2.03485	0	1	1	chr7	-	8367459	8383238	Vmn2r44	15779	13193	-2.03485	-2.03485	-2.03485	-2.03485	-2.03485	-2.03485
NM_001105075	1.64e-15	-2.03485	0	1	1	chr7	-	8471468	8488959	Vmn2r45	17491	14932	-2.03485	-2.03485	-2.03485	-2.03485	-2.03485	-2.03485
NM_001105076	1.64e-15	-2.03485	0	1	1	chr7	-	9485564	9501500	Vmn2r46	15936	13506	-2.03485	-2.03485	-2.03485	-2.03485	-2.03485	-2.03485
NM_001105151	1.64e-15	-2.03485	0	1	1	chr7	-	8010338	8035143	Vmn2r47	24805	22247	-2.03485	-2.03485	-2.03485	-2.03485	-2.03485	-2.03485
NM_001105152	1.64e-15	-2.03485	0	1	1	chr7	-	9927623	9953585	Vmn2r48	25962	23394	-2.03485	-2.03485	-2.03485	-2.03485	-2.03485	-2.03485
NM_001105156	1.64e-15	-2.03485	0	1	1	chr7	-	9976244	9992139	Vmn2r49	15895	13336	-2.03485	-2.03485	-2.03485	-2.03485	-2.03485	-2.03485
NM_001105160	1.64e-15	-2.03485	0	1	1	chr5	+	146079257	146113283	Cyp3a59	34026	32029	-2.03485	-2.03485	-2.03485	-2.03485	-2.03485	-2.03485
NM_001105178	1.64e-15	-2.03485	0	1	1	chr7	-	10037234	10053178	Vmn2r50	15944	13358	-2.03485	-2.03485	-2.03485	-2.03485	-2.03485	-2.03485
NM_001105179	1.64e-15	-2.03485	0	1	1	chr7	-	10087197	10105659	Vmn2r51	18462	15903	-2.03485	-2.03485	-2.03485	-2.03485	-2.03485	-2.03485
NM_001105180	1.64e-15	-2.03485	0	1	1	chr7	-	84940168	84964009	Vmn2r65	23841	21288	-2.03485	-2.03485	-2.03485	-2.03485	-2.03485	-2.03485
NM_001105183	1.64e-15	-2.03485	0	1	1	chr7	-	85558702	85569088	Vmn2r70	10386	7821	-2.03485	-2.03485	-2.03485	-2.03485	-2.03485	-2.03485
NM_001105184	1.64e-15	-2.03485	0	1	1	chr7	+	85615461	85624547	Vmn2r71	9086	6518	-2.03485	-2.03485	-2.03485	-2.03485	-2.03485	-2.03485
NM_001105185	1.64e-15	-2.03485	0	1	1	chr7	-	85737783	85754981	Vmn2r72	17198	14627	-2.03485	-2.03485	-2.03485	-2.03485	-2.03485	-2.03485
NM_001105186	1.64e-15	-2.03485	0	1	1	chr7	-	85857546	85875938	Vmn2r73	18392	15836	-2.03485	-2.03485	-2.03485	-2.03485	-2.03485	-2.03485
NM_001105187	1.64e-15	-2.03485	0	1	1	chr7	-	85951866	85961482	Vmn2r74	9616	7054	-2.03485	-2.03485	-2.03485	-2.03485	-2.03485	-2.03485
NM_001105188	1.64e-15	-2.03485	0	1	1	chr7	+	86795140	86812032	Vmn2r77	16892	14327	-2.03485	-2.03485	-2.03485	-2.03485	-2.03485	-2.03485
NM_001105191	1.64e-15	-2.03485	0	1	1	chr7	-	10158651	10176286	Vmn2r52	17635	15076	-2.03485	-2.03485	-2.03485	-2.03485	-2.03485	-2.03485
NM_001105254	1.64e-15	-2.03485	0	1	1	chr12	-	88175588	88181894	Gm10436	6306	4413	-2.03485	-2.03485	-2.03485	-2.03485	-2.03485	-2.03485
NM_001105561	1.64e-15	-2.03485	0	1	1	chr11	-	94755135	94761182	Gm11545	6047	3354	-2.03485	-2.03485	-2.03485	-2.03485	-2.03485	-2.03485
NM_001110009	1.64e-15	-2.03485	0	1	1	chr7	-	19689479	19692659	Apoc1	3180	2626	-2.03485	-2.03485	-2.03485	-2.03485	-2.03485	-2.03485
NM_001110202	1.64e-15	-2.03485	0	1	1	chr12	-	70244534	70347614	Trim9	103080	49962	-2.03485	-2.03485	-2.03485	-2.03485	-2.03485	-2.03485
NM_001110779	1.64e-15	-2.03485	0	1	1	chr5	+	88268918	88282835	Gm7714	13917	13232	-2.03485	-2.03485	-2.03485	-2.03485	-2.03485	-2.03485
NM_001111048	1.64e-15	-2.03485	0	1	1	chr3	+	83026152	83033617	Fga	7465	4105	-2.03485	-2.03485	-2.03485	-2.03485	-2.03485	-2.03485
NM_001111094	1.64e-15	-2.03485	0	1	1	chr17	+	34377131	34386028	Btnl1	8897	5375	-2.03485	-2.03485	-2.03485	-2.03485	-2.03485	-2.03485
NM_001111110	1.64e-15	-2.03485	0	1	1	chr13	+	24327403	24477289	Cmah	149886	134324	-2.03485	-2.03485	-2.03485	-2.03485	-2.03485	-2.03485
NM_001111118	1.64e-15	-2.03485	0	1	1	chr12	+	11456078	11462928	Rad51ap2	6850	3675	-2.03485	-2.03485	-2.03485	-2.03485	-2.03485	-2.03485
NM_001111119	1.64e-15	-2.03485	0	1	1	chr14	-	50789248	50795728	Ccnb1ip1	6480	4972	-2.03485	-2.03485	-2.03485	-2.03485	-2.03485	-2.03485
NM_001111293	1.64e-15	-2.03485	0	1	1	chrX	+	73148840	73158399	Xlr5b	9559	7871	-2.03485	-2.03485	-2.03485	-2.03485	-2.03485	-2.03485
NM_001112739	1.64e-15	-2.03485	0	1	1	chr7	+	46396467	46438704	Kcnc1	42237	30325	-2.03485	-2.03485	-2.03485	-2.03485	-2.03485	-2.03485
NM_001112744	1.64e-15	-2.03485	0	1	1	chr4	-	154278469	154299895	Arhgef16	21426	15743	-2.03485	-2.03485	-2.03485	-2.03485	-2.03485	-2.03485
NM_001113187	1.64e-15	-2.03485	0	1	1	chr1	+	21383555	21386384	Khdc1b	2829	582	-2.03485	-2.03485	-2.03485	-2.03485	-2.03485	-2.03485
NM_001113415	1.64e-15	-2.03485	0	1	1	chr7	-	137193670	137314445	Ebf3	120775	101822	-2.03485	-2.03485	-2.03485	-2.03485	-2.03485	-2.03485
NM_001113419	1.64e-15	-2.03485	0	1	1	chr3	+	67892219	68626482	Gm21949	734263	8208	-2.03485	-2.03485	-2.03485	-2.03485	-2.03485	-2.03485
NM_001113471	1.64e-15	-2.03485	0	1	1	chr7	-	79721163	79732776	Plin1	11613	8264	-2.03485	-2.03485	-2.03485	-2.03485	-2.03485	-2.03485
NM_001114153	1.64e-15	-2.03485	0	1	1	chrX	-	37639111	37643470	Rhox2g	4359	3559	-2.03485	-2.03485	-2.03485	-2.03485	-2.03485	-2.03485
NM_001114157	1.64e-15	-2.03485	0	1	1	chrX	-	37657687	37668764	Rhox3h	11077	10024	-2.03485	-2.03485	-2.03485	-2.03485	-2.03485	-2.03485
NM_001114383	1.64e-15	-2.03485	0	1	1	chrX	+	148882575	148924139	Luzp4	41564	39539	-2.03485	-2.03485	-2.03485	-2.03485	-2.03485	-2.03485
NM_001114400	1.64e-15	-2.03485	0	1	1	chrX	+	149784478	149984982	Gm15127	200504	114960	-2.03485	-2.03485	-2.03485	-2.03485	-2.03485	-2.03485
NM_001114754	1.64e-15	-2.03485	0	1	1	chrX	-	26912743	26935669	Gm6121	22926	22034	-2.03485	-2.03485	-2.03485	-2.03485	-2.03485	-2.03485
NM_001115077	1.64e-15	-2.03485	0	1	1	chr4	-	144372759	144377933	Gm13125	5174	3740	-2.03485	-2.03485	-2.03485	-2.03485	-2.03485	-2.03485
NM_001122661	1.64e-15	-2.03485	0	1	1	chr5	-	14933630	14938475	Speer4e	4845	3606	-2.03485	-2.03485	-2.03485	-2.03485	-2.03485	-2.03485
NM_001122662	1.64e-15	-2.03485	0	1	1	chr12	+	87874071	87877859	Gm2016	3788	2022	-2.03485	-2.03485	-2.03485	-2.03485	-2.03485	-2.03485
NM_001122668	1.64e-15	-2.03485	0	1	1	chr5	+	95775869	95804230	E330014E10Rik	28361	16553	-2.03485	-2.03485	-2.03485	-2.03485	-2.03485	-2.03485
NM_001123362	1.64e-15	-2.03485	0	1	1	chr2	+	31640036	31655795	Prdm12	15759	13288	-2.03485	-2.03485	-2.03485	-2.03485	-2.03485	-2.03485
NM_001126316	1.64e-15	-2.03485	0	1	1	chr4	-	144777203	144786583	Gm438	9380	7948	-2.03485	-2.03485	-2.03485	-2.03485	-2.03485	-2.03485
NM_001126318	1.64e-15	-2.03485	0	1	1	chr4	-	137401553	137409791	Cela3a	8238	7280	-2.03485	-2.03485	-2.03485	-2.03485	-2.03485	-2.03485
NM_001126321	1.64e-15	-2.03485	0	1	1	chrX	-	78240461	78245921	Gm14743	5460	4701	-2.03485	-2.03485	-2.03485	-2.03485	-2.03485	-2.03485
NM_001126324	1.64e-15	-2.03485	0	1	1	chr4	+	143615002	143618595	Gm13083	3593	1129	-2.03485	-2.03485	-2.03485	-2.03485	-2.03485	-2.03485
NM_001126325	1.64e-15	-2.03485	0	1	1	chr4	-	143653759	143657246	Gm13088	3487	1668	-2.03485	-2.03485	-2.03485	-2.03485	-2.03485	-2.03485
[truncated: 15,646 more rows]

## Sheet: 8248_mes_ctr_6h_intron.txt_ORD
RefSeq	Log2_FC	logCPM	LR	Pval	Padj	Chr	Strand	Start	End	Symbol	txLength	countLength	8248_Ctr_1.bam	8248_Ctr_2.bam	8248_Ctr_3.bam	8248_6h_1.bam	8248_6h_2.bam	8248_6h_3.bam	delabel
NM_001003664	2.0751	-1.83878	1.53083	0.215987	0.375625	chr6	+	41415306	41419593	Gm5409	4287	3529	-2.06043	-2.06043	-2.06043	-1.12058	-2.06043	-2.06043
NM_001005477	2.0751	-1.83878	1.53083	0.215987	0.375625	chr5	-	106452522	106458166	Barhl2	5644	3330	-2.06043	-2.06043	-2.06043	-1.12058	-2.06043	-2.06043
NM_001007472	2.0751	-1.83878	1.53083	0.215987	0.375625	chr6	+	85423885	85428877	Noto	4992	3390	-2.06043	-2.06043	-2.06043	-1.12058	-2.06043	-2.06043
NM_001007584	2.0751	-1.83878	1.53083	0.215987	0.375625	chr11	-	94694497	94704499	Gm11541	10002	8321	-2.06043	-2.06043	-2.06043	-1.12058	-2.06043	-2.06043
NM_001012624	2.0751	-1.83878	1.53083	0.215987	0.375625	chr1	-	22468190	22805724	Rims1	337534	326120	-2.06043	-2.06043	-2.06043	-1.12058	-2.06043	-2.06043
NM_001013774	2.0751	-1.83878	1.53083	0.215987	0.375625	chr5	-	144983743	145009636	Kpna7	25893	23582	-2.06043	-2.06043	-2.06043	-1.12058	-2.06043	-2.06043
NM_001024147	2.0751	-1.83878	1.53083	0.215987	0.375625	chr5	-	72581638	72587550	Gm5868	5912	4507	-2.06043	-2.06043	-2.06043	-1.12058	-2.06043	-2.06043
NM_001033638	2.0751	-1.83878	1.53083	0.215987	0.375625	chr7	+	15896123	15904030	Crxos	7907	5188	-2.06043	-2.06043	-2.06043	-1.12058	-2.06043	-2.06043
NM_001033773	2.0751	-1.83878	1.53083	0.215987	0.375625	chr4	+	100478866	100550145	Ube2u	71279	65941	-2.06043	-2.06043	-2.06043	-1.12058	-2.06043	-2.06043
NM_001037168	2.0751	-1.83878	1.53083	0.215987	0.375625	chr7	-	18556513	18567305	Psg27	10792	8850	-2.06043	-2.06043	-2.06043	-1.12058	-2.06043	-2.06043
NM_001037752	2.0751	-1.83878	1.53083	0.215987	0.375625	chr2	-	152593190	152596485	Defb45	3295	2907	-2.06043	-2.06043	-2.06043	-1.12058	-2.06043	-2.06043
NM_001081169	2.0751	-1.83878	1.53083	0.215987	0.375625	chr12	+	112106682	112127573	Aspg	20891	18073	-2.06043	-2.06043	-2.06043	-1.12058	-2.06043	-2.06043
NM_001081200	2.0751	-1.83878	1.53083	0.215987	0.375625	chr3	+	93144786	93149471	Crnn	4685	3057	-2.06043	-2.06043	-2.06043	-1.12058	-2.06043	-2.06043
NM_001081671	2.0751	-1.83878	1.53083	0.215987	0.375625	chrX	-	155124980	155147849	Cldn34b2	22869	21675	-2.06043	-2.06043	-2.06043	-1.12058	-2.06043	-2.06043
NM_001085502	2.0751	-1.83878	1.53083	0.215987	0.375625	chr4	+	123201552	123216207	Nt5c1a	14655	13552	-2.06043	-2.06043	-2.06043	-1.12058	-2.06043	-2.06043
NM_001093775	2.0751	-1.83878	1.53083	0.215987	0.375625	chr12	+	29528383	29923209	Myt1l	394826	361344	-2.06043	-2.06043	-2.06043	-1.12058	-2.06043	-2.06043
NM_001099217	2.0751	-1.83878	1.53083	0.215987	0.375625	chr15	-	75108160	75111949	Ly6c2	3789	1103	-2.06043	-2.06043	-2.06043	-1.12058	-2.06043	-2.06043
NM_001101603	2.0751	-1.83878	1.53083	0.215987	0.375625	chr4	+	120588744	120609672	Gm8439	20928	20509	-2.06043	-2.06043	-2.06043	-1.12058	-2.06043	-2.06043
NM_001143686	2.0751	-1.83878	1.53083	0.215987	0.375625	chr15	-	77633950	77643286	Apol11b	9336	7039	-2.06043	-2.06043	-2.06043	-1.12058	-2.06043	-2.06043
NM_001143956	2.0751	-1.83878	1.53083	0.215987	0.375625	chr1	-	163702992	163725232	Mettl11b	22240	21129	-2.06043	-2.06043	-2.06043	-1.12058	-2.06043	-2.06043
NM_001159424	2.0751	-1.83878	1.53083	0.215987	0.375625	chr3	+	68690643	68698550	Il12a	7907	6231	-2.06043	-2.06043	-2.06043	-1.12058	-2.06043	-2.06043
NM_001159693	2.0751	-1.83878	1.53083	0.215987	0.375625	chr5	-	150507068	150518159	Zar1l	11091	10215	-2.06043	-2.06043	-2.06043	-1.12058	-2.06043	-2.06043
NM_001159738	2.0751	-1.83878	1.53083	0.215987	0.375625	chr1	+	83116765	83119167	Ccl20	2402	981	-2.06043	-2.06043	-2.06043	-1.12058	-2.06043	-2.06043
NM_001159953	2.0751	-1.83878	1.53083	0.215987	0.375625	chr6	-	56069803	56362392	Pde1c	292589	274168	-2.06043	-2.06043	-2.06043	-1.12058	-2.06043	-2.06043
NM_001162532	2.0751	-1.83878	1.53083	0.215987	0.375625	chr7	+	73740306	73776919	Fam174b	36613	33317	-2.06043	-2.06043	-2.06043	-1.12058	-2.06043	-2.06043
NM_001164524	2.0751	-1.83878	1.53083	0.215987	0.375625	chr13	-	33149274	33159754	Serpinb9c	10480	8525	-2.06043	-2.06043	-2.06043	-1.12058	-2.06043	-2.06043
NM_001184969	2.0751	-1.83878	1.53083	0.215987	0.375625	chrX	+	37546974	37550897	Rhox3e	3923	3275	-2.06043	-2.06043	-2.06043	-1.12058	-2.06043	-2.06043
NM_001190321	2.0751	-1.83878	1.53083	0.215987	0.375625	chr6	+	123229842	123247024	Clec4n	17182	15754	-2.06043	-2.06043	-2.06043	-1.12058	-2.06043	-2.06043
NM_001204223	2.0751	-1.83878	1.53083	0.215987	0.375625	chr6	-	129375512	129385874	Clec12b	10362	8739	-2.06043	-2.06043	-2.06043	-1.12058	-2.06043	-2.06043
NM_001252508	2.0751	-1.83878	1.53083	0.215987	0.375625	chr12	+	105453855	105493095	D430019H16Rik	39240	33285	-2.06043	-2.06043	-2.06043	-1.12058	-2.06043	-2.06043
NM_001270806	2.0751	-1.83878	1.53083	0.215987	0.375625	chr14	+	3395121	3562944	Gm5795	167823	85365	-2.06043	-2.06043	-2.06043	-1.12058	-2.06043	-2.06043
NM_001271018	2.0751	-1.83878	1.53083	0.215987	0.375625	chr11	-	96098915	96111962	Calcoco2	13047	11018	-2.06043	-2.06043	-2.06043	-1.12058	-2.06043	-2.06043
NM_001271478	2.0751	-1.83878	1.53083	0.215987	0.375625	chr17	-	32412460	32424167	Pglyrp2	11707	8470	-2.06043	-2.06043	-2.06043	-1.12058	-2.06043	-2.06043
NM_001285806	2.0751	-1.83878	1.53083	0.215987	0.375625	chr5	-	112910477	113015538	Adrbk2	105061	97227	-2.06043	-2.06043	-2.06043	-1.12058	-2.06043	-2.06043
NM_001305143	2.0751	-1.83878	1.53083	0.215987	0.375625	chr11	-	11589222	11627838	4930512M02Rik	38616	37683	-2.06043	-2.06043	-2.06043	-1.12058	-2.06043	-2.06043
NM_001305421	2.0751	-1.83878	1.53083	0.215987	0.375625	chr4	+	45848815	45887010	Stra6l	38195	29019	-2.06043	-2.06043	-2.06043	-1.12058	-2.06043	-2.06043
NM_001305940	2.0751	-1.83878	1.53083	0.215987	0.375625	chrX	+	93286506	93298355	Arx	11849	7522	-2.06043	-2.06043	-2.06043	-1.12058	-2.06043	-2.06043
NM_001309233	2.0751	-1.83878	1.53083	0.215987	0.375625	chr3	-	30678553	30699843	Lrrc31	21290	11324	-2.06043	-2.06043	-2.06043	-1.12058	-2.06043	-2.06043
NM_001309799	2.0751	-1.83878	1.53083	0.215987	0.375625	chr7	-	19671578	19681460	Apoc4-apoc2	9882	142	-2.06043	-2.06043	-2.06043	-1.12058	-2.06043	-2.06043
NM_007693	2.0751	-1.83878	1.53083	0.215987	0.375625	chr12	+	102554968	102565027	Chga	10059	8177	-2.06043	-2.06043	-2.06043	-1.12058	-2.06043	-2.06043
NM_007843	2.0751	-1.83878	1.53083	0.215987	0.375625	chr8	+	21776554	21795185	Defb1	18631	17715	-2.06043	-2.06043	-2.06043	-1.12058	-2.06043	-2.06043
NM_008072	2.0751	-1.83878	1.53083	0.215987	0.375625	chr4	-	155384978	155398069	Gabrd	13091	10361	-2.06043	-2.06043	-2.06043	-1.12058	-2.06043	-2.06043
NM_008103	2.0751	-1.83878	1.53083	0.215987	0.375625	chr9	+	78051957	78065624	Gcm1	13667	11633	-2.06043	-2.06043	-2.06043	-1.12058	-2.06043	-2.06043
NM_008368	2.0751	-1.83878	1.53083	0.215987	0.375625	chr15	-	78480548	78495066	Il2rb	14518	11729	-2.06043	-2.06043	-2.06043	-1.12058	-2.06043	-2.06043
NM_008493	2.0751	-1.83878	1.53083	0.215987	0.375625	chr6	+	29060220	29073876	Lep	13656	10399	-2.06043	-2.06043	-2.06043	-1.12058	-2.06043	-2.06043
NM_008677	2.0751	-1.83878	1.53083	0.215987	0.375625	chr15	+	78244810	78262580	Ncf4	17770	16295	-2.06043	-2.06043	-2.06043	-1.12058	-2.06043	-2.06043
NM_008766	2.0751	-1.83878	1.53083	0.215987	0.375625	chr19	+	8617995	8628299	Slc22a6	10304	6193	-2.06043	-2.06043	-2.06043	-1.12058	-2.06043	-2.06043
NM_008859	2.0751	-1.83878	1.53083	0.215987	0.375625	chr2	+	11172381	11301226	Prkcq	128845	116375	-2.06043	-2.06043	-2.06043	-1.12058	-2.06043	-2.06043
NM_008936	2.0751	-1.83878	1.53083	0.215987	0.375625	chr11	-	50950805	50953632	Prop1	2827	1827	-2.06043	-2.06043	-2.06043	-1.12058	-2.06043	-2.06043
NM_008966	2.0751	-1.83878	1.53083	0.215987	0.375625	chr3	-	151798609	151837528	Ptgfr	38919	33626	-2.06043	-2.06043	-2.06043	-1.12058	-2.06043	-2.06043
NM_008978	2.0751	-1.83878	1.53083	0.215987	0.375625	chr14	+	33589269	33640754	Ptpn20	51485	48208	-2.06043	-2.06043	-2.06043	-1.12058	-2.06043	-2.06043
NM_009026	2.0751	-1.83878	1.53083	0.215987	0.375625	chr11	-	59963180	59964942	Rasd1	1762	153	-2.06043	-2.06043	-2.06043	-1.12058	-2.06043	-2.06043
NM_009042	2.0751	-1.83878	1.53083	0.215987	0.375625	chr6	+	78425982	78428666	Reg1	2684	1915	-2.06043	-2.06043	-2.06043	-1.12058	-2.06043	-2.06043
NM_009062	2.0751	-1.83878	1.53083	0.215987	0.375625	chr1	-	169741476	169747642	Rgs4	6166	3225	-2.06043	-2.06043	-2.06043	-1.12058	-2.06043	-2.06043
NM_009144	2.0751	-1.83878	1.53083	0.215987	0.375625	chr3	+	83766320	83774314	Sfrp2	7994	5993	-2.06043	-2.06043	-2.06043	-1.12058	-2.06043	-2.06043
NM_009167	2.0751	-1.83878	1.53083	0.215987	0.375625	chr13	-	51431041	51567084	Shc3	136043	133759	-2.06043	-2.06043	-2.06043	-1.12058	-2.06043	-2.06043
NM_009521	2.0751	-1.83878	1.53083	0.215987	0.375625	chr11	+	103774174	103818021	Wnt3	43847	38398	-2.06043	-2.06043	-2.06043	-1.12058	-2.06043	-2.06043
NM_009638	2.0751	-1.83878	1.53083	0.215987	0.375625	chr17	-	40293757	40319207	Crisp1	25450	24034	-2.06043	-2.06043	-2.06043	-1.12058	-2.06043	-2.06043
NM_009654	2.0751	-1.83878	1.53083	0.215987	0.375625	chr5	+	90460888	90476603	Alb	15715	13671	-2.06043	-2.06043	-2.06043	-1.12058	-2.06043	-2.06043
NM_009858	2.0751	-1.83878	1.53083	0.215987	0.375625	chr6	+	71322811	71337451	Cd8b1	14640	13224	-2.06043	-2.06043	-2.06043	-1.12058	-2.06043	-2.06043
NM_009993	2.0751	-1.83878	1.53083	0.215987	0.375625	chr9	-	57676936	57683655	Cyp1a2	6719	4827	-2.06043	-2.06043	-2.06043	-1.12058	-2.06043	-2.06043
NM_010043	2.0751	-1.83878	1.53083	0.215987	0.375625	chr1	+	75360291	75368579	Des	8288	5223	-2.06043	-2.06043	-2.06043	-1.12058	-2.06043	-2.06043
NM_010074	2.0751	-1.83878	1.53083	0.215987	0.375625	chr2	-	62330072	62412231	Dpp4	82159	66835	-2.06043	-2.06043	-2.06043	-1.12058	-2.06043	-2.06043
NM_010251	2.0751	-1.83878	1.53083	0.215987	0.375625	chr5	-	71569733	71658308	Gabra4	88575	82478	-2.06043	-2.06043	-2.06043	-1.12058	-2.06043	-2.06043
NM_010370	2.0751	-1.83878	1.53083	0.215987	0.375625	chr13	-	113093826	113100981	Gzma	7155	6151	-2.06043	-2.06043	-2.06043	-1.12058	-2.06043	-2.06043
NM_010378	2.0751	-1.83878	1.53083	0.215987	0.375625	chr17	-	34282750	34287771	H2-Aa	5021	888	-2.06043	-2.06043	-2.06043	-1.12058	-2.06043	-2.06043
NM_010391	2.0751	-1.83878	1.53083	0.215987	0.375625	chr17	+	35470088	35474563	H2-Q10	4475	127	-2.06043	-2.06043	-2.06043	-1.12058	-2.06043	-2.06043
NM_010423	2.0751	-1.83878	1.53083	0.215987	0.375625	chr3	-	8663358	8667038	Hey1	3680	1475	-2.06043	-2.06043	-2.06043	-1.12058	-2.06043	-2.06043
NM_010518	2.0751	-1.83878	1.53083	0.215987	0.375625	chr1	-	72858064	72874865	Igfbp5	16801	10947	-2.06043	-2.06043	-2.06043	-1.12058	-2.06043	-2.06043
NM_010769	2.0751	-1.83878	1.53083	0.215987	0.375625	chr4	+	130944384	130955476	Matn1	11092	9040	-2.06043	-2.06043	-2.06043	-1.12058	-2.06043	-2.06043
NM_011583	2.0751	-1.83878	1.53083	0.215987	0.375625	chr10	-	79576476	79587136	Theg	10660	9411	-2.06043	-2.06043	-2.06043	-1.12058	-2.06043	-2.06043
NM_011683	2.0751	-1.83878	1.53083	0.215987	0.375625	chr6	+	90122642	90130645	Vmn1r51	8003	5644	-2.06043	-2.06043	-2.06043	-1.12058	-2.06043	-2.06043
NM_011832	2.0751	-1.83878	1.53083	0.215987	0.375625	chr3	+	87796950	87816101	Insrr	19151	13469	-2.06043	-2.06043	-2.06043	-1.12058	-2.06043	-2.06043
NM_011924	2.0751	-1.83878	1.53083	0.215987	0.375625	chr1	+	131599113	131612000	Avpr1b	12887	8739	-2.06043	-2.06043	-2.06043	-1.12058	-2.06043	-2.06043
NM_013568	2.0751	-1.83878	1.53083	0.215987	0.375625	chr6	-	126708328	126740674	Kcna6	32346	26306	-2.06043	-2.06043	-2.06043	-1.12058	-2.06043	-2.06043
NM_015738	2.0751	-1.83878	1.53083	0.215987	0.375625	chr15	+	79041884	79043558	Galr3	1674	188	-2.06043	-2.06043	-2.06043	-1.12058	-2.06043	-2.06043
NM_016669	2.0751	-1.83878	1.53083	0.215987	0.375625	chr7	-	120186383	120201988	Crym	15605	12341	-2.06043	-2.06043	-2.06043	-1.12058	-2.06043	-2.06043
NM_016901	2.0751	-1.83878	1.53083	0.215987	0.375625	chr3	-	94433387	94436651	Oaz3	3264	309	-2.06043	-2.06043	-2.06043	-1.12058	-2.06043	-2.06043
NM_016914	2.0751	-1.83878	1.53083	0.215987	0.375625	chr2	+	84988214	84993886	Prg3	5672	4723	-2.06043	-2.06043	-2.06043	-1.12058	-2.06043	-2.06043
NM_016975	2.0751	-1.83878	1.53083	0.215987	0.375625	chr14	-	57034459	57058030	Gja3	23571	18257	-2.06043	-2.06043	-2.06043	-1.12058	-2.06043	-2.06043
NM_017378	2.0751	-1.83878	1.53083	0.215987	0.375625	chr18	-	38267091	38284401	Pcdh12	17310	11258	-2.06043	-2.06043	-2.06043	-1.12058	-2.06043	-2.06043
NM_019957	2.0751	-1.83878	1.53083	0.215987	0.375625	chr3	-	146581372	146615598	Dnase2b	34226	13598	-2.06043	-2.06043	-2.06043	-1.12058	-2.06043	-2.06043
NM_020268	2.0751	-1.83878	1.53083	0.215987	0.375625	chr7	+	44052289	44056711	Klk1b27	4422	3534	-2.06043	-2.06043	-2.06043	-1.12058	-2.06043	-2.06043
NM_020278	2.0751	-1.83878	1.53083	0.215987	0.375625	chr19	+	38264781	38308939	Lgi1	44158	35870	-2.06043	-2.06043	-2.06043	-1.12058	-2.06043	-2.06043
NM_021545	2.0751	-1.83878	1.53083	0.215987	0.375625	chr13	-	100283114	100317688	Naip7	34574	936	-2.06043	-2.06043	-2.06043	-1.12058	-2.06043	-2.06043
NM_022565	2.0751	-1.83878	1.53083	0.215987	0.375625	chr3	+	125404090	125724986	Ndst4	320896	313217	-2.06043	-2.06043	-2.06043	-1.12058	-2.06043	-2.06043
NM_025658	2.0751	-1.83878	1.53083	0.215987	0.375625	chr19	+	11536848	11558466	Ms4a4d	21618	20154	-2.06043	-2.06043	-2.06043	-1.12058	-2.06043	-2.06043
NM_026419	2.0751	-1.83878	1.53083	0.215987	0.375625	chr4	-	137421007	137430520	Cela3b	9513	8616	-2.06043	-2.06043	-2.06043	-1.12058	-2.06043	-2.06043
NM_027074	2.0751	-1.83878	1.53083	0.215987	0.375625	chr19	-	11139682	11165320	1700025F22Rik	25638	24985	-2.06043	-2.06043	-2.06043	-1.12058	-2.06043	-2.06043
NM_027218	2.0751	-1.83878	1.53083	0.215987	0.375625	chr6	+	123049961	123071555	Clec4b1	21594	20810	-2.06043	-2.06043	-2.06043	-1.12058	-2.06043	-2.06043
NM_027239	2.0751	-1.83878	1.53083	0.215987	0.375625	chr11	+	58421110	58426023	1810065E05Rik	4913	3988	-2.06043	-2.06043	-2.06043	-1.12058	-2.06043	-2.06043
NM_028157	2.0751	-1.83878	1.53083	0.215987	0.375625	chr13	-	59700082	59706197	Spata31d1a	6115	1542	-2.06043	-2.06043	-2.06043	-1.12058	-2.06043	-2.06043
NM_028522	2.0751	-1.83878	1.53083	0.215987	0.375625	chr15	-	78378399	78395912	Tex33	17513	16270	-2.06043	-2.06043	-2.06043	-1.12058	-2.06043	-2.06043
NM_028529	2.0751	-1.83878	1.53083	0.215987	0.375625	chr4	+	52989283	53000854	Nipsnap3a	11571	10472	-2.06043	-2.06043	-2.06043	-1.12058	-2.06043	-2.06043
NM_028557	2.0751	-1.83878	1.53083	0.215987	0.375625	chr9	+	18478394	18485292	Mbd3l1	6898	6070	-2.06043	-2.06043	-2.06043	-1.12058	-2.06043	-2.06043
NM_028610	2.0751	-1.83878	1.53083	0.215987	0.375625	chr16	+	48283734	48294292	Dppa4	10558	9024	-2.06043	-2.06043	-2.06043	-1.12058	-2.06043	-2.06043
NM_028737	2.0751	-1.83878	1.53083	0.215987	0.375625	chr7	-	43492043	43505938	4931406B18Rik	13895	8274	-2.06043	-2.06043	-2.06043	-1.12058	-2.06043	-2.06043
NM_029174	2.0751	-1.83878	1.53083	0.215987	0.375625	chrX	+	139086242	139093403	4930513O06Rik	7161	6359	-2.06043	-2.06043	-2.06043	-1.12058	-2.06043	-2.06043
NM_029283	2.0751	-1.83878	1.53083	0.215987	0.375625	chr11	-	58792801	58801960	Fam183b	9159	8597	-2.06043	-2.06043	-2.06043	-1.12058	-2.06043	-2.06043
NM_029300	2.0751	-1.83878	1.53083	0.215987	0.375625	chr9	+	106514572	106516003	Iqcf5	1431	887	-2.06043	-2.06043	-2.06043	-1.12058	-2.06043	-2.06043
NM_029472	2.0751	-1.83878	1.53083	0.215987	0.375625	chr10	-	75814943	75822543	Gstt4	7600	6612	-2.06043	-2.06043	-2.06043	-1.12058	-2.06043	-2.06043
NM_030614	2.0751	-1.83878	1.53083	0.215987	0.375625	chrX	+	105764476	105776532	Fgf16	12056	9016	-2.06043	-2.06043	-2.06043	-1.12058	-2.06043	-2.06043
NM_031388	2.0751	-1.83878	1.53083	0.215987	0.375625	chrX	-	51753958	51801233	Usp26	47275	43142	-2.06043	-2.06043	-2.06043	-1.12058	-2.06043	-2.06043
NM_054058	2.0751	-1.83878	1.53083	0.215987	0.375625	chr7	-	18674365	18685992	Psg20	11627	10155	-2.06043	-2.06043	-2.06043	-1.12058	-2.06043	-2.06043
NM_054072	2.0751	-1.83878	1.53083	0.215987	0.375625	chr18	+	36930284	37187657	Pcdha1	257373	5334	-2.06043	-2.06043	-2.06043	-1.12058	-2.06043	-2.06043
NM_080728	2.0751	-1.83878	1.53083	0.215987	0.375625	chr14	-	54970687	54994549	Myh7	23862	12157	-2.06043	-2.06043	-2.06043	-1.12058	-2.06043	-2.06043
NM_133192	2.0751	-1.83878	1.53083	0.215987	0.375625	chr5	+	89527428	89583740	Npffr2	56312	53290	-2.06043	-2.06043	-2.06043	-1.12058	-2.06043	-2.06043
NM_133809	2.0751	-1.83878	1.53083	0.215987	0.375625	chr1	+	175632192	175660853	Kmo	28661	25739	-2.06043	-2.06043	-2.06043	-1.12058	-2.06043	-2.06043
NM_145935	2.0751	-1.83878	1.53083	0.215987	0.375625	chr19	+	12633307	12651737	Glyat	18430	17083	-2.06043	-2.06043	-2.06043	-1.12058	-2.06043	-2.06043
NM_146782	2.0751	-1.83878	1.53083	0.215987	0.375625	chr9	+	38773087	38776354	Olfr921	3267	1680	-2.06043	-2.06043	-2.06043	-1.12058	-2.06043	-2.06043
NM_146923	2.0751	-1.83878	1.53083	0.215987	0.375625	chr11	+	73350858	73354699	Olfr20	3841	2775	-2.06043	-2.06043	-2.06043	-1.12058	-2.06043	-2.06043
NM_146960	2.0751	-1.83878	1.53083	0.215987	0.375625	chr7	+	140646451	140652919	Olfr53	6468	5306	-2.06043	-2.06043	-2.06043	-1.12058	-2.06043	-2.06043
NM_153086	2.0751	-1.83878	1.53083	0.215987	0.375625	chr18	-	9278606	9282809	Gjd4	4203	1542	-2.06043	-2.06043	-2.06043	-1.12058	-2.06043	-2.06043
NM_153097	2.0751	-1.83878	1.53083	0.215987	0.375625	chr8	-	64998447	65018688	Trim60	20241	11126	-2.06043	-2.06043	-2.06043	-1.12058	-2.06043	-2.06043
NM_173425	2.0751	-1.83878	1.53083	0.215987	0.375625	chr1	-	80198698	80213944	Fam124b	15246	12384	-2.06043	-2.06043	-2.06043	-1.12058	-2.06043	-2.06043
NM_176807	2.0751	-1.83878	1.53083	0.215987	0.375625	chr9	-	14885813	14903951	Izumo1r	18138	15798	-2.06043	-2.06043	-2.06043	-1.12058	-2.06043	-2.06043
NM_177587	2.0751	-1.83878	1.53083	0.215987	0.375625	chr1	+	93006333	93012269	Aqp12	5936	4848	-2.06043	-2.06043	-2.06043	-1.12058	-2.06043	-2.06043
NM_178680	2.0751	-1.83878	1.53083	0.215987	0.375625	chr11	+	82911252	82943406	Unc45b	32154	27211	-2.06043	-2.06043	-2.06043	-1.12058	-2.06043	-2.06043
NM_183283	2.0751	-1.83878	1.53083	0.215987	0.375625	chr16	+	32271608	32274779	Smco1	3171	1904	-2.06043	-2.06043	-2.06043	-1.12058	-2.06043	-2.06043
NM_207281	2.0751	-1.83878	1.53083	0.215987	0.375625	chr1	-	44204069	44218931	Mettl21e	14862	11681	-2.06043	-2.06043	-2.06043	-1.12058	-2.06043	-2.06043
NM_008647	2.35307	-1.83962	1.92031	0.165823	0.30969	chr4	-	61300018	61439702	Mup2	139684	131747	-2.06043	-2.06043	-2.06043	-1.51529	-2.06043	-1.54863
NM_008937	2.35307	-1.83962	1.92031	0.165823	0.30969	chr1	-	190121776	190170680	Prox1	48904	44528	-2.06043	-2.06043	-2.06043	-1.51529	-2.06043	-1.54863
NM_013921	2.35307	-1.83962	1.92031	0.165823	0.30969	chr17	-	23972126	23975230	Prss30	3104	1635	-2.06043	-2.06043	-2.06043	-1.51529	-2.06043	-1.54863
NM_145857	2.35307	-1.83962	1.92031	0.165823	0.30969	chr8	+	88647346	88688474	Nod2	41128	36146	-2.06043	-2.06043	-2.06043	-1.51529	-2.06043	-1.54863
NM_183271	2.35307	-1.83962	1.92031	0.165823	0.30969	chr2	-	164198871	164200117	Wfdc15a	1246	780	-2.06043	-2.06043	-2.06043	-1.51529	-2.06043	-1.54863
NM_001005232	2.57706	-1.84046	2.25765	0.132955	0.259801	chr7	-	49631498	49636835	Dbx1	5337	3260	-2.06043	-2.06043	-2.06043	-2.06043	-2.06043	-1.17162
NM_001005421	2.57706	-1.84046	2.25765	0.132955	0.259801	chr9	+	45079182	45108531	Amica1	29349	26590	-2.06043	-2.06043	-2.06043	-2.06043	-2.06043	-1.17162
NM_001012723	2.57706	-1.84046	2.25765	0.132955	0.259801	chr2	-	164634707	164638802	Wfdc16	4095	2974	-2.06043	-2.06043	-2.06043	-2.06043	-2.06043	-1.17162
NM_001012725	2.57706	-1.84046	2.25765	0.132955	0.259801	chr2	+	164613699	164618213	Wfdc6b	4514	3707	-2.06043	-2.06043	-2.06043	-2.06043	-2.06043	-1.17162
NM_001031664	2.57706	-1.84046	2.25765	0.132955	0.259801	chrX	-	6168695	6172991	Nudt10	4296	2545	-2.06043	-2.06043	-2.06043	-2.06043	-2.06043	-1.17162
NM_001033205	2.57706	-1.84046	2.25765	0.132955	0.259801	chr7	-	24583837	24587641	Zfp575	3804	1063	-2.06043	-2.06043	-2.06043	-2.06043	-2.06043	-1.17162
NM_001033426	2.57706	-1.84046	2.25765	0.132955	0.259801	chr18	-	41986200	41999049	Grxcr2	12849	11729	-2.06043	-2.06043	-2.06043	-2.06043	-2.06043	-1.17162
NM_001033440	2.57706	-1.84046	2.25765	0.132955	0.259801	chr14	-	77793944	77798968	Gm1587	5024	3670	-2.06043	-2.06043	-2.06043	-2.06043	-2.06043	-1.17162
NM_001033980	2.57706	-1.84046	2.25765	0.132955	0.259801	chr8	-	120166396	120177469	Fam92b	11073	9884	-2.06043	-2.06043	-2.06043	-2.06043	-2.06043	-1.17162
NM_001034893	2.57706	-1.84046	2.25765	0.132955	0.259801	chr7	+	43177587	43192109	Zfp936	14522	11409	-2.06043	-2.06043	-2.06043	-2.06043	-2.06043	-1.17162
NM_001037247	2.57706	-1.84046	2.25765	0.132955	0.259801	chr2	+	152604326	152612729	Defb36	8403	7935	-2.06043	-2.06043	-2.06043	-2.06043	-2.06043	-1.17162
NM_001039240	2.57706	-1.84046	2.25765	0.132955	0.259801	chrX	-	60436051	60456195	Gm7073	20144	18725	-2.06043	-2.06043	-2.06043	-2.06043	-2.06043	-1.17162
NM_001040055	2.57706	-1.84046	2.25765	0.132955	0.259801	chr2	+	164715304	164718068	Spint5	2764	2321	-2.06043	-2.06043	-2.06043	-2.06043	-2.06043	-1.17162
NM_001045518	2.57706	-1.84046	2.25765	0.132955	0.259801	chr9	-	76490704	76545804	Fam83b	55100	46783	-2.06043	-2.06043	-2.06043	-2.06043	-2.06043	-1.17162
NM_001077410	2.57706	-1.84046	2.25765	0.132955	0.259801	chr6	+	48647233	48660875	Gimap8	13642	6816	-2.06043	-2.06043	-2.06043	-2.06043	-2.06043	-1.17162
NM_001080963	2.57706	-1.84046	2.25765	0.132955	0.259801	chr7	+	129257093	129391307	Ppapdc1a	134214	133115	-2.06043	-2.06043	-2.06043	-2.06043	-2.06043	-1.17162
NM_001080966	2.57706	-1.84046	2.25765	0.132955	0.259801	chr7	+	6995384	7003091	Aurkc	7707	6269	-2.06043	-2.06043	-2.06043	-2.06043	-2.06043	-1.17162
NM_001081123	2.57706	-1.84046	2.25765	0.132955	0.259801	chrX	+	49470449	49500250	Arhgap36	29801	26762	-2.06043	-2.06043	-2.06043	-2.06043	-2.06043	-1.17162
NM_001101453	2.57706	-1.84046	2.25765	0.132955	0.259801	chr11	+	105994674	106005443	Ace3	10769	8555	-2.06043	-2.06043	-2.06043	-2.06043	-2.06043	-1.17162
NM_001114116	2.57706	-1.84046	2.25765	0.132955	0.259801	chr7	+	44384125	44400030	Syt3	15905	10441	-2.06043	-2.06043	-2.06043	-2.06043	-2.06043	-1.17162
NM_001127188	2.57706	-1.84046	2.25765	0.132955	0.259801	chr4	-	147674224	147702631	Zfp534	28407	26074	-2.06043	-2.06043	-2.06043	-2.06043	-2.06043	-1.17162
NM_001143672	2.57706	-1.84046	2.25765	0.132955	0.259801	chr8	+	13435458	13461451	Tmem255b	25993	24770	-2.06043	-2.06043	-2.06043	-2.06043	-2.06043	-1.17162
NM_001159289	2.57706	-1.84046	2.25765	0.132955	0.259801	chr11	+	24078055	24173558	Bcl11a	95503	74710	-2.06043	-2.06043	-2.06043	-2.06043	-2.06043	-1.17162
NM_001159648	2.57706	-1.84046	2.25765	0.132955	0.259801	chr15	+	92051164	92341967	Cntn1	290803	267264	-2.06043	-2.06043	-2.06043	-2.06043	-2.06043	-1.17162
NM_001163317	2.57706	-1.84046	2.25765	0.132955	0.259801	chr5	+	45453750	45464149	Clrn2	10399	9455	-2.06043	-2.06043	-2.06043	-2.06043	-2.06043	-1.17162
NM_001163691	2.57706	-1.84046	2.25765	0.132955	0.259801	chr17	-	25374286	25433783	Cacna1h	59497	50233	-2.06043	-2.06043	-2.06043	-2.06043	-2.06043	-1.17162
NM_001164312	2.57706	-1.84046	2.25765	0.132955	0.259801	chr1	-	166628970	166647693	Gm4847	18723	15711	-2.06043	-2.06043	-2.06043	-2.06043	-2.06043	-1.17162
NM_001177510	2.57706	-1.84046	2.25765	0.132955	0.259801	chr5	+	11918042	11922804	4933402N22Rik	4762	3623	-2.06043	-2.06043	-2.06043	-2.06043	-2.06043	-1.17162
NM_001177574	2.57706	-1.84046	2.25765	0.132955	0.259801	chr12	+	87892833	87896722	Gm2022	3889	2067	-2.06043	-2.06043	-2.06043	-2.06043	-2.06043	-1.17162
NM_001177589	2.57706	-1.84046	2.25765	0.132955	0.259801	chr8	-	32888504	32950026	Gm3985	61522	59007	-2.06043	-2.06043	-2.06043	-2.06043	-2.06043	-1.17162
NM_001200028	2.57706	-1.84046	2.25765	0.132955	0.259801	chr3	-	105996956	106014646	Pifo	17690	15040	-2.06043	-2.06043	-2.06043	-2.06043	-2.06043	-1.17162
NM_001243199	2.57706	-1.84046	2.25765	0.132955	0.259801	chr6	+	48684577	48692062	Gimap4	7485	5672	-2.06043	-2.06043	-2.06043	-2.06043	-2.06043	-1.17162
NM_001243837	2.57706	-1.84046	2.25765	0.132955	0.259801	chr15	-	4988761	5063773	C7	75012	70093	-2.06043	-2.06043	-2.06043	-2.06043	-2.06043	-1.17162
NM_001253682	2.57706	-1.84046	2.25765	0.132955	0.259801	chr3	+	54156056	54318471	Trpc4	162415	154388	-2.06043	-2.06043	-2.06043	-2.06043	-2.06043	-1.17162
NM_001253803	2.57706	-1.84046	2.25765	0.132955	0.259801	chr16	+	5007287	5008308	Smim22	1021	544	-2.06043	-2.06043	-2.06043	-2.06043	-2.06043	-1.17162
NM_001253856	2.57706	-1.84046	2.25765	0.132955	0.259801	chr4	+	155469113	155470858	Tmem52	1745	777	-2.06043	-2.06043	-2.06043	-2.06043	-2.06043	-1.17162
NM_001271883	2.57706	-1.84046	2.25765	0.132955	0.259801	chr17	+	18049483	18074220	Vmn2r124	24737	22169	-2.06043	-2.06043	-2.06043	-2.06043	-2.06043	-1.17162
NM_001281537	2.57706	-1.84046	2.25765	0.132955	0.259801	chrX	-	127721175	127736554	Cldn34c4	15379	14559	-2.06043	-2.06043	-2.06043	-2.06043	-2.06043	-1.17162
NM_001286016	2.57706	-1.84046	2.25765	0.132955	0.259801	chr5	+	87666207	87682577	Csn1s1	16370	11067	-2.06043	-2.06043	-2.06043	-2.06043	-2.06043	-1.17162
NM_001302796	2.57706	-1.84046	2.25765	0.132955	0.259801	chr10	+	6758592	7038209	Oprm1	279617	123565	-2.06043	-2.06043	-2.06043	-2.06043	-2.06043	-1.17162
NM_001311114	2.57706	-1.84046	2.25765	0.132955	0.259801	chr2	+	164289266	164291500	Svs3a	2234	1033	-2.06043	-2.06043	-2.06043	-2.06043	-2.06043	-1.17162
NM_001311159	2.57706	-1.84046	2.25765	0.132955	0.259801	chr9	-	109271122	109287676	Fbxw14	16554	14865	-2.06043	-2.06043	-2.06043	-2.06043	-2.06043	-1.17162
NM_007607	2.57706	-1.84046	2.25765	0.132955	0.259801	chr11	+	84957753	84966054	Car4	8301	7001	-2.06043	-2.06043	-2.06043	-2.06043	-2.06043	-1.17162
NM_008315	2.57706	-1.84046	2.25765	0.132955	0.259801	chr19	-	35958728	36057360	Htr7	98632	95375	-2.06043	-2.06043	-2.06043	-2.06043	-2.06043	-1.17162
NM_008381	2.57706	-1.84046	2.25765	0.132955	0.259801	chr1	-	119415464	119422248	Inhbb	6784	2529	-2.06043	-2.06043	-2.06043	-2.06043	-2.06043	-1.17162
NM_008437	2.57706	-1.84046	2.25765	0.132955	0.259801	chr7	+	44572444	44586846	Napsa	14402	11502	-2.06043	-2.06043	-2.06043	-2.06043	-2.06043	-1.17162
NM_008499	2.57706	-1.84046	2.25765	0.132955	0.259801	chr5	+	120431885	120441457	Lhx5	9572	6836	-2.06043	-2.06043	-2.06043	-2.06043	-2.06043	-1.17162
NM_008510	2.57706	-1.84046	2.25765	0.132955	0.259801	chr1	-	164931647	164935510	Xcl1	3863	1860	-2.06043	-2.06043	-2.06043	-2.06043	-2.06043	-1.17162
NM_008533	2.57706	-1.84046	2.25765	0.132955	0.259801	chr13	+	102693557	102706631	Cd180	13074	9353	-2.06043	-2.06043	-2.06043	-2.06043	-2.06043	-1.17162
NM_008646	2.57706	-1.84046	2.25765	0.132955	0.259801	chr6	+	122006797	122085967	Mug2	79170	74603	-2.06043	-2.06043	-2.06043	-2.06043	-2.06043	-1.17162
NM_008940	2.57706	-1.84046	2.25765	0.132955	0.259801	chr7	+	43797576	43803822	Klk8	6246	4924	-2.06043	-2.06043	-2.06043	-2.06043	-2.06043	-1.17162
NM_009170	2.57706	-1.84046	2.25765	0.132955	0.259801	chr5	-	28456839	28467101	Shh	10262	7509	-2.06043	-2.06043	-2.06043	-2.06043	-2.06043	-1.17162
NM_009215	2.57706	-1.84046	2.25765	0.132955	0.259801	chr16	-	23889580	23890844	Sst	1264	665	-2.06043	-2.06043	-2.06043	-2.06043	-2.06043	-1.17162
NM_009265	2.57706	-1.84046	2.25765	0.132955	0.259801	chr3	-	92436808	92438779	Sprr1b	1971	1151	-2.06043	-2.06043	-2.06043	-2.06043	-2.06043	-1.17162
NM_009335	2.57706	-1.84046	2.25765	0.132955	0.259801	chr2	+	172549592	172558621	Tfap2c	9029	5643	-2.06043	-2.06043	-2.06043	-2.06043	-2.06043	-1.17162
NM_009463	2.57706	-1.84046	2.25765	0.132955	0.259801	chr8	+	83290347	83298456	Ucp1	8109	6465	-2.06043	-2.06043	-2.06043	-2.06043	-2.06043	-1.17162
NM_009491	2.57706	-1.84046	2.25765	0.132955	0.259801	chr5	-	108995538	109006436	Vmn2r10	10898	8333	-2.06043	-2.06043	-2.06043	-2.06043	-2.06043	-1.17162
NM_009514	2.57706	-1.84046	2.25765	0.132955	0.259801	chr10	+	75948311	75949646	Vpreb3	1335	733	-2.06043	-2.06043	-2.06043	-2.06043	-2.06043	-1.17162
NM_010005	2.57706	-1.84046	2.25765	0.132955	0.259801	chr15	-	82402845	82407194	Cyp2d10	4349	2702	-2.06043	-2.06043	-2.06043	-2.06043	-2.06043	-1.17162
NM_010419	2.57706	-1.84046	2.25765	0.132955	0.259801	chr4	+	154960922	154962371	Hes5	1449	90	-2.06043	-2.06043	-2.06043	-2.06043	-2.06043	-1.17162
NM_010663	2.57706	-1.84046	2.25765	0.132955	0.259801	chr11	-	100256216	100260989	Krt17	4773	3262	-2.06043	-2.06043	-2.06043	-2.06043	-2.06043	-1.17162
NM_010823	2.57706	-1.84046	2.25765	0.132955	0.259801	chr4	-	118442414	118457513	Mpl	15099	12141	-2.06043	-2.06043	-2.06043	-2.06043	-2.06043	-1.17162
NM_010895	2.57706	-1.84046	2.25765	0.132955	0.259801	chr11	-	98325416	98329645	Neurod2	4229	1092	-2.06043	-2.06043	-2.06043	-2.06043	-2.06043	-1.17162
NM_011128	2.57706	-1.84046	2.25765	0.132955	0.259801	chr19	+	58759722	58777534	Pnliprp2	17812	16210	-2.06043	-2.06043	-2.06043	-2.06043	-2.06043	-1.17162
NM_013485	2.57706	-1.84046	2.25765	0.132955	0.259801	chr15	+	6445332	6498476	C9	53144	51377	-2.06043	-2.06043	-2.06043	-2.06043	-2.06043	-1.17162
NM_013631	2.57706	-1.84046	2.25765	0.132955	0.259801	chr3	+	89136141	89146594	Pklr	10453	7651	-2.06043	-2.06043	-2.06043	-2.06043	-2.06043	-1.17162
NM_013773	2.57706	-1.84046	2.25765	0.132955	0.259801	chr12	+	105159703	105166625	Tcl1b1	6922	5896	-2.06043	-2.06043	-2.06043	-2.06043	-2.06043	-1.17162
NM_013797	2.57706	-1.84046	2.25765	0.132955	0.259801	chr6	-	141907280	141946962	Slco1a1	39682	34405	-2.06043	-2.06043	-2.06043	-2.06043	-2.06043	-1.17162
NM_013832	2.57706	-1.84046	2.25765	0.132955	0.259801	chr5	+	120648811	120679610	Rasal1	30799	27436	-2.06043	-2.06043	-2.06043	-2.06043	-2.06043	-1.17162
NM_013903	2.57706	-1.84046	2.25765	0.132955	0.259801	chr9	+	7628230	7674968	Mmp20	46738	39932	-2.06043	-2.06043	-2.06043	-2.06043	-2.06043	-1.17162
NM_013904	2.57706	-1.84046	2.25765	0.132955	0.259801	chr10	-	30832358	30842783	Hey2	10425	5850	-2.06043	-2.06043	-2.06043	-2.06043	-2.06043	-1.17162
NM_016702	2.57706	-1.84046	2.25765	0.132955	0.259801	chr1	+	93135239	93145421	Agxt	10182	8629	-2.06043	-2.06043	-2.06043	-2.06043	-2.06043	-1.17162
NM_017468	2.57706	-1.84046	2.25765	0.132955	0.259801	chr5	+	88487974	88506049	Enam	18075	12585	-2.06043	-2.06043	-2.06043	-2.06043	-2.06043	-1.17162
NM_019910	2.57706	-1.84046	2.25765	0.132955	0.259801	chr17	+	23880875	23882853	Dcpp1	1978	1358	-2.06043	-2.06043	-2.06043	-2.06043	-2.06043	-1.17162
NM_025869	2.57706	-1.84046	2.25765	0.132955	0.259801	chr8	+	31089661	31097047	Dusp26	7386	5484	-2.06043	-2.06043	-2.06043	-2.06043	-2.06043	-1.17162
NM_026132	2.57706	-1.84046	2.25765	0.132955	0.259801	chr4	-	57984028	58009124	Txndc8	25096	24414	-2.06043	-2.06043	-2.06043	-2.06043	-2.06043	-1.17162
NM_026206	2.57706	-1.84046	2.25765	0.132955	0.259801	chr13	-	27773494	27780804	Prl7c1	7310	6294	-2.06043	-2.06043	-2.06043	-2.06043	-2.06043	-1.17162
NM_026394	2.57706	-1.84046	2.25765	0.132955	0.259801	chr3	-	92718695	92720350	Lce1f	1655	937	-2.06043	-2.06043	-2.06043	-2.06043	-2.06043	-1.17162
NM_026460	2.57706	-1.84046	2.25765	0.132955	0.259801	chr3	-	75242356	75270078	Serpini2	27722	26298	-2.06043	-2.06043	-2.06043	-2.06043	-2.06043	-1.17162
NM_026925	2.57706	-1.84046	2.25765	0.132955	0.259801	chr19	+	58670364	58681788	Pnlip	11424	9736	-2.06043	-2.06043	-2.06043	-2.06043	-2.06043	-1.17162
NM_027050	2.57706	-1.84046	2.25765	0.132955	0.259801	chr11	-	32820375	32824594	Smim23	4219	3613	-2.06043	-2.06043	-2.06043	-2.06043	-2.06043	-1.17162
NM_027292	2.57706	-1.84046	2.25765	0.132955	0.259801	chr17	-	48448434	48451501	Tspo2	3067	391	-2.06043	-2.06043	-2.06043	-2.06043	-2.06043	-1.17162
NM_027301	2.57706	-1.84046	2.25765	0.132955	0.259801	chr10	+	127898534	127911759	Sdr9c7	13225	10295	-2.06043	-2.06043	-2.06043	-2.06043	-2.06043	-1.17162
NM_028742	2.57706	-1.84046	2.25765	0.132955	0.259801	chr6	-	145397234	145434925	Ifltd1	37691	36077	-2.06043	-2.06043	-2.06043	-2.06043	-2.06043	-1.17162
NM_029006	2.57706	-1.84046	2.25765	0.132955	0.259801	chr14	-	20262755	20269162	Kcnk16	6407	5447	-2.06043	-2.06043	-2.06043	-2.06043	-2.06043	-1.17162
NM_029317	2.57706	-1.84046	2.25765	0.132955	0.259801	chr7	+	44708742	44719842	Izumo2	11100	10380	-2.06043	-2.06043	-2.06043	-2.06043	-2.06043	-1.17162
NM_029416	2.57706	-1.84046	2.25765	0.132955	0.259801	chr4	-	117756658	117765666	Klf17	9008	5413	-2.06043	-2.06043	-2.06043	-2.06043	-2.06043	-1.17162
NM_030033	2.57706	-1.84046	2.25765	0.132955	0.259801	chr1	-	18115190	18137051	Crisp4	21861	19301	-2.06043	-2.06043	-2.06043	-2.06043	-2.06043	-1.17162
NM_030104	2.57706	-1.84046	2.25765	0.132955	0.259801	chr17	+	86917347	86922367	Tmem247	5020	4265	-2.06043	-2.06043	-2.06043	-2.06043	-2.06043	-1.17162
NM_031382	2.57706	-1.84046	2.25765	0.132955	0.259801	chrX	+	112093519	112127326	Tex16	33807	29835	-2.06043	-2.06043	-2.06043	-2.06043	-2.06043	-1.17162
NM_053149	2.57706	-1.84046	2.25765	0.132955	0.259801	chr4	-	46393988	46404183	Hemgn	10195	7865	-2.06043	-2.06043	-2.06043	-2.06043	-2.06043	-1.17162
NM_054063	2.57706	-1.84046	2.25765	0.132955	0.259801	chr7	-	18422535	18432055	Psg28	9520	7557	-2.06043	-2.06043	-2.06043	-2.06043	-2.06043	-1.17162
NM_079835	2.57706	-1.84046	2.25765	0.132955	0.259801	chr17	+	34354821	34369492	Btnl2	14671	12108	-2.06043	-2.06043	-2.06043	-2.06043	-2.06043	-1.17162
NM_080464	2.57706	-1.84046	2.25765	0.132955	0.259801	chr6	-	14713821	14755274	Ppp1r3a	41453	34333	-2.06043	-2.06043	-2.06043	-2.06043	-2.06043	-1.17162
NM_130451	2.57706	-1.84046	2.25765	0.132955	0.259801	chr2	+	165503896	165519917	Slc2a10	16021	12295	-2.06043	-2.06043	-2.06043	-2.06043	-2.06043	-1.17162
NM_130905	2.57706	-1.84046	2.25765	0.132955	0.259801	chr8	-	3847972	3854286	Cd209e	6314	4543	-2.06043	-2.06043	-2.06043	-2.06043	-2.06043	-1.17162
NM_133183	2.57706	-1.84046	2.25765	0.132955	0.259801	chr7	+	3424661	3434940	Cacng6	10279	9496	-2.06043	-2.06043	-2.06043	-2.06043	-2.06043	-1.17162
NM_134160	2.57706	-1.84046	2.25765	0.132955	0.259801	chr3	+	146121790	146140646	Mcoln3	18856	17144	-2.06043	-2.06043	-2.06043	-2.06043	-2.06043	-1.17162
NM_144559	2.57706	-1.84046	2.25765	0.132955	0.259801	chr1	+	171018925	171029761	Fcgr4	10836	9586	-2.06043	-2.06043	-2.06043	-2.06043	-2.06043	-1.17162
NM_145218	2.57706	-1.84046	2.25765	0.132955	0.259801	chr5	-	130874950	131307522	Wbscr17	432572	416673	-2.06043	-2.06043	-2.06043	-2.06043	-2.06043	-1.17162
NM_153589	2.57706	-1.84046	2.25765	0.132955	0.259801	chr6	+	125690418	126040128	Ano2	349710	343198	-2.06043	-2.06043	-2.06043	-2.06043	-2.06043	-1.17162
NM_172776	2.57706	-1.84046	2.25765	0.132955	0.259801	chr19	-	8160167	8218839	Slc22a29	58672	56464	-2.06043	-2.06043	-2.06043	-2.06043	-2.06043	-1.17162
NM_172880	2.57706	-1.84046	2.25765	0.132955	0.259801	chr5	-	86705185	86745807	Tmprss11e	40622	37112	-2.06043	-2.06043	-2.06043	-2.06043	-2.06043	-1.17162
NM_172881	2.57706	-1.84046	2.25765	0.132955	0.259801	chr5	+	87000859	87013274	Ugt2b35	12415	9057	-2.06043	-2.06043	-2.06043	-2.06043	-2.06043	-1.17162
NM_173372	2.57706	-1.84046	2.25765	0.132955	0.259801	chr11	+	50850684	50866208	Grm6	15524	10214	-2.06043	-2.06043	-2.06043	-2.06043	-2.06043	-1.17162
NM_176950	2.57706	-1.84046	2.25765	0.132955	0.259801	chr2	+	152477062	152479934	Defb20	2872	2182	-2.06043	-2.06043	-2.06043	-2.06043	-2.06043	-1.17162
NM_177139	2.57706	-1.84046	2.25765	0.132955	0.259801	chr2	+	50066428	50193569	Lypd6	127141	123481	-2.06043	-2.06043	-2.06043	-2.06043	-2.06043	-1.17162
NM_177259	2.57706	-1.84046	2.25765	0.132955	0.259801	chr4	+	104367537	104744844	Dab1	377307	358615	-2.06043	-2.06043	-2.06043	-2.06043	-2.06043	-1.17162
NM_177655	2.57706	-1.84046	2.25765	0.132955	0.259801	chr2	+	148750360	148755378	Cstl1	5018	4408	-2.06043	-2.06043	-2.06043	-2.06043	-2.06043	-1.17162
NM_177779	2.57706	-1.84046	2.25765	0.132955	0.259801	chr11	+	68587036	68597951	Ccdc42	10915	9463	-2.06043	-2.06043	-2.06043	-2.06043	-2.06043	-1.17162
NM_178227	2.57706	-1.84046	2.25765	0.132955	0.259801	chr9	+	40269215	40291618	Scn3b	22403	16310	-2.06043	-2.06043	-2.06043	-2.06043	-2.06043	-1.17162
NM_178394	2.57706	-1.84046	2.25765	0.132955	0.259801	chr5	+	37050856	37125298	Jakmip1	74442	69862	-2.06043	-2.06043	-2.06043	-2.06043	-2.06043	-1.17162
NM_181748	2.57706	-1.84046	2.25765	0.132955	0.259801	chr19	+	38097078	38114263	Ffar4	17185	15786	-2.06043	-2.06043	-2.06043	-2.06043	-2.06043	-1.17162
NM_183391	2.57706	-1.84046	2.25765	0.132955	0.259801	chr1	+	161494656	161505290	Tnfsf18	10634	8570	-2.06043	-2.06043	-2.06043	-2.06043	-2.06043	-1.17162
NM_199036	2.57706	-1.84046	2.25765	0.132955	0.259801	chr9	-	109552601	109568262	Fbxw15	15661	14155	-2.06043	-2.06043	-2.06043	-2.06043	-2.06043	-1.17162
NM_199150	2.57706	-1.84046	2.25765	0.132955	0.259801	chr7	+	24709258	24714535	BC049730	5277	4105	-2.06043	-2.06043	-2.06043	-2.06043	-2.06043	-1.17162
NM_212487	2.57706	-1.84046	2.25765	0.132955	0.259801	chr15	-	101946003	101954287	Krt78	8284	4850	-2.06043	-2.06043	-2.06043	-2.06043	-2.06043	-1.17162
NM_001038701	2.52288	-1.73962	2.2697	0.131925	0.259801	chr7	+	57590517	57828801	Gabrb3	238284	229452	-2.06043	-2.06043	-2.06043	-0.810994	-2.06043	-2.06043
NM_001081493	2.52288	-1.73962	2.2697	0.131925	0.259801	chr13	-	99898482	99900683	Cartpt	2201	1326	-2.06043	-2.06043	-2.06043	-0.810994	-2.06043	-2.06043
NM_013800	2.52288	-1.73962	2.2697	0.131925	0.259801	chr9	-	31846043	31913285	Barx2	67242	65451	-2.06043	-2.06043	-2.06043	-0.810994	-2.06043	-2.06043
NM_019568	2.52288	-1.73962	2.2697	0.131925	0.259801	chr13	-	56288642	56296551	Cxcl14	7909	6082	-2.06043	-2.06043	-2.06043	-0.810994	-2.06043	-2.06043
NM_026945	2.52288	-1.73962	2.2697	0.131925	0.259801	chr3	+	138313285	138331134	Adh6a	17849	15307	-2.06043	-2.06043	-2.06043	-0.810994	-2.06043	-2.06043
NM_183290	2.52288	-1.73962	2.2697	0.131925	0.259801	chr13	-	59687401	59694101	4921517D22Rik	6700	3558	-2.06043	-2.06043	-2.06043	-0.810994	-2.06043	-2.06043
NM_001013022	2.62314	-1.84113	2.34705	0.125521	0.251741	chr15	-	89377448	89379254	Odf3b	1806	212	-2.06043	-2.06043	-2.06043	-2.06043	-1.57263	-1.54863
NM_007769	2.62314	-1.84113	2.34705	0.125521	0.251741	chr7	+	131032075	131121628	Dmbt1	89553	83272	-2.06043	-2.06043	-2.06043	-2.06043	-1.57263	-1.54863
NM_172837	2.62314	-1.84113	2.34705	0.125521	0.251741	chr19	+	34008253	34047903	Lipk	39650	37327	-2.06043	-2.06043	-2.06043	-2.06043	-1.57263	-1.54863
NM_001001714	2.64554	-1.84179	2.36653	0.123962	0.249377	chr2	-	25842996	25847248	Sohlh1	4252	2965	-2.06043	-2.06043	-2.06043	-2.06043	-1.20875	-2.06043
NM_001009550	2.64554	-1.84179	2.36653	0.123962	0.249377	chr4	-	62147831	62150841	Mup21	3010	2255	-2.06043	-2.06043	-2.06043	-2.06043	-1.20875	-2.06043
NM_001010937	2.64554	-1.84179	2.36653	0.123962	0.249377	chr14	-	57123300	57133611	Gjb6	10311	7708	-2.06043	-2.06043	-2.06043	-2.06043	-1.20875	-2.06043
NM_001011733	2.64554	-1.84179	2.36653	0.123962	0.249377	chr15	-	98186012	98195542	Olfr288	9530	7447	-2.06043	-2.06043	-2.06043	-2.06043	-1.20875	-2.06043
NM_001011780	2.64554	-1.84179	2.36653	0.123962	0.249377	chr15	-	98206970	98221056	Olfr287	14086	11380	-2.06043	-2.06043	-2.06043	-2.06043	-1.20875	-2.06043
NM_001012392	2.64554	-1.84179	2.36653	0.123962	0.249377	chr2	+	154190817	154220343	Bpifb1	29526	25936	-2.06043	-2.06043	-2.06043	-2.06043	-1.20875	-2.06043
NM_001013373	2.64554	-1.84179	2.36653	0.123962	0.249377	chr9	+	45319099	45347580	Tmprss13	28481	22310	-2.06043	-2.06043	-2.06043	-2.06043	-1.20875	-2.06043
NM_001013759	2.64554	-1.84179	2.36653	0.123962	0.249377	chr11	-	83421634	83429521	Gas2l2	7887	4944	-2.06043	-2.06043	-2.06043	-2.06043	-1.20875	-2.06043
NM_001013760	2.64554	-1.84179	2.36653	0.123962	0.249377	chrX	+	76264305	76267673	Cldn34b3	3368	2358	-2.06043	-2.06043	-2.06043	-2.06043	-1.20875	-2.06043
NM_001024672	2.64554	-1.84179	2.36653	0.123962	0.249377	chr15	+	100353199	100384435	Methig1	31236	2704	-2.06043	-2.06043	-2.06043	-2.06043	-1.20875	-2.06043
NM_001024717	2.64554	-1.84179	2.36653	0.123962	0.249377	chr19	+	5298330	5308739	Gal3st3	10409	6719	-2.06043	-2.06043	-2.06043	-2.06043	-1.20875	-2.06043
NM_001033249	2.64554	-1.84179	2.36653	0.123962	0.249377	chr7	-	6315664	6330434	Zfp583	14770	12003	-2.06043	-2.06043	-2.06043	-2.06043	-1.20875	-2.06043
NM_001033418	2.64554	-1.84179	2.36653	0.123962	0.249377	chr7	+	13450840	13473450	Bsph1	22610	21787	-2.06043	-2.06043	-2.06043	-2.06043	-1.20875	-2.06043
NM_001038996	2.64554	-1.84179	2.36653	0.123962	0.249377	chr6	+	41354104	41357944	Try10	3840	2923	-2.06043	-2.06043	-2.06043	-2.06043	-1.20875	-2.06043
NM_001040434	2.64554	-1.84179	2.36653	0.123962	0.249377	chrX	+	143099593	143104335	Rgag1	4742	600	-2.06043	-2.06043	-2.06043	-2.06043	-1.20875	-2.06043
NM_001042630	2.64554	-1.84179	2.36653	0.123962	0.249377	chr2	+	25657951	25662230	Lcn5	4279	3102	-2.06043	-2.06043	-2.06043	-2.06043	-1.20875	-2.06043
NM_001080809	2.64554	-1.84179	2.36653	0.123962	0.249377	chr1	+	67123026	67231267	Cps1	108241	102679	-2.06043	-2.06043	-2.06043	-2.06043	-1.20875	-2.06043
NM_001080814	2.64554	-1.84179	2.36653	0.123962	0.249377	chr9	-	15910192	16378231	Fat3	468039	432637	-2.06043	-2.06043	-2.06043	-2.06043	-1.20875	-2.06043
NM_001081010	2.64554	-1.84179	2.36653	0.123962	0.249377	chr2	+	37266950	37271387	Olfr367-ps	4437	3334	-2.06043	-2.06043	-2.06043	-2.06043	-1.20875	-2.06043
NM_001081072	2.64554	-1.84179	2.36653	0.123962	0.249377	chr18	+	58556239	58612869	Slc27a6	56630	54032	-2.06043	-2.06043	-2.06043	-2.06043	-1.20875	-2.06043
NM_001081106	2.64554	-1.84179	2.36653	0.123962	0.249377	chr5	+	37735518	37739820	Cytl1	4302	3246	-2.06043	-2.06043	-2.06043	-2.06043	-1.20875	-2.06043
NM_001081202	2.64554	-1.84179	2.36653	0.123962	0.249377	chr4	+	98726753	98738486	L1td1	11733	8791	-2.06043	-2.06043	-2.06043	-2.06043	-1.20875	-2.06043
NM_001081281	2.64554	-1.84179	2.36653	0.123962	0.249377	chr3	+	19644459	19691599	Trim55	47140	44775	-2.06043	-2.06043	-2.06043	-2.06043	-1.20875	-2.06043
NM_001081669	2.64554	-1.84179	2.36653	0.123962	0.249377	chrX	+	37493409	37497715	Rhox2d	4306	3511	-2.06043	-2.06043	-2.06043	-2.06043	-1.20875	-2.06043
NM_001081961	2.64554	-1.84179	2.36653	0.123962	0.249377	chr15	-	74742838	74746687	2300005B03Rik	3849	3385	-2.06043	-2.06043	-2.06043	-2.06043	-1.20875	-2.06043
NM_001082545	2.64554	-1.84179	2.36653	0.123962	0.249377	chr16	-	36403945	36408363	Stfa2	4418	3995	-2.06043	-2.06043	-2.06043	-2.06043	-1.20875	-2.06043
NM_001083960	2.64554	-1.84179	2.36653	0.123962	0.249377	chr2	+	172979841	172993576	Spo11	13735	10308	-2.06043	-2.06043	-2.06043	-2.06043	-1.20875	-2.06043
NM_001085536	2.64554	-1.84179	2.36653	0.123962	0.249377	chr4	-	144703190	144721404	Gm13178	18214	16987	-2.06043	-2.06043	-2.06043	-2.06043	-1.20875	-2.06043
NM_001101586	2.64554	-1.84179	2.36653	0.123962	0.249377	chr7	-	14067554	14122993	Sult2a3	55439	54581	-2.06043	-2.06043	-2.06043	-2.06043	-1.20875	-2.06043
NM_001101647	2.64554	-1.84179	2.36653	0.123962	0.249377	chr1	+	90953107	90954012	Prlh	905	644	-2.06043	-2.06043	-2.06043	-2.06043	-1.20875	-2.06043
NM_001102584	2.64554	-1.84179	2.36653	0.123962	0.249377	chr17	-	23290933	23312313	Vmn2r114	21380	18809	-2.06043	-2.06043	-2.06043	-2.06043	-1.20875	-2.06043
NM_001104573	2.64554	-1.84179	2.36653	0.123962	0.249377	chr17	-	22547940	22573273	Vmn2r111	25333	22712	-2.06043	-2.06043	-2.06043	-2.06043	-1.20875	-2.06043
NM_001104579	2.64554	-1.84179	2.36653	0.123962	0.249377	chr17	+	23343976	23360128	Vmn2r115	16152	13578	-2.06043	-2.06043	-2.06043	-2.06043	-1.20875	-2.06043
NM_001104623	2.64554	-1.84179	2.36653	0.123962	0.249377	chr5	-	109085848	109097864	Vmn2r12	12016	9520	-2.06043	-2.06043	-2.06043	-2.06043	-1.20875	-2.06043
NM_001109743	2.64554	-1.84179	2.36653	0.123962	0.249377	chr18	+	76856404	76900342	Skor2	43938	40797	-2.06043	-2.06043	-2.06043	-2.06043	-1.20875	-2.06043
NM_001110009	2.64554	-1.84179	2.36653	0.123962	0.249377	chr7	-	19689479	19692659	Apoc1	3180	2626	-2.06043	-2.06043	-2.06043	-2.06043	-1.20875	-2.06043
NM_001111094	2.64554	-1.84179	2.36653	0.123962	0.249377	chr17	+	34377131	34386028	Btnl1	8897	5375	-2.06043	-2.06043	-2.06043	-2.06043	-1.20875	-2.06043
NM_001112744	2.64554	-1.84179	2.36653	0.123962	0.249377	chr4	-	154278469	154299895	Arhgef16	21426	15743	-2.06043	-2.06043	-2.06043	-2.06043	-1.20875	-2.06043
NM_001113415	2.64554	-1.84179	2.36653	0.123962	0.249377	chr7	-	137193670	137314445	Ebf3	120775	101822	-2.06043	-2.06043	-2.06043	-2.06043	-1.20875	-2.06043
NM_001145879	2.64554	-1.84179	2.36653	0.123962	0.249377	chr13	-	90883448	90905355	Atp6ap1l	21907	20731	-2.06043	-2.06043	-2.06043	-2.06043	-1.20875	-2.06043
NM_001166465	2.64554	-1.84179	2.36653	0.123962	0.249377	chr13	-	57421194	57908332	Spock1	487138	473757	-2.06043	-2.06043	-2.06043	-2.06043	-1.20875	-2.06043
NM_001168274	2.64554	-1.84179	2.36653	0.123962	0.249377	chr15	-	63824345	63845176	Gsdmc2	20831	18519	-2.06043	-2.06043	-2.06043	-2.06043	-1.20875	-2.06043
NM_001168645	2.64554	-1.84179	2.36653	0.123962	0.249377	chr13	-	73661749	73678023	Slc6a18	16274	11869	-2.06043	-2.06043	-2.06043	-2.06043	-1.20875	-2.06043
NM_001177469	2.64554	-1.84179	2.36653	0.123962	0.249377	chr17	-	45600966	45602102	Gm7325	1136	160	-2.06043	-2.06043	-2.06043	-2.06043	-1.20875	-2.06043
NM_001177565	2.64554	-1.84179	2.36653	0.123962	0.249377	chr12	+	87514315	87518265	Gm8300	3950	2014	-2.06043	-2.06043	-2.06043	-2.06043	-1.20875	-2.06043
NM_001177583	2.64554	-1.84179	2.36653	0.123962	0.249377	chr17	+	40598593	40602617	Esp4	4024	3472	-2.06043	-2.06043	-2.06043	-2.06043	-1.20875	-2.06043
NM_001178038	2.64554	-1.84179	2.36653	0.123962	0.249377	chr1	-	162916550	162937225	Fmo6	20675	18734	-2.06043	-2.06043	-2.06043	-2.06043	-1.20875	-2.06043
NM_001198971	2.64554	-1.84179	2.36653	0.123962	0.249377	chr9	+	45195765	45249985	BC049352	54220	44444	-2.06043	-2.06043	-2.06043	-2.06043	-1.20875	-2.06043
NM_001201390	2.64554	-1.84179	2.36653	0.123962	0.249377	chr6	-	136400318	136415569	E330021D16Rik	15251	13440	-2.06043	-2.06043	-2.06043	-2.06043	-1.20875	-2.06043
NM_001201395	2.64554	-1.84179	2.36653	0.123962	0.249377	chrX	-	76582609	76602924	Cldn34d	20315	19312	-2.06043	-2.06043	-2.06043	-2.06043	-1.20875	-2.06043
NM_001290269	2.64554	-1.84179	2.36653	0.123962	0.249377	chr1	-	144519689	144567667	Rgs21	47978	47151	-2.06043	-2.06043	-2.06043	-2.06043	-1.20875	-2.06043
NM_001309398	2.64554	-1.84179	2.36653	0.123962	0.249377	chr14	+	4334762	4354687	2610042L04Rik	19925	18036	-2.06043	-2.06043	-2.06043	-2.06043	-1.20875	-2.06043
NM_001310529	2.64554	-1.84179	2.36653	0.123962	0.249377	chr3	-	75037894	75143772	Zbbx	105878	103394	-2.06043	-2.06043	-2.06043	-2.06043	-1.20875	-2.06043
NM_007432	2.64554	-1.84179	2.36653	0.123962	0.249377	chr1	+	87125007	87127912	Akp3	2905	841	-2.06043	-2.06043	-2.06043	-2.06043	-1.20875	-2.06043
NM_007549	2.64554	-1.84179	2.36653	0.123962	0.249377	chr14	-	63372836	63417187	Blk	44351	41876	-2.06043	-2.06043	-2.06043	-2.06043	-1.20875	-2.06043
NM_007902	2.64554	-1.84179	2.36653	0.123962	0.249377	chr4	+	120161423	120167360	Edn2	5937	4693	-2.06043	-2.06043	-2.06043	-2.06043	-1.20875	-2.06043
NM_007962	2.64554	-1.84179	2.36653	0.123962	0.249377	chr9	+	45042343	45054043	Mpzl2	11700	4933	-2.06043	-2.06043	-2.06043	-2.06043	-1.20875	-2.06043
NM_007994	2.64554	-1.84179	2.36653	0.123962	0.249377	chr13	-	62836884	62858370	Fbp2	21486	20192	-2.06043	-2.06043	-2.06043	-2.06043	-1.20875	-2.06043
NM_008270	2.64554	-1.84179	2.36653	0.123962	0.249377	chr11	+	96271329	96276593	Hoxb9	5264	2437	-2.06043	-2.06043	-2.06043	-2.06043	-1.20875	-2.06043
NM_009581	2.64554	-1.84179	2.36653	0.123962	0.249377	chr1	-	130576705	130629606	Zp3r	52901	50867	-2.06043	-2.06043	-2.06043	-2.06043	-1.20875	-2.06043
NM_009759	2.64554	-1.84179	2.36653	0.123962	0.249377	chrX	-	164192841	164258193	Bmx	65352	60629	-2.06043	-2.06043	-2.06043	-2.06043	-1.20875	-2.06043
NM_009807	2.64554	-1.84179	2.36653	0.123962	0.249377	chr9	+	5298516	5307281	Casp1	8765	5747	-2.06043	-2.06043	-2.06043	-2.06043	-1.20875	-2.06043
NM_010204	2.64554	-1.84179	2.36653	0.123962	0.249377	chr6	+	127015541	127024718	Fgf6	9177	7945	-2.06043	-2.06043	-2.06043	-2.06043	-1.20875	-2.06043
NM_010369	2.64554	-1.84179	2.36653	0.123962	0.249377	chr8	+	80494044	80510785	Gypa	16741	14914	-2.06043	-2.06043	-2.06043	-2.06043	-1.20875	-2.06043
NM_010558	2.64554	-1.84179	2.36653	0.123962	0.249377	chr11	+	53720793	53725103	Il5	4310	2776	-2.06043	-2.06043	-2.06043	-2.06043	-1.20875	-2.06043
NM_010818	2.64554	-1.84179	2.36653	0.123962	0.249377	chr16	-	45382134	45409053	Cd200	26919	19232	-2.06043	-2.06043	-2.06043	-2.06043	-1.20875	-2.06043
NM_010933	2.64554	-1.84179	2.36653	0.123962	0.249377	chr1	-	86666292	86670573	Nppc	4281	3239	-2.06043	-2.06043	-2.06043	-2.06043	-1.20875	-2.06043
NM_017372	2.64554	-1.84179	2.36653	0.123962	0.249377	chr10	-	117277540	117282272	Lyz2	4732	3675	-2.06043	-2.06043	-2.06043	-2.06043	-1.20875	-2.06043
NM_021325	2.64554	-1.84179	2.36653	0.123962	0.249377	chr16	+	44765735	44794977	Cd200r1	29242	25894	-2.06043	-2.06043	-2.06043	-2.06043	-1.20875	-2.06043
NM_021347	2.64554	-1.84179	2.36653	0.123962	0.249377	chr11	+	98664350	98677708	Gsdma	13358	10632	-2.06043	-2.06043	-2.06043	-2.06043	-1.20875	-2.06043
NM_021370	2.64554	-1.84179	2.36653	0.123962	0.249377	chr3	+	81996921	82021233	Asic5	24312	22532	-2.06043	-2.06043	-2.06043	-2.06043	-1.20875	-2.06043
NM_025290	2.64554	-1.84179	2.36653	0.123962	0.249377	chr17	-	31255019	31277356	Rsph1	22337	21170	-2.06043	-2.06043	-2.06043	-2.06043	-1.20875	-2.06043
NM_026317	2.64554	-1.84179	2.36653	0.123962	0.249377	chr6	-	40514823	40519508	Prss37	4685	3636	-2.06043	-2.06043	-2.06043	-2.06043	-1.20875	-2.06043
NM_026668	2.64554	-1.84179	2.36653	0.123962	0.249377	chr3	+	30644506	30672431	Lrriq4	27925	22338	-2.06043	-2.06043	-2.06043	-2.06043	-1.20875	-2.06043
NM_026822	2.64554	-1.84179	2.36653	0.123962	0.249377	chr3	-	92655649	92656926	Lce1b	1277	630	-2.06043	-2.06043	-2.06043	-2.06043	-1.20875	-2.06043
NM_027964	2.64554	-1.84179	2.36653	0.123962	0.249377	chr2	-	83915078	83941226	Zswim2	26148	23529	-2.06043	-2.06043	-2.06043	-2.06043	-1.20875	-2.06043
NM_028025	2.64554	-1.84179	2.36653	0.123962	0.249377	chrX	-	79623230	79671435	Mageb16	48205	46259	-2.06043	-2.06043	-2.06043	-2.06043	-1.20875	-2.06043
NM_029021	2.64554	-1.84179	2.36653	0.123962	0.249377	chr2	-	165395449	165400394	Ocstamp	4945	2989	-2.06043	-2.06043	-2.06043	-2.06043	-1.20875	-2.06043
NM_029325	2.64554	-1.84179	2.36653	0.123962	0.249377	chr2	-	164588342	164593571	Eppin	5229	2782	-2.06043	-2.06043	-2.06043	-2.06043	-1.20875	-2.06043
NM_029568	2.64554	-1.84179	2.36653	0.123962	0.249377	chr11	+	61485443	61488704	Mfap4	3261	1645	-2.06043	-2.06043	-2.06043	-2.06043	-1.20875	-2.06043
NM_029723	2.64554	-1.84179	2.36653	0.123962	0.249377	chr2	+	59484652	59505020	Dapl1	20368	19684	-2.06043	-2.06043	-2.06043	-2.06043	-1.20875	-2.06043
NM_029861	2.64554	-1.84179	2.36653	0.123962	0.249377	chr11	+	17051933	17079372	Cnrip1	27439	23784	-2.06043	-2.06043	-2.06043	-2.06043	-1.20875	-2.06043
NM_031378	2.64554	-1.84179	2.36653	0.123962	0.249377	chr15	-	63775970	63808739	Gsdmc	32769	30385	-2.06043	-2.06043	-2.06043	-2.06043	-1.20875	-2.06043
NM_080459	2.64554	-1.84179	2.36653	0.123962	0.249377	chr2	-	121363726	121380940	Strc	17214	11159	-2.06043	-2.06043	-2.06043	-2.06043	-1.20875	-2.06043
NM_080852	2.64554	-1.84179	2.36653	0.123962	0.249377	chr3	+	14480698	14505818	Slc7a12	25120	20180	-2.06043	-2.06043	-2.06043	-2.06043	-1.20875	-2.06043
NM_133204	2.64554	-1.84179	2.36653	0.123962	0.249377	chr7	+	6222277	6239412	Zscan5b	17135	15166	-2.06043	-2.06043	-2.06043	-2.06043	-1.20875	-2.06043
NM_134069	2.64554	-1.84179	2.36653	0.123962	0.249377	chr13	+	23839433	23860714	Slc17a3	21281	14583	-2.06043	-2.06043	-2.06043	-2.06043	-1.20875	-2.06043
NM_144944	2.64554	-1.84179	2.36653	0.123962	0.249377	chr2	-	132370328	132385447	Prokr2	15119	10454	-2.06043	-2.06043	-2.06043	-2.06043	-1.20875	-2.06043
NM_144946	2.64554	-1.84179	2.36653	0.123962	0.249377	chr18	+	86394951	86501897	Neto1	106946	100404	-2.06043	-2.06043	-2.06043	-2.06043	-1.20875	-2.06043
NM_145126	2.64554	-1.84179	2.36653	0.123962	0.249377	chr3	-	106201490	106219479	Chil4	17989	15206	-2.06043	-2.06043	-2.06043	-2.06043	-1.20875	-2.06043
NM_145399	2.64554	-1.84179	2.36653	0.123962	0.249377	chr13	-	23953456	23991214	Scgn	37758	36347	-2.06043	-2.06043	-2.06043	-2.06043	-1.20875	-2.06043
NM_145435	2.64554	-1.84179	2.36653	0.123962	0.249377	chr11	-	102106675	102107776	Pyy	1101	602	-2.06043	-2.06043	-2.06043	-2.06043	-1.20875	-2.06043
NM_145707	2.64554	-1.84179	2.36653	0.123962	0.249377	chr7	-	15625305	15639777	Obox3	14472	11799	-2.06043	-2.06043	-2.06043	-2.06043	-1.20875	-2.06043
NM_145922	2.64554	-1.84179	2.36653	0.123962	0.249377	chr3	-	107438302	107458898	Kcnc4	20596	9971	-2.06043	-2.06043	-2.06043	-2.06043	-1.20875	-2.06043
NM_146338	2.64554	-1.84179	2.36653	0.123962	0.249377	chr8	+	72107039	72110509	Olfr374	3470	2315	-2.06043	-2.06043	-2.06043	-2.06043	-1.20875	-2.06043
NM_152823	2.64554	-1.84179	2.36653	0.123962	0.249377	chr17	+	48454900	48468684	Unc5cl	13784	10948	-2.06043	-2.06043	-2.06043	-2.06043	-1.20875	-2.06043
NM_153541	2.64554	-1.84179	2.36653	0.123962	0.249377	chr4	-	129425764	129440818	Zbtb8b	15054	8640	-2.06043	-2.06043	-2.06043	-2.06043	-1.20875	-2.06043
NM_172155	2.64554	-1.84179	2.36653	0.123962	0.249377	chr13	+	27121703	27127482	Prl3d2	5779	5005	-2.06043	-2.06043	-2.06043	-2.06043	-1.20875	-2.06043
NM_172524	2.64554	-1.84179	2.36653	0.123962	0.249377	chr11	-	46148154	46166359	Nipal4	18205	13720	-2.06043	-2.06043	-2.06043	-2.06043	-1.20875	-2.06043
NM_172951	2.64554	-1.84179	2.36653	0.123962	0.249377	chr12	-	30174556	30373375	Sntg2	198819	193936	-2.06043	-2.06043	-2.06043	-2.06043	-1.20875	-2.06043
NM_172964	2.64554	-1.84179	2.36653	0.123962	0.249377	chr17	-	67842707	68004108	Arhgap28	161401	148484	-2.06043	-2.06043	-2.06043	-2.06043	-1.20875	-2.06043
NM_175631	2.64554	-1.84179	2.36653	0.123962	0.249377	chr2	-	172036335	172043466	Cbln4	7131	4332	-2.06043	-2.06043	-2.06043	-2.06043	-1.20875	-2.06043
NM_177155	2.64554	-1.84179	2.36653	0.123962	0.249377	chr6	-	129729040	129740484	Klri2	11444	7531	-2.06043	-2.06043	-2.06043	-2.06043	-1.20875	-2.06043
NM_177618	2.64554	-1.84179	2.36653	0.123962	0.249377	chr11	+	71750702	71789646	Wscd1	38944	34914	-2.06043	-2.06043	-2.06043	-2.06043	-1.20875	-2.06043
NM_177703	2.64554	-1.84179	2.36653	0.123962	0.249377	chr9	-	109478574	109495854	Fbxw19	17280	15625	-2.06043	-2.06043	-2.06043	-2.06043	-1.20875	-2.06043
NM_177713	2.64554	-1.84179	2.36653	0.123962	0.249377	chr13	-	110352614	110357172	Gapt	4558	2502	-2.06043	-2.06043	-2.06043	-2.06043	-1.20875	-2.06043
NM_181546	2.64554	-1.84179	2.36653	0.123962	0.249377	chr1	-	192891233	193035775	Syt14	144542	134004	-2.06043	-2.06043	-2.06043	-2.06043	-1.20875	-2.06043
NM_198014	2.64554	-1.84179	2.36653	0.123962	0.249377	chr14	+	103650242	103704799	Slain1	54557	45363	-2.06043	-2.06043	-2.06043	-2.06043	-1.20875	-2.06043
NM_198112	2.64554	-1.84179	2.36653	0.123962	0.249377	chr16	+	27307640	27351209	Ostn	43569	40298	-2.06043	-2.06043	-2.06043	-2.06043	-1.20875	-2.06043
NM_198663	2.64554	-1.84179	2.36653	0.123962	0.249377	chr4	-	88627319	88634186	C87499	6867	5039	-2.06043	-2.06043	-2.06043	-2.06043	-1.20875	-2.06043
NM_199225	2.64554	-1.84179	2.36653	0.123962	0.249377	chr11	-	114956277	114960417	Cd300c	4140	3450	-2.06043	-2.06043	-2.06043	-2.06043	-1.20875	-2.06043
NM_203492	2.64554	-1.84179	2.36653	0.123962	0.249377	chr7	-	143763709	143766993	Mrgprg	3284	1294	-2.06043	-2.06043	-2.06043	-2.06043	-1.20875	-2.06043
NM_008003	2.741	-1.74045	2.67653	0.101837	0.215573	chr7	+	144896531	144900951	Fgf15	4420	1365	-2.06043	-2.06043	-2.06043	-1.12058	-2.06043	-1.54863
NM_009909	2.741	-1.74045	2.67653	0.101837	0.215573	chr1	+	74153993	74161246	Cxcr2	7253	4210	-2.06043	-2.06043	-2.06043	-1.12058	-2.06043	-1.54863
NM_183113	2.741	-1.74045	2.67653	0.101837	0.215573	chr2	+	68657883	68748465	4932414N04Rik	90582	86939	-2.06043	-2.06043	-2.06043	-1.12058	-2.06043	-1.54863
NM_001177401	2.77215	-1.74111	2.73218	0.0983448	0.209906	chr2	-	164569694	164573456	Spint3	3762	3208	-2.06043	-2.06043	-2.06043	-1.12058	-1.57263	-2.06043
NM_007878	2.77215	-1.74111	2.73218	0.0983448	0.209906	chr7	+	141292005	141295001	Drd4	2996	1660	-2.06043	-2.06043	-2.06043	-1.12058	-1.57263	-2.06043
NM_028034	2.77215	-1.74111	2.73218	0.0983448	0.209906	chr7	-	35493609	35537744	Tdrd12	44135	42514	-2.06043	-2.06043	-2.06043	-1.12058	-1.57263	-2.06043
NM_001001179	2.86199	-1.64688	2.99214	0.0836693	0.184313	chr6	-	128539821	128581606	BC048546	41785	34718	-2.06043	-2.06043	-2.06043	-0.556244	-2.06043	-2.06043
NM_001004159	2.86199	-1.64688	2.99214	0.0836693	0.184313	chr6	+	123173022	123204671	Clec4b2	31649	30605	-2.06043	-2.06043	-2.06043	-0.556244	-2.06043	-2.06043
NM_001024618	2.86199	-1.64688	2.99214	0.0836693	0.184313	chr2	+	67446001	67526606	Xirp2	80605	68631	-2.06043	-2.06043	-2.06043	-0.556244	-2.06043	-2.06043
NM_001033240	2.86199	-1.64688	2.99214	0.0836693	0.184313	chr2	-	164579518	164585447	Wfdc6a	5929	5062	-2.06043	-2.06043	-2.06043	-0.556244	-2.06043	-2.06043
NM_001100461	2.86199	-1.64688	2.99214	0.0836693	0.184313	chrX	-	73033980	73037103	Pnma5	3123	836	-2.06043	-2.06043	-2.06043	-0.556244	-2.06043	-2.06043
NM_001101534	2.86199	-1.64688	2.99214	0.0836693	0.184313	chr7	-	13909676	13989588	Sult2a4	79912	78923	-2.06043	-2.06043	-2.06043	-0.556244	-2.06043	-2.06043
NM_001164727	2.86199	-1.64688	2.99214	0.0836693	0.184313	chr14	-	7006114	7027449	Gm10406	21335	19284	-2.06043	-2.06043	-2.06043	-0.556244	-2.06043	-2.06043
NM_001286482	2.86199	-1.64688	2.99214	0.0836693	0.184313	chr14	-	48657676	48667644	Otx2	9968	7291	-2.06043	-2.06043	-2.06043	-0.556244	-2.06043	-2.06043
NM_001302496	2.86199	-1.64688	2.99214	0.0836693	0.184313	chrX	+	101376375	101385629	Gjb1	9254	7443	-2.06043	-2.06043	-2.06043	-0.556244	-2.06043	-2.06043
NM_001305822	2.86199	-1.64688	2.99214	0.0836693	0.184313	chr7	+	4119529	4135407	Ttyh1	15878	4739	-2.06043	-2.06043	-2.06043	-0.556244	-2.06043	-2.06043
NM_008121	2.86199	-1.64688	2.99214	0.0836693	0.184313	chr3	+	97032401	97053634	Gja5	21233	17696	-2.06043	-2.06043	-2.06043	-0.556244	-2.06043	-2.06043
NM_008757	2.86199	-1.64688	2.99214	0.0836693	0.184313	chr15	+	38219202	38226735	Odf1	7533	6428	-2.06043	-2.06043	-2.06043	-0.556244	-2.06043	-2.06043
NM_008791	2.86199	-1.64688	2.99214	0.0836693	0.184313	chr16	+	96467605	96525793	Pcp4	58188	55171	-2.06043	-2.06043	-2.06043	-0.556244	-2.06043	-2.06043
NM_008953	2.86199	-1.64688	2.99214	0.0836693	0.184313	chr2	+	154008275	154016073	Bpifa2	7798	6837	-2.06043	-2.06043	-2.06043	-0.556244	-2.06043	-2.06043
NM_009452	2.86199	-1.64688	2.99214	0.0836693	0.184313	chr1	+	161395437	161418206	Tnfsf4	22769	21160	-2.06043	-2.06043	-2.06043	-0.556244	-2.06043	-2.06043
NM_009544	2.86199	-1.64688	2.99214	0.0836693	0.184313	chr9	+	122923077	122931028	Zfp105	7951	5947	-2.06043	-2.06043	-2.06043	-0.556244	-2.06043	-2.06043
NM_009659	2.86199	-1.64688	2.99214	0.0836693	0.184313	chr11	+	69157071	69169791	Alox12b	12720	10373	-2.06043	-2.06043	-2.06043	-0.556244	-2.06043	-2.06043
NM_009799	2.86199	-1.64688	2.99214	0.0836693	0.184313	chr3	-	14766213	14808365	Car1	42152	40904	-2.06043	-2.06043	-2.06043	-0.556244	-2.06043	-2.06043
NM_010000	2.86199	-1.64688	2.99214	0.0836693	0.184313	chr7	+	26173408	26210660	Cyp2b9	37252	35375	-2.06043	-2.06043	-2.06043	-0.556244	-2.06043	-2.06043
NM_010080	2.86199	-1.64688	2.99214	0.0836693	0.184313	chr5	+	104170711	104180127	Dspp	9416	4985	-2.06043	-2.06043	-2.06043	-0.556244	-2.06043	-2.06043
NM_010791	2.86199	-1.64688	2.99214	0.0836693	0.184313	chr11	-	101877509	101894354	Meox1	16845	14637	-2.06043	-2.06043	-2.06043	-0.556244	-2.06043	-2.06043
NM_011001	2.86199	-1.64688	2.99214	0.0836693	0.184313	chr9	+	19780282	19784064	Olfr58	3782	2597	-2.06043	-2.06043	-2.06043	-0.556244	-2.06043	-2.06043
NM_011321	2.86199	-1.64688	2.99214	0.0836693	0.184313	chr17	+	23941995	23945607	Sbp	3612	2770	-2.06043	-2.06043	-2.06043	-0.556244	-2.06043	-2.06043
NM_011562	2.86199	-1.64688	2.99214	0.0836693	0.184313	chr9	-	110939607	110946158	Tdgf1	6551	4562	-2.06043	-2.06043	-2.06043	-0.556244	-2.06043	-2.06043
NM_011915	2.86199	-1.64688	2.99214	0.0836693	0.184313	chr10	+	121034003	121100642	Wif1	66639	64248	-2.06043	-2.06043	-2.06043	-0.556244	-2.06043	-2.06043
NM_172383	2.86199	-1.64688	2.99214	0.0836693	0.184313	chr4	-	118540940	118543726	Tmem125	2786	924	-2.06043	-2.06043	-2.06043	-0.556244	-2.06043	-2.06043
NM_177396	2.86199	-1.64688	2.99214	0.0836693	0.184313	chr7	+	28522835	28524322	Ifnl3	1487	905	-2.06043	-2.06043	-2.06043	-0.556244	-2.06043	-2.06043
NM_177397	2.86199	-1.64688	2.99214	0.0836693	0.184313	chr1	+	138273737	138289462	Atp6v1g3	15725	13838	-2.06043	-2.06043	-2.06043	-0.556244	-2.06043	-2.06043
NM_181548	2.86199	-1.64688	2.99214	0.0836693	0.184313	chrX	-	7924275	7928607	Eras	4332	3255	-2.06043	-2.06043	-2.06043	-0.556244	-2.06043	-2.06043
NM_199034	2.86199	-1.64688	2.99214	0.0836693	0.184313	chr6	-	129322164	129331781	4922502D21Rik	9617	8051	-2.06043	-2.06043	-2.06043	-0.556244	-2.06043	-2.06043
NM_201395	2.86199	-1.64688	2.99214	0.0836693	0.184313	chr2	-	168748331	168767201	Sall4	18870	13565	-2.06043	-2.06043	-2.06043	-0.556244	-2.06043	-2.06043
NM_001081136	2.92303	-1.74128	3.03226	0.0816242	0.18143	chrX	+	100572246	100578206	Awat1	5960	4565	-2.06043	-2.06043	-2.06043	-1.51529	-2.06043	-1.17162
NM_001083322	2.92303	-1.74128	3.03226	0.0816242	0.18143	chr6	-	129610322	129623864	Klrk1	13542	6360	-2.06043	-2.06043	-2.06043	-1.51529	-2.06043	-1.17162
NM_001146701	2.92303	-1.74128	3.03226	0.0816242	0.18143	chr9	+	106499966	106502250	Iqcf1	2284	1650	-2.06043	-2.06043	-2.06043	-1.51529	-2.06043	-1.17162
NM_001310531	2.92303	-1.74128	3.03226	0.0816242	0.18143	chrX	+	73411559	73428382	Zfp92	16823	10177	-2.06043	-2.06043	-2.06043	-1.51529	-2.06043	-1.17162
NM_010661	2.92303	-1.74128	3.03226	0.0816242	0.18143	chr11	-	99415663	99422259	Krt12	6596	3166	-2.06043	-2.06043	-2.06043	-1.51529	-2.06043	-1.17162
NM_021275	2.92303	-1.74128	3.03226	0.0816242	0.18143	chr2	+	107290588	107298504	Kcna4	7916	3072	-2.06043	-2.06043	-2.06043	-1.51529	-2.06043	-1.17162
NM_153067	2.92303	-1.74128	3.03226	0.0816242	0.18143	chr7	-	47588949	47601372	Mrgpra3	12423	11128	-2.06043	-2.06043	-2.06043	-1.51529	-2.06043	-1.17162
NM_177346	2.92303	-1.74128	3.03226	0.0816242	0.18143	chr3	-	62529962	62605140	Gpr149	75178	69139	-2.06043	-2.06043	-2.06043	-1.51529	-2.06043	-1.17162
NM_001033362	2.97842	-1.7426	3.14114	0.0763404	0.172651	chrX	-	101261376	101263992	Gm614	2616	1843	-2.06043	-2.06043	-2.06043	-1.51529	-1.20875	-2.06043
NM_001278601	2.97842	-1.7426	3.14114	0.0763404	0.172651	chr17	-	35199366	35202007	Tnf	2641	988	-2.06043	-2.06043	-2.06043	-1.51529	-1.20875	-2.06043
NM_031168	2.97842	-1.7426	3.14114	0.0763404	0.172651	chr5	+	30013160	30019968	Il6	6808	4440	-2.06043	-2.06043	-2.06043	-1.51529	-1.20875	-2.06043
NM_010571	2.07076	-1.32999	3.17473	0.0747855	0.170468	chr5	-	137643031	137645714	Irs3	2683	346	-1.09218	-2.06043	-2.06043	-2.06043	-0.289044	-1.54863
NM_010359	2.13432	-1.33483	3.32294	0.0683196	0.158535	chr3	-	107963695	107969174	Gstm3	5479	4277	-2.06043	-2.06043	-1.43779	-2.06043	-0.128323	-2.06043
NM_001291893	3.07958	-1.74211	3.33798	0.0676976	0.157381	chr10	+	51480611	51486329	Lilr4b	5718	633	-2.06043	-2.06043	-2.06043	-2.06043	-2.06043	-0.872993
NM_020487	3.07958	-1.74211	3.33798	0.0676976	0.157381	chr17	+	23868071	23873113	Prss21	5042	3965	-2.06043	-2.06043	-2.06043	-2.06043	-2.06043	-0.872993
NM_024257	3.07958	-1.74211	3.33798	0.0676976	0.157381	chr4	-	62499053	62502200	Hdhd3	3147	2064	-2.06043	-2.06043	-2.06043	-2.06043	-2.06043	-0.872993
NM_144836	3.07958	-1.74211	3.33798	0.0676976	0.157381	chr13	+	23807026	23823525	Slc17a2	16499	12232	-2.06043	-2.06043	-2.06043	-2.06043	-2.06043	-0.872993
NM_175228	3.07958	-1.74211	3.33798	0.0676976	0.157381	chrX	-	18418426	18461274	4930578C19Rik	42848	38423	-2.06043	-2.06043	-2.06043	-2.06043	-2.06043	-0.872993
NM_011087	3.04217	-1.6477	3.4154	0.0645908	0.151637	chr7	-	3836814	3915484	Pira1	78670	10104	-2.06043	-2.06043	-2.06043	-0.810994	-2.06043	-1.54863
NM_030720	3.04217	-1.6477	3.4154	0.0645908	0.151637	chr15	-	103308234	103310438	Gpr84	2204	653	-2.06043	-2.06043	-2.06043	-0.810994	-2.06043	-1.54863
NM_019871	2.10843	-1.25994	3.44452	0.063462	0.149285	chr11	-	69759885	69761844	Slc35g3	1959	461	-2.06043	-1.49624	-2.06043	-0.810994	-2.06043	-0.414668
NM_182783	3.11746	-1.74277	3.459	0.0629083	0.148318	chr4	-	129576814	129578580	Fam167b	1766	822	-2.06043	-2.06043	-2.06043	-2.06043	-1.57263	-1.17162
NM_001077424	3.15477	-1.74409	3.49783	0.0614493	0.145482	chr9	+	99612501	99622367	A4gnt	9866	7109	-2.06043	-2.06043	-2.06043	-2.06043	-0.918403	-2.06043
NM_001104648	3.15477	-1.74409	3.49783	0.0614493	0.145482	chr7	-	12693997	12733105	Vmn2r56	39108	36749	-2.06043	-2.06043	-2.06043	-2.06043	-0.918403	-2.06043
NM_011328	3.15477	-1.74409	3.49783	0.0614493	0.145482	chr7	-	141278328	141279133	Sct	805	269	-2.06043	-2.06043	-2.06043	-2.06043	-0.918403	-2.06043
NM_011646	3.15477	-1.74409	3.49783	0.0614493	0.145482	chr6	+	41302271	41305533	Try4	3262	2457	-2.06043	-2.06043	-2.06043	-2.06043	-0.918403	-2.06043
NM_021290	3.15477	-1.74409	3.49783	0.0614493	0.145482	chr5	-	31137988	31138895	Ucn	907	263	-2.06043	-2.06043	-2.06043	-2.06043	-0.918403	-2.06043
NM_194357	3.15477	-1.74409	3.49783	0.0614493	0.145482	chr2	+	153918229	153932996	Bpifb3	14767	12946	-2.06043	-2.06043	-2.06043	-2.06043	-0.918403	-2.06043
NM_198677	3.15477	-1.74409	3.49783	0.0614493	0.145482	chr14	+	44500121	44506345	BC061237	6224	5325	-2.06043	-2.06043	-2.06043	-2.06043	-0.918403	-2.06043
NM_001142965	3.14215	-1.74343	3.51223	0.0609175	0.144552	chr4	-	56960135	56990391	Frrs1l	30256	26081	-2.06043	-2.06043	-2.06043	-2.06043	-1.20875	-1.54863
NM_175006	3.14215	-1.74343	3.51223	0.0609175	0.144552	chr13	-	18124959	18382039	Pou6f2	257080	254489	-2.06043	-2.06043	-2.06043	-2.06043	-1.20875	-1.54863
NM_177677	3.14215	-1.74343	3.51223	0.0609175	0.144552	chr5	+	31108318	31112524	Dnajc5g	4206	2643	-2.06043	-2.06043	-2.06043	-2.06043	-1.20875	-1.54863
NM_001114400	3.13496	-1.55978	3.69423	0.054601	0.132213	chrX	+	149784478	149984982	Gm15127	200504	114960	-2.06043	-2.06043	-2.06043	-0.339798	-2.06043	-2.06043
NM_001195128	3.13496	-1.55978	3.69423	0.054601	0.132213	chr5	+	138820079	138821619	Gm5294	1540	889	-2.06043	-2.06043	-2.06043	-0.339798	-2.06043	-2.06043
NM_001033473	3.19629	-1.64853	3.78849	0.0516062	0.126331	chr10	-	79639525	79645738	Odf3l2	6213	4965	-2.06043	-2.06043	-2.06043	-1.12058	-2.06043	-1.17162
NM_001039048	3.19629	-1.64853	3.78849	0.0516062	0.126331	chr4	+	134315119	134329629	Trim63	14510	10112	-2.06043	-2.06043	-2.06043	-1.12058	-2.06043	-1.17162
NM_001039566	3.19629	-1.64853	3.78849	0.0516062	0.126331	chr14	-	63034086	63037846	Defb30	3760	2626	-2.06043	-2.06043	-2.06043	-1.12058	-2.06043	-1.17162
NM_001042612	3.19629	-1.64853	3.78849	0.0516062	0.126331	chr7	-	26364886	26394243	Nlrp9c	29357	23782	-2.06043	-2.06043	-2.06043	-1.12058	-2.06043	-1.17162
NM_001083894	3.19629	-1.64853	3.78849	0.0516062	0.126331	chr16	-	21953817	21995542	Liph	41725	37865	-2.06043	-2.06043	-2.06043	-1.12058	-2.06043	-1.17162
NM_001111119	3.19629	-1.64853	3.78849	0.0516062	0.126331	chr14	-	50789248	50795728	Ccnb1ip1	6480	4972	-2.06043	-2.06043	-2.06043	-1.12058	-2.06043	-1.17162
NM_001122977	3.19629	-1.64853	3.78849	0.0516062	0.126331	chr17	+	13948372	13950678	Gm7168	2306	703	-2.06043	-2.06043	-2.06043	-1.12058	-2.06043	-1.17162
NM_001128599	3.19629	-1.64853	3.78849	0.0516062	0.126331	chr14	-	34590617	34600142	Opn4	9525	6564	-2.06043	-2.06043	-2.06043	-1.12058	-2.06043	-1.17162
NM_001204253	3.19629	-1.64853	3.78849	0.0516062	0.126331	chr6	+	129397296	129405413	Clec1b	8117	6933	-2.06043	-2.06043	-2.06043	-1.12058	-2.06043	-1.17162
NM_001289498	3.19629	-1.64853	3.78849	0.0516062	0.126331	chr15	-	7206119	7398395	Egflam	192276	185129	-2.06043	-2.06043	-2.06043	-1.12058	-2.06043	-1.17162
NM_007695	3.19629	-1.64853	3.78849	0.0516062	0.126331	chr1	+	134182403	134190031	Chil1	7628	5939	-2.06043	-2.06043	-2.06043	-1.12058	-2.06043	-1.17162
NM_007882	3.19629	-1.64853	3.78849	0.0516062	0.126331	chr18	-	19960929	20002097	Dsc3	41168	32499	-2.06043	-2.06043	-2.06043	-1.12058	-2.06043	-1.17162
NM_008089	3.19629	-1.64853	3.78849	0.0516062	0.126331	chrX	-	7959259	7967910	Gata1	8651	6749	-2.06043	-2.06043	-2.06043	-1.12058	-2.06043	-1.17162
NM_010208	3.19629	-1.64853	3.78849	0.0516062	0.126331	chr4	+	132974094	133001882	Fgr	27788	24083	-2.06043	-2.06043	-2.06043	-1.12058	-2.06043	-1.17162
NM_013869	3.19629	-1.64853	3.78849	0.0516062	0.126331	chr14	-	60963833	61046855	Tnfrsf19	83022	74579	-2.06043	-2.06043	-2.06043	-1.12058	-2.06043	-1.17162
NM_025350	3.19629	-1.64853	3.78849	0.0516062	0.126331	chr6	+	30639220	30645361	Cpa1	6141	4563	-2.06043	-2.06043	-2.06043	-1.12058	-2.06043	-1.17162
NM_027022	3.19629	-1.64853	3.78849	0.0516062	0.126331	chr8	-	104281041	104293181	Cmtm2a	12140	10869	-2.06043	-2.06043	-2.06043	-1.12058	-2.06043	-1.17162
NM_027780	3.19629	-1.64853	3.78849	0.0516062	0.126331	chr13	+	73699825	73709856	Slc6a19os	10031	7839	-2.06043	-2.06043	-2.06043	-1.12058	-2.06043	-1.17162
NM_028593	3.19629	-1.64853	3.78849	0.0516062	0.126331	chr2	+	71118053	71142926	Cybrd1	24873	19665	-2.06043	-2.06043	-2.06043	-1.12058	-2.06043	-1.17162
NM_080575	3.19629	-1.64853	3.78849	0.0516062	0.126331	chr2	-	150618110	150668240	Acss1	50130	44339	-2.06043	-2.06043	-2.06043	-1.12058	-2.06043	-1.17162
NM_133212	3.19629	-1.64853	3.78849	0.0516062	0.126331	chrX	-	167242731	167263788	Tlr8	21057	17899	-2.06043	-2.06043	-2.06043	-1.12058	-2.06043	-1.17162
NM_139197	3.19629	-1.64853	3.78849	0.0516062	0.126331	chr2	+	28496890	28505415	Gbgt1	8525	7190	-2.06043	-2.06043	-2.06043	-1.12058	-2.06043	-1.17162
NM_145551	3.19629	-1.64853	3.78849	0.0516062	0.126331	chr4	-	111875376	111902796	Slc5a9	27420	22940	-2.06043	-2.06043	-2.06043	-1.12058	-2.06043	-1.17162
NM_178638	3.19629	-1.64853	3.78849	0.0516062	0.126331	chr9	-	103482935	103761837	Tmem108	278902	254323	-2.06043	-2.06043	-2.06043	-1.12058	-2.06043	-1.17162
NM_199223	3.19629	-1.64853	3.78849	0.0516062	0.126331	chr2	-	84871945	84886692	Rtn4rl2	14747	13484	-2.06043	-2.06043	-2.06043	-1.12058	-2.06043	-1.17162
NM_207222	3.19629	-1.64853	3.78849	0.0516062	0.126331	chr6	-	138364480	138581968	Lmo3	217488	189593	-2.06043	-2.06043	-2.06043	-1.12058	-2.06043	-1.17162
NM_175535	2.25114	-1.26231	3.83008	0.0503406	0.124197	chr9	+	51765351	51853059	Arhgap20	87708	63474	-2.06043	-1.49624	-2.06043	-2.06043	-2.06043	0.0792386
NM_013809	3.22529	-1.64918	3.87788	0.0489263	0.121421	chr7	+	26808926	26821197	Cyp2g1	12271	10418	-2.06043	-2.06043	-2.06043	-1.12058	-1.57263	-1.54863
NM_001012704	3.24314	-1.64983	3.89737	0.0483618	0.120254	chr2	+	164685106	164687706	Wfdc13	2600	1526	-2.06043	-2.06043	-2.06043	-1.12058	-1.20875	-2.06043
NM_001163516	3.24314	-1.64983	3.89737	0.0483618	0.120254	chr3	-	32947925	33143191	Pex5l	195266	118565	-2.06043	-2.06043	-2.06043	-1.12058	-1.20875	-2.06043
NM_001289731	3.24314	-1.64983	3.89737	0.0483618	0.120254	chrX	-	60055955	60179089	Mcf2	123134	116566	-2.06043	-2.06043	-2.06043	-1.12058	-1.20875	-2.06043
NM_007702	3.24314	-1.64983	3.89737	0.0483618	0.120254	chr18	+	67343563	67367794	Cidea	24231	22804	-2.06043	-2.06043	-2.06043	-1.12058	-1.20875	-2.06043
NM_009868	3.24314	-1.64983	3.89737	0.0483618	0.120254	chr8	+	104101624	104144502	Cdh5	42878	34751	-2.06043	-2.06043	-2.06043	-1.12058	-1.20875	-2.06043
NM_010556	3.24314	-1.64983	3.89737	0.0483618	0.120254	chr11	-	54265084	54267279	Il3	2195	1346	-2.06043	-2.06043	-2.06043	-1.12058	-1.20875	-2.06043
NM_010782	3.24314	-1.64983	3.89737	0.0483618	0.120254	chr14	-	56026863	56030495	Mcpt9	3632	1632	-2.06043	-2.06043	-2.06043	-1.12058	-1.20875	-2.06043
NM_016789	3.24314	-1.64983	3.89737	0.0483618	0.120254	chr5	+	144545886	144557478	Nptx2	11592	9041	-2.06043	-2.06043	-2.06043	-1.12058	-1.20875	-2.06043
NM_023529	3.24314	-1.64983	3.89737	0.0483618	0.120254	chr19	-	10962294	10974670	Ms4a10	12376	11367	-2.06043	-2.06043	-2.06043	-1.12058	-1.20875	-2.06043
NM_024279	3.24314	-1.64983	3.89737	0.0483618	0.120254	chr8	+	12573048	12600738	Spaca7	27690	26808	-2.06043	-2.06043	-2.06043	-1.12058	-1.20875	-2.06043
NM_027644	3.24314	-1.64983	3.89737	0.0483618	0.120254	chr17	-	23836784	23844156	Prss41	7372	5123	-2.06043	-2.06043	-2.06043	-1.12058	-1.20875	-2.06043
NM_029422	3.24314	-1.64983	3.89737	0.0483618	0.120254	chr15	+	39745929	39760938	Dcstamp	15009	12942	-2.06043	-2.06043	-2.06043	-1.12058	-1.20875	-2.06043
NM_031259	3.24314	-1.64983	3.89737	0.0483618	0.120254	chrX	-	134944525	134964754	Nxf2	20229	17660	-2.06043	-2.06043	-2.06043	-1.12058	-1.20875	-2.06043
NM_145363	3.24314	-1.64983	3.89737	0.0483618	0.120254	chr11	+	120442630	120447321	Tspan10	4691	2505	-2.06043	-2.06043	-2.06043	-1.12058	-1.20875	-2.06043
NM_145561	3.24314	-1.64983	3.89737	0.0483618	0.120254	chr5	-	86302853	86373387	Tmprss11d	70534	68408	-2.06043	-2.06043	-2.06043	-1.12058	-1.20875	-2.06043
NM_148940	3.24314	-1.64983	3.89737	0.0483618	0.120254	chr9	+	110813993	110817999	Prss44	4006	866	-2.06043	-2.06043	-2.06043	-1.12058	-1.20875	-2.06043
NM_170597	3.24314	-1.64983	3.89737	0.0483618	0.120254	chr1	-	39618405	39651182	Creg2	32777	26648	-2.06043	-2.06043	-2.06043	-1.12058	-1.20875	-2.06043
NM_173769	3.24314	-1.64983	3.89737	0.0483618	0.120254	chr15	-	98286121	98296083	Zfp641	9962	6289	-2.06043	-2.06043	-2.06043	-1.12058	-1.20875	-2.06043
NM_178258	3.24314	-1.64983	3.89737	0.0483618	0.120254	chr10	+	19622027	19634681	Il22ra2	12654	10180	-2.06043	-2.06043	-2.06043	-1.12058	-1.20875	-2.06043
NM_178855	3.24314	-1.64983	3.89737	0.0483618	0.120254	chr16	-	78953007	79091097	Tmprss15	138090	133894	-2.06043	-2.06043	-2.06043	-1.12058	-1.20875	-2.06043
NM_026985	2.3167	-1.26117	3.97494	0.0461821	0.116345	chr8	+	3665761	3668905	Mcemp1	3144	2012	-2.06043	-2.06043	-1.43779	-2.06043	-2.06043	0.0792386
NM_001081209	3.28921	-1.5606	4.13793	0.0419324	0.10745	chr1	-	13113427	13127163	Prdm14	13736	11143	-2.06043	-2.06043	-2.06043	-0.556244	-2.06043	-1.54863
NM_001164767	3.28921	-1.5606	4.13793	0.0419324	0.10745	chr9	-	37416044	37433175	Robo3	17131	10822	-2.06043	-2.06043	-2.06043	-0.556244	-2.06043	-1.54863
NM_011356	3.28921	-1.5606	4.13793	0.0419324	0.10745	chr2	-	80411969	80447396	Frzb	35427	29118	-2.06043	-2.06043	-2.06043	-0.556244	-2.06043	-1.54863
NM_175017	3.28921	-1.5606	4.13793	0.0419324	0.10745	chr6	+	89096114	89110037	4933427D06Rik	13923	11302	-2.06043	-2.06043	-2.06043	-0.556244	-2.06043	-1.54863
NM_001081424	3.31161	-1.56125	4.19363	0.0405762	0.104643	chr7	-	102111265	102116713	Chrna10	5448	2608	-2.06043	-2.06043	-2.06043	-0.556244	-1.57263	-2.06043
NM_001199953	3.36202	-1.65	4.23361	0.039631	0.102577	chr9	-	35685078	35687371	Gm17252	2293	473	-2.06043	-2.06043	-2.06043	-1.51529	-1.57263	-1.17162
NM_013650	3.39545	-1.65131	4.27244	0.0387353	0.100809	chr3	+	90669070	90670034	S100a8	964	572	-2.06043	-2.06043	-2.06043	-1.51529	-0.918403	-2.06043
NM_009912	2.3117	-1.19501	4.36809	0.0366181	0.0964511	chr9	-	123962125	123968692	Ccr1	6567	3736	-2.06043	-1.49624	-2.06043	-0.556244	-0.918403	-1.17162
NM_001033790	3.36425	-1.47769	4.38445	0.0362683	0.0958445	chr4	-	101834968	101844022	B020004J07Rik	9054	7079	-2.06043	-2.06043	-2.06043	-0.151629	-2.06043	-2.06043
NM_001033875	3.36425	-1.47769	4.38445	0.0362683	0.0958445	chr4	-	141838239	141846359	Ctrc	8120	5444	-2.06043	-2.06043	-2.06043	-0.151629	-2.06043	-2.06043
NM_001310717	3.36425	-1.47769	4.38445	0.0362683	0.0958445	chr9	+	7571395	7581885	Mmp27	10490	8280	-2.06043	-2.06043	-2.06043	-0.151629	-2.06043	-2.06043
NM_007694	3.36425	-1.47769	4.38445	0.0362683	0.0958445	chr2	+	132781277	132795072	Chgb	13795	8580	-2.06043	-2.06043	-2.06043	-0.151629	-2.06043	-2.06043
NM_008082	3.36425	-1.47769	4.38445	0.0362683	0.0958445	chr18	-	82392495	82406777	Galr1	14282	11411	-2.06043	-2.06043	-2.06043	-0.151629	-2.06043	-2.06043
NM_010915	3.36425	-1.47769	4.38445	0.0362683	0.0958445	chr7	+	44207434	44211754	Klk1b4	4320	3481	-2.06043	-2.06043	-2.06043	-0.151629	-2.06043	-2.06043
NM_023049	3.36425	-1.47769	4.38445	0.0362683	0.0958445	chr12	-	103321141	103356001	Asb2	34860	31470	-2.06043	-2.06043	-2.06043	-0.151629	-2.06043	-2.06043
NM_025944	3.36425	-1.47769	4.38445	0.0362683	0.0958445	chr4	-	49584505	49597870	Tmem246	13365	9446	-2.06043	-2.06043	-2.06043	-0.151629	-2.06043	-2.06043
NM_026634	3.36425	-1.47769	4.38445	0.0362683	0.0958445	chr2	+	104122768	104124746	A930018P22Rik	1978	1159	-2.06043	-2.06043	-2.06043	-0.151629	-2.06043	-2.06043
NM_027837	3.36425	-1.47769	4.38445	0.0362683	0.0958445	chr8	+	74873173	74893506	Isx	20333	18541	-2.06043	-2.06043	-2.06043	-0.151629	-2.06043	-2.06043
NM_054068	3.36425	-1.47769	4.38445	0.0362683	0.0958445	chr2	-	150680701	150689137	Vsx1	8436	4868	-2.06043	-2.06043	-2.06043	-0.151629	-2.06043	-2.06043
NM_133661	3.36425	-1.47769	4.38445	0.0362683	0.0958445	chr6	+	121346696	121365773	Slc6a12	19077	16514	-2.06043	-2.06043	-2.06043	-0.151629	-2.06043	-2.06043
NM_175532	3.36425	-1.47769	4.38445	0.0362683	0.0958445	chr7	-	108921852	108930158	Nlrp10	8306	3823	-2.06043	-2.06043	-2.06043	-0.151629	-2.06043	-2.06043
NM_175930	3.36425	-1.47769	4.38445	0.0362683	0.0958445	chr12	+	117516478	117756978	Rapgef5	240500	221590	-2.06043	-2.06043	-2.06043	-0.151629	-2.06043	-2.06043
NM_182929	3.36425	-1.47769	4.38445	0.0362683	0.0958445	chr4	+	120877868	120891560	Rims3	13692	10848	-2.06043	-2.06043	-2.06043	-0.151629	-2.06043	-2.06043
NM_001004158	3.45149	-1.65018	4.38859	0.0361802	0.0958445	chr14	-	59158502	59178749	Gm5142	20247	19621	-2.06043	-2.06043	-2.06043	-2.06043	-2.06043	-0.625706
NM_001029930	3.45149	-1.65018	4.38859	0.0361802	0.0958445	chr14	+	4023940	4041368	Gm5796	17428	14781	-2.06043	-2.06043	-2.06043	-2.06043	-2.06043	-0.625706
NM_001029937	3.45149	-1.65018	4.38859	0.0361802	0.0958445	chr11	+	4064852	4078990	Sec14l3	14138	10123	-2.06043	-2.06043	-2.06043	-2.06043	-2.06043	-0.625706
NM_001081318	3.45149	-1.65018	4.38859	0.0361802	0.0958445	chr6	-	141972195	142008745	Gm6614	36550	34597	-2.06043	-2.06043	-2.06043	-2.06043	-2.06043	-0.625706
NM_001142728	3.45149	-1.65018	4.38859	0.0361802	0.0958445	chr12	+	72441865	72510565	Lrrc9	68700	62371	-2.06043	-2.06043	-2.06043	-2.06043	-2.06043	-0.625706
NM_001195601	3.45149	-1.65018	4.38859	0.0361802	0.0958445	chr7	-	52011679	52015716	1700015G11Rik	4037	3649	-2.06043	-2.06043	-2.06043	-2.06043	-2.06043	-0.625706
NM_001243104	3.45149	-1.65018	4.38859	0.0361802	0.0958445	chr5	+	146481942	146484702	Gm6408	2760	1569	-2.06043	-2.06043	-2.06043	-2.06043	-2.06043	-0.625706
NM_001282010	3.45149	-1.65018	4.38859	0.0361802	0.0958445	chr1	+	37218277	37263384	Cnga3	45107	41104	-2.06043	-2.06043	-2.06043	-2.06043	-2.06043	-0.625706
NM_001290520	3.45149	-1.65018	4.38859	0.0361802	0.0958445	chr11	-	9016053	9048991	Sun3	32938	31360	-2.06043	-2.06043	-2.06043	-2.06043	-2.06043	-0.625706
NM_007762	3.45149	-1.65018	4.38859	0.0361802	0.0958445	chr11	+	104132881	104175518	Crhr1	42637	40133	-2.06043	-2.06043	-2.06043	-2.06043	-2.06043	-0.625706
NM_009198	3.45149	-1.65018	4.38859	0.0361802	0.0958445	chr13	+	23870272	23895730	Slc17a1	25458	23345	-2.06043	-2.06043	-2.06043	-2.06043	-2.06043	-0.625706
NM_010640	3.45149	-1.65018	4.38859	0.0361802	0.0958445	chr7	+	43995878	43999875	Klk1b11	3997	3136	-2.06043	-2.06043	-2.06043	-2.06043	-2.06043	-0.625706
NM_010695	3.45149	-1.65018	4.38859	0.0361802	0.0958445	chr2	-	26667673	26671282	Lcn4	3609	2080	-2.06043	-2.06043	-2.06043	-2.06043	-2.06043	-0.625706
NM_011395	3.45149	-1.65018	4.38859	0.0361802	0.0958445	chr17	-	12419973	12507704	Slc22a3	87731	71468	-2.06043	-2.06043	-2.06043	-2.06043	-2.06043	-0.625706
NM_012034	3.45149	-1.65018	4.38859	0.0361802	0.0958445	chr17	+	25370552	25374442	Tpsg1	3890	2673	-2.06043	-2.06043	-2.06043	-2.06043	-2.06043	-0.625706
NM_013591	3.45149	-1.65018	4.38859	0.0361802	0.0958445	chr10	+	79664573	79668536	Madcam1	3963	2063	-2.06043	-2.06043	-2.06043	-2.06043	-2.06043	-0.625706
NM_013729	3.45149	-1.65018	4.38859	0.0361802	0.0958445	chr1	-	180693047	180697034	Mixl1	3987	1698	-2.06043	-2.06043	-2.06043	-2.06043	-2.06043	-0.625706
NM_020261	3.45149	-1.65018	4.38859	0.0361802	0.0958445	chr7	-	18606342	18616501	Psg23	10159	7980	-2.06043	-2.06043	-2.06043	-2.06043	-2.06043	-0.625706
NM_020578	3.45149	-1.65018	4.38859	0.0361802	0.0958445	chr17	+	73804840	73832093	Ehd3	27253	21403	-2.06043	-2.06043	-2.06043	-2.06043	-2.06043	-0.625706
NM_026239	3.45149	-1.65018	4.38859	0.0361802	0.0958445	chrX	+	134295224	134305969	Tmem35	10745	8827	-2.06043	-2.06043	-2.06043	-2.06043	-2.06043	-0.625706
NM_026516	3.45149	-1.65018	4.38859	0.0361802	0.0958445	chr17	+	80944631	81001816	Tmem178	57185	55489	-2.06043	-2.06043	-2.06043	-2.06043	-2.06043	-0.625706
NM_029393	3.45149	-1.65018	4.38859	0.0361802	0.0958445	chr11	-	99280092	99285238	Krt24	5146	3362	-2.06043	-2.06043	-2.06043	-2.06043	-2.06043	-0.625706
NM_030596	3.45149	-1.65018	4.38859	0.0361802	0.0958445	chr18	+	20510303	20541310	Dsg3	31007	26899	-2.06043	-2.06043	-2.06043	-2.06043	-2.06043	-0.625706
NM_031252	3.45149	-1.65018	4.38859	0.0361802	0.0958445	chr10	-	128296139	128298084	Il23a	1945	367	-2.06043	-2.06043	-2.06043	-2.06043	-2.06043	-0.625706
NM_080285	3.45149	-1.65018	4.38859	0.0361802	0.0958445	chr6	-	18366476	18514825	Cttnbp2	148349	131497	-2.06043	-2.06043	-2.06043	-2.06043	-2.06043	-0.625706
NM_144943	3.45149	-1.65018	4.38859	0.0361802	0.0958445	chr6	-	83671206	83677857	Cd207	6651	5121	-2.06043	-2.06043	-2.06043	-2.06043	-2.06043	-0.625706
NM_172306	3.45149	-1.65018	4.38859	0.0361802	0.0958445	chr4	+	115411623	115439034	Cyp4a12b	27411	25016	-2.06043	-2.06043	-2.06043	-2.06043	-2.06043	-0.625706
NM_174998	3.45149	-1.65018	4.38859	0.0361802	0.0958445	chr4	+	123183503	123194699	Hpcal4	11196	6544	-2.06043	-2.06043	-2.06043	-2.06043	-2.06043	-0.625706
NM_175296	3.45149	-1.65018	4.38859	0.0361802	0.0958445	chr1	-	166201384	166238744	Mael	37360	35814	-2.06043	-2.06043	-2.06043	-2.06043	-2.06043	-0.625706
NM_178405	3.45149	-1.65018	4.38859	0.0361802	0.0958445	chr1	-	172271708	172298064	Atp1a2	26356	17707	-2.06043	-2.06043	-2.06043	-2.06043	-2.06043	-0.625706
NM_201255	3.45149	-1.65018	4.38859	0.0361802	0.0958445	chr11	-	100186780	100193246	Krt9	6466	3886	-2.06043	-2.06043	-2.06043	-2.06043	-2.06043	-0.625706
NM_007603	2.37431	-1.26366	4.46974	0.0345002	0.0927135	chrX	-	143802236	143827412	Capn6	25176	11677	-2.06043	-2.06043	-1.43779	-2.06043	-0.676816	-0.625706
NM_008412	3.42321	-1.56142	4.52769	0.0333507	0.0901459	chr3	-	92570899	92573735	Ivl	2836	912	-2.06043	-2.06043	-2.06043	-0.810994	-2.06043	-1.17162
NM_008474	3.42321	-1.56142	4.52769	0.0333507	0.0901459	chr15	-	101525025	101532820	Krt84	7795	5225	-2.06043	-2.06043	-2.06043	-0.810994	-2.06043	-1.17162
NM_030022	3.42321	-1.56142	4.52769	0.0333507	0.0901459	chr5	-	140563188	140565067	Grifin	1879	1340	-2.06043	-2.06043	-2.06043	-0.810994	-2.06043	-1.17162
NM_146214	3.42321	-1.56142	4.52769	0.0333507	0.0901459	chr8	+	109990435	109999804	Tat	9369	6990	-2.06043	-2.06043	-2.06043	-0.810994	-2.06043	-1.17162
NM_001007572	2.40857	-1.19629	4.54714	0.0329738	0.0893325	chr6	-	41652769	41680723	Trpv5	27954	25354	-2.06043	-1.49624	-2.06043	-2.06043	-2.06043	0.21232
NM_001081186	3.53056	-1.65279	4.5973	0.0320224	0.0872372	chr6	+	129512556	129519227	Tmem52b	6671	3796	-2.06043	-2.06043	-2.06043	-2.06043	-0.676816	-2.06043
NM_001081246	3.53056	-1.65279	4.5973	0.0320224	0.0872372	chr10	+	100592385	100618391	1700017N19Rik	26006	24316	-2.06043	-2.06043	-2.06043	-2.06043	-0.676816	-2.06043
NM_001081403	3.53056	-1.65279	4.5973	0.0320224	0.0872372	chr18	-	21550376	21652368	Klhl14	101992	96246	-2.06043	-2.06043	-2.06043	-2.06043	-0.676816	-2.06043
NM_001101640	3.53056	-1.65279	4.5973	0.0320224	0.0872372	chr16	-	26503792	26526771	Tmem207	22979	19537	-2.06043	-2.06043	-2.06043	-2.06043	-0.676816	-2.06043
NM_001104541	3.53056	-1.65279	4.5973	0.0320224	0.0872372	chr17	+	18151929	18185178	Vmn2r92	33249	29465	-2.06043	-2.06043	-2.06043	-2.06043	-0.676816	-2.06043
NM_001104581	3.53056	-1.65279	4.5973	0.0320224	0.0872372	chr17	-	23459674	23479597	Vmn2r117	19923	17349	-2.06043	-2.06043	-2.06043	-2.06043	-0.676816	-2.06043
NM_001104946	3.53056	-1.65279	4.5973	0.0320224	0.0872372	chrX	-	26200882	26231323	Gm2012	30441	29550	-2.06043	-2.06043	-2.06043	-2.06043	-0.676816	-2.06043
NM_001105060	3.53056	-1.65279	4.5973	0.0320224	0.0872372	chr7	-	42903250	42933789	Vmn2r63	30539	27959	-2.06043	-2.06043	-2.06043	-2.06043	-0.676816	-2.06043
NM_001122736	3.53056	-1.65279	4.5973	0.0320224	0.0872372	chr7	-	142650767	142661035	Igf2	10268	4720	-2.06043	-2.06043	-2.06043	-2.06043	-0.676816	-2.06043
NM_001168503	3.53056	-1.65279	4.5973	0.0320224	0.0872372	chr7	-	102740720	102759471	Olfr78	18751	14150	-2.06043	-2.06043	-2.06043	-2.06043	-0.676816	-2.06043
NM_001170571	3.53056	-1.65279	4.5973	0.0320224	0.0872372	chr5	+	92571536	92591284	Fam47e	19748	18243	-2.06043	-2.06043	-2.06043	-2.06043	-0.676816	-2.06043
NM_001170632	3.53056	-1.65279	4.5973	0.0320224	0.0872372	chr1	+	130800901	130814740	Fcamr	13839	11928	-2.06043	-2.06043	-2.06043	-2.06043	-0.676816	-2.06043
NM_001177772	3.53056	-1.65279	4.5973	0.0320224	0.0872372	chr6	+	141524385	141570177	Slco1c1	45792	40725	-2.06043	-2.06043	-2.06043	-2.06043	-0.676816	-2.06043
NM_001284205	3.53056	-1.65279	4.5973	0.0320224	0.0872372	chr13	-	97021863	97034362	1700029F12Rik	12499	11359	-2.06043	-2.06043	-2.06043	-2.06043	-0.676816	-2.06043
NM_010679	3.53056	-1.65279	4.5973	0.0320224	0.0872372	chr15	-	98480399	98482683	Lalba	2284	1551	-2.06043	-2.06043	-2.06043	-2.06043	-0.676816	-2.06043
NM_010816	3.53056	-1.65279	4.5973	0.0320224	0.0872372	chr16	+	48431236	48630905	Morc1	199669	190834	-2.06043	-2.06043	-2.06043	-2.06043	-0.676816	-2.06043
NM_010821	3.53056	-1.65279	4.5973	0.0320224	0.0872372	chr19	+	12460778	12465285	Mpeg1	4507	171	-2.06043	-2.06043	-2.06043	-2.06043	-0.676816	-2.06043
NM_018866	3.53056	-1.65279	4.5973	0.0320224	0.0872372	chr5	+	95956938	95961068	Cxcl13	4130	2968	-2.06043	-2.06043	-2.06043	-2.06043	-0.676816	-2.06043
NM_019431	3.53056	-1.65279	4.5973	0.0320224	0.0872372	chr11	-	107734779	107794464	Cacng4	59685	55811	-2.06043	-2.06043	-2.06043	-2.06043	-0.676816	-2.06043
NM_028772	3.53056	-1.65279	4.5973	0.0320224	0.0872372	chr13	+	93674435	93752823	Dmgdh	78388	63529	-2.06043	-2.06043	-2.06043	-2.06043	-0.676816	-2.06043
NM_029170	3.53056	-1.65279	4.5973	0.0320224	0.0872372	chrX	-	103232280	103256606	4930519F16Rik	24326	20046	-2.06043	-2.06043	-2.06043	-2.06043	-0.676816	-2.06043
NM_029401	3.53056	-1.65279	4.5973	0.0320224	0.0872372	chr4	-	138568968	138623992	Vwa5b1	55024	51112	-2.06043	-2.06043	-2.06043	-2.06043	-0.676816	-2.06043
NM_033374	3.53056	-1.65279	4.5973	0.0320224	0.0872372	chr11	-	34226820	34783905	Dock2	557085	423494	-2.06043	-2.06043	-2.06043	-2.06043	-0.676816	-2.06043
NM_134247	3.53056	-1.65279	4.5973	0.0320224	0.0872372	chr12	+	84038378	84044723	Acot4	6345	2017	-2.06043	-2.06043	-2.06043	-2.06043	-0.676816	-2.06043
NM_173419	3.53056	-1.65279	4.5973	0.0320224	0.0872372	chr14	-	62276228	62292979	Dleu7	16751	15281	-2.06043	-2.06043	-2.06043	-2.06043	-0.676816	-2.06043
NM_175012	3.53056	-1.65279	4.5973	0.0320224	0.0872372	chr18	+	65873485	65886596	Grp	13111	12223	-2.06043	-2.06043	-2.06043	-2.06043	-0.676816	-2.06043
NM_177369	3.53056	-1.65279	4.5973	0.0320224	0.0872372	chr11	+	67277123	67308633	Myh8	31510	19637	-2.06043	-2.06043	-2.06043	-2.06043	-0.676816	-2.06043
NM_198635	3.53056	-1.65279	4.5973	0.0320224	0.0872372	chr10	+	75954513	76009589	Gm5134	55076	51933	-2.06043	-2.06043	-2.06043	-2.06043	-0.676816	-2.06043
NM_199364	3.53056	-1.65279	4.5973	0.0320224	0.0872372	chr8	-	69135502	69140953	Lzts1	5451	3651	-2.06043	-2.06043	-2.06043	-2.06043	-0.676816	-2.06043
NM_207105	3.53056	-1.65279	4.5973	0.0320224	0.0872372	chr17	+	34263226	34269418	H2-Ab1	6192	4989	-2.06043	-2.06043	-2.06043	-2.06043	-0.676816	-2.06043
NM_001004149	3.50668	-1.65148	4.62419	0.0315242	0.0864674	chr13	+	99184822	99247032	Zfp366	62210	57153	-2.06043	-2.06043	-2.06043	-2.06043	-1.20875	-1.17162
NM_001013756	3.50668	-1.65148	4.62419	0.0315242	0.0864674	chr4	-	135541887	135573620	Grhl3	31733	28954	-2.06043	-2.06043	-2.06043	-2.06043	-1.20875	-1.17162
NM_001080812	3.50668	-1.65148	4.62419	0.0315242	0.0864674	chr8	-	72204334	72212837	Cib3	8503	6489	-2.06043	-2.06043	-2.06043	-2.06043	-1.20875	-1.17162
NM_001085529	3.50668	-1.65148	4.62419	0.0315242	0.0864674	chr4	+	150148971	150168482	Slc2a7	19511	17933	-2.06043	-2.06043	-2.06043	-2.06043	-1.20875	-1.17162
NM_001290790	3.50668	-1.65148	4.62419	0.0315242	0.0864674	chr2	-	118707516	118728438	Plcb2	20922	14272	-2.06043	-2.06043	-2.06043	-2.06043	-1.20875	-1.17162
NM_007461	3.50668	-1.65148	4.62419	0.0315242	0.0864674	chr7	+	64501705	64753876	Apba2	252171	248579	-2.06043	-2.06043	-2.06043	-2.06043	-1.20875	-1.17162
NM_008527	3.50668	-1.65148	4.62419	0.0315242	0.0864674	chr6	-	128778484	128788641	Klrb1c	10157	7525	-2.06043	-2.06043	-2.06043	-2.06043	-1.20875	-1.17162
NM_008751	3.50668	-1.65148	4.62419	0.0315242	0.0864674	chr6	+	8950018	9248578	Nxph1	298560	280121	-2.06043	-2.06043	-2.06043	-2.06043	-1.20875	-1.17162
NM_009889	3.50668	-1.65148	4.62419	0.0315242	0.0864674	chr4	+	34893778	34907374	Cga	13596	11963	-2.06043	-2.06043	-2.06043	-2.06043	-1.20875	-1.17162
NM_010112	3.50668	-1.65148	4.62419	0.0315242	0.0864674	chr14	-	54916542	54926788	Efs	10246	6168	-2.06043	-2.06043	-2.06043	-2.06043	-1.20875	-1.17162
NM_010390	3.50668	-1.65148	4.62419	0.0315242	0.0864674	chr17	+	35320557	35325099	H2-Q1	4542	1830	-2.06043	-2.06043	-2.06043	-2.06043	-1.20875	-1.17162
NM_010465	3.50668	-1.65148	4.62419	0.0315242	0.0864674	chr15	+	103009561	103011881	Hoxc6	2320	727	-2.06043	-2.06043	-2.06043	-2.06043	-1.20875	-1.17162
NM_011613	3.50668	-1.65148	4.62419	0.0315242	0.0864674	chr14	-	78277445	78308043	Tnfsf11	30598	28363	-2.06043	-2.06043	-2.06043	-2.06043	-1.20875	-1.17162
NM_023623	3.50668	-1.65148	4.62419	0.0315242	0.0864674	chr15	-	82759832	82764122	Cyp2d40	4290	2546	-2.06043	-2.06043	-2.06043	-2.06043	-1.20875	-1.17162
NM_029747	3.50668	-1.65148	4.62419	0.0315242	0.0864674	chr17	-	36977700	36981237	2410137M14Rik	3537	2656	-2.06043	-2.06043	-2.06043	-2.06043	-1.20875	-1.17162
NM_146825	3.50668	-1.65148	4.62419	0.0315242	0.0864674	chr9	+	20282350	20286648	Olfr39	4298	3200	-2.06043	-2.06043	-2.06043	-2.06043	-1.20875	-1.17162
NM_177303	3.50668	-1.65148	4.62419	0.0315242	0.0864674	chr2	-	132868515	132880862	Lrrn4	12347	8872	-2.06043	-2.06043	-2.06043	-2.06043	-1.20875	-1.17162
NM_177674	3.50668	-1.65148	4.62419	0.0315242	0.0864674	chr4	+	155409189	155443110	Cfap74	33921	18678	-2.06043	-2.06043	-2.06043	-2.06043	-1.20875	-1.17162
NM_177764	3.50668	-1.65148	4.62419	0.0315242	0.0864674	chr7	-	41399731	41448641	Vmn2r57	48910	44745	-2.06043	-2.06043	-2.06043	-2.06043	-1.20875	-1.17162
NM_183032	3.50668	-1.65148	4.62419	0.0315242	0.0864674	chr14	-	51038458	51041867	Rnase9	3409	2218	-2.06043	-2.06043	-2.06043	-2.06043	-1.20875	-1.17162
NM_019861	2.00851	-0.895574	4.833	0.02792	0.0785474	chr19	+	4855128	4860912	Ctsf	5784	1823	-0.517963	-2.06043	-2.06043	-1.51529	-0.918403	0.21232
NM_001159582	2.38746	-1.12606	4.84518	0.0277235	0.0780443	chr2	-	79834452	80129412	Pde1a	294960	286186	-1.09218	-2.06043	-2.06043	-0.556244	-1.20875	-0.625706
NM_001163014	2.42295	-1.19544	4.85382	0.0275849	0.0777161	chr7	-	4368712	4397744	Gp6	29032	27838	-2.06043	-2.06043	-1.43779	-1.12058	-0.918403	-0.625706
NM_001161406	2.06313	-0.962148	4.86726	0.027371	0.077212	chr12	+	24572286	24617391	Grhl1	45105	39570	-2.06043	-2.06043	-1.00427	-2.06043	0.268128	-1.17162
NM_001039243	3.54219	-1.56224	4.86937	0.0273374	0.0771412	chr7	-	25614620	25615892	Erich4	1272	362	-2.06043	-2.06043	-2.06043	-1.12058	-2.06043	-0.872993
NM_011376	3.54219	-1.56224	4.86937	0.0273374	0.0771412	chr10	+	50895650	50989152	Sim1	93502	86147	-2.06043	-2.06043	-2.06043	-1.12058	-2.06043	-0.872993
NM_019944	3.54219	-1.56224	4.86937	0.0273374	0.0771412	chr5	-	29473822	29478470	Mnx1	4648	3190	-2.06043	-2.06043	-2.06043	-1.12058	-2.06043	-0.872993
NM_177307	3.54219	-1.56224	4.86937	0.0273374	0.0771412	chr17	+	32452722	32493320	Cyp4f39	40598	37836	-2.06043	-2.06043	-2.06043	-1.12058	-2.06043	-0.872993
NM_011836	2.00609	-0.848757	4.93657	0.0262942	0.0747	chr2	+	31887280	31946535	Lamc3	59255	52866	-2.06043	-1.09171	-2.06043	0.164009	-1.20875	-0.625706
NM_029309	2.00609	-0.848757	4.93657	0.0262942	0.0747	chr2	+	36049472	36079709	Morn5	30237	26375	-2.06043	-1.09171	-2.06043	0.164009	-1.20875	-0.625706
NM_177631	2.00445	-0.839831	4.95995	0.0259409	0.0738509	chr15	-	103438959	103448459	BC048502	9500	8777	-0.517963	-2.06043	-2.06043	-0.151629	-1.20875	-0.230598
NM_144854	2.05354	-0.957055	4.96962	0.0257964	0.0735461	chr16	+	87553329	87595336	Map3k7cl	42007	40355	-2.06043	-2.06043	-1.00427	-1.12058	-0.676816	-0.230598
NM_001033981	3.56811	-1.56288	4.99008	0.025493	0.0727988	chr11	+	32286963	32287912	Hbq1b	949	201	-2.06043	-2.06043	-2.06043	-1.12058	-1.57263	-1.17162
NM_030055	3.56811	-1.56288	4.99008	0.025493	0.0727988	chr2	+	25288144	25289187	Tmem210	1043	527	-2.06043	-2.06043	-2.06043	-1.12058	-1.57263	-1.17162
NM_144930	3.56811	-1.56288	4.99008	0.025493	0.0727988	chr8	-	93256235	93279736	Ces1f	23501	21586	-2.06043	-2.06043	-2.06043	-1.12058	-1.57263	-1.17162
NM_021443	2.02944	-0.897192	5.02764	0.0249459	0.0715224	chr11	+	82115184	82116799	Ccl8	1615	1104	-0.517963	-2.06043	-2.06043	-1.12058	-0.128323	-0.625706
NM_026291	3.59844	-1.56418	5.02933	0.0249215	0.0714793	chr4	-	109505331	109531297	4930522H14Rik	25966	24998	-2.06043	-2.06043	-2.06043	-1.12058	-0.918403	-2.06043
NM_019516	2.03952	-0.901398	5.06196	0.0244566	0.0705356	chr19	-	7596660	7607176	Lgals12	10516	7761	-2.06043	-2.06043	-1.00427	-0.339798	-0.676816	-0.625706
NM_029057	3.56239	-1.40005	5.06987	0.0243452	0.0703439	chr10	-	121263819	121311189	Tbc1d30	47370	41675	-2.06043	-2.06043	-2.06043	0.0148047	-2.06043	-2.06043
NM_194347	3.56239	-1.40005	5.06987	0.0243452	0.0703439	chr14	+	51800045	51826359	AY358078	26314	24853	-2.06043	-2.06043	-2.06043	0.0148047	-2.06043	-2.06043
NM_001037143	2.04237	-0.851588	5.07242	0.0243095	0.0702836	chr7	-	24541657	24546005	Pinlyp	4348	3618	-2.06043	-2.06043	-1.00427	-0.151629	0.0162744	-2.06043
NM_029463	2.06543	-0.850577	5.12852	0.0235358	0.0684279	chr2	-	35354217	35367729	4930568D16Rik	13512	12282	-2.06043	-1.09171	-2.06043	-0.556244	-2.06043	0.334156
NM_001025567	2.10282	-0.960784	5.15791	0.0231407	0.0674124	chr4	-	115915118	115939926	Dmbx1	24808	18952	-2.06043	-1.09171	-2.06043	-2.06043	-0.676816	0.0792386
NM_001126314	2.0632	-0.898111	5.16304	0.0230725	0.0672337	chr8	+	34115029	34125185	Mboat4	10156	8317	-0.517963	-2.06043	-2.06043	-2.06043	-0.289044	-0.0673781
NM_001085521	3.64935	-1.56305	5.16387	0.0230614	0.0672214	chr2	+	149830782	150004392	Syndig1	173610	170838	-2.06043	-2.06043	-2.06043	-1.51529	-2.06043	-0.625706
NM_025469	2.46303	-1.13085	5.18448	0.0227896	0.0665654	chr17	-	28558213	28560714	Clps	2501	1946	-2.06043	-2.06043	-1.43779	-0.556244	-0.918403	-0.872993
NM_021053	2.12908	-0.958574	5.24561	0.0220022	0.0645973	chr4	-	59905898	59915056	Slc46a2	9158	7098	-2.06043	-2.06043	-1.00427	-2.06043	-0.676816	0.0792386
NM_001045530	3.61768	-1.47931	5.25011	0.0219454	0.0644411	chr11	+	43528748	43586999	Ccnjl	58251	52987	-2.06043	-2.06043	-2.06043	-0.556244	-2.06043	-1.17162
NM_001085549	3.61768	-1.47931	5.25011	0.0219454	0.0644411	chr4	+	114406723	114615098	Trabd2b	208375	197376	-2.06043	-2.06043	-2.06043	-0.556244	-2.06043	-1.17162
NM_001162863	3.61768	-1.47931	5.25011	0.0219454	0.0644411	chr14	+	51007750	51010758	Rnase10	3008	1343	-2.06043	-2.06043	-2.06043	-0.556244	-2.06043	-1.17162
NM_001166363	3.61768	-1.47931	5.25011	0.0219454	0.0644411	chr19	-	45736797	45742884	Fgf8	6087	4768	-2.06043	-2.06043	-2.06043	-0.556244	-2.06043	-1.17162
NM_011012	3.61768	-1.47931	5.25011	0.0219454	0.0644411	chr2	+	181715015	181720985	Oprl1	5970	2575	-2.06043	-2.06043	-2.06043	-0.556244	-2.06043	-1.17162
NM_011553	3.61768	-1.47931	5.25011	0.0219454	0.0644411	chr17	+	7324659	7345860	Tcp10a	21201	18159	-2.06043	-2.06043	-2.06043	-0.556244	-2.06043	-1.17162
NM_011827	3.61768	-1.47931	5.25011	0.0219454	0.0644411	chr7	-	30417711	30419854	Hcst	2143	1701	-2.06043	-2.06043	-2.06043	-0.556244	-2.06043	-1.17162
NM_019444	3.61768	-1.47931	5.25011	0.0219454	0.0644411	chr11	+	101246333	101248250	Ramp2	1917	749	-2.06043	-2.06043	-2.06043	-0.556244	-2.06043	-1.17162
NM_026328	3.61768	-1.47931	5.25011	0.0219454	0.0644411	chr3	+	98222155	98236748	Reg4	14593	13572	-2.06043	-2.06043	-2.06043	-0.556244	-2.06043	-1.17162
NM_029121	3.61768	-1.47931	5.25011	0.0219454	0.0644411	chr17	-	86944108	86947887	Atp6v1e2	3779	2774	-2.06043	-2.06043	-2.06043	-0.556244	-2.06043	-1.17162
NM_146026	3.61768	-1.47931	5.25011	0.0219454	0.0644411	chr11	+	96929323	96935647	Prr15l	6324	4962	-2.06043	-2.06043	-2.06043	-0.556244	-2.06043	-1.17162
NM_153598	3.61768	-1.47931	5.25011	0.0219454	0.0644411	chr5	-	86889769	86906937	Ugt2b34	17168	12859	-2.06043	-2.06043	-2.06043	-0.556244	-2.06043	-1.17162
NM_177787	2.16931	-0.964355	5.28281	0.021537	0.0635166	chr6	-	137983589	138079916	Slc15a5	96327	93745	-2.06043	-1.09171	-2.06043	-2.06043	0.268128	-1.17162
NM_144903	2.067	-0.738343	5.2931	0.02141	0.0631845	chr4	-	49535994	49549483	Aldob	13489	11534	-0.517963	-2.06043	-2.06043	0.422835	-2.06043	-0.230598
NM_001167908	2.53917	-1.19876	5.32845	0.02098	0.0621024	chr14	-	54875596	54877538	Ppp1r3e	1942	90	-2.06043	-1.49624	-2.06043	-2.06043	-0.676816	-0.414668
NM_007820	2.5022	-1.13007	5.33776	0.0208682	0.0618234	chr5	-	145436308	145469723	Cyp3a16	33415	31685	-1.09218	-2.06043	-2.06043	-1.12058	-0.289044	-1.17162
NM_023258	2.12038	-0.901723	5.34109	0.0208284	0.0617365	chr7	-	127991372	127993867	Pycard	2495	246	-2.06043	-2.06043	-1.00427	-0.810994	-1.20875	0.0792386
NM_001005854	3.65379	-1.48059	5.35904	0.0206151	0.0612483	chr16	-	45416754	45492969	Gm609	76215	72138	-2.06043	-2.06043	-2.06043	-0.556244	-1.20875	-2.06043
NM_001081331	3.65379	-1.48059	5.35904	0.0206151	0.0612483	chr7	-	134266261	134376828	D7Ertd443e	110567	105754	-2.06043	-2.06043	-2.06043	-0.556244	-1.20875	-2.06043
NM_007536	3.65379	-1.48059	5.35904	0.0206151	0.0612483	chr9	-	88723287	88731850	Bcl2a1d	8563	7767	-2.06043	-2.06043	-2.06043	-0.556244	-1.20875	-2.06043
NM_009183	3.65379	-1.48059	5.35904	0.0206151	0.0612483	chr1	-	95587681	95667594	St8sia4	79913	61788	-2.06043	-2.06043	-2.06043	-0.556244	-1.20875	-2.06043
NM_009650	3.65379	-1.48059	5.35904	0.0206151	0.0612483	chr6	+	126853097	126874308	Akap3	21211	18058	-2.06043	-2.06043	-2.06043	-0.556244	-1.20875	-2.06043
NM_027952	3.65379	-1.48059	5.35904	0.0206151	0.0612483	chrX	-	135654697	135693790	Tcp11x2	39093	37317	-2.06043	-2.06043	-2.06043	-0.556244	-1.20875	-2.06043
NM_138746	3.65379	-1.48059	5.35904	0.0206151	0.0612483	chr13	+	34739641	34747622	Fam50b	7981	6666	-2.06043	-2.06043	-2.06043	-0.556244	-1.20875	-2.06043
NM_181529	3.65379	-1.48059	5.35904	0.0206151	0.0612483	chr14	+	34220045	34230421	Syt15	10376	5673	-2.06043	-2.06043	-2.06043	-0.556244	-1.20875	-2.06043
NM_001033123	3.7445	-1.56387	5.36779	0.020512	0.0610962	chr2	+	176423654	176432381	Gm14288	8727	8299	-2.06043	-2.06043	-2.06043	-2.06043	-2.06043	-0.414668
NM_001164369	3.7445	-1.56387	5.36779	0.020512	0.0610962	chr2	-	170346990	170427845	Bcas1	80855	53112	-2.06043	-2.06043	-2.06043	-2.06043	-2.06043	-0.414668
NM_027732	3.7445	-1.56387	5.36779	0.020512	0.0610962	chr7	+	24870056	24877651	Dmrtc2	7595	5976	-2.06043	-2.06043	-2.06043	-2.06043	-2.06043	-0.414668
NM_178028	3.7445	-1.56387	5.36779	0.020512	0.0610962	chr7	+	6197089	6216137	Galp	19048	18398	-2.06043	-2.06043	-2.06043	-2.06043	-2.06043	-0.414668
NM_001081088	3.71905	-1.56564	5.37278	0.0204534	0.0609938	chr2	-	69424334	69586067	Lrp2	161733	143526	-2.06043	-2.06043	-2.06043	-1.51529	-0.676816	-2.06043
NM_001163507	3.71905	-1.56564	5.37278	0.0204534	0.0609938	chr6	+	60944316	60989378	Mmrn1	45062	39446	-2.06043	-2.06043	-2.06043	-1.51529	-0.676816	-2.06043
NM_198301	2.14513	-0.961975	5.38963	0.0202568	0.0605302	chr15	-	27655070	27681542	Fam105a	26472	20668	-2.06043	-1.09171	-2.06043	-2.06043	-0.289044	-0.230598
NM_013523	3.69638	-1.56435	5.39919	0.0201461	0.0602717	chr17	-	88984951	89200675	Fshr	215724	213364	-2.06043	-2.06043	-2.06043	-1.51529	-1.20875	-1.17162
NM_001177624	2.13707	-0.850217	5.40726	0.0200532	0.0600439	chr2	+	110597298	110649345	Slc5a12	52047	44081	-0.517963	-2.06043	-2.06043	-2.06043	0.482481	-1.17162
NM_001159649	2.11816	-0.795851	5.45737	0.019486	0.0586329	chr1	-	133679028	133690108	Lax1	11080	8709	-2.06043	-2.06043	-1.00427	0.164009	-2.06043	-0.0673781
NM_026262	3.68156	-1.40086	5.538	0.0186078	0.0564343	chr11	+	31965632	31979651	4930524B15Rik	14019	12060	-2.06043	-2.06043	-2.06043	-0.151629	-2.06043	-1.54863
NM_025557	2.10054	-0.739503	5.57806	0.0181869	0.0553288	chr1	-	171173263	171196268	Pcp4l1	23005	21430	-0.517963	-2.06043	-2.06043	0.422835	-1.20875	-0.625706
NM_001081115	3.77428	-1.56452	5.59086	0.0180545	0.0549924	chr7	-	28543595	28547254	Nccrp1	3659	2128	-2.06043	-2.06043	-2.06043	-2.06043	-1.57263	-0.625706
NM_178738	3.77428	-1.56452	5.59086	0.0180545	0.0549924	chr9	+	86743632	86757506	Prss35	13874	11351	-2.06043	-2.06043	-2.06043	-2.06043	-1.57263	-0.625706
NM_008694	3.69914	-1.40149	5.59354	0.0180268	0.0549461	chr9	+	110419807	110423012	Ngp	3205	2044	-2.06043	-2.06043	-2.06043	-0.151629	-1.57263	-2.06043
NM_172450	3.69914	-1.40149	5.59354	0.0180268	0.0549461	chr17	-	28896394	28915324	4930539E08Rik	18930	13125	-2.06043	-2.06043	-2.06043	-0.151629	-1.57263	-2.06043
[truncated: 16,984 more rows]

## Sheet: 9591_epi_ctr_2h_intron.txt_ORD
RefSeq	Log2_FC	logCPM	LR	Pval	Padj	Chr	Strand	Start	End	Symbol	txLength	countLength	9591_Ctr_1.bam	9591_Ctr_2.bam	9591_Ctr_3.bam	9591_2h_1.bam	9591_2h_2.bam	9591_2h_3.bam	delabel
[truncated: 17,645 more rows]

[truncated: 1 more sheets: 9591_epi_ctr_6h_intron.txt_ORD]
